# Supplementary material for: Candidatus Frankia Datiscae Dg1, the Actinobacterial Microsymbiont of Datisca glomerata, Expresses the Canonical nod Genes nodABC in Symbiosis with Its Host Plant
Source: PLoS One. 2015 May 28;10(5):e0127630. doi: 10.1371/journal.pone.0127630 (PMC4447401; doi:10.1371/journal.pone.0127630)
Supplement: S1 Table — (XLSX) [file pone.0127630.s007.xlsx]

## Sheet: Sheet1
S1 Table. Primers used in quantitative real-time PCR.
Amplicon name	Forward primer (5’-3’)	Reverse primer (5’-3’)	Amplicon length (bp)
nodA	ACGCTGCTGGACTTGAAG	TCCCACAGATTTGTAGACCTTAC	131
nodB1	GGGTGACAGAAATCATGGA	CAGGCATCCGTCATGTAG	77
nodB2	TAGTCGCCACCTTCTGC	CTCGGTGGGTCATGGTGT	111
nodC	CTCATGCTGGACGTGGTA	GCAACTGATCAAGGTCACC	144
IF-3	AGGAGGCCGATCTTGATC	TCTGGACCTGGTTCTTACG	132
