# Supplementary material for: Candidatus Frankia Datiscae Dg1, the Actinobacterial Microsymbiont of Datisca glomerata, Expresses the Canonical nod Genes nodABC in Symbiosis with Its Host Plant
Source: PLoS One. 2015 May 28;10(5):e0127630. doi: 10.1371/journal.pone.0127630 (PMC4447401; doi:10.1371/journal.pone.0127630)
Supplement: S2 Table — (ZIP) [file pone.0127630.s008.zip]

Archive with 1,960 entries (972 files):
- frankia_csvs_is_hits/ACN14a/
- frankia_csvs_is_hits/ACN14a/contig_all_hits_info_FraACN/
- frankia_csvs_is_hits/ACN14a/contig_all_hits_info_FraACN/NC_008278/
- frankia_csvs_is_hits/ACN14a/contig_all_hits_info_FraACN/NC_008278/NC_008278_all_hits.csv
- frankia_csvs_is_hits/drafts_all_contigs_one_file/
- frankia_csvs_is_hits/drafts_all_contigs_one_file/FraBCU.csv
- frankia_csvs_is_hits/drafts_all_contigs_one_file/FraBMG512.csv
- frankia_csvs_is_hits/drafts_all_contigs_one_file/FraCN3.csv
- frankia_csvs_is_hits/drafts_all_contigs_one_file/FraEUN1.csv
- frankia_csvs_is_hits/drafts_all_contigs_one_file/FraQA3.csv
- frankia_csvs_is_hits/FraBCU110501/
- frankia_csvs_is_hits/FraBCU110501/contig_all_hits_info_FraBCU/
- frankia_csvs_is_hits/FraBCU110501/contig_all_hits_info_FraBCU/NZ_KB891102/
- frankia_csvs_is_hits/FraBCU110501/contig_all_hits_info_FraBCU/NZ_KB891102/NZ_KB891102_all_hits.csv
- frankia_csvs_is_hits/FraBCU110501/contig_all_hits_info_FraBCU/NZ_KB891103/
- frankia_csvs_is_hits/FraBCU110501/contig_all_hits_info_FraBCU/NZ_KB891103/NZ_KB891103_all_hits.csv
- frankia_csvs_is_hits/FraBCU110501/contig_all_hits_info_FraBCU/NZ_KB891104/
- frankia_csvs_is_hits/FraBCU110501/contig_all_hits_info_FraBCU/NZ_KB891104/NZ_KB891104_all_hits.csv
- frankia_csvs_is_hits/FraBCU110501/contig_all_hits_info_FraBCU/NZ_KB891105/
- frankia_csvs_is_hits/FraBCU110501/contig_all_hits_info_FraBCU/NZ_KB891105/NZ_KB891105_all_hits.csv
- frankia_csvs_is_hits/FraBCU110501/contig_all_hits_info_FraBCU/NZ_KB891106/
- frankia_csvs_is_hits/FraBCU110501/contig_all_hits_info_FraBCU/NZ_KB891106/NZ_KB891106_all_hits.csv
- frankia_csvs_is_hits/FraBCU110501/contig_all_hits_info_FraBCU/NZ_KB891107/
- frankia_csvs_is_hits/FraBCU110501/contig_all_hits_info_FraBCU/NZ_KB891107/NZ_KB891107_all_hits.csv
- frankia_csvs_is_hits/FraBCU110501/contig_all_hits_info_FraBCU/NZ_KB891108/
- frankia_csvs_is_hits/FraBCU110501/contig_all_hits_info_FraBCU/NZ_KB891108/NZ_KB891108_all_hits.csv
- frankia_csvs_is_hits/FraBCU110501/contig_all_hits_info_FraBCU/NZ_KB891109/
- frankia_csvs_is_hits/FraBCU110501/contig_all_hits_info_FraBCU/NZ_KB891109/NZ_KB891109_all_hits.csv
- frankia_csvs_is_hits/FraBCU110501/contig_all_hits_info_FraBCU/NZ_KB891110/
- frankia_csvs_is_hits/FraBCU110501/contig_all_hits_info_FraBCU/NZ_KB891110/NZ_KB891110_all_hits.csv
- frankia_csvs_is_hits/FraBCU110501/contig_all_hits_info_FraBCU/NZ_KB891111/
- frankia_csvs_is_hits/FraBCU110501/contig_all_hits_info_FraBCU/NZ_KB891111/NZ_KB891111_all_hits.csv
- frankia_csvs_is_hits/FraBCU110501/contig_all_hits_info_FraBCU/NZ_KB891112/
- frankia_csvs_is_hits/FraBCU110501/contig_all_hits_info_FraBCU/NZ_KB891112/NZ_KB891112_all_hits.csv
- frankia_csvs_is_hits/FraBCU110501/contig_all_hits_info_FraBCU/NZ_KB891113/
- frankia_csvs_is_hits/FraBCU110501/contig_all_hits_info_FraBCU/NZ_KB891113/NZ_KB891113_all_hits.csv
- frankia_csvs_is_hits/FraBCU110501/contig_all_hits_info_FraBCU/NZ_KB891114/
- frankia_csvs_is_hits/FraBCU110501/contig_all_hits_info_FraBCU/NZ_KB891114/NZ_KB891114_all_hits.csv
- frankia_csvs_is_hits/FraBCU110501/contig_all_hits_info_FraBCU/NZ_KB891115/
- frankia_csvs_is_hits/FraBCU110501/contig_all_hits_info_FraBCU/NZ_KB891115/NZ_KB891115_all_hits.csv
- frankia_csvs_is_hits/FraBCU110501/contig_all_hits_info_FraBCU/NZ_KB891116/
- frankia_csvs_is_hits/FraBCU110501/contig_all_hits_info_FraBCU/NZ_KB891116/NZ_KB891116_all_hits.csv
- frankia_csvs_is_hits/FraBCU110501/contig_all_hits_info_FraBCU/NZ_KB891117/
- frankia_csvs_is_hits/FraBCU110501/contig_all_hits_info_FraBCU/NZ_KB891117/NZ_KB891117_all_hits.csv
- frankia_csvs_is_hits/FraBCU110501/contig_all_hits_info_FraBCU/NZ_KB891118/
- frankia_csvs_is_hits/FraBCU110501/contig_all_hits_info_FraBCU/NZ_KB891118/NZ_KB891118_all_hits.csv
- frankia_csvs_is_hits/FraBCU110501/contig_all_hits_info_FraBCU/NZ_KB891119/
- frankia_csvs_is_hits/FraBCU110501/contig_all_hits_info_FraBCU/NZ_KB891119/NZ_KB891119_all_hits.csv
- frankia_csvs_is_hits/FraBCU110501/contig_all_hits_info_FraBCU/NZ_KB891120/
- frankia_csvs_is_hits/FraBCU110501/contig_all_hits_info_FraBCU/NZ_KB891120/NZ_KB891120_all_hits.csv
- frankia_csvs_is_hits/FraBCU110501/contig_all_hits_info_FraBCU/NZ_KB891121/
- frankia_csvs_is_hits/FraBCU110501/contig_all_hits_info_FraBCU/NZ_KB891121/NZ_KB891121_all_hits.csv
- frankia_csvs_is_hits/FraBCU110501/contig_all_hits_info_FraBCU/NZ_KB891122/
- frankia_csvs_is_hits/FraBCU110501/contig_all_hits_info_FraBCU/NZ_KB891122/NZ_KB891122_all_hits.csv
- frankia_csvs_is_hits/FraBCU110501/contig_all_hits_info_FraBCU/NZ_KB891123/
- frankia_csvs_is_hits/FraBCU110501/contig_all_hits_info_FraBCU/NZ_KB891123/NZ_KB891123_all_hits.csv
- frankia_csvs_is_hits/FraBCU110501/contig_all_hits_info_FraBCU/NZ_KB891124/
- frankia_csvs_is_hits/FraBCU110501/contig_all_hits_info_FraBCU/NZ_KB891124/NZ_KB891124_all_hits.csv
- frankia_csvs_is_hits/FraBCU110501/contig_all_hits_info_FraBCU/NZ_KB891125/
- frankia_csvs_is_hits/FraBCU110501/contig_all_hits_info_FraBCU/NZ_KB891125/NZ_KB891125_all_hits.csv
- frankia_csvs_is_hits/FraBCU110501/contig_all_hits_info_FraBCU/NZ_KB891126/
- frankia_csvs_is_hits/FraBCU110501/contig_all_hits_info_FraBCU/NZ_KB891126/NZ_KB891126_all_hits.csv
- frankia_csvs_is_hits/FraBCU110501/contig_all_hits_info_FraBCU/NZ_KB891127/
- frankia_csvs_is_hits/FraBCU110501/contig_all_hits_info_FraBCU/NZ_KB891127/NZ_KB891127_all_hits.csv
- frankia_csvs_is_hits/FraBCU110501/contig_all_hits_info_FraBCU/NZ_KB891128/
- frankia_csvs_is_hits/FraBCU110501/contig_all_hits_info_FraBCU/NZ_KB891128/NZ_KB891128_all_hits.csv
- frankia_csvs_is_hits/FraBCU110501/contig_all_hits_info_FraBCU/NZ_KB891129/
- frankia_csvs_is_hits/FraBCU110501/contig_all_hits_info_FraBCU/NZ_KB891129/NZ_KB891129_all_hits.csv
- frankia_csvs_is_hits/FraBCU110501/contig_all_hits_info_FraBCU/NZ_KB891130/
- frankia_csvs_is_hits/FraBCU110501/contig_all_hits_info_FraBCU/NZ_KB891130/NZ_KB891130_all_hits.csv
- frankia_csvs_is_hits/FraBCU110501/contig_all_hits_info_FraBCU/NZ_KB891131/
- frankia_csvs_is_hits/FraBCU110501/contig_all_hits_info_FraBCU/NZ_KB891131/NZ_KB891131_all_hits.csv
- frankia_csvs_is_hits/FraBCU110501/contig_all_hits_info_FraBCU/NZ_KB891132/
- frankia_csvs_is_hits/FraBCU110501/contig_all_hits_info_FraBCU/NZ_KB891132/NZ_KB891132_all_hits.csv
- frankia_csvs_is_hits/FraBCU110501/contig_all_hits_info_FraBCU/NZ_KB891133/
- frankia_csvs_is_hits/FraBCU110501/contig_all_hits_info_FraBCU/NZ_KB891133/NZ_KB891133_all_hits.csv
- frankia_csvs_is_hits/FraBCU110501/contig_all_hits_info_FraBCU/NZ_KB891134/
- frankia_csvs_is_hits/FraBCU110501/contig_all_hits_info_FraBCU/NZ_KB891134/NZ_KB891134_all_hits.csv
- frankia_csvs_is_hits/FraBCU110501/contig_all_hits_info_FraBCU/NZ_KB891135/
- frankia_csvs_is_hits/FraBCU110501/contig_all_hits_info_FraBCU/NZ_KB891135/NZ_KB891135_all_hits.csv
- frankia_csvs_is_hits/FraBCU110501/contig_all_hits_info_FraBCU/NZ_KB891136/
- frankia_csvs_is_hits/FraBCU110501/contig_all_hits_info_FraBCU/NZ_KB891136/NZ_KB891136_all_hits.csv
- frankia_csvs_is_hits/FraBCU110501/contig_all_hits_info_FraBCU/NZ_KB891137/
- frankia_csvs_is_hits/FraBCU110501/contig_all_hits_info_FraBCU/NZ_KB891137/NZ_KB891137_all_hits.csv
- frankia_csvs_is_hits/FraBCU110501/contig_all_hits_info_FraBCU/NZ_KB891138/
- frankia_csvs_is_hits/FraBCU110501/contig_all_hits_info_FraBCU/NZ_KB891138/NZ_KB891138_all_hits.csv
- frankia_csvs_is_hits/FraBCU110501/contig_all_hits_info_FraBCU/NZ_KB891139/
- frankia_csvs_is_hits/FraBCU110501/contig_all_hits_info_FraBCU/NZ_KB891139/NZ_KB891139_all_hits.csv
- frankia_csvs_is_hits/FraBCU110501/contig_all_hits_info_FraBCU/NZ_KB891140/
- frankia_csvs_is_hits/FraBCU110501/contig_all_hits_info_FraBCU/NZ_KB891140/NZ_KB891140_all_hits.csv
- frankia_csvs_is_hits/FraBCU110501/contig_all_hits_info_FraBCU/NZ_KB891141/
- frankia_csvs_is_hits/FraBCU110501/contig_all_hits_info_FraBCU/NZ_KB891141/NZ_KB891141_all_hits.csv
- frankia_csvs_is_hits/FraBCU110501/contig_all_hits_info_FraBCU/NZ_KB891142/
- frankia_csvs_is_hits/FraBCU110501/contig_all_hits_info_FraBCU/NZ_KB891142/NZ_KB891142_all_hits.csv
- frankia_csvs_is_hits/FraBCU110501/contig_all_hits_info_FraBCU/NZ_KB891143/
- frankia_csvs_is_hits/FraBCU110501/contig_all_hits_info_FraBCU/NZ_KB891143/NZ_KB891143_all_hits.csv
- frankia_csvs_is_hits/FraBCU110501/contig_all_hits_info_FraBCU/NZ_KB891144/
- frankia_csvs_is_hits/FraBCU110501/contig_all_hits_info_FraBCU/NZ_KB891144/NZ_KB891144_all_hits.csv
- frankia_csvs_is_hits/FraBCU110501/contig_all_hits_info_FraBCU/NZ_KB891145/
- frankia_csvs_is_hits/FraBCU110501/contig_all_hits_info_FraBCU/NZ_KB891145/NZ_KB891145_all_hits.csv
- frankia_csvs_is_hits/FraBCU110501/contig_all_hits_info_FraBCU/NZ_KB891146/
- frankia_csvs_is_hits/FraBCU110501/contig_all_hits_info_FraBCU/NZ_KB891146/NZ_KB891146_all_hits.csv
- frankia_csvs_is_hits/FraBCU110501/contig_all_hits_info_FraBCU/NZ_KB891147/
- frankia_csvs_is_hits/FraBCU110501/contig_all_hits_info_FraBCU/NZ_KB891147/NZ_KB891147_all_hits.csv
- frankia_csvs_is_hits/FraBCU110501/contig_all_hits_info_FraBCU/NZ_KB891148/
- frankia_csvs_is_hits/FraBCU110501/contig_all_hits_info_FraBCU/NZ_KB891148/NZ_KB891148_all_hits.csv
- frankia_csvs_is_hits/FraBCU110501/contig_all_hits_info_FraBCU/NZ_KB891149/
- frankia_csvs_is_hits/FraBCU110501/contig_all_hits_info_FraBCU/NZ_KB891149/NZ_KB891149_all_hits.csv
- frankia_csvs_is_hits/FraBCU110501/contig_all_hits_info_FraBCU/NZ_KB891150/
- frankia_csvs_is_hits/FraBCU110501/contig_all_hits_info_FraBCU/NZ_KB891150/NZ_KB891150_all_hits.csv
- frankia_csvs_is_hits/FraBCU110501/contig_all_hits_info_FraBCU/NZ_KB891151/
- frankia_csvs_is_hits/FraBCU110501/contig_all_hits_info_FraBCU/NZ_KB891151/NZ_KB891151_all_hits.csv
- frankia_csvs_is_hits/FraBCU110501/contig_all_hits_info_FraBCU/NZ_KB891152/
- frankia_csvs_is_hits/FraBCU110501/contig_all_hits_info_FraBCU/NZ_KB891152/NZ_KB891152_all_hits.csv
- frankia_csvs_is_hits/FraBCU110501/contig_all_hits_info_FraBCU/NZ_KB891153/
- frankia_csvs_is_hits/FraBCU110501/contig_all_hits_info_FraBCU/NZ_KB891153/NZ_KB891153_all_hits.csv
- frankia_csvs_is_hits/FraBCU110501/contig_all_hits_info_FraBCU/NZ_KB891154/
- frankia_csvs_is_hits/FraBCU110501/contig_all_hits_info_FraBCU/NZ_KB891154/NZ_KB891154_all_hits.csv
- frankia_csvs_is_hits/FraBCU110501/contig_all_hits_info_FraBCU/NZ_KB891155/
- frankia_csvs_is_hits/FraBCU110501/contig_all_hits_info_FraBCU/NZ_KB891155/NZ_KB891155_all_hits.csv
- frankia_csvs_is_hits/FraBCU110501/contig_all_hits_info_FraBCU/NZ_KB891156/
- frankia_csvs_is_hits/FraBCU110501/contig_all_hits_info_FraBCU/NZ_KB891156/NZ_KB891156_all_hits.csv
- frankia_csvs_is_hits/FraBCU110501/contig_all_hits_info_FraBCU/NZ_KB891157/
- frankia_csvs_is_hits/FraBCU110501/contig_all_hits_info_FraBCU/NZ_KB891157/NZ_KB891157_all_hits.csv
- frankia_csvs_is_hits/FraBCU110501/contig_all_hits_info_FraBCU/NZ_KB891158/
- frankia_csvs_is_hits/FraBCU110501/contig_all_hits_info_FraBCU/NZ_KB891158/NZ_KB891158_all_hits.csv
- frankia_csvs_is_hits/FraBCU110501/contig_all_hits_info_FraBCU/NZ_KB891159/
- frankia_csvs_is_hits/FraBCU110501/contig_all_hits_info_FraBCU/NZ_KB891159/NZ_KB891159_all_hits.csv
- frankia_csvs_is_hits/FraBCU110501/contig_all_hits_info_FraBCU/NZ_KB891160/
- frankia_csvs_is_hits/FraBCU110501/contig_all_hits_info_FraBCU/NZ_KB891160/NZ_KB891160_all_hits.csv
- frankia_csvs_is_hits/FraBCU110501/contig_all_hits_info_FraBCU/NZ_KB891161/
- frankia_csvs_is_hits/FraBCU110501/contig_all_hits_info_FraBCU/NZ_KB891161/NZ_KB891161_all_hits.csv
- frankia_csvs_is_hits/FraBCU110501/contig_all_hits_info_FraBCU/NZ_KB891162/
- frankia_csvs_is_hits/FraBCU110501/contig_all_hits_info_FraBCU/NZ_KB891162/NZ_KB891162_all_hits.csv
- frankia_csvs_is_hits/FraBCU110501/contig_all_hits_info_FraBCU/NZ_KB891163/
- frankia_csvs_is_hits/FraBCU110501/contig_all_hits_info_FraBCU/NZ_KB891163/NZ_KB891163_all_hits.csv
- frankia_csvs_is_hits/FraBCU110501/contig_all_hits_info_FraBCU/NZ_KB891164/
- frankia_csvs_is_hits/FraBCU110501/contig_all_hits_info_FraBCU/NZ_KB891164/NZ_KB891164_all_hits.csv
- frankia_csvs_is_hits/FraBCU110501/contig_all_hits_info_FraBCU/NZ_KB891165/
- frankia_csvs_is_hits/FraBCU110501/contig_all_hits_info_FraBCU/NZ_KB891165/NZ_KB891165_all_hits.csv
- frankia_csvs_is_hits/FraBCU110501/contig_all_hits_info_FraBCU/NZ_KB891166/
- frankia_csvs_is_hits/FraBCU110501/contig_all_hits_info_FraBCU/NZ_KB891166/NZ_KB891166_all_hits.csv
- frankia_csvs_is_hits/FraBCU110501/contig_all_hits_info_FraBCU/NZ_KB891167/
- frankia_csvs_is_hits/FraBCU110501/contig_all_hits_info_FraBCU/NZ_KB891167/NZ_KB891167_all_hits.csv
- frankia_csvs_is_hits/FraBCU110501/contig_all_hits_info_FraBCU/NZ_KB891168/
- frankia_csvs_is_hits/FraBCU110501/contig_all_hits_info_FraBCU/NZ_KB891168/NZ_KB891168_all_hits.csv
- frankia_csvs_is_hits/FraBCU110501/contig_all_hits_info_FraBCU/NZ_KB891169/
- frankia_csvs_is_hits/FraBCU110501/contig_all_hits_info_FraBCU/NZ_KB891169/NZ_KB891169_all_hits.csv
- frankia_csvs_is_hits/FraBCU110501/contig_all_hits_info_FraBCU/NZ_KB891170/
- frankia_csvs_is_hits/FraBCU110501/contig_all_hits_info_FraBCU/NZ_KB891170/NZ_KB891170_all_hits.csv
- frankia_csvs_is_hits/FraBCU110501/contig_all_hits_info_FraBCU/NZ_KB891171/
- frankia_csvs_is_hits/FraBCU110501/contig_all_hits_info_FraBCU/NZ_KB891171/NZ_KB891171_all_hits.csv
- frankia_csvs_is_hits/FraBCU110501/contig_all_hits_info_FraBCU/NZ_KB891172/
- frankia_csvs_is_hits/FraBCU110501/contig_all_hits_info_FraBCU/NZ_KB891172/NZ_KB891172_all_hits.csv
- frankia_csvs_is_hits/FraBCU110501/contig_all_hits_info_FraBCU/NZ_KB891173/
- frankia_csvs_is_hits/FraBCU110501/contig_all_hits_info_FraBCU/NZ_KB891173/NZ_KB891173_all_hits.csv
- frankia_csvs_is_hits/FraBCU110501/contig_all_hits_info_FraBCU/NZ_KB891174/
- frankia_csvs_is_hits/FraBCU110501/contig_all_hits_info_FraBCU/NZ_KB891174/NZ_KB891174_all_hits.csv
- frankia_csvs_is_hits/FraBCU110501/contig_all_hits_info_FraBCU/NZ_KB891175/
- frankia_csvs_is_hits/FraBCU110501/contig_all_hits_info_FraBCU/NZ_KB891175/NZ_KB891175_all_hits.csv
- frankia_csvs_is_hits/FraBCU110501/contig_all_hits_info_FraBCU/NZ_KB891176/
- frankia_csvs_is_hits/FraBCU110501/contig_all_hits_info_FraBCU/NZ_KB891176/NZ_KB891176_all_hits.csv
- frankia_csvs_is_hits/FraBCU110501/contig_all_hits_info_FraBCU/NZ_KB891177/
- frankia_csvs_is_hits/FraBCU110501/contig_all_hits_info_FraBCU/NZ_KB891177/NZ_KB891177_all_hits.csv
- frankia_csvs_is_hits/FraBCU110501/contig_all_hits_info_FraBCU/NZ_KB891178/
- frankia_csvs_is_hits/FraBCU110501/contig_all_hits_info_FraBCU/NZ_KB891178/NZ_KB891178_all_hits.csv
- frankia_csvs_is_hits/FraBCU110501/contig_all_hits_info_FraBCU/NZ_KB891179/
- frankia_csvs_is_hits/FraBCU110501/contig_all_hits_info_FraBCU/NZ_KB891179/NZ_KB891179_all_hits.csv
- frankia_csvs_is_hits/FraBCU110501/contig_all_hits_info_FraBCU/NZ_KB891180/
- frankia_csvs_is_hits/FraBCU110501/contig_all_hits_info_FraBCU/NZ_KB891180/NZ_KB891180_all_hits.csv
- frankia_csvs_is_hits/FraBCU110501/contig_all_hits_info_FraBCU/NZ_KB891181/
- frankia_csvs_is_hits/FraBCU110501/contig_all_hits_info_FraBCU/NZ_KB891181/NZ_KB891181_all_hits.csv
- frankia_csvs_is_hits/FraBCU110501/contig_all_hits_info_FraBCU/NZ_KB891182/
- frankia_csvs_is_hits/FraBCU110501/contig_all_hits_info_FraBCU/NZ_KB891182/NZ_KB891182_all_hits.csv
- frankia_csvs_is_hits/FraBCU110501/contig_all_hits_info_FraBCU/NZ_KB891183/
- frankia_csvs_is_hits/FraBCU110501/contig_all_hits_info_FraBCU/NZ_KB891183/NZ_KB891183_all_hits.csv
- frankia_csvs_is_hits/FraBCU110501/contig_all_hits_info_FraBCU/NZ_KB891184/
- frankia_csvs_is_hits/FraBCU110501/contig_all_hits_info_FraBCU/NZ_KB891184/NZ_KB891184_all_hits.csv
- frankia_csvs_is_hits/FraBCU110501/contig_all_hits_info_FraBCU/NZ_KB891185/
- frankia_csvs_is_hits/FraBCU110501/contig_all_hits_info_FraBCU/NZ_KB891185/NZ_KB891185_all_hits.csv
- frankia_csvs_is_hits/FraBCU110501/contig_all_hits_info_FraBCU/NZ_KB891186/
- frankia_csvs_is_hits/FraBCU110501/contig_all_hits_info_FraBCU/NZ_KB891186/NZ_KB891186_all_hits.csv
- frankia_csvs_is_hits/FraBCU110501/contig_all_hits_info_FraBCU/NZ_KB891187/
- frankia_csvs_is_hits/FraBCU110501/contig_all_hits_info_FraBCU/NZ_KB891187/NZ_KB891187_all_hits.csv
- frankia_csvs_is_hits/FraBCU110501/contig_all_hits_info_FraBCU/NZ_KB891188/
- frankia_csvs_is_hits/FraBCU110501/contig_all_hits_info_FraBCU/NZ_KB891188/NZ_KB891188_all_hits.csv
- frankia_csvs_is_hits/FraBCU110501/contig_all_hits_info_FraBCU/NZ_KB891189/
- frankia_csvs_is_hits/FraBCU110501/contig_all_hits_info_FraBCU/NZ_KB891189/NZ_KB891189_all_hits.csv
- frankia_csvs_is_hits/FraBCU110501/contig_all_hits_info_FraBCU/NZ_KB891190/
- frankia_csvs_is_hits/FraBCU110501/contig_all_hits_info_FraBCU/NZ_KB891190/NZ_KB891190_all_hits.csv
- frankia_csvs_is_hits/FraBCU110501/contig_all_hits_info_FraBCU/NZ_KB891191/
- frankia_csvs_is_hits/FraBCU110501/contig_all_hits_info_FraBCU/NZ_KB891191/NZ_KB891191_all_hits.csv
- frankia_csvs_is_hits/FraBCU110501/contig_all_hits_info_FraBCU/NZ_KB891192/
- frankia_csvs_is_hits/FraBCU110501/contig_all_hits_info_FraBCU/NZ_KB891192/NZ_KB891192_all_hits.csv
- frankia_csvs_is_hits/FraBCU110501/contig_all_hits_info_FraBCU/NZ_KB891193/
- frankia_csvs_is_hits/FraBCU110501/contig_all_hits_info_FraBCU/NZ_KB891193/NZ_KB891193_all_hits.csv
- frankia_csvs_is_hits/FraBCU110501/contig_all_hits_info_FraBCU/NZ_KB891194/
- frankia_csvs_is_hits/FraBCU110501/contig_all_hits_info_FraBCU/NZ_KB891194/NZ_KB891194_all_hits.csv
- frankia_csvs_is_hits/FraBCU110501/contig_all_hits_info_FraBCU/NZ_KB891195/
- frankia_csvs_is_hits/FraBCU110501/contig_all_hits_info_FraBCU/NZ_KB891195/NZ_KB891195_all_hits.csv
- frankia_csvs_is_hits/FraBCU110501/contig_all_hits_info_FraBCU/NZ_KB891196/
- frankia_csvs_is_hits/FraBCU110501/contig_all_hits_info_FraBCU/NZ_KB891196/NZ_KB891196_all_hits.csv
- frankia_csvs_is_hits/FraBCU110501/contig_all_hits_info_FraBCU/NZ_KB891197/
- frankia_csvs_is_hits/FraBCU110501/contig_all_hits_info_FraBCU/NZ_KB891197/NZ_KB891197_all_hits.csv
- frankia_csvs_is_hits/FraBCU110501/contig_all_hits_info_FraBCU/NZ_KB891198/
- frankia_csvs_is_hits/FraBCU110501/contig_all_hits_info_FraBCU/NZ_KB891198/NZ_KB891198_all_hits.csv
- frankia_csvs_is_hits/FraBCU110501/contig_all_hits_info_FraBCU/NZ_KB891199/
- frankia_csvs_is_hits/FraBCU110501/contig_all_hits_info_FraBCU/NZ_KB891199/NZ_KB891199_all_hits.csv
- frankia_csvs_is_hits/FraBCU110501/contig_all_hits_info_FraBCU/NZ_KB891200/
- frankia_csvs_is_hits/FraBCU110501/contig_all_hits_info_FraBCU/NZ_KB891200/NZ_KB891200_all_hits.csv
- frankia_csvs_is_hits/FraBCU110501/contig_all_hits_info_FraBCU/NZ_KB891201/
- frankia_csvs_is_hits/FraBCU110501/contig_all_hits_info_FraBCU/NZ_KB891201/NZ_KB891201_all_hits.csv
- frankia_csvs_is_hits/FraBCU110501/contig_all_hits_info_FraBCU/NZ_KB891202/
- frankia_csvs_is_hits/FraBCU110501/contig_all_hits_info_FraBCU/NZ_KB891202/NZ_KB891202_all_hits.csv
- frankia_csvs_is_hits/FraBCU110501/contig_all_hits_info_FraBCU/NZ_KB891203/
- frankia_csvs_is_hits/FraBCU110501/contig_all_hits_info_FraBCU/NZ_KB891203/NZ_KB891203_all_hits.csv
- frankia_csvs_is_hits/FraBCU110501/contig_all_hits_info_FraBCU/NZ_KB891204/
- frankia_csvs_is_hits/FraBCU110501/contig_all_hits_info_FraBCU/NZ_KB891204/NZ_KB891204_all_hits.csv
- frankia_csvs_is_hits/FraBCU110501/contig_all_hits_info_FraBCU/NZ_KB891205/
- frankia_csvs_is_hits/FraBCU110501/contig_all_hits_info_FraBCU/NZ_KB891205/NZ_KB891205_all_hits.csv
- frankia_csvs_is_hits/FraBCU110501/contig_all_hits_info_FraBCU/NZ_KB891206/
- frankia_csvs_is_hits/FraBCU110501/contig_all_hits_info_FraBCU/NZ_KB891206/NZ_KB891206_all_hits.csv
- frankia_csvs_is_hits/FraBCU110501/contig_all_hits_info_FraBCU/NZ_KB891207/
- frankia_csvs_is_hits/FraBCU110501/contig_all_hits_info_FraBCU/NZ_KB891207/NZ_KB891207_all_hits.csv
- frankia_csvs_is_hits/FraBCU110501/contig_all_hits_info_FraBCU/NZ_KB891208/
- frankia_csvs_is_hits/FraBCU110501/contig_all_hits_info_FraBCU/NZ_KB891208/NZ_KB891208_all_hits.csv
- frankia_csvs_is_hits/FraBCU110501/contig_all_hits_info_FraBCU/NZ_KB891209/
- frankia_csvs_is_hits/FraBCU110501/contig_all_hits_info_FraBCU/NZ_KB891209/NZ_KB891209_all_hits.csv
- frankia_csvs_is_hits/FraBCU110501/contig_all_hits_info_FraBCU/NZ_KB891210/
- frankia_csvs_is_hits/FraBCU110501/contig_all_hits_info_FraBCU/NZ_KB891210/NZ_KB891210_all_hits.csv
- frankia_csvs_is_hits/FraBCU110501/contig_all_hits_info_FraBCU/NZ_KB891211/
- frankia_csvs_is_hits/FraBCU110501/contig_all_hits_info_FraBCU/NZ_KB891211/NZ_KB891211_all_hits.csv
- frankia_csvs_is_hits/FraBCU110501/contig_all_hits_info_FraBCU/NZ_KB891212/
- frankia_csvs_is_hits/FraBCU110501/contig_all_hits_info_FraBCU/NZ_KB891212/NZ_KB891212_all_hits.csv
- frankia_csvs_is_hits/FraBCU110501/contig_all_hits_info_FraBCU/NZ_KB891213/
- frankia_csvs_is_hits/FraBCU110501/contig_all_hits_info_FraBCU/NZ_KB891213/NZ_KB891213_all_hits.csv
- frankia_csvs_is_hits/FraBCU110501/contig_all_hits_info_FraBCU/NZ_KB891214/
- frankia_csvs_is_hits/FraBCU110501/contig_all_hits_info_FraBCU/NZ_KB891214/NZ_KB891214_all_hits.csv
- frankia_csvs_is_hits/FraBCU110501/contig_all_hits_info_FraBCU/NZ_KB891215/
- frankia_csvs_is_hits/FraBCU110501/contig_all_hits_info_FraBCU/NZ_KB891215/NZ_KB891215_all_hits.csv
- frankia_csvs_is_hits/FraBCU110501/contig_all_hits_info_FraBCU/NZ_KB891216/
- frankia_csvs_is_hits/FraBCU110501/contig_all_hits_info_FraBCU/NZ_KB891216/NZ_KB891216_all_hits.csv
- frankia_csvs_is_hits/FraBCU110501/contig_all_hits_info_FraBCU/NZ_KB891217/
- frankia_csvs_is_hits/FraBCU110501/contig_all_hits_info_FraBCU/NZ_KB891217/NZ_KB891217_all_hits.csv
- frankia_csvs_is_hits/FraBCU110501/contig_all_hits_info_FraBCU/NZ_KB891218/
- frankia_csvs_is_hits/FraBCU110501/contig_all_hits_info_FraBCU/NZ_KB891218/NZ_KB891218_all_hits.csv
- frankia_csvs_is_hits/FraBCU110501/contig_all_hits_info_FraBCU/NZ_KB891219/
- frankia_csvs_is_hits/FraBCU110501/contig_all_hits_info_FraBCU/NZ_KB891219/NZ_KB891219_all_hits.csv
- frankia_csvs_is_hits/FraBCU110501/contig_all_hits_info_FraBCU/NZ_KB891220/
- frankia_csvs_is_hits/FraBCU110501/contig_all_hits_info_FraBCU/NZ_KB891220/NZ_KB891220_all_hits.csv
- frankia_csvs_is_hits/FraBCU110501/contig_all_hits_info_FraBCU/NZ_KB891221/
- frankia_csvs_is_hits/FraBCU110501/contig_all_hits_info_FraBCU/NZ_KB891221/NZ_KB891221_all_hits.csv
- frankia_csvs_is_hits/FraBCU110501/contig_all_hits_info_FraBCU/NZ_KB891222/
- frankia_csvs_is_hits/FraBCU110501/contig_all_hits_info_FraBCU/NZ_KB891222/NZ_KB891222_all_hits.csv
- frankia_csvs_is_hits/FraBCU110501/contig_all_hits_info_FraBCU/NZ_KB891223/
- frankia_csvs_is_hits/FraBCU110501/contig_all_hits_info_FraBCU/NZ_KB891223/NZ_KB891223_all_hits.csv
- frankia_csvs_is_hits/FraBCU110501/contig_all_hits_info_FraBCU/NZ_KB891224/
- frankia_csvs_is_hits/FraBCU110501/contig_all_hits_info_FraBCU/NZ_KB891224/NZ_KB891224_all_hits.csv
- frankia_csvs_is_hits/FraBCU110501/contig_all_hits_info_FraBCU/NZ_KB891225/
- frankia_csvs_is_hits/FraBCU110501/contig_all_hits_info_FraBCU/NZ_KB891225/NZ_KB891225_all_hits.csv
- frankia_csvs_is_hits/FraBCU110501/contig_all_hits_info_FraBCU/NZ_KB891226/
- frankia_csvs_is_hits/FraBCU110501/contig_all_hits_info_FraBCU/NZ_KB891226/NZ_KB891226_all_hits.csv
- frankia_csvs_is_hits/FraBCU110501/contig_all_hits_info_FraBCU/NZ_KB891227/
- frankia_csvs_is_hits/FraBCU110501/contig_all_hits_info_FraBCU/NZ_KB891227/NZ_KB891227_all_hits.csv
- frankia_csvs_is_hits/FraBCU110501/contig_all_hits_info_FraBCU/NZ_KB891228/
- frankia_csvs_is_hits/FraBCU110501/contig_all_hits_info_FraBCU/NZ_KB891228/NZ_KB891228_all_hits.csv
- frankia_csvs_is_hits/FraBCU110501/contig_all_hits_info_FraBCU/NZ_KB891229/
- frankia_csvs_is_hits/FraBCU110501/contig_all_hits_info_FraBCU/NZ_KB891229/NZ_KB891229_all_hits.csv
- frankia_csvs_is_hits/FraBCU110501/contig_all_hits_info_FraBCU/NZ_KB891230/
- frankia_csvs_is_hits/FraBCU110501/contig_all_hits_info_FraBCU/NZ_KB891230/NZ_KB891230_all_hits.csv
- frankia_csvs_is_hits/FraBCU110501/contig_all_hits_info_FraBCU/NZ_KB891231/
- frankia_csvs_is_hits/FraBCU110501/contig_all_hits_info_FraBCU/NZ_KB891231/NZ_KB891231_all_hits.csv
- frankia_csvs_is_hits/FraBCU110501/contig_all_hits_info_FraBCU/NZ_KB891232/
- frankia_csvs_is_hits/FraBCU110501/contig_all_hits_info_FraBCU/NZ_KB891232/NZ_KB891232_all_hits.csv
- frankia_csvs_is_hits/FraBCU110501/contig_all_hits_info_FraBCU/NZ_KB891233/
- frankia_csvs_is_hits/FraBCU110501/contig_all_hits_info_FraBCU/NZ_KB891233/NZ_KB891233_all_hits.csv
- frankia_csvs_is_hits/FraBCU110501/contig_all_hits_info_FraBCU/NZ_KB891234/
- frankia_csvs_is_hits/FraBCU110501/contig_all_hits_info_FraBCU/NZ_KB891234/NZ_KB891234_all_hits.csv
- frankia_csvs_is_hits/FraBCU110501/contig_all_hits_info_FraBCU/NZ_KB891235/
- frankia_csvs_is_hits/FraBCU110501/contig_all_hits_info_FraBCU/NZ_KB891235/NZ_KB891235_all_hits.csv
- frankia_csvs_is_hits/FraBCU110501/contig_all_hits_info_FraBCU/NZ_KB891236/
- frankia_csvs_is_hits/FraBCU110501/contig_all_hits_info_FraBCU/NZ_KB891236/NZ_KB891236_all_hits.csv
- frankia_csvs_is_hits/FraBCU110501/contig_all_hits_info_FraBCU/NZ_KB891237/
- frankia_csvs_is_hits/FraBCU110501/contig_all_hits_info_FraBCU/NZ_KB891237/NZ_KB891237_all_hits.csv
- frankia_csvs_is_hits/FraBCU110501/contig_all_hits_info_FraBCU/NZ_KB891238/
- frankia_csvs_is_hits/FraBCU110501/contig_all_hits_info_FraBCU/NZ_KB891238/NZ_KB891238_all_hits.csv
- frankia_csvs_is_hits/FraBCU110501/contig_all_hits_info_FraBCU/NZ_KB891239/
- frankia_csvs_is_hits/FraBCU110501/contig_all_hits_info_FraBCU/NZ_KB891239/NZ_KB891239_all_hits.csv
- frankia_csvs_is_hits/FraBCU110501/contig_all_hits_info_FraBCU/NZ_KB891240/
- frankia_csvs_is_hits/FraBCU110501/contig_all_hits_info_FraBCU/NZ_KB891240/NZ_KB891240_all_hits.csv
- frankia_csvs_is_hits/FraBCU110501/contig_all_hits_info_FraBCU/NZ_KB891241/
- frankia_csvs_is_hits/FraBCU110501/contig_all_hits_info_FraBCU/NZ_KB891241/NZ_KB891241_all_hits.csv
- frankia_csvs_is_hits/FraBCU110501/contig_all_hits_info_FraBCU/NZ_KB891242/
- frankia_csvs_is_hits/FraBCU110501/contig_all_hits_info_FraBCU/NZ_KB891242/NZ_KB891242_all_hits.csv
- frankia_csvs_is_hits/FraBCU110501/contig_all_hits_info_FraBCU/NZ_KB891243/
- frankia_csvs_is_hits/FraBCU110501/contig_all_hits_info_FraBCU/NZ_KB891243/NZ_KB891243_all_hits.csv
- frankia_csvs_is_hits/FraBCU110501/contig_all_hits_info_FraBCU/NZ_KB891244/
- frankia_csvs_is_hits/FraBCU110501/contig_all_hits_info_FraBCU/NZ_KB891244/NZ_KB891244_all_hits.csv
- frankia_csvs_is_hits/FraBCU110501/contig_all_hits_info_FraBCU/NZ_KB891245/
- frankia_csvs_is_hits/FraBCU110501/contig_all_hits_info_FraBCU/NZ_KB891245/NZ_KB891245_all_hits.csv
[truncated: 1,660 more entries]
