# Supplementary material for: Candidatus Frankia Datiscae Dg1, the Actinobacterial Microsymbiont of Datisca glomerata, Expresses the Canonical nod Genes nodABC in Symbiosis with Its Host Plant
Source: PLoS One. 2015 May 28;10(5):e0127630. doi: 10.1371/journal.pone.0127630 (PMC4447401; doi:10.1371/journal.pone.0127630)
Supplement: S2 Table — (ZIP) [file pone.0127630.s008.zip › frankia_csvs_is_hits/ACN14a/contig_all_hits_info_FraACN/NC_008278/NC_008278_all_hits.csv]

number	name	classification	high_hits	uberkey	identifier	org_len	contig	hit_start	hit_end	expected	score	query_start	query_end	len_seq	frac_of_seq	seq
8	FraACN_R_5	ARB_MGE	8	3067	FraACN__NC_008278__FraACN_R_5__8	572	NC_008278	89724	89869	1.7269e-27	130.0	1	146	146	0.255	TCTGCGGCTGGGCTGGTCGCATCTCGGCCGCAACCTGCCGCTGGCTGACCTTGCTCGCCGCCTTCGACCGCCGGAAGGGCTGGTCCGCAACCGGGCTGCCGACCTGTGCGCACTGGCTGGCCTGGCGCTGCGGGATCGGCCTGCGC
13	FraACN_R_3	OVER20_GOOD_LOCX_TRANS	4	3068	FraACN__NC_008278__FraACN_R_3__13	789	NC_008278	145971	146631	1.0834e-82	336.0	1	661	661	0.838	CACGCCGGGCTCGGCGAGCTCGAGGCCGTCGAAGAAGGACGTGACCTGCTCGGGGGTGCGCAGGTTGTAGGGGTGCCCGTCCGCCTGGGTGATCTCGATGGCCTTGTCCACGTCCTCGCCGTGGGTGCCGTCGTTGAGGGCGAGGTAGCTTCCCGGCTGCACCCCGTCGAGCAGCCGCTTCACGATCGCACTCGCCTCGTCGTTGTCGGCCACGTTCCCGACGATCCCGAACATCACGAGGGCGATCGGCTGGCTGAAGTCCAGCAGCTCGGCGGCCTGCGCGAGAATCGTGTCGGGGTCGCGCACATCGGCGTCGACGTAGGCGGTCGCGCCGCCGGGTGCGCTGGTCAGCAGCGCGCGGGCGTGCACCAGCACCAGCGGGTCGTTGTCGACGTAGAC…
17	FraCcI3_R_12	REMBX_TRANS_SCORE1000	5	3069	FraACN__NC_008278__FraCcI3_R_12__17	1274	NC_008278	209799	209857	6.95558e-14	78.0	1	59	59	0.046	GGCGCTCCCGGTCTGACCGGCCGTGGCCGTGCCGGGTTCCCGCTCCCGGGCAACCTGCC
18	FraCcI3_R_7	REMBX_TRANS_SCORE1000	7	3070	FraACN__NC_008278__FraCcI3_R_7__18	1498	NC_008278	221168	221245	2.25619e-09	62.0	1	78	78	0.052	CGTCGGCCAAGCCCGGCTCGGCGTCACCGAACGCGGCGAGGACCCGGGCCGCGGCGCCCAGGTCGTAACCCCGGCTGG
21	FraACN_R_5	ARB_MGE	8	3071	FraACN__NC_008278__FraACN_R_5__21	572	NC_008278	311747	312315	0.0	830.0	1	569	569	0.995	TCGGCGCTGGGGGTGGATGTGGAGTCGGCGTCGTTGGGGGAGGTGGAGGAGGTGATCTGCCGGTGGGCGGGGCGGATCGCGGCGGCGACGTGTGCCTGGCTGCTGGCGGTGGCGGCGTTCGATCGGCGCCAGGGCTGGTCGGGGATGGGGCTGGGGTCGTGTGCGCACTGGTTGTCGTGGCGGTGCGGGATCGGTCTGCGCACCGCGCGGGAGCAGGTGGCGACCGGGCATGCGTTGGAGCGTCTGCCGGCGATCCGGGCCGCGTTCGCCGCGGGCACCCTGTCGTATGCGAAGGTCCGGGCGGTGACCCGGATTGCCGACGAGCATTCCGAGCAGGCGTGGTTGACCCATGCCCGGTTCTGCACCGCCGGGCAGATCGAGCGGCTGGTGCGTTGCGCC…
25	FraACN_R_4	ARB_MGE	21	3072	FraACN__NC_008278__FraACN_R_4__25	754	NC_008278	338199	338920	3.18037e-115	456.0	1	722	722	0.958	CCGCCACCTGTCGATCACCGACCTGGCCGACGGGATGACCCGGATCACCGGCGAACTTGACGCCGAGGGCGCCGCTCTTCTGCGCACCGCCCTCGACAGCCTCGCCGCCCCCAGCCCCGCCGTCGACGGCACCCCCGATCCCCGCAGCCCCGCCCGCCGCCGAGGCGACGCTCTCGTCGAGCTTCTGCACCGCGCCCTCGACGCCTCATCGGTACCCGTCTCCGGCGGTGTGCGCCCCCACCTGACCGTCACCGTCCCCTGGGCGACGCTGGTCGGCCGGGGCGGGCCTGCCGCGGCCACGAGCTGGGGCCAGCCGCTACCACGCTCCGTGCTACGCCGGCTGTCCTGCGATGCCGAAGTCAGCCGCATCGTGCTCAATGCGGACAGCGTTCCCCTCGA…
45	Frapec_R_11	REMBX_TRANS_SCORE1000	8	3073	FraACN__NC_008278__Frapec_R_11__45	1594	NC_008278	402290	402418	3.53862e-10	66.0	1	129	129	0.081	CGCTGCTGGTCCCGGCGCGGCTGGATCCGGCCGGCGCCGCCCGACCGGCCGGCGGCGGGCTGCTGCGCGGGCTGGTCCACGTGCCGTCGCAGCGCTCCACCGCCGGCGCGGGCGGGGCCGTGGGCGCCG
57	FraEu_R_7	OVER20_GOOD_LOCX_TRANS	22	3074	FraACN__NC_008278__FraEu_R_7__57	1219	NC_008278	452209	452811	1.212e-43	192.0	6	608	603	0.495	GGCGTCCGGGTCCTCGACTTCTCCGAGCACGGCTTCGTGCCGTCGGCCGCCGCGGCGCTCGGCGACTTCGGTGCGGACGTGGTCAAGATCGAGCGGCTCGCCGGCGACGCCATGCGCCGGATCATCGCCAGCGGCATGGTCGCCACGAAGGACGGCTACGACTTCCAGTTCGAGCTGTTCAACCGCAACAAGCGCGGCATCGCGTTAGACGTCGAGCAGCCCGCGGGGCGCGAGATCTTCGAAAAACTCGTGCGCTGGGCCGAGGTGTACATCACCAACCAGCTTCCCCGCGTCCGCCGCAAGCTGCGCACGGAACCGGCCGACATCTTCGCGCTGAACCCGACCATCGTCTATGCGCGTGGGCACGGCCAGGGGCAGCGCGGACCCGACGCCGAGGCC…
59	FraEu_R_7	OVER20_GOOD_LOCX_TRANS	22	3075	FraACN__NC_008278__FraEu_R_7__59	1219	NC_008278	453161	453336	1.76483e-09	64.0	1	176	176	0.144	TGGAGGTCGTCGCCGACCCGGCGGTGGTCGCCAACGGCTATCTCATGCAGCACCCCGAGCATCCCGACGTCCGGCTCGCGGCCGCTCCGGTGCAGTTCGACGACGAGCTGCCGGCGGCCCGGCGCGCTGGACCGACCCTGGGCCAGCATTCCCGCGAGGTCCTCACCGAGCTCGGC
60	FraACN_R_4	ARB_MGE	21	3076	FraACN__NC_008278__FraACN_R_4__60	754	NC_008278	466046	466141	7.01155e-11	68.0	1	96	96	0.127	GCGCCGCACCGCCGCACCGCCCACCGCCGCGCCGCGCCCCACCGCCGCACCGCCCACCGCCGCGCCGCGCCGCACCGCCCACCGCCGCGCCGCCGC
61	FraACN_R_3	OVER20_GOOD_LOCX_TRANS	4	3077	FraACN__NC_008278__FraACN_R_3__61	789	NC_008278	469184	469969	0.0	956.0	1	786	786	0.996	AGGGCTTGCGGGCGATGGCGCCGTAGACGCTGACCTGCGCGTCGGTGAGGTCCTCGGTGGTGGTGTCGGGGCGCCAGCGGTGGACGACCTGTACGCCCGGGTCGCTGAGCTCCAGGCCGTCGAAGAAGCGCTCGACCTCGGCGCGGTTGCGCAGGCGCATCGTGACGCCGCGGCGCCGATAGGTCTCCGCGGCCGGCTCGAACGTCGGGTCGTGGTCGCCGGTCGCGTTCGTCAGCGCGAGGTAGCTGCCGGACGGCAGTGCGTCGACGAGCCGGCGGACGATGCCGTAGGGGTCGTCCACGTCGTCGATGAAGTGGAAGATCGCGATGAGGGAGAGCGCGACGGGCTTCGTCAGGTCGAGGGTGTCGCGCAGCTCGGCGGAGGCCAGGATGCGCTCGG…
63	FraACN_R_3	OVER20_GOOD_LOCX_TRANS	4	3078	FraACN__NC_008278__FraACN_R_3__63	789	NC_008278	480650	480764	1.30779e-08	60.0	1	115	115	0.146	GCTTGCGGGCGAGTCCGCCGTAGGTGTGGACGTGCGTGTCGTCGGGAGCGGGCTGCGCCGGGTCGGGGTGCCGGTGATGGGCGAGCACGACCCCGGGTCGAGCAGTTCCCAGGCC
64	Frapec_R_50	OVER20_GOOD_LOCX_TRANS	25	3079	FraACN__NC_008278__Frapec_R_50__64	560	NC_008278	489896	490451	1.75379e-47	206.0	1	556	556	0.993	TCGCGGTCGTGGTCGGCCTGTCGTTCATCCTGCTGCTCATCGCGTTCCGGAGCCTGGTCATCCCGTTGACCGCCGCGGTCATGAACCTGCTGGCAGCGGGCGGTTCGTTCGGTCTGGTCGTGGCAATCTTCCAGTACGGCTGGCTCTCCGACGCCATGGGCGCCGGTCCCGGCGGACCGATCGACGCCTGGATCCCGGTCATGCTGTTCGCCATCCTGTTCGGCCTGTCGATGGACTACCAGGTGTTCCTGGTCAGCCGCATGCATGAGGAATGGGTGCACACCCGCGACAACACGCGGTCGGTGACCATCGGGCAGGGCGAGACCGGCGGCATCATCACCGCCGCCGCCATCATCATGATTGCCGTCTTCCTCGGCTTCGTGGTCAGCCCAGGCCGGC…
65	Frapec_R_34	REMBX_TRANS_SCORE1000	11	3080	FraACN__NC_008278__Frapec_R_34__65	905	NC_008278	492427	492497	2.05438e-28	132.0	2	72	71	0.078	GAACGCCAGCCAGCCGGCGCCGTCCTCGCTGCTCACGACGTCGAGGCCGAGGATCTCCCGGTGCCCGTCAC
67	ISFal2	ISFINDER	1	3081	FraACN__NC_008278__ISFal2__67	826	NC_008278	492717	492815	1.33056e-20	104.0	1	99	99	0.12	TGTTACATCGGCGAAGTCTGCCATCGCGGCTGCCGTCGATCGGTCATAATCGGGTGATGCGTCGACGTCGTGTCCTCCCTTCGGCTCCGGTGTCGGAGT
73	ISFal3A	ISFINDER	1	3082	FraACN__NC_008278__ISFal3A__73	1087	NC_008278	503465	503614	1.12524e-23	116.0	1	150	150	0.138	CTGTATTGGATCTTGATTCTTCTGTGTTGATTGTGGTCGTCGGGCTGGGGGGCTGGCGTGTTGGGGTGATCGGTGGGGCTGGGGTCGCGACGGTCGGGTCATGCCTCGTTCTGACCCGTATCCCGCCGATCTGTCCGACGCGGAGTGGGC
74	Frapec_R_18	ARB_TRANS	12	3083	FraACN__NC_008278__Frapec_R_18__74	1226	NC_008278	510584	510626	9.27963e-10	62.0	1	43	43	0.035	TACGCCGGGCATTTCACAACAGCCACCGGCCTCACCGCTCCCT
75	IS468A	ISFINDER	0	3084	FraACN__NC_008278__IS468A__75	1097	NC_008278	510969	511028	2.49163e-13	76.0	1	60	60	0.055	CGCAAGCCGTACCCCAGGGACCTGTCGGACGGCCCGCTGAGCGCTGATCGCACCGACGTT
76	FraDas_R_7	ISFINDER_CLOSE	16	3085	FraACN__NC_008278__FraDas_R_7__76	1296	NC_008278	512654	512737	2.18924e-16	88.0	1	84	84	0.065	GGGTGGCGTTGAAGTCGCGGCGCACGTGGCCGGTGGGCGTCCGGCCGGGGATCGTCGTGCTGCGGGAGATCCTGAGCTGCAGGC
77	FraCcI3_R_7	REMBX_TRANS_SCORE1000	7	3086	FraACN__NC_008278__FraCcI3_R_7__77	1498	NC_008278	513871	513926	4.92528e-09	60.0	1	56	56	0.037	AGCAGCGCGGCCAGCAGCGCCGCCTGGTCGTCCCCGCCCGCGCGGGGATCTTCCGC
78	ISFal1	ISFINDER	3	3087	FraACN__NC_008278__ISFal1__78	1736	NC_008278	530528	532263	0.0	3472.0	1	1736	1736	1.0	GGATCTGTCCCTGATCTTGTGATCGGACTGACCCCGGGGCAGCGCGCTGGCCACGATCGACCTTCTGTGATCATGTGTCGGGTGCCTCTCTGACCTTGGGGTTCTCCTTCCGCATCTGGCGGGTCTCGTTGTCGATCGGGTGGACCGGTCTGGTGATCGGCTGCGGTTGCGGGCTCGTGTTCGAGGAGCTGCTGGTGGGTGCCCTGGGTGTGGGGTGGTCTCGGAGCGGGTCCACGGGCGGTATCGCCGCCGGCTGGTCGATGCAGCGATCGCGGGTGCTCAGGTGGAGATCGATCTGCTGGTTCGACGGTTCCGCTGCCTGACAGCGGACTGTGGGCGGGTGACGTTCACGGAGCAGGTCGTGGGTCTGACGAGTCCGCGTGCCCGGTTCACCCCGCT…
79	FraDas_R_5	REMBX_TRANS_RATIO15	21	3088	FraACN__NC_008278__FraDas_R_5__79	1429	NC_008278	541697	542000	9.37062e-29	136.0	1	304	304	0.213	TGACGAAAGCTGTCCTCGAGCGGGCCTTGCAGGTCGAGATGACGGACCATCTCGGCTACGAGGTGGGTGATCCGGCCGGTCAGGGCACGGGAAACTCCCGGAACGGGAGGTCCACGAAGACGGTGTCGACGCGGAACGGTCCGGTCGAGATCGAGGTACCCCGTGACCGGAACGGGTCGTTCGAACCGACGATCGTGCCGAAACGGGCGCGGCGGATCGGGAATCTCGACGACACGATCCTGTCGTTGTACTCGCGGGGCATGACGACCCGCGATATCGAGGCGCACCTGCGGGAGGTCTACGG
81	Frapec_R_20	ARB_TRANS	14	3089	FraACN__NC_008278__Frapec_R_20__81	1194	NC_008278	542006	543196	0.0	1862.0	1	1191	1191	0.997	CCTGTGGGGTGCCAGAAGTCGGCCTGGGCCTGTGACCTGCGGGGATGCGGCCGTGCGGGGCCGGCGGCATGATGGTCAGCTATGTCCATCCGCCTGCTCTATCTGATCTTCGTTCGGGTGTGCGGCTGGCTGGTTCTCCTCGGTCGTTCGTCGGCGTCGAAGGACATCGAGCTGCTCGTGTTGCGGCACGAGGTCGCGGTGCTGCGCCGTACCCAGCCCAAGCCGCGGTGGGACTGGGCAGACCGGGCGGTCCTCGCCGCACTCGTTCGGCTTCTCCCCACAACGCTGCGAGCCCACCGGCTGATCACCCCTGGGACCATTCTGCGGTGGCACCGCCGTCTGATCACACGGAAATGGACCCATCCGCAGCGGATGGGACGACCTCCGGTCAGCGCGGAG…
83	Frapec_R_34	REMBX_TRANS_SCORE1000	11	3090	FraACN__NC_008278__Frapec_R_34__83	905	NC_008278	551650	551733	3.04309e-08	58.0	1	84	84	0.093	GCCTGCTGCTCGTGCCCCGAGGCGCCGCGCCGGCCGCGTCCGCGCGCGCCGCCGCGCCCGGGGCGGCCGCGGCCGCGCCGACGA
87	FraDas_R_10	OVER20_GOOD_LOCX_TRANS	41	3091	FraACN__NC_008278__FraDas_R_10__87	1133	NC_008278	618587	618688	3.9231e-27	128.0	1	102	102	0.09	CCGGCGGGTCGAGAGACACCCCCACGACGTCACGGACCTTCTCCACGAACCGCGGATCGGTCGCAAGCTTCCGCCTCTCGACCAGATGCGGCTTCAGACCGA
88	FraDas_R_10	OVER20_GOOD_LOCX_TRANS	41	3092	FraACN__NC_008278__FraDas_R_10__88	1133	NC_008278	618695	618970	1.31525e-70	290.0	1	276	276	0.244	TCCTGCGTCGTTGATTCGTCCGCGGTAGGCAGCGAGGGTTCCGAGACTCTGGTCGGCGGTCTTCGTCCAGACGAACGGCCTCGGGTCCCTTGTTCCACGCACTGATCCACTTTCGGATGCCGGCTTCGAGTTCGACGACGGACCGGTGGGTCGAACGGCAGAGTTTCCGGCGGCTGAGTTCAACGAACCAGCGTTCGACCAGATTCATCCATGACGACGAGGTCGGGGTGAAGCGCAGGTGGAACCGCAGATGGCTCAGCGCCACTACTTCACCGC
89	FraDas_R_10	OVER20_GOOD_LOCX_TRANS	41	3093	FraACN__NC_008278__FraDas_R_10__89	1133	NC_008278	620368	620448	3.30124e-20	102.0	1	81	81	0.071	TCATCCATGACGACGAGGTCGGGGTGAAGCGGAGGTGGAACCGCGGGTGGCTCAGCAGCGGACTTCTTCACCGCGGGGGTC
92	FraCcI3_R_6	REMBX_TRANS_SCORE1000	7	3094	FraACN__NC_008278__FraCcI3_R_6__92	1560	NC_008278	653447	653536	9.56233e-09	60.0	1	90	90	0.058	CGGCGCCGGCGGCGGCGATGCCGACCGCGGCGACGCCACCAACCCCGGCGACGGCCCGGGCGCAGGCGGCGACGGGAGCGGGAGCGGCGC
93	FraACN_R_3	OVER20_GOOD_LOCX_TRANS	4	3095	FraACN__NC_008278__FraACN_R_3__93	789	NC_008278	676848	677621	0.0	836.0	3	776	774	0.981	GGCTTCCGGGCGACCCCGCCGTAGAGGCCCACCTGTGCGTCGAGCAGGCTCATCGAGTCGTCATCGTCGGGTCGCCAGCGGTGCGCGACGAGCAGGCCCGGGTCGACCAGCTCCAGCCCATCGAACAGGCGTTCCACCTCGGCGCGACTGCGGAGCTGGAACGGCACCCCCCGCTGTCGATAGGCGGCCGCGAACTCCTCGGCGCCCGGGTCGAAGTCGGCGGTCCCGTGGGTGAGGACCAGGTAGCTGCCCGAGGGCAGCGCGTCGACGAGGCGGCGCACGATCCCGTAAGGATCATCCTCGTCGGGGAGGAAATGAAAGATCGCGACAAGTGACAAGGCGAGCGGCCGGGACAGATCCAGGGTCTTCTGCAGTTCGGGCGAGTCCAGGATCGCGGCC…
98	FraCcI3_R_6	REMBX_TRANS_SCORE1000	7	3096	FraACN__NC_008278__FraCcI3_R_6__98	1560	NC_008278	747709	747864	2.96157e-12	74.0	1	156	156	0.1	CGGCGGCGGCGGAGCCGGCGGCCGCCGCGGCTTCGGCCTGCTCCAGAACGGCGCGGCCGCGGCGCTGCCGGGCGGCGGCACCGGCGCCGGCACGGGCACGGGCACGGGCACGGGCGCCGGCGGCGCGGCCGGGTTGGCGAACGGCGCCGCCGGCGG
100	FraACN_R_4	ARB_MGE	21	3097	FraACN__NC_008278__FraACN_R_4__100	754	NC_008278	805508	806261	0.0	1278.0	1	754	754	1.0	CCGGACCCGGCCGACATCCGCCGCCTCACCCTCACCGACACCCCCACCGGCGCCACCCTCATCCACGGCGAACTCGACGCCGAAGGCGCCGCCCTCCTACGCACCGCCCTCGACAGCCTCGCCGCCCCCCACCCCGCGGCGGACGGCACCCCCGACCGGCGCAGCCCCACCCGCCGCCGCGCCGACGCCCTGCTCGACCTCACCACCCGCGCCCTCGGCGCCGCCACCCTCCCGCAGAGCGGCGGGGTGCGCCCGCACCTCACCATCACCATCGACTGGAACACCCTGCTCGCCACCGGCACCACCCCCGCCACCACCGACTGGGGACTCCCCCTACCCCACAGCGTCCTGACCCGACTGTCCTGCGACGCCGACATCACCCGCATCATCCTCAACCCC…
111	FraACN_R_3	OVER20_GOOD_LOCX_TRANS	4	3098	FraACN__NC_008278__FraACN_R_3__111	789	NC_008278	946573	947340	0.0	832.0	1	768	768	0.973	CTTGCGGCCGATGGCCCCGTAGGCGCTGACCTGCGCGTCGGTCAGGTCGGTCGGCACGGTGGCGTCGGGCCGCCAGCGGTGCACGCAGACCAGCCCCGGGTCGAGTAGTTCCAGGCCGCCGAACAGCGCCTCGATCTCGGCCCGGGTCCGGGGCCGCAGCGGGATGCCACGCGCGCGGTAGGCCTTGGCGCCGGCCTCGATCGACGGGTCGTGGTCGGGCGTGAGATGGGACAGGACGAGGTAGCTGCCCGCCGGCAGGGCGTCGACGAGCCGGCGGACGATGGCGCCCGGGTCGTCGGAGTCGGGCAGGAAGTGGCCCACCGCGAGCAACGACAGCGCCACCGGCCGGGACAGGTCGAGGGTGTCCGTGACCTCCGGGGCGGTCAGGATTCGCCTGAC…
114	FraCcI3_R_6	REMBX_TRANS_SCORE1000	7	3099	FraACN__NC_008278__FraCcI3_R_6__114	1560	NC_008278	1057178	1057316	1.09833e-10	68.0	1	139	139	0.089	CCCGGCGTCGCTGGCGAAGTCCGTCACCGGCGGCAGCGACCCGCCGGCGGCGGCCCGGGCGGCGTCGGCGACGGCGCGGGCGATGGGGTGCTCGCTGGCGTCCTCGGCCGCCCCGGCCAGGCGGAGCACGTCGGCGGCG
115	ISArsp6	ISFINDER_NOFULL	0	3100	FraACN__NC_008278__ISArsp6__115	26712	NC_008278	1057695	1057805	5.68198e-13	76.0	1	111	111	0.004	CAGGGTCAGGTCGGACGCCTCGATCGCCGCGTCGGTCCCGCCGCCCATCGCCAGCCCGAGGTCGGCCTGGGCCAGCGCAGCGGCGTCGTTCACCCCGTCGCCGACCATCGC
116	ISArsp6	ISFINDER_NOFULL	0	3101	FraACN__NC_008278__ISArsp6__116	26712	NC_008278	1071251	1071655	9.05184e-18	96.0	1	405	405	0.015	CGACGGCGAGGAACGGCAACCCGAGTCCGAGGCAGTACACGGCGGAGAGGAACGCGCCCCGCCCGGCCGTCGCACTCGTCACCGCCAGCCCCTGCACCGCCGCCAGCGTGGGGCCGAGGCAGGGGGTCCAGCCGATGCCGAACAGCACACCGAGCACCGGCGCGCCGAGCAGGCCGGGGCGCGGCAGCCGGTGGATGCGCCACTCGCGGTTCGCCCAGGACATCCGGGAGAACATCCCGGCGAAGGCCAGACCCATGACGATGGTGAACGCCCCCAGGATCTGGCTCACCCCGACCTGATGGCGGACCAGCCACTGACCGAGTCCGCCGAAGGCCGCACCGAAGGAGACGAACACCGCGGTGAACCCGAGCACGAACAGGCCGGTGCCGGCGGCGACCC…
117	ISArsp6	ISFINDER_NOFULL	0	3102	FraACN__NC_008278__ISArsp6__117	26712	NC_008278	1072418	1072490	1.72092e-10	66.0	1	73	73	0.003	CTTCGACGTCTTCGCCGCCCCCTGGTTCGCGGCGATCTACCTGCTGCTGTTCATCTCGCTGATCGGCTGCCTG
118	ISArsp6	ISFINDER_NOFULL	0	3103	FraACN__NC_008278__ISArsp6__118	26712	NC_008278	1074443	1074497	9.23637e-12	70.0	1	55	55	0.002	GTCGTCACCCGTGGCATCGCGGCGGACCGGGTGCCCTGGGGCAACATGTACGAGT
119	ISArsp6	ISFINDER_NOFULL	0	3104	FraACN__NC_008278__ISArsp6__119	26712	NC_008278	1074866	1075166	7.50229e-30	140.0	1	301	301	0.011	CTCGACACCCTGTCCTACCGGGTCATCGCGTTCGCGTTCCCGATCTGGACCTTCGCGATCATCGCCGGGGCGATCTGGGCCGAGGCGGCGTGGGGCCGGTACTGGGGCTGGGACCCCAAGGAGACCTGGTCGTTCATCACCTGGGTCTGCTATGCGGCCTACCTGCACGCGCGGGCGACCGCAGGCTGGCGGGGCCGGCGGGCCGCCGCCATCTCCCTGGTCGCGTTCACCGCGCTGTTCGTGGACTACTACCTGGTGAACCTCGTTATCACCGGCCTGCACTCCTACGCGGGCGTCTGAC
121	FraCcI3_R_6	REMBX_TRANS_SCORE1000	7	3105	FraACN__NC_008278__FraCcI3_R_6__121	1560	NC_008278	1115721	1115854	1.29282e-09	64.0	1	134	134	0.086	CGACGGCCCGGGGTCGGCGGGTCCCGGCGGCCCGCGGGGATCCGGCGGGCCGGCCGGGCCCGGCCGGCCCGGCGGACCGGGCGCGGGCGGCGGCACCTCGCCGGGCGCGCCGACACCCCCGGCGCCGACGGACG
122	FraCcI3_R_4	REMBX_TRANS_SCORE1000	6	3106	FraACN__NC_008278__FraCcI3_R_4__122	1695	NC_008278	1143947	1144002	1.71909e-08	58.0	1	56	56	0.033	CGGCGGCCGGAGCCTCGCCGCCCGCCCCGCCGGCGGCCGGCGCCGCGGCCACGGCG
126	FraCcI3_R_6	REMBX_TRANS_SCORE1000	7	3107	FraACN__NC_008278__FraCcI3_R_6__126	1560	NC_008278	1214721	1214831	1.25154e-08	60.0	1	111	111	0.071	GCGGCTGCCGCGCGTGCGGCCGGCGAGCCGGCGGCCGCGGTCCCGGCCCGGCCGGTCGGGCGTCCCGGCATCGGCGGGGCCTTCGGGCAGCGCGGTCCGGCCCGTCCGGCG
130	FraEu_R_18	ARB_MGE	10	3108	FraACN__NC_008278__FraEu_R_18__130	556	NC_008278	1286023	1286243	4.12573e-25	122.0	1	221	221	0.397	TCGACCAGCGGCGTGCCGACGTCCTCTACGACCTGATCATGGGAGATGACCGCGATCGCATCAATATCGAGATGCAGGTCATCGTGCCGGTGGAATCCCTGGCGGGCCTGTCGGAGAAGCCCGGCGAAATCCCGGGCTACGGGCCGATACCCGCCGAGATCGTCCGCGAGATGGCGGCCAACCCGCGATGCACCTGGCGGCGGATCCTCACCGACCCGGCG
131	FraCcI3_R_12	REMBX_TRANS_SCORE1000	5	3109	FraACN__NC_008278__FraCcI3_R_12__131	1274	NC_008278	1305243	1305350	1.67954e-19	100.0	1	108	108	0.085	CGTTCCTGCCGCCTCGCCCCCCGATGCGGCAACCCGGTCGGACCGGCCGGAGCCACGCCGGGTCCCACTTCGCAGCCACCTGCCCCGCGGGCGGATCCTCCGGTCGGC
146	FraACN_R_3	OVER20_GOOD_LOCX_TRANS	4	3110	FraACN__NC_008278__FraACN_R_3__146	789	NC_008278	1496559	1497337	0.0	946.0	1	779	779	0.987	GGCGACACCGCCGTAGCCGGCGACCTGGACGTCGGGCAGGTCCGTCGCGGTGCCGTCGGGACGCCAGCGGTGCACGATCTGCACGCCGGGGTCGATCAGGTCCAGGCCGGCGAACAGCCCCTCGACCTCCGCGCGGCTGCGCAGCTGCAGCGGGATGCCCTGCCGGTGGTAGGTGTCCATGAGCCTCGACGCGGCAGGAGGATCGAAGTCGGCGGACAGATGGGTGAGGACGAGGTGGCTGCCGGGCGCCAGGGCGTCGAGGAGCCGGCGCAGGATGCCGTGCGGATCGTCGGCGTCCGGAATGAACGGGAAGATCGAGATCAGGGACAGGGCGACCGGGCGGGACAGGTCGAGCGTGCTGCGCAGCTCCGGGGCGTCGAGGATGTGGCCGGTGTCGTG…
150	Frapec_R_50	OVER20_GOOD_LOCX_TRANS	25	3111	FraACN__NC_008278__Frapec_R_50__150	560	NC_008278	1526310	1526863	3.15343e-82	334.0	1	554	554	0.989	TCGGCATCGTGGTCGTGCTCGCCTTCCTGCTGCTGGTCGCGGTCTTCCGCAGCCTGCTGGTCCCCTTGACGGCGTCCGTGATGAACCTGCTCGCCGTCGGCGCGGCCTTCGGCGTCGTCGTCGCGGTGTTCCAGTGGGGCTGGGGATCGTCGGTGTTCAGCATCAGCGGCGGCCCGGTCGAGGCGTTCATCCCGGTCATCCTGTTCGCGATCCTGTTCGGCCTGTCCATGGACTACGAGGTGTTCCTGGTCAGCCGGATGCACGAGGAGTGGACCGCGCGCCGGGACAACCGGCTCGCCGTCTCGCTCGGGCAGGCCGAGACCGGCCGGGTCATCTCCGCCGCCGGCGCCATCATGACCCTGGTGTTCGCCTCGTTCATCCTCGGCGACGAACGCGTCA…
152	FraCcI3_R_1	REMBX_TRANS_SCORE1000	2	3112	FraACN__NC_008278__FraCcI3_R_1__152	1920	NC_008278	1578971	1579029	5.34745e-09	60.0	1	59	59	0.031	CGCTCTACACCGCGCAGCGCCTCGCCGTGGCCACCGCCGACGCCTCCCCGTCGCCGGCC
153	Frapec_R_15	ARB_TRANS	9	3113	FraACN__NC_008278__Frapec_R_15__153	1498	NC_008278	1586815	1586979	5.0105e-16	88.0	1	165	165	0.11	GCAGCCGGGAACACGGCAGCCGGGAACACCGCCGCGGGACGCGGGGTGGCTGCACGGGCAGGACCGGCACCGGCTGAACCGGCGAATCGCGAACCTCAGCACGACGCGCCTGCCTTCCCGGTGGGTGTGAAGGTGGACCCTCGCCCCCAGGCGGGGAAAGACGTC
161	Frapec_R_17	REMBX_TRANS_SCORE1000	31	3114	FraACN__NC_008278__Frapec_R_17__161	1325	NC_008278	1740337	1740414	6.90172e-16	86.0	1	78	78	0.059	GGAGGCATCTGTTGGTAAGGCGGGAACCCCCTGTCGCGAGATGCGGGAATCCTCGGCCTTCAGGCCGAGGAGGACGTC
171	FraACN_R_3	OVER20_GOOD_LOCX_TRANS	4	3115	FraACN__NC_008278__FraACN_R_3__171	789	NC_008278	1832900	1833683	0.0	928.0	6	789	784	0.994	AGGGCTTTCTGGCGATTCCGCCGTACACGCTGACCTGGGCGTCGGTGAGGCCGGGCGGGTCGGGAGCGTCCGGGCGCCAGCGGTGGACCAGCTCGACGCCCGGATCGATCAGCTCCAGCCCGCCGAACAGGCTCTCGACCTCGGCGCGGCTGCGCAGCCGCACGGTGATCCCCTGCTTTTCGTAGGCGACGGCGAGGTCCTGCGTGGCCGGGTCGTAGTCGGCGGTGCCGTTGGTGAGGATCAGGTAACTGCCGGACGGCAGCGCGTCGACGAGGCGGCGGATGATGCCGTGCGGATCATCCGAGTCCGGGACGAAGTGGAACACCGCGATCATCGACAGGGCCACGGGCAGGCTCAGGTCGAGGGTCTCGCGCAGCTCGGGCGCCGTCAGGATGGCCT…
183	FraCcI3_R_2	REMBX_TRANS_SCORE1000	10	3116	FraACN__NC_008278__FraCcI3_R_2__183	1899	NC_008278	2227104	2227289	1.671e-11	72.0	1	186	186	0.098	CGCGCCGCCGGCCGCCCCGCCCCGGTGGCCCGGGCCGTCCGCCGGCCCGACCGTCTTCGCCGGCTGATCGGCGACGTCCGCGCCGTCGCCGCCGTGGCAGGCGGCCCCACGGCCGTGCGCTTCGCCGCCGCGATCGTCCGCCACGCCCCGGCCGTCCTGCGCACCGGCACCCTCGACGCCGCCGAC
185	FraCcI3_R_4	REMBX_TRANS_SCORE1000	6	3117	FraACN__NC_008278__FraCcI3_R_4__185	1695	NC_008278	2227418	2227528	1.25154e-08	60.0	1	111	111	0.065	TCGCCGCGGCCGCGGCGGCCGAGGGCCGCCGGGTGTACTGCGTGCCGGTGCCGGCCCGCCCGGTCCTCGCCGCCGCCCGCGCCTACGAACGCCGCGTCGGCGCGCCGCGGC
192	FraACN_R_5	ARB_MGE	8	3118	FraACN__NC_008278__FraACN_R_5__192	572	NC_008278	2356465	2357036	0.0	878.0	1	572	572	1.0	TCCGCGCTGATCGGGGTGGATGTGGAGGCCGCGTCGTTGGGGGAGGTGGAGGAGGTGATCTGCCGGTGGGCGGGGCGGATTGCCGCGGCGAGCTGTGGCTGGCTGCTGGCGGTCGCGGCGTTCGACCGCCGCGGTGGCTGGTCGGGGATGGGGATGGGTTCGTGTGCGCACTGGCTGGCCTGGCGGTGCGGTGTCGGCCTGCGTACGGCGCGGGAGCAGGTGGCGACGGCGCGGGCGTTGGAGGGTCTTCCGATGGTGCGGGCGGCGTTCGCGGCGGGCACGGTGTCGTATGCGAAGGTGCGGGCGGTGACCCGGGTCGCCGAGCCCGCGACGGAGGAGCTGTGGCTGGCCCGTGCCCGACGGTGCTCGGCCGGTCAGGTGGAACGGCTGGTCCGTTCC…
194	FraCcI3_R_6	REMBX_TRANS_SCORE1000	7	3119	FraACN__NC_008278__FraCcI3_R_6__194	1560	NC_008278	2397242	2397334	3.48483e-08	58.0	1	93	93	0.06	CCGGAGCCGTCGCCGCGGCGGTGCGCGCCGCCGCGCCTGCCGGCACCCGGCCCGCCCGGGCGCCGGGGGGCGGGCCACCGGCGCGGGCGGCGC
207	FraACN_R_6	GOOD_NX_LOCAL_IS	2	3120	FraACN__NC_008278__FraACN_R_6__207	511	NC_008278	2502083	2502592	3.91201e-157	610.0	58	567	510	0.998	GGGGTGTGGTGCGGTGCAGGCTGGCGTGCGCGGCGTCGAACGCCGCGAGCAGCCGGACGGCGTCCTCGGCGGGCAGGACCGCGTTCAGGTGCAACATCCCCGCATCGTCGTACCGCCAGGACGCCCCGCGCGCCGCCCGCCGGGCCGTCCGATCCTCGGTCACCTGCCGGTAGGCACGCACCACCCGCTCCAACTGCCCCGCCGTGCAGTACCGGGCATGGGTCAACCACACCTGCTCCGTCGAGGCCTGCGCGACCCGGCTGACCGCACGCACCTTCGCATACGACAACGTCCCCGCCGCGAACGCCGCCCGGATCGCGGGAAGCCGCTCCAACGCATGCGCGACCGCCAGGTACTGCCGGGCCGTCCGCGACCCGATCCCGCACCGCCACGACAACC…
208	FraACN_R_5	ARB_MGE	8	3121	FraACN__NC_008278__FraACN_R_5__208	572	NC_008278	2502026	2502082	2.15412e-07	54.0	1	57	57	0.1	CGCTGTTCGAAGGGGATGTGGAGGCGGGTTCGGTGGCGGAGTTGGAGGTGTCGATCT
210	FraCcI3_R_6	REMBX_TRANS_SCORE1000	7	3122	FraACN__NC_008278__FraCcI3_R_6__210	1560	NC_008278	2507419	2507513	6.9168e-11	68.0	1	95	95	0.061	GCGCCGGCCGGCGCCGGCGTCCACGGCCCGGCCGGGCTGCCCGGCGCCGGCGTCCACCGCCCGGCCGGGCCCCCCGCGCGGGCGCCGCGGCGCGC
212	FraCcI3_R_6	REMBX_TRANS_SCORE1000	7	3123	FraACN__NC_008278__FraCcI3_R_6__212	1560	NC_008278	2626934	2627080	1.17407e-10	68.0	1	147	147	0.094	GCGGCGTCGGCCAGCTCGGTGGCGCCGGCCAGCCCGGTGGCGCCGGCCAGCCCGGTGGCGCCGGCCAGCCCGGTGGCGCCGGCCGGCCCGGTGGCGCCGGCCGGCCCGGTGGCGTCGGCCGGCCCGGTGGCGTCGGCCGGGCTCCGG
217	ISFal2	ISFINDER	1	3124	FraACN__NC_008278__ISFal2__217	826	NC_008278	2716357	2717182	0.0	1652.0	1	826	826	1.0	GGCTCTGTTGCATCGGCGGAGTCCGCTGTCCAGCGGCCGTCGATCGGTCATGATCGAGGGATGCGTCGACGTCGTGGCTGTCCGCCGGTTCCGGTGTCGGAGTTCGCGGGGTTCCGGTTCCCGCCGGAGGCGATCGTCCTGGCGGTGCGGTGGTATCTGCGGTTCGCGTTGTCGTACCGGGATGTCGAGGAGCTGCTCGCGGAACGCGGCCTCGAAGTTGATCACGTGACTGTCTACCGGTGGGTGCAGCGCTTCGTACCCCTGCTTGCCGAGGCGGCCAGGCCGTGTCGGCATCGGCCGGACGACAGGTGGTTCGTGGATGAGACGTATGTGAAGGTCGCCGGCCGCTGGACCTACCTGTACCGTGCCGTTGACCAGCACGGACAGGTCATCGACGTC…
218	Frapec_R_18	ARB_TRANS	12	3125	FraACN__NC_008278__Frapec_R_18__218	1226	NC_008278	2720700	2720896	3.67839e-82	332.0	1	197	197	0.161	AATGGACCTATCCGCGGAAGTCGCCCGGACGGCCACTGATCCGCCGGGAGATCCGCGATCTGGTCCTGCGCCTGGCGCAGGAGAACCCGACCTGGGGCCACCGCCGGATCCACGGCGAGCTCGTCGGGCTGGGCTACCCGGTCGGGGTCGCCACCGTCTGGCGGACCTGCACCGCGCCGGTGTTGACCCCGCACCCC
220	Frapec_R_18	ARB_TRANS	12	3126	FraACN__NC_008278__Frapec_R_18__220	1226	NC_008278	2724126	2724197	4.23814e-18	94.0	1	72	72	0.059	CTCCCGCGGAAGATCGCATCAACCGCAACAGACCAGATCACAGGCCGAATCGGGATTCTGGAGCCCCACAGG
221	Frapec_R_18	ARB_TRANS	12	3127	FraACN__NC_008278__Frapec_R_18__221	1226	NC_008278	2724200	2724406	1.52285e-74	304.0	1	207	207	0.169	CGGATCCGGTCGCCGCGCCGGTGTTGACCCCGCGCCCCGCCGGGCCGACACCTCCCGGCGCACGTTCCTGTCCGCGCAGGCCTCCGGCATACTGGCCTGCGACTTCTTCACGGTGGACACCGCGTTCCTCCAGCGGATCTACGTGTTCTTCGTCGTCGAACACGCCACCCGCGACGTCCATGTTCTCGGGGTCACGAAACATCCGAC
226	ISMtsp4	ISFINDER	1	3128	FraACN__NC_008278__ISMtsp4__226	1455	NC_008278	2749412	2750266	2.09652e-99	398.0	1	855	855	0.588	TTCGCGGAGCGCGAGGAGATCGCGCTGGGTCGTGCCCGTGGGGACAGCATCCGTCAGATCGCCCGGGGCCTGGGCCGGCCCGCGTCGACGGTGTCGCGGGAGCTGTGACGTAACGCCGGTACCCGGTGCGGGACGCTGGTCTACCGGGCCACGCTCGCGCTGTGGCATCGTGACCGGCGGGCCACCCGCCCCAAGACCGCCAAGCTCGCAGGCAACGAGCAGCTGCGCGGCTATGTGCAGGAGCGGCTCGCCGGGCCGGTCCGCCGTGGCGACGGCACGGTGGTGCCCGGCCCGTGGACGGCGCCGTTCACCGATAGGAACAAGCCGCACCGCCAGGACCGCCGCTGGGTCAGCGCGTGGAGCCCGGAGCAGATCTCGCGGCGGCTGCGGGTCGACTTT…
227	FraDas_R_7	ISFINDER_CLOSE	16	3129	FraACN__NC_008278__FraDas_R_7__227	1296	NC_008278	2750667	2751146	1.14959e-156	608.0	1	480	480	0.37	TTGCGTTCCGCGGTCGGAAGAAAGATCGCGTCGGATATGAGGGCGGTGCGGGAGGTGGCCATGGTGAACGCGTCGATGATGAGTTCGGTGCGCATGTGGTTCGCCATCGACCAGCCGATGACCCTGCGGGAGTAGAGGTCGATGACGGTGGCGAGATACAGCCATCCTTCGCCCGTGCGGACGTAGGTGATGTCCCCGACGAGCTTGGCGCCAGGGCGGGTGGCGGTGAAGTCGCGGCGGATGAGGTCGGCGGGCGGGCGCCTGACCGGGGGTCGTGGTGCGCCGGTAGGCCTTGGGCTGGCAGCCCTTCAGCCCGGCCCGACGCATGATCCGCCGGACGAGGCGAACCGAGGTGGGCCGGCCCGACGTGGTCAGGGCGGCGGCGATCCGCCGCGCGCC…
268	FraCcI3_R_19	REMBX_TRANS_SCORE1000	17	3130	FraACN__NC_008278__FraCcI3_R_19__268	826	NC_008278	2824927	2825195	5.08345e-101	402.0	1	269	269	0.326	ACCAGCAAGGGCGTGAAGCGCTGCACCCACCGATACACCGTGACGTGATCAACCTCGAGGTCGCGTTCGGCGAGCAGCTCCTCGACGTCCCGGTAGGACGGCGCTTACCGCAGGTACCAGCGGACCGCGAGGACGATCACCTCCGGTGAGAACCGGAACCCCGCGAACTCCGACGTCGGAACCGGTGAACAGGCACGACGTCGACGCATCACTCGAGCATGACTGATCGGCAGCCGCCGGACAGCGGACTCCGCCAATGCAACAAAGCC
269	Frapec_R_18	ARB_TRANS	12	3131	FraACN__NC_008278__Frapec_R_18__269	1226	NC_008278	2827139	2827215	3.74907e-19	98.0	1	77	77	0.063	GTGGGGCTCCAGAACCCCGATTTGGGTGGTTACCTGCACGTTCACCTGCCGGATCGGGCCAGTGTCAGGCAGGCTGG
270	ISFsp7	ISFINDER	3	3132	FraACN__NC_008278__ISFsp7__270	1041	NC_008278	2827981	2828088	1.01578e-09	64.0	3	110	108	0.104	GCCACCCTCGTGATCCTCCACGTGGAGCACCACCGCACCACCTGACACCAGCACCGACACACCCCGCTGCGACTACCCACCGCAACAAATCGTTTTTGGGAAAGGCTC
273	Frapec_R_18	ARB_TRANS	12	3133	FraACN__NC_008278__Frapec_R_18__273	1226	NC_008278	2840442	2840585	1.5897e-40	178.0	1	144	144	0.117	CCTGTGGGGCTCCAGACCCCGATTTGGGCGGTGACCTGCGCGTCTATCTGCCGGGCAGTGCCCATGTCGGGCGGGCCGGATGGTTATGGTGTGGTCGTTTACACCCTGACGCGCGACGCTCTCGGACTGATGCTGCTGCGCGTG
281	FraCcI3_R_9	REMBX_TRANS_RATIO15	3	3134	FraACN__NC_008278__FraCcI3_R_9__281	1376	NC_008278	2902003	2903347	0.0	1246.0	180	1524	1345	0.977	CTGAGGAGTGAATTACCGGACCTCGGAGAGGCTGGGTCAGGGCATACAGGATCGCACGGGGACCCAGTGCCGGTCGGTCCACGCGTGGCGGATGTGTTTTCAGAGGATTAGTGGGTTTAGGCCGCTGGTTCGATGGTGACGGTGTAGCCGAGCTTCTCCAGTTCGCCGACGAGGGTGTTCTTTCGTTTCTCCGGGTTCCGGCGCCGGCGGGCATGCCAGTCACCACCGAGATCGCGATACTCGGTGTTGCCTGCGACGATGTGCCAGTAGGCGATGAGAATGTCGTGGCGGGTCGTCCCGATCGCTTTCTGGACCCCGCGGCGGCCCCGGACCTGGGCGTGGTGCGACGCCAGGTAGGCGTTCTTGCTCCGGGCCGCGGCCCACGCCGCCTCGGTCAAC…
284	FraACN_R_3	OVER20_GOOD_LOCX_TRANS	4	3135	FraACN__NC_008278__FraACN_R_3__284	789	NC_008278	2964898	2965684	0.0	874.0	1	787	787	0.997	GGTTTGCGTCCGAGCCCGGCGTAGATACTCACCTGCGCATCCGTGAGATCCGCGGCCGTCGGGTCGTCGGGACGCCACCGGTGCGCCACCTGCACACCCGGGTCGACCAGCTCCAAGCCGGCGAAGAAACTGGTTATCTGCGCGTGGCTGCGCTCGACCGCGGTGATCCCCTGCTCCCGGTATTTCTCCGCCATCTGCCCCGCCGCCGGATCGAGATCGGCGGTCGCGTGGGTCAGCGCCAGATAGCTCCCGGAGGGCAACGCCTCCAGCAGCCGGCGGACGATCCCATACGGGTCGGCGTCGTCGGGCACGAAATGGAGGATCGCGATGACGGACAGCGCAACCGGCTCGGTCAGGTCAAGGGTGCTCTGTAGCTCGGGCGCGGTCATGATCCGCTCG…
292	FraCcI3_R_2	REMBX_TRANS_SCORE1000	10	3136	FraACN__NC_008278__FraCcI3_R_2__292	1899	NC_008278	3155551	3155722	5.9988e-09	62.0	1	172	172	0.091	GCCGCGCCGTCGGCGGCGGGCCCGGCGCCCGCGGCGGCCAGCGGTCCCGGCGGCACCGCCGTGAGCCGCTCTCCGAGCCGGACGCCGCCGCGGTGGACGACGACCGCCCCGGACCCGGTGGACCGGCCGAGCTCGGCGACCAGGACGTCCGCCGCCGCGCGGGCGGCGTCGA
296	FraACN_R_4	ARB_MGE	21	3137	FraACN__NC_008278__FraACN_R_4__296	754	NC_008278	3171886	3172210	6.65645e-145	564.0	1	325	325	0.431	ACTCGCGTCGTGCCGCCACAGCTGCGTCGCGCACTCGTGGCCCGCGACCGGGGCTGCAGCTTCCCCGGCTGTGACCGGCCACCCACCTGGTGCGAAGCACACCACGTCATCCACTGGACACACGGCGGTGTCACCGCCCTGCACAACCTCGTCCTGCTCTGCGGCCACCACCACCGCCAAGTCCACCACGACGGCTGGACCATCATCTTCACCGACGACGGACACCCCGCCTACACCCCACCCTGGCGCATCGACCCCCACCAGACACCCCGCCGCAACCCCTACACCCACCCACCCGACCTCCTCACCAGCGCCACCTGACAAG
300	FraACN_R_3	OVER20_GOOD_LOCX_TRANS	4	3138	FraACN__NC_008278__FraACN_R_3__300	789	NC_008278	3185257	3186024	0.0	784.0	1	768	768	0.973	GGTTTGCGTGCGATACCGCCGTAGACGCTGACCTGCGCATCGGTCAGGTCGGCCGGCACGTCGGAGGCGGGCCGCCAGCGGTGGACCAGAGCAACGCCCGGGTCGACCAGGTCCAGTCCGTCGAAGAACCGGGCGACCTCGTCGTGGCGACGCAGCAGCATGAGGATGCCCTGGGTCCGGTAGGACAGCGCCGCGCGTTCGGCGTCGTCGTCGAACTCGCCGGTGGCGTGCGACAGCGCGAGGTAGCTACCCGACGGCAGCGCCTCGATGAGGCTGGCCACGGTCGCGCCCGCCTCCTCGTCGCCGAGGAAGTGCAGGACCGCGATCAGGGACAGCGCCACCGGTCGGTCGAGGTCCAGGGTGTCGCGCAGTTCGGGCGACGTGAGGATGCGGTCGGTG…
302	FraACN_R_4	ARB_MGE	21	3139	FraACN__NC_008278__FraACN_R_4__302	754	NC_008278	3192514	3192951	1.88706e-153	596.0	1	438	438	0.581	CCGGACCCGGCGGACATCCGCCGGTTGACCCTGACCGACACCCCGACCGGCACCACCCTGATCAGCGGGGAACTCGATGCCGAAGGCGCCGCCCTGCTGCGCACCGCGTTGGACAGCCTCGCCGCCCCCCAACCCGCCGCCGACGGCACTCCCGACCGGCGCAGCCCCACCCGCCGCCGCGCCGACGCCCTCATCGACCTGGTCACCCGCGCGTTGGGTGCCGCGACCGTCCCCGAAAACGGCGGGGTACGCCCACATCTGACCGTCACCATCGACTGGAACACCCTGCTCGCCAGCGGTGCCAGCCCCGCCCTGACCAGCTGGGGACTTCCGCTGCCCCACAGCACCCTCGCCCGGCTCAGCTGCGACGCGGAGATCAGCCGGATCATCCTGGATCCC…
303	FraACN_R_3	OVER20_GOOD_LOCX_TRANS	4	3140	FraACN__NC_008278__FraACN_R_3__303	789	NC_008278	3195769	3196542	0.0	952.0	6	779	774	0.981	CGACCGCGCCGTAGTTGCTGACCTCAAGGTCACTCAGTCCCGCCGCGGTGCCGTCGGGGCGCCAGCGGTGAACGACCTGCACCCCCGGCTCGACCAGCTCCAGACCGTCGAAGAAGCGCCCGACCTGCTCGCGGGTGCGCGGCTGCAGGGGGATGCCGCGGCTGCGGTAGGTCTCGGCGACCTGTTCCCATCCCGGGTCCTCGTCGGCGGTGACGTGGGACAGCGCGAGGTAGCTACCGGTGGGAAGCGCGTCGACGAGGCGGCGGACGATGCCGTAGGGGTCGTCGGAGTCGGGCACGAAGTGGAACAGGGCGATGAGCGACAGCGCGACCGGTTTCGTCACGTCGAGGGTGTCGCGCAGCTCCGCCGAGCCCAGGATGCTCTCGACGTCGCGGACGT…
306	FraACN_R_3	OVER20_GOOD_LOCX_TRANS	4	3141	FraACN__NC_008278__FraACN_R_3__306	789	NC_008278	3252091	3252875	0.0	1040.0	6	790	785	0.995	CTTGCGGGCGACGCCGCCGTAGGCGCTGACCTGGGCGTCGGTCAGGTCGGCCGGGATGGCGCCGTCGGGACGCCAGCGGTGCACCAGCTGCACCCCGGGCTCGACCAGCTCCAGCCCGGCGAACAGGCTCTCGACCTCGGCCAGGCTGCGCAGCCGGGTGGGAATGCCGCGGCGCCGGTAGGCCTCGGCCGCGGCCGCCACCGCCGGATCGATGTCACCGGTGCCGTGACTCAGGACGAGGTAGCTGCCCGACGGCAGCGCCTCGAGCAGCTGGCGCAGCAGGCCGTGCGGGTCGTAGGAGTCGGGGATGAAGTGGAAGATCGACATTAGGGACAGGGCGACCGGCCGGCGCAGGTCGAGGGTGTCGCGCAGTTCGGGGGCGCCCAGGATGCGCTCGGG…
318	FraCcI3_R_4	REMBX_TRANS_SCORE1000	6	3142	FraACN__NC_008278__FraCcI3_R_4__318	1695	NC_008278	3283535	3283650	4.61371e-08	58.0	1	116	116	0.068	CGTCGGCCCCCGCGGCCCGAACGGCCGCCATGCCGGCGGCGGCGCCGACGGCCACCGACTCGCCCGCGCCGCCTCCGGTGCCGTCGCCGTCGCCGCCGTTGCCGTCGCCGCCGCCG
319	FraACN_R_4	ARB_MGE	21	3143	FraACN__NC_008278__FraACN_R_4__319	754	NC_008278	3304792	3305462	4.67916e-81	330.0	1	671	671	0.89	ACCCGGATCAGCGGCGAGCTCGAGGCGGAAGCCGCCGCTCTGCTGCGCACCGCGCTGGACTCGCTGTCCGCACCCCGCCCCGCCTTCGACGGCACTCTCGACCCGCGTAACCCCGCCCGGCGGCGCGCCGACGCCCTCGTCGACCTGCTCGGCCGCCCCCTCGACACTGCCGCACTGCCCGTCACCGGCGGGATCCGCCCGCACCTGGCCGTGACCGTCCCCTGGGCGGCGCTGCTCGGCGGCTCTGGCCTGCCCGCGACCACCAGTTGGGGACAGCCCCTTTCCCGGGAGGTCCTTCGTCGCATCGCCTGTGACGCGTCGGTCCGTCGCATCATTCTCGACCCCGCCGGCGTCCCCCTCGACGTCGGCCGTGCGCACCGCACTGTCACCGCCGACATC…
321	FraCcI3_R_6	REMBX_TRANS_SCORE1000	7	3144	FraACN__NC_008278__FraCcI3_R_6__321	1560	NC_008278	3334870	3334926	1.76821e-08	58.0	1	57	57	0.037	GCGCCTGCGCCGCCGGCCCGCCGCCCGGCCCGGCCGACGCCGGCGCCGACGCGGGCG
328	FraCcI3_R_12	REMBX_TRANS_SCORE1000	5	3145	FraACN__NC_008278__FraCcI3_R_12__328	1274	NC_008278	3348987	3350094	0.0	1206.0	1	1108	1108	0.87	CCGTTGCATGAGAGCGCCAAATAGCTGGCGGTCATGCCGCCTCACCTTGCGGGGAGGCACTCCCGGTCTGATCGGCCGTGGCCGTGCCGGGTTCCCGTTTCGCAGCCACCTGCCCGCTCGCGCGGGTCTTACGGTCGGCTCCACGGGCGTTTCGCGTCTCCGACGTACTGGCGGCGACGAGGTTACGCAGATTGACCGCGGCGTTGAGGTCGCGGTCGGCTACCAGTCCGCAGGACGGGCAGGTGAACATGCGATCCGACAGGGGGAGGCTTGGGTTTCGCCAGCCACAGCCGGAACAGGTCTTCGACGACGGGTACCAGCGGTCCGCGATGATCAGAGTCGACCCGTACCAGGCCGTCTTGTAGGCGAGCTGGCGGCGGACCTCGGCCATCCCCGTAT…
329	ISFal3A	ISFINDER	1	3146	FraACN__NC_008278__ISFal3A__329	1087	NC_008278	3350256	3351342	0.0	2174.0	1	1087	1087	1.0	GAGAAGCTGTTTGGGATCTTGATGTTTGTGTGCTGAGTGTGGTCGCCTGGGTCGAGGTCGACGTGGTGGTGCGGTCGGTGGTGGACGGTCTGGTGATGGTTCGGTCTGACCCGTATCCCTCTGATCTGTCCGACGCGGAGTGGGCGTTGGTGGAGCCGTTGCTGCCGCCGGTGTCGAAGGATGGGCGGAAGGAGGCGCATCCTCGCCGGGAGATCGTGAACGCGATTCTGTATGTGACGCACGCGGGGTGTAGCTGGCGGTCGTTGCCGCGGGACTTCCCGCCGTGGGAGACGGTCTACGGCTTCTTCGCCCGCTGGCATGACAAGGGCGTGATCGCGAGGGTTCATGATGCGTTGCGGGACACCTCCCGTGAGCTCGAGGGCAGGGATCGGCAGCCGA…
330	ISFal3B	ISFINDER	1	3147	FraACN__NC_008278__ISFal3B__330	1130	NC_008278	3352517	3353646	0.0	2260.0	1	1130	1130	1.0	CAGAAGCTGTCTGGGATCTTGATGTTTGTGTGCTGAGTGTGGTCGCCTGGGTCGAGGTCGACGTGGTGGTGCGGTCGGTGGTGGACGGTCTGGTGATGGTTCGGTCTGACCCGTATCCCTCTGATCTGTCCGACGCGGAGTGGGCGTTGGTGGAGCCGTTGCTGCCGCCGGTGTCGAAGGATGGGCGGAAGGAGGCGCATCCTCGCCGGGAGATCGTGAACCCGATTCTGTATGTGACGCACGCGGGGTGTAGCTGGCGGTCGTTGCCGCGGGACTTCCCGCCGTGGGAGACGGTCTACGGCTTCTTCGCCCGCTGGCATGACAAGGGCGTGATCGCGAGGGTTCATGATGCGTTGCGGGACACCTCCCGTGAGCTCGAGGGCAGGGATCGGCAGCCGA…
331	IS4811	ISFINDER	0	3148	FraACN__NC_008278__IS4811__331	5396	NC_008278	3357107	3357214	1.20935e-08	60.0	1	108	108	0.02	GCGGGCGACGACGGCGACCCGCGCGCCCGCGGCGTCGAGGGCACGCGCGCACGCCGCGCCGATGCCCCTGCTGGCGCCGGTGACCACGGCGGTGCGGCCGGACAGATC
332	FraEu_R_7	OVER20_GOOD_LOCX_TRANS	22	3149	FraACN__NC_008278__FraEu_R_7__332	1219	NC_008278	3367566	3368167	3.04855e-51	220.0	1	602	602	0.494	CTTCGTGCCGTCGGCCGGCGCCGCGCTCGCCGACTGGGGCGCGGACGTCATCAAGATCGAGCATCCCGAGACCGGCGACCCGGTCCGGGCGCTGTCGTCCTACGGCTTCGGCCCCGGTGACGGCGGCGTCACGACGCTGTGGGAGGTGTTCAACCGCGGCAAGCGGGGCGTCGGCATCGACATCGCCACCCCCGACGGCCTGGAACTGCTGATGTGCCTCATCGACGAGGCGGACGTGTTCATCACCAGCTTCATGCCGTCGGCCCGGGAGCGACTCGGCATCGACGTCGACCAGGTCCGGGCGCGTAACCCGCGCATCATCTACGGCCGCGGCACCGGCCAGGGGCCCGACGGTCCCGACGCGGACAAGGGCGGGTTCGACGGCATCTCCTACTGGAG…
335	FraEu_R_9	GOOD_NX_LOCAL_IS	26	3150	FraACN__NC_008278__FraEu_R_9__335	1021	NC_008278	3371596	3371758	5.63646e-09	62.0	1	163	163	0.16	CGACACCCACGTCGTCGAGCACTACGACCTCTGGACGTCCCGGGTGCCGTCGAAGTACGGCGACCGCGTTCCCCACGTCGAACGCGACGCGAACGGCATCGAATGGTGGATCGCCGGCGGCAAGGTGCTCAGCCCGGCCGCCGGTCTCGCCATCGCCGGCTGG
338	FraEu_R_7	OVER20_GOOD_LOCX_TRANS	22	3151	FraACN__NC_008278__FraEu_R_7__338	1219	NC_008278	3400115	3401296	3.33751e-73	302.0	1	1182	1182	0.97	TCATGGAGGGCATCCAGGTCGTCGAGCTGGCGGCGTGGACCTTCGTCCCCGCCGCCGGCGCCGTGCTCGCGGACTGGGGTGCCGACGTGATCAAGATCGAGCATCCCGAGACGGGCGACCCTCAGCGCGGCCTGATCGCCTCCGGGATGCTCGCCGGCCTCGACGGGGTCAACCACCTCATCGAGCAGTGCAACCGCGGCAAGCGCAGCATCGGGCTCAACGTCGCGACCCCGGACGGGCTCGCGCTGCTCTACAAGCTGGTCGAGGGTGCCGACGTCTTCCTCACCAACCTGCTGCCGGACTCCTGCGAGCGCCTCGGCGTCGGGGTGGAGAAGATCCGGGAGGCCAACCCGGACATCATCTACGCCCGCGGCCACGGGCAGGGCGCGCACGGCCCCG…
341	FraACN_R_4	ARB_MGE	21	3152	FraACN__NC_008278__FraACN_R_4__341	754	NC_008278	3413712	3414399	1.1274e-120	476.0	1	688	688	0.912	CGGCATGACCCGGATCAGCGGCGAACTCGACGCGGAAGCCGCCGCTCTGCTTCGCACCGCGCTCGACAGCCTCGCCGCACCCATGCCCGCCATCGACGGCACTCCCGACCCGCGCAGCCCGGCCCGCCGCCGCGCCGACGCCCTCGTCGACTTTGTGCACCGCGCGCTCGATGCCTCCGCCGTTCCCATCTCCGGCGGAGTGCGCCCGCACCTCACCGTCACGATCCCCTGGACCACCCTGGTCGGTCGCGGCGGGCCGGCCGCATCCACCAGTTGGGGTCAGCCCCTGTCACGCGCCACCGTGCGGCGCCTCGCCTGCGACGCCGCGGTCAGCCGCATCATCCTCGATCCCGCCAGCGTCCCCCTCGACGTCGGCCGCACACAGCGCACCGTCCCGGG…
342	FraACN_R_3	OVER20_GOOD_LOCX_TRANS	4	3153	FraACN__NC_008278__FraACN_R_3__342	789	NC_008278	3442836	3443624	0.0	858.0	1	789	789	1.0	AGGGCTTGCGGGCGAGACCGCCGTATCCACTGACCTCGGCGTCGGCCACTCCTGCGAGCGTCGGGTCGTCCGGGCGCCAGCGCTGGGCGGCCACCACGCCCGGCTCGACGAGCTCCAGCCCGGCGAAGAACCGTTCCACCGCCGCCCGGCCGCGCATGGTCATCGACACGCCGCGCGCCCGGTAGGTCGCGGCCAGCTCTTCGGCGCCGGGATCGAGGTCTGCGGTGGCGTGCGAGAGCGCCAGGTAGCTGCCCGAGGGCAGCGCGTCGAGCAGCCTGGCGGCGATCCCGTACGGGTCGGCCTCGTCGGGGATGAAGTGGAAGACCGCGATCAGCGACAGCGCCACCGGGCGGGCCAGGTCGAGGGTGTCCCGCAGCTCGGTGGAGGCGAGAATCGCAG…
348	FraACN_R_5	ARB_MGE	8	3154	FraACN__NC_008278__FraACN_R_5__348	572	NC_008278	3480479	3480845	7.52184e-127	498.0	72	438	367	0.642	GGTGGACGTCGAGACGGCCCCGTTGGGGGAGGTGGAGGAGGTGATCTGCCGCTGGGCGGGGCGGATCGCGGCGGCGACCTGCGGTTGGCTGACGGCGTTGGCGGCGTTCGACCGGCGGGAGGGCTGGTCCGGGATCGGCATGGGGTCGTGCGCGCGCTGGCTGGCCTGGCGGTGCGGGCTCGGTCTGCGGACCGCACGGGAGCATCTGGCCACCGCGCACGCGTTGGAGCGTCTCCCCGCCCTTCGTGCCGCGTTCGCCGCCGGCACGCTGTCGTACTCCAAGGTGCGGGCGGTGACCCGGGTCGCGGAGCCGGCGACCGAGCAGACCTGGTTGACCCACGCCCGTTTCTGCAGCGCGGGCCAGATC
349	FraACN_R_5	ARB_MGE	8	3155	FraACN__NC_008278__FraACN_R_5__349	572	NC_008278	3480408	3480478	2.29809e-21	106.0	1	71	71	0.124	TCTCCCGAGGAGGGTGCCCGGCTGATCGCGGCACTGGACGCGGCCCGGGCAAGCCTCGAGGACACCACCCC
364	FraACN_R_4	ARB_MGE	21	3156	FraACN__NC_008278__FraACN_R_4__364	754	NC_008278	3665173	3665919	0.0	1126.0	1	747	747	0.991	CCGGATCCGGCGGACATCCGCCGCCTCACCCTCACCGACACCCCCGCCGGCACCACCCTGATCGGCGGCGAACTCGACGCCGAAGCCGCCGCCCTGCTCCGCACCGCCCTCGACAGCCTCGCCGCACCCCGCCCCGCCACCGACGGCACCCCTGACCGGCGCAGCCCCGCCCGCCGTCGCGCCGACGCCCTCATCGACCTCGTCACCCGCGCCCTCGGCGCCGCCGCACTACCCGAATCCGGCGGAGTGCGACCCCACCTCACCGTCACCATCCCCTGGAACACCCTGCTCGCCACCGGTGCCACCCCCGCCACCACCAGTTGGGGTCTCCCCCTCCCCAGCAGCGTGCTCGCCCGACTGACCTGCGACGCCGAAACCAGCCGGATCCTGCTCGACCCC…
366	FraACN_R_5	ARB_MGE	8	3157	FraACN__NC_008278__FraACN_R_5__366	572	NC_008278	3679640	3680211	0.0	874.0	1	572	572	1.0	TCCGCGCTGATCGGGGTGGATGTGGAGGCCGCGTCGTTGGGGGAGGTGGAGGAGGTGATCTGCCGGTGGGCGGGGCGGATTGCCGCGGCGAGCTGTGGCTGGCTGCTGGCGGTCGCGGCGTTCGACCGCCGCGGTGGCTGGTCGGGGATGGGGATGGGTTCGTGTGCGCACTGGCTGGCCTGGCGGTGCGGTGTCGGCCTGCGTACGGCGCGGGAGCAGGTGGCGACGGCGCGGGCGTTGGAGGGTCTTCCGATGGTGCGGGCGGCGTTCGCGGCGGGCACGGTGTCGTATGCGAAGGTGCGGGCGGTGACCCGGGTCGCCGAGCCCGCGACGGAGGAGCTGTGGCTGGCCCGTGCCCGACGGTGCTCGGCCGGTCAGGTGGAACGGCTGGTCCGTTCC…
370	FraACN_R_4	ARB_MGE	21	3158	FraACN__NC_008278__FraACN_R_4__370	754	NC_008278	3699674	3700256	1.60962e-73	302.0	1	583	583	0.773	CGGCATGACTCGAATCAGCGGCGAGCTCGACCCTGAAGCGGCAGCCCTGCTCCGCATCGCGCTGGACCCCCTCGCGGCGCCGCGCCCGGCCGTCGACGGTGCGCTCGACCCGCGTAGCCCCGCCCGCCGGCGCGCCGATGCCCTCGTCGACCTGGTCACCCGCACACTCGACGCCGCCATGCTGCCTGTGGGTGGCGGTGTTCGCCCGCATCTGACCGTGACGATCCCCTGGTCGACAATGGTCGGTCGATCCGGCGTGCCGGCGACGACTGGCTGGGGGCAGCCCCTGCCCCGCGAGGTCCTACGTCGCCTGGCCTGTGACGCATCGGTCAGCCGCATCATCCTCGACCCCGCCGGTGTCCCCCTCGATGTTGGTCGAACCCAGCGCACCGTCACCGC…
376	FraACN_R_4	ARB_MGE	21	3159	FraACN__NC_008278__FraACN_R_4__376	754	NC_008278	3745214	3745960	0.0	972.0	1	747	747	0.991	CCCGATCCCGCCGACATCCGCCGCCTGACCCTCACCGACACCCCCGCCGGCACCACCCTGCTCAGCGGCGAGCTCGACGCCGAAGGCGCCGCGATGCTCCGCACCGCGTTGGACAGCCTCGCCGCACCCCACCCCGCCGTCGACGGCACCTCTGATTCCCGCAGCCCGGCCCGCCGCCGCGCCGACGCCCTCATCGACCTGATCAGCCGCGCCCTCGGCGCCGCCGCACTACCGGAATCCGGCGGAGTTCGACCCCACCTGACCGTCACGATCCCCTGGAAGACCCTGCTCGCCGCCGACACCATCCCCGCCACCACCAGCTGGGGGCTTCCCCTGCCCCGCGCTGCCCTGGCCCGACTGAGCTGCGACGCGGAAATCAGCCGCATCCTGCTCGACCCC…
381	FraEu_R_9	GOOD_NX_LOCAL_IS	26	3160	FraACN__NC_008278__FraEu_R_9__381	1021	NC_008278	3767442	3768461	1.51768e-172	668.0	170	1189	1020	0.999	GAAGACCTTATTCTGATCAGCGTCGACGACCACGTCGTGGAACCGCCCACGCTGTTCGACGCGCACATCCCGGCGAAGTACAAGGACCGGGCTCCGCACATCGTCAAGGGCCCCAACGGCGGCGACCTGTGGGCGTTCGAGGACGGCTTCGCCCCGAACGTCGGCCTCAACGCCGTCGCCGGCTGTCCCCCGGAGGAGTACGGGCTCGACCCCACCGAGTACGCCCAGATGCGCCCCGGCTGCTACGACGCCGACGAGCGCGTGCGGGACATGAGCGCCGGCGGCGTGCTCGCCGGCATCAACTTCCCCACCTTCCCGCACTTCTGCGGCCAGCTCTTCCTTCGCGCGAAGGACAAGGACCTCGCGCTGGCCAGCGTGCGCGCCTACAACGACTGGCAC…
384	FraEu_R_7	OVER20_GOOD_LOCX_TRANS	22	3161	FraACN__NC_008278__FraEu_R_7__384	1219	NC_008278	3769950	3770384	1.27011e-22	114.0	1	435	435	0.357	GTGCTGGAGTTCTCCGAGCACGGTTTCGTGCCGTCCGCCGCGGCGGCGCTGGCCGACTTCGGCGCGGACGTCGTCAAGCTGGAACGGCCCACCGGCGATCCGATGCGCCAGATCCACGCCAACCGCCTCGTGCCCGAGGCCGACGGTGAGGAGTTCATGTTCGAGCTGGTCAACCGCAACAAGCGGGGCGTCGCGCTCGACGTGGAGACGGCGGCCGGCCGGGCCGTGTTCGAACGGCTCGTCCGCTGGGCGGACGTCTACATCACCAACCAGCTGCCCCGGGTGCGCCGCAAGCTGCGCACCGAACCCGCGGACCTGCTGGCCCTCAACCCGAAGCTCGTCGTGGCCAAGGGCCACGGCCAGGGCCAGGCCGGCCCGGACGCCGAGGCCGGCGGCTAC…
385	FraEu_R_9	GOOD_NX_LOCAL_IS	26	3162	FraACN__NC_008278__FraEu_R_9__385	1021	NC_008278	3772332	3773351	1.72572e-165	642.0	166	1185	1020	0.999	GACCTCATCCTCGTCAGCGTCGACGACCACGTCGTCGAGCCGCCCACCATGTTCGACGCGCACATCCCCGCCCGCTACCGCGACCGCGCGCCGCACGTCGTCGAGACCGCCGACGGCAACCAGATCTGGACCTACGAGGGGCAGATCACCCCGAACATCGGCCTCAACGCGGTCGCCGGCGTTCGCCCCGAGGACTACGGCTTAGACCCGACCCGGTTCGACCAGATGCGGCCGGGGTGTCACGACATCGACGAGCGCATCCGCGACATGAACGTCAACGGGGTGCTGGCCAGCCTGAACTTCCCGACGTTCGCCCAGTTCTGCGGCCAGTTCCTCACCCGGGCCACCGCCGACCGCGAGCTCGGACTCGCCGTCGTGCGCGCCTACAACGACTGGCAC…
390	FraACN_R_5	ARB_MGE	8	3163	FraACN__NC_008278__FraACN_R_5__390	572	NC_008278	3800149	3800717	0.0	830.0	1	569	569	0.995	TCGGCGCTGGGGGTGGATGTGGAGTCGGCGTCGTTGGGGGAGGTGGAGGAGGTGATCTGCCGGTGGGCGGGGCGGATCGCGGCGGCGACGTGTGCCTGGCTGCTGGCGGTGGCGGCGTTCGATCGGCGCCAGGGCTGGTCGGGGATGGGGCTGGGGTCGTGTGCGCACTGGTTGTCGTGGCGGTGCGGGATCGGTCTGCGCACCGCGCGGGAGCAGGTGGCGACCGGGCATGCGTTGGAGCGTCTGCCGGCGATCCGGGCCGCGTTCGCCGCGGGCACCCTGTCGTATGCGAAGGTCCGGGCGGTGACCCGGATTGCCGACGAGCATTCCGAGCAGGCGTGGTTGACCCATGCCCGGTTCTGCACCGCCGGGCAGATCGAGCGGCTGGTGCGTTGCGCC…
396	FraEu_R_7	OVER20_GOOD_LOCX_TRANS	22	3164	FraACN__NC_008278__FraEu_R_7__396	1219	NC_008278	3837078	3838251	3.78176e-66	276.0	1	1174	1174	0.963	GGCGTGCGGGTCGTCGAGGTGGCGACGTGGACGTTCGTCCCGTCGGCGGGCGCCGTGCTCGCCGACTGGGGCGCCGACGTCGTCAAGATCGAGCACCCGGTCACGGGTGACCCGCAGCGCGGCCTGATCAGCTCCGGCATCGTCGCCGGTGCCGGCAGCATCAACCACTTCATCGAGCAGCCCAACCGCGGCAAGCGCAGCCTCGGTCTGGACATCGGCAGCGAGTCCGGCCGCGAGATCCTGCGCAAGCTGGTCGAGCAGTCGGACGTGTTCGTGACGAACCTGCTGCCCGACTCCCGCGCCCGCGCCGGCATCGACGTCGACGACGTCCGCGCCTGGAACCCGAAGATCATCTACGCGCGCGGCCACGGCTACGGCTCGCGCGGGGAGCAGGCCGGC…
412	FraEu_R_7	OVER20_GOOD_LOCX_TRANS	22	3165	FraACN__NC_008278__FraEu_R_7__412	1219	NC_008278	3893162	3894005	1.31101e-57	244.0	3	846	844	0.692	GGCGTGAGCGTCGTCGAGATCGCCGGGTGGACGTTCGTGCCGGCCGCGGGCGCGATCCTCGCCGATCTCGGTGCCGACGTCGTCAAGGTCGAACCGCCCACCGGCGACCCGCAGCGCCTGCTGCGCAACCTGCTCAACCAGGACGACAGCGGTCCCAACCCGTTCCTGGAGATCCCCAACCACGGCAAGCGCAGCGTCACCCTCGACCTGACCACCCCCGCCGGCCGGGAGGTGCTGCTGCGCCTCGTCGCCGACGCCGACGTGTTCCTCACCAGCTACCTGCCGGCGTTACGCGCCCGCCTCGGCATCGACGTCGACGACCTGCGGGCGGTGAACCCCCGGCTGGTCTACGTGCGCGGCAGCGGCTGGGGCAGCCGGGGCCCGATGGTCAACACCGGC…
414	ISAau4	ISFINDER	0	3166	FraACN__NC_008278__ISAau4__414	3898	NC_008278	3923362	3923436	1.18101e-12	74.0	1	75	75	0.019	CCGCGGATCGACCTGCCCGAGCTGCTGTTCGAGGTGCATGCCTGGACCGGGTTCCTCGACGCCTACGTCCACGTC
415	ISAau4	ISFINDER	0	3167	FraACN__NC_008278__ISAau4__415	3898	NC_008278	3933876	3935045	1.40319e-90	366.0	1	1170	1170	0.3	GTGTGTGCCGGTGGAGTTCCTCGCAGATGAGCAGGTTGCGGCGTACGGGCGGTTCGATGGTGAGCCTGTGCGGGCTGAGCTGGAGCGGTTCTTCTTCTTGGATGACGCCGACCGGGAGCTCGTGGGCCGGCACCGGGGCGAGCACTCGCGGCTGGGGTTCGCCGTTCAGCTCGGGACGGTGCGTTTCCTGGGGACGTTCCTGAGCGATCCGCTGGAGGTGCCGTGGGTGGTGGTGGACTACCTCGCGGGCCAGCTGGACGTTGCGGACTCGTCGGTGGTGAAGCGGTACACCGAGCGGCTGCCGACGCAGCATGAGCATGCCCGGGAGATCCGGTCGGTCTACGGCTACCGAGACTTCACCGACCCGCAGGCAGCCGCGGAGCTGCAGGCGTTCCTGGC…
417	ISAau4	ISFINDER	0	3168	FraACN__NC_008278__ISAau4__417	3898	NC_008278	3958837	3958963	1.21201e-09	64.0	1	127	127	0.033	AGGCGGCGGCGTACGGCCGGTACGCGGGAGCGCCCTCGCGGGCTGACCTGGAGCGTGTGTTCTTCGTCGATGACGAGGATCGGGCGCTGGTCGAGCGTCACCGTGGCGAGCACATGAAGCTCGGGTT
418	FraCcI3_R_6	REMBX_TRANS_SCORE1000	7	3169	FraACN__NC_008278__FraCcI3_R_6__418	1560	NC_008278	3967272	3967473	2.22494e-12	76.0	65	266	202	0.129	CTGGGCCTGGGCGTCGGCGGCGGCCACCGCGGTGTCGGCGTCGGCGTGGGCGGCATCGGCGGCGGCGGTGGCGGCGCGCACGGCGGCGGCGGCCTCCTCGACGGCGTCGGCGCGGGCGGTCTCGGCGGCGCGCAGGCGCGCTTCGGCGTCGTCGAGGGCGGTGACGGCCTCGGCGGCGACCGCGTCGGCCTCGGCGCGGGCG
422	ISStac1	ISFINDER	0	3170	FraACN__NC_008278__ISStac1__422	1484	NC_008278	4000714	4000768	4.78456e-09	60.0	1	55	55	0.037	CTGCACGACCTCGGCTTCAGCCCCGGCGGCACCCTGCTGGCCACCGCCGGCGACG
424	FraCcI3_R_6	REMBX_TRANS_SCORE1000	7	3171	FraACN__NC_008278__FraCcI3_R_6__424	1560	NC_008278	4022683	4022826	5.93472e-08	58.0	1	144	144	0.092	CGGCGGCCGCGGCGAGGGTGACCTCGGCGGCCGCGGCCCAGCCGTGCAGGTAGGGATGCTCGACGGCGGCGGCCCGGGCGGCGGCGGCGCGGGCGGCGTCGAGGCGTCCGTCGGCGAAGGCGATCGCGGCGTCCAGGCTGCGGG
426	FraCcI3_R_6	REMBX_TRANS_SCORE1000	7	3172	FraACN__NC_008278__FraCcI3_R_6__426	1560	NC_008278	4066610	4066687	2.7486e-08	58.0	1	78	78	0.05	GCGCCGGCGGCCGCGCCGACGCCCCCCGCCGTCTCCCGGCGCCGCCGACGCGGGTCGTGCCGCCGGCGCCGGCGCGGG
430	ISPha2	ISFINDER	0	3173	FraACN__NC_008278__ISPha2__430	1387	NC_008278	4081182	4081212	4.43808e-10	62.0	1	31	31	0.022	CCGCCGATGCCGATGCCGATGCCGATGCCGA
432	ISSav7	ISFINDER	0	3174	FraACN__NC_008278__ISSav7__432	2992	NC_008278	4101371	4101460	2.73965e-09	62.0	1	90	90	0.03	TCGGCGACGGACTCGCGGAACAGGTTCTCCTTGCCGCCGAAGTAGCTGTAGATGGTCGGCTTGGACACTCCGGCCGCGGTGGCGATCGCG
434	IS4811	ISFINDER	0	3175	FraACN__NC_008278__IS4811__434	5396	NC_008278	4126074	4126909	4.82618e-63	264.0	1	836	836	0.155	CGGGTCGAGGGCGTAGTCCGCCACGCCGGTGCGCGTGCCCGGCTGGTTCGGGCCGGCCTCGTTGCAGTCCTCGAAGTACCGGCCGCTGACCCCGTCGACCAGCGGCGACGCGGCGAGCAGCACCGAGGTCGACGCCCCCTGCTCGGGCGTCTTCCAGGTGATGCCCCCGCCGCCTCCGCCGCCCGCGCCGGCGGTGCTCTGCGCCCGCAGCCGGTCGAGCTCGGCGTCGGTGACGTGGCGCTGCAGCTTCGTGCGGATGCCGCCGGGCATGAGCGCGTTGACGGCGATGCCGTCGTCCGCCCACCGCCGGGTCGCCTCGACGGCGAACAGCACGTTGGCGGTCTTCGACTGCCCGTAGGCCGCCCACGGCTCGTAGGGCCGCGCGAGGAAGTGGATGTC…
438	Frapec_R_49	GOOD_IS_AA	4	3176	FraACN__NC_008278__Frapec_R_49__438	599	NC_008278	4208469	4208922	1.41879e-28	136.0	1	454	454	0.758	GGCTGGTTTGGGAAACGGCCGGTATCGCGATGGGAGGGCCTGGCACCGGCGTTGCTAAGAAAGTGGCCTTCCGTTTCGGACAATGAAAGCGCCAACAACCATTGTCTGCACGAAAAGAAGGCCACCGAGTGTCATCATGCCAGCCTGACCCCGCCATGTCCACTGCCCCGTTCGGTGCCGAGTGCTATGACATCACCAGCCTCCTGGACACGCTGGGCGAGATTCCCGACCCACGGGACCAGTGGGAGAAGATCTACAGCCTTTCTTTTCTTCTCGCCGTGATACTTGTCGCGACGCCGACGGGCGCGAAGTGCCCGCGCGAGTTTCATCGCCGGGCTGCGGACCTCCCGCAGTCGCTTCTCGCCGTTCTGGGGGCACCGCGCGACTTTCTCGTCGGCG…
439	Frapec_R_52	REMBX_TRANS_RATIO15	8	3177	FraACN__NC_008278__Frapec_R_52__439	547	NC_008278	4209088	4209614	1.35872e-86	350.0	1	527	527	0.963	GCGGGTCCGGATCCCCGACGACACCAACGAGATCACCCATATCCAGGAACTGGTCACAAAACTTCCGAAAAATGCCCGGCCGACCAGTCACGACGCTCGACGCCATACGCACCCAGCACGACACCGCGAGACTCCTCGTGAAAACCGCATGGACTACATTCTTACCGTCAAGGGCAACCAGCCGACCCTGGAAAGGCAGACGTTCGAGCGGATCCTCCCACTTCTCCAGGAAACGCCGCATCACGAGGTCGAGGAACGCGCCCACGGCAGGATCAAGAACTGGCAGACCTGGACCAGAACTGCCGAAATAATTGATTTCCCCCACGTCGAGACCGCCTGCGTCATCCGCCGCGATGAGTTCGACCTCACCGGTGTCCGCATCAGTCGCGAACACGCACT…
442	FraCcI3_R_1	REMBX_TRANS_SCORE1000	2	3178	FraACN__NC_008278__FraCcI3_R_1__442	1920	NC_008278	4247898	4248023	1.46247e-08	60.0	1	126	126	0.066	GCCACCGCCTGCCGCACGGCCGCCGCGGCGGCGCTGCCGGCCTTGACGTAGACGAAGGCGTCCGCGGCGCCGACCGCCTCGGCGGCGAGCTGCACGCCGTCGAGGACGAGGTGCGGGGCGACGGCG
444	FraACN_R_4	ARB_MGE	21	3179	FraACN__NC_008278__FraACN_R_4__444	754	NC_008278	4301847	4302600	0.0	1148.0	1	754	754	1.0	CCGGACCCGGCGGACATCCGCCGGTTGACCCTGACCGACACCCCGACCGGCACCACCCTGATCAGCGGGGAACTCGATACCGAAGGCGCCGCCCTGCTGCGCACCGCGTTGGACAGCCTCGCCGCCCCCCAACCCGCCGCCGACGGCACTCCCGACCGGCGCAGCCCCACCCGCCGCCGCGCCGACGCCCTCATCGACCTGGTCACCCGCGCGTTGGGTGCCGCGACCGTCCCCGAAAACGGCGGGGTACGCCCACATCTGACCGTCACCATCGACTGGAACACCCTGCTCGCCAGCGGTGCCAGCCCCGCCCTGACCAGCTGGGGACTTCCGCTGCCCCACAGCACCCTCGCCCGGCTCAGCTGCGACGCGGAGATCAGCCGGATCATCCTGGATCCC…
452	FraACN_R_3	OVER20_GOOD_LOCX_TRANS	4	3180	FraACN__NC_008278__FraACN_R_3__452	789	NC_008278	4340807	4341588	0.0	726.0	3	784	782	0.991	GGCTTGCGGGCGACTGCGCCGTACGTGCCGACCTGAGCGTCGGCCAGTCCGTCCGTGGTGCCGTCGGCCCGCCAGCGCAGGACGTTGACCAGGCCGGGGTCGACGAACTCGAAGCCCTCGAAGAAGCGGAGCACCTCGTCGCGGGAGCGCAGGCGCGTCGGGATGCCCTGCTGCCGGTAGATCTCCGCGGCCGACTCCGCCTCCGCCGGGGCGAAGTCCGCCGTGCCATGCGTGAGCGACAGGAAGCTGCCCGACGGCAGAGCATCCGTCAGCGTACGGACCAGGCCATGCGGATCACCCTCGTCCGGGATGAAGTGGAGCATTCCGATCAGGGACAGGACAATGGGCTGCGTCAGGTCGAAGGTGTCACGCACCTCGGCGGAGGCCAGGATGCGTGCG…
491	FraCcI3_R_11	REMBX_TRANS_RATIO15	5	3181	FraACN__NC_008278__FraCcI3_R_11__491	1301	NC_008278	4480104	4480215	1.44278e-20	104.0	1	112	112	0.086	CGCCGGTGAGACGCAGCGCGGTGATGGCGATGTTGCGCAGGCTGGCCAGTACGCGGGGGCCGTTGCCGGTCCTGGCTTGGCTGAGGTCCTCGGTGAAGGTGACGTCGCGGAC
536	FraCcI3_R_12	REMBX_TRANS_SCORE1000	5	3182	FraACN__NC_008278__FraCcI3_R_12__536	1274	NC_008278	4817952	4818461	6.37855e-135	528.0	3	512	510	0.4	GGTCGTGATCTTGTGCAGGCCATCGCGGCGCTGGTCGGCGATCCGGTTCTGGACCTGGGCGAGGGTGGCGGCCCGCTGCCGGCGGCCGGCGGAGCCGGGCTTCGACCGGGCGTGGGCCCGCGACGCCCGGCGCAGTTTCCGTTCGGCCCGCTGGCAGTGCTTCGGGTTGGCCACGCTCTGTCCGGTCGACAGGACAGCGAGATGCTTCACTCCCAGGTCGACGCCGACCGGGCCGCCTGTGCGCTGCCGACGCGACGGCCGGGCGGGAACGTCGCGCTCGACCTCGATGGTGAACGAGACGAACCAGCGATCGGCGGTCCGGGACACGGTCGCGCCGAGCCGCCGGGCGCGGCCGTCAGCGAGGCGGGCGGTGAGCGCGCCCATCGGTTCGCCGACCTT…
538	ISSav2	ISFINDER	0	3183	FraACN__NC_008278__ISSav2__538	1938	NC_008278	4830355	4830648	1.50859e-19	102.0	1	294	294	0.152	TCGATTTCGGCGAGCTTCGCTGGCGGCAGGGTGCTGACCCGTTCGACCAGGTCCTCTCTGGTCACCGGAAGGAGCCAGGTGCAGGGGACTACGCCTGGACGCGGAAACGCGACGCGCAGGACGCCCTCGAAGGGAAGTCCTTCGGGAGTTCCAATCGCAATCTCCGCGGCCACGCCATCGAGGTCGGTGCCGGCTGGGAGGACCACTTGCATAGCCAAGAATCCGCACTCGCCCTCAGCTGAGAGGAGAACCACCGGCCGTCGTTCGCCGAAATCCACCCACCAGACTTCGCCA
540	FraACN_R_5	ARB_MGE	8	3184	FraACN__NC_008278__FraACN_R_5__540	572	NC_008278	4864777	4865348	0.0	844.0	1	572	572	1.0	TCCGCGCTGATCGGCGTGGATGTCGAGGCGGTGCCGTTGGAGGAGGTGGAGGAGGTGATCTGCCGGTGGGCGGGGCGGATCTCGGCGGCGACGTGTGGGTGGCTGCTGGCGGTGGCGGCGTTCGATCGGCGTGAGGGCTGGTCGGGGGTCGGGATGGGTTCGTGTGCGCACTGGCTGGCGTGGCGGTGCGGCCTCGGCCTGCGCACCGCCCGCGAACAGGTCGCCACCGCCCGGGCGTTGGAGGGCCTTCCGCTGATCCGGGCGGCGTTCGCGGCGGGCATGCTGTCGTATGCGAAGGTCCGCGCGGTGACCCGGGTCGCCGATTCCGCGACCGAAGGCATGTGGCTGACCCGGGCTCGACGCTGCTCGGCGGGGCAGATGGAACGTCTCGTCCGTTCC…
542	FraEu_R_18	ARB_MGE	10	3185	FraACN__NC_008278__FraEu_R_18__542	556	NC_008278	4917754	4918206	4.62727e-22	112.0	1	453	453	0.815	GCACCGATCCGGAAGACAAGCGCACGCTCGATGAGCGCCGGGCTGACGTCCTCTACGAGCTGTTGATGGGACAGGACCGCCACAGCATCCGCCCCGAGGTGCAGGTCGTGGTGCCGATCTCGACCCTGATGGGGCTCTCGGACGAGCCGGGCGAGCTTGCCGGATACGGCCCGATCCCGGCGGATCTCGCCCGCGAGCTCGCCGCCGACTCGCAGTCGACCTGGCGGCGGATGCTCACCGATCCGCGGAACGGCCAGGTCGTCGAGGTCGGGGATCGGCGCTTCCCCTCACCCGGCCTGGCGCGGGCCGTGCGTGCGAGAAACCGCCAGTGCATCTTTCCGGGCTGCGGAAAGCCCGCGATCAACTGCGAGATCGACCACACGAAACCACACGGCGAAG…
547	FraCcI3_R_6	REMBX_TRANS_SCORE1000	7	3186	FraACN__NC_008278__FraCcI3_R_6__547	1560	NC_008278	4999789	4999961	6.03906e-09	62.0	1	173	173	0.111	GGCCGGCCGGTCGGCGGCCGGGGTGGACGCCGCCGGCGGCGTCGCGGCGGCCGGGCAGGCGCGCGGCGCCGCGCCGGGGCCGCCGGGATCACCGGGATCACCGGGCCCGTCGGGATCACCGGGGGCGCGGGCCCGGCCCGCGGCGGCCGCGGGCAGCCGTCCGCCCGGCCGGC
549	ISSav4	ISFINDER	2	3187	FraACN__NC_008278__ISSav4__549	1426	NC_008278	5020088	5020325	7.09273e-48	206.0	1	238	238	0.167	TGGCGCACTGAACACGACTACCGCGAACTGAAAGACGGCCTCGGCCTCGACCACTTCGAAGGCCGCACCTTCACCGGCTGGCACCACCACGTCACCCTCGTCTCCCTCGCCCAGGCGATCTGCACCCAGCTCCGCCGCGACCCAAAAGCCCCTGCGCCGGCCTGACCCTCTACGGAGTCCTCCACACCCTCCAGGCCCTGCTCGCCATCTGGACCGGCGCCTGACCCACCTGCCAACG
550	ISMfl1	ISFINDER	0	3188	FraACN__NC_008278__ISMfl1__550	1457	NC_008278	5023600	5023667	6.61395e-09	60.0	1	68	68	0.047	GGTTGCCGGACCGAGTGACGGTGGGGGCGTTGACGGGGGTGTTCCCGCCGGAGCTGGTGGATGGGGTG
551	ISThsp4	ISFINDER	0	3189	FraACN__NC_008278__ISThsp4__551	1289	NC_008278	5023773	5023896	3.37327e-10	66.0	1	124	124	0.096	TTCTTCGCCGCCCTGAAGAACGAGCGGGTCCACCGCACCTCCTACCCCACCCGCGAACACGCACGCCGAGACATCACCCGGTACATCGAGTTCACTACAACACCCGCCGACTCCACTCTGGACT
552	Frapec_R_30	ARB_TRANS	5	3190	FraACN__NC_008278__Frapec_R_30__552	976	NC_008278	5023996	5024150	5.67418e-15	84.0	1	155	155	0.159	TCGCCACCGTCATCGACTGCCACACCAAAGCGATCATCGGTTATGCCATGGATGACCACTACAGAACCCCGCTGATTTCCGCAGCGATCATCAATGCGGTCCGCACCATCCCGCTCGCCCCAGGCGCGATCTTCCACACCGATCGAGGGAGTAAC
554	Frapec_R_21	REMBX_TRANS_SCORE1000	35	3191	FraACN__NC_008278__Frapec_R_21__554	1177	NC_008278	5044564	5045280	1.4386e-43	192.0	1	717	717	0.609	CCCTTCCGCTCACCGCGGCGGCCCCGGTGGACCAGCAGCCGATAGATCAGCCGGGGCCGGCGACCCGGGCGGACGCAGACCATCCCGGCGATCGAGATCCGCGGGGAACGCCGCCCGGCCACGGTCACGATCGGGGTATGTCCGCGCCGGGACCTGGTCCGTCCCTTCGGGGGCCTCAGCCCCTGGCCTGTCTCGTCGAGCAAGCAGATCCAGGCGCCGCGGGCCGCGGCCGTTGTTCTACCTCCGGCCACACCTCCCGCCGCCAGGTCACGATCGCGGTCTCGTCGCGTTCCACCGCCCGGTGTACCGGCCGCTACGCGGAATACCCCATGCGGTACAGCAGCTTGTCCACCCCGGTCAGGGTGTAGGACACCCCGAACAGCCGGGCGATCAGCGTGG…
555	FraDas_R_4	OVER20_GOOD_LOCX_TRANS	37	3192	FraACN__NC_008278__FraDas_R_4__555	1587	NC_008278	5057282	5058620	2.53895e-170	660.0	1	1339	1339	0.844	GCTGGTTTCGGGCAGCCAGGGACGGCCCGCGGTGAGGCGGGCGAGGGCGTCGAGCATGCCGAGGTCGTTCTTGCGGGCTGTCGACAGGTAGCTGCGCAGCGCGCAGAAGTGCCGGGCCCCGGCGAGCGAGCGCAGGCAGCCGGAGATCTTCTGCCTCAGCTTGACCATCCGAATGTCGCGCTCCGACCCGTTGTTATCGGCCGGTACGGCCAGGTCAGTGAGGAACCGCAGGTAGTCGGCCTCGCGGGAGGCGAGGCGGTCGGCGAGGTTGTTCTCGGTGCGCATCGCCTTCGTGGCGCGGGCCGCGGTCTGGCTGATCCCGGCCTGCACGGCGCTGCGCAGCCGGTGACGGCCATCGGCGCTGGTCGCGAGGTGGATGGCACCAAGGCCGGCGGCGCG…
557	FraCcI3_R_19	REMBX_TRANS_SCORE1000	17	3193	FraACN__NC_008278__FraCcI3_R_19__557	826	NC_008278	5060776	5060896	2.20604e-12	74.0	1	121	121	0.146	CCGATACAGGCAGACCCCGGCCGACGACTTTCACCGACGTCTCCTCTTTGAACCACCTGCCCCGGCGAGTGCCTACACGGCCGGGCAGCGTCGTCGAGCAGCAGGGTGAGCCACCGCGCCC
561	Trie_R_50	ARB_PHAGE	8	3194	FraACN__NC_008278__Trie_R_50__561	687	NC_008278	5186640	5187215	6.40683e-41	184.0	28	603	576	0.838	CAGGACCAGCAGGACCAACAGGACCGGCAGGACCCGCTGGCACCAATGGCGCACCAGGACCGACGGGACCAGCAGGACCAGCAGGCGCTAACGGAGCCAACGGCGCACAAGGACCGACGGGACCCGCAGGACCGGCAGGCGCAAACGGAGCCAACGGCGCACAAGGGCCGGCAGGACCACAAGGCGCTAACGGCGTCGCGGGCCCGGCAGGTCCGGCAGGTCCGGCAGGCACTGACGGCGCCCCAGGACCAGCAGGCCCAACAGGACCGGCAGGACCGGCAGGACCCGCTGGCACCAACGGCGCACCAGGGCCAGCGGGACCAGCAGGCGCCAACGGAGCCAACGGAGCCAACGGAGCCAACGGCGCACCAGGGCCAGCAGGACCGGCAGGACCAGCAG…
562	Trie_R_50	ARB_PHAGE	8	3195	FraACN__NC_008278__Trie_R_50__562	687	NC_008278	5188193	5188716	1.69626e-27	134.0	978	1501	524	0.763	CCAGCAGGACCGGCAGGACCAGCAGGCGCTGACGGCATCACAGGACCGGCAGGACCAGCCGGCACTGACGGCGCCCCCGGCCCCGCAGGCCCCGAAGGCCCGGCAGGACCAGCCGGCACTGACGGCGCCCCCGGCCCCGCAGGCCCCGAAGGCCCAGCAGGACCGGCAGGACCAGCAGGCGCTGACGGCATCACAGGACCGGCAGGACCAGCCGGCACTGACGGCGCCCCCGGCCCCGCAGGCCCCGAAGGCCCGGCAGGACCAGCAGGACCGGTAGGCCCGGCAGGCGCTGACGGCATCACAGGACCGGCAGGACCAGCCGGCACTGACGGCGCCACCGGCCCCGCAGGCCCCGAAGGCCCGGCAGGACCAGCAGGACCGGTAGGCCCGGCAGGACCA…
563	Trie_R_50	ARB_PHAGE	8	3196	FraACN__NC_008278__Trie_R_50__563	687	NC_008278	5187243	5187818	2.93727e-41	184.0	28	603	576	0.838	CCGGCGCTGACGGCATCGCAGGCCCCGCAGGACCCGCAGGCCCCGAAGGTCCGGCAGGACCAGCCGGCACCGACGGCGCCACCGGCCCAGCAGGACCAGCCGGCGCTGACGGCATCGCAGGCCCCGCAGGACCCGCAGGCCCCGAAGGTCCGGCAGGACCAGCCGGCACCGACGGCGCCACCGGCCCAGCAGGACCAGCCGGCGCTGACGGCATCGCAGGCCCACCAGGACCAGCCGGCACTGACGGCGCCACCGGCCCCGCAGGCCCCGAAGGCCCCGAAGGCCCGGCAGGACCGGCAGGACCAGCAGGCGCTGACGGCATCACAGGACCGGCAGGACCAGCCGGCACCGACGGCGCCCCCGGCCCCGCAGGCCCAGCAGGACCAGCCGGCACCGACG…
564	Trie_R_50	ARB_PHAGE	8	3197	FraACN__NC_008278__Trie_R_50__564	687	NC_008278	5187896	5188191	3.53577e-16	90.0	78	373	296	0.431	CCGGCAGGACCAGCCGGCACCGACGGCGCCCCCGGCCCCGCAGGCCCAGCAGGACCAGCCGGCACCGACGGCGCCCCCGGCCCCGCAGGCCCAGCCGGCGCTGACGGCATCGCAGGCCCACCAGGACCAGCCGGCACTGACGGCGCCACCGGCCCAGCAGGCCCCGAAGGCCCAGCAGGACCGGCAGGACCGGCAGGACCAGCCGGCACTGACGGCGCCCCCGGCCCCGCAGGCCCCGAAGGCCCGGCAGGACCAGCCGGCACTGACGGCGCCCCCGGCCCCGCAGGCCCCGAAGG
566	Trie_R_50	ARB_PHAGE	8	3198	FraACN__NC_008278__Trie_R_50__566	687	NC_008278	5187848	5187879	2.69951e-08	58.0	30	61	32	0.047	GGCCCCGAAGGCCCAGCAGGACCAGCCGGCGC
571	FraACN_R_3	OVER20_GOOD_LOCX_TRANS	4	3199	FraACN__NC_008278__FraACN_R_3__571	789	NC_008278	5228161	5228895	0.0	880.0	3	737	735	0.932	CTCGGCCGGGTCGGCGAGCTCGGGCCGCCAGCGGTGCACGACCTGCAGTCCGGGCTCGACGAGCTCCAGGCCGTCGAAGAAGCGCTCGACCTGGGCGCGGGTGCGCAGGTGCATGGGGACTCCGCTGGCCAGGTAGGCCCGCTCGACTTCGCGCATCGCCGGGTCGTGGTCGGCGGTCAGGTGGGTCAGCGAGACGTAGCTGCCCGACGGGAGCAGGTCGACGAGGTGGCGCATGATCCCGTACGGGTCGTCGCCGTCCGGGATGAAATGGAAGATCGCGATGAGGGACAGCGCGACCGGGCTGGTCAGGTCGAGGGTCTGGTGCAGCTCGGGGGCGGTGAGGATGCGGCGGGTGTCGCGCAGGTCCGCGTCGATGTAGGCGGTGCGTCCCTGTGGGGT…
573	FraACN_R_3	OVER20_GOOD_LOCX_TRANS	4	3200	FraACN__NC_008278__FraACN_R_3__573	789	NC_008278	5228957	5229016	5.48817e-09	60.0	1	60	60	0.076	AGGGCTTGTAGGCGACTGCGCCGTAGATGCTCACCTGGGCGTCGGTCAGCTCCGACAGCG
574	FraDas_R_5	REMBX_TRANS_RATIO15	21	3201	FraACN__NC_008278__FraDas_R_5__574	1429	NC_008278	5241110	5241178	2.35761e-08	58.0	1	69	69	0.048	ACGAGGCGTTCGCCGAGACCGCCTTCATCGTGCGGGCCCGCGCCCGGCTGCTGCGCGACCTGGGCCCGG
576	FraCcI3_R_4	REMBX_TRANS_SCORE1000	6	3202	FraACN__NC_008278__FraCcI3_R_4__576	1695	NC_008278	5261403	5261572	7.20994e-08	58.0	1	170	170	0.1	CCGCGACGGCGGCAGACGCGCCCGCCGCCGCGCCCGCCGATGCGGCCGCGCCCGCCGATGCGGCCGCGTCGGCCGGTGAGGTGTCCGCGTCGGCCGGCGCGGCCGCCGACCCGGCGGACGCCGGCGCCGGTACGACCACGTCCACCGCGGCGACCCCGCCCGGACCGTCG
581	FraCcI3_R_4	REMBX_TRANS_SCORE1000	6	3203	FraACN__NC_008278__FraCcI3_R_4__581	1695	NC_008278	5295383	5295452	5.66008e-10	64.0	1	70	70	0.041	CGGCCACGGCGGCCGCCGGGCTCCCCGGGCCGGCCACGCCGGCTGCGGCGGCCAGTCCGGCCACGGCGGC
582	Frapec_R_50	OVER20_GOOD_LOCX_TRANS	25	3204	FraACN__NC_008278__Frapec_R_50__582	560	NC_008278	5297570	5297897	3.74133e-15	86.0	1	328	328	0.586	ATGTTCTTCATCGCGTTCGGGCTGAGCATGGACTACGAGATCTTCCTGCTTGCCCGTATCCGCGAGGAATACCAGCGCACCGGCGACAACAAGGAATCCGTGGCCATCGGCCTGGGAGTGACCGGACCGCTGATCACCAGCGTTGCACTCGCCCTGGTGGTGGTCATGGTCGCGCTGTCCACCTCCCACATCAGCATGATCAAACTTGTTGGGGTGGGACTGACCGTCGCGATCACGCTCGACGTCACCGTCGTGCGGGCGATCCTTGTTCCGGCATTCATGGCCCTCGCCGGCAGGTACAACTGGTGGGCTCCGGCGCCGCTGCGAC
585	ISArsp6	ISFINDER_NOFULL	0	3205	FraACN__NC_008278__ISArsp6__585	26712	NC_008278	5393328	5393630	1.36624e-26	128.0	1	303	303	0.011	TGGGCCGTCCCCTTCGGGATCGTCGGTGCCCGGATCTACCACGTGCTCAGCACCCCGGACGCCTACTTCGGCGAGCACGGGCACGTCGCCGACGTGGTGAAGATCTGGAACGGCGGGCTGGGGATCTGGGGGGCCATCGCCGGCGGCGCGCTGGGCGCCTGGCTCGCCGCCCGGCGTCTCGGGATCAGCCTCGCCCTGTTCGCCGACGCCGCCGCGCCCGGGATCATCCTCGCCCAGGCCATCGGGCGCTGGGGCAACTGGTTCAACCAGGAGCTCTATGGCAAGCCCACCACGCTGCCCTGG
588	FraCcI3_R_6	REMBX_TRANS_SCORE1000	7	3206	FraACN__NC_008278__FraCcI3_R_6__588	1560	NC_008278	5505118	5505212	2.9411e-09	62.0	1	95	95	0.061	GCGGCCGCGGCGCGGGCGCCGCGTGCGCCGCCGGGGTCGGCGCCGACGCGGGTGGCCGCGCCCGGTCGGGGTCGGGCGGCCACGGCGGCGGCCGC
592	FraCcI3_R_6	REMBX_TRANS_SCORE1000	7	3207	FraACN__NC_008278__FraCcI3_R_6__592	1560	NC_008278	5573205	5573320	1.08504e-09	64.0	1	116	116	0.074	CGGCGACGGCCGGGCGGCGGCCGGGCGGCGCGGCGGCGGCGGCCGGGCGGCGCGGCGGAGCGGACAGCGCGGCGGAGCGGACAGCGCGGCGGAGCGGACAGCGCGGCGGGCGGCGG
593	ISArsp6	ISFINDER_NOFULL	0	3208	FraACN__NC_008278__ISArsp6__593	26712	NC_008278	5582825	5584178	3.34908e-118	468.0	1	1354	1354	0.051	GACCTGGTCATCCTCGGCGGCGGCAGCGGCGGATACGCCGCCGCGCTGCGCGCCGCGGAACTCGACCTGAGCGTCGTTCTGATCGAGAAGGACAAGCTCGGCGGCACCTGCCTGCACCGAGGCTGCATCCCGACCAAGGCGCTGCTGCATTCGGCGGAGATCGTCGACAACATCAATGAGAGCGAATCCTTCGGGATCCGCTCCACCTTCGACGGCATCGACATGGCGAAGGTCAACTCCTACAAGGACTCGGTCATCGCCGGCCTGTTCAAGGGGCTGACCGGCCTGATCAAGTCACGCGGCATCGAGGTGGTCGAGGGATTCGGCCGGCTCGTCTCGCCGACGTCCGTCGCGGTCGGCGACCGGGTGATCTCCGGCCGGCACGTCCTGCTCGCCACC…
594	FraCcI3_R_6	REMBX_TRANS_SCORE1000	7	3209	FraACN__NC_008278__FraCcI3_R_6__594	1560	NC_008278	5584602	5584740	1.63006e-08	60.0	1	139	139	0.089	GGCGGGCACCGGGGCCGGCTCCGGCGCGCGGACCGGCGCCGGCGCGGGGGCCGGGGTGGGTGCGGGCGGGGGCGGGGGCGCCGCGGCGACGGGCTTGGCCGGCTCGGGCTCCGGCTCAGGCTCCGCGGCGGGGGCGGGG
596	FraCcI3_R_6	REMBX_TRANS_SCORE1000	7	3210	FraACN__NC_008278__FraCcI3_R_6__596	1560	NC_008278	5587417	5587502	8.99984e-09	60.0	1	86	86	0.055	CGGCCGGGCGGGGGCCGGTCGCCGGCCCCGACGGACGGGCGCCCGGCGGCGGCGCTGGCTGCTGCCGGTCACCGCGGGGCTGGGGC
607	FraEu_R_9	GOOD_NX_LOCAL_IS	26	3211	FraACN__NC_008278__FraEu_R_9__607	1021	NC_008278	5730612	5731419	6.15135e-100	400.0	1	808	808	0.791	CACCTACGACGAGATGCGGCCGGGCTGCTACGACCCGAAGGCCCGGCTGGAGGACATGGACGTGAACTGGGTCGAGGCGTCGCTGTGCTTCCCCACGTTCCCCCGGTTCTGCGGCCAGACCTTCCACGAGGCGACCGACGACCGCGAGCTCGGCCTGGCCTGCGTCGAGGCCTACAACGACTGGATGGTCGAGGAGTGGTGCGGCGACTCCGGCGGGCGACTCATCCCGTTGTGCCTGGTCCCGCTGTGGGACGCCGACCGCGCGGCGGCCGAGGTCCGGCGCAACGCCGCCCGCGGCGTCCGGGCCGTGGCGTTCAGCGAGATCCCGCCGTTCCTCGGCCTGCCCAGCATCCACTCCGGCTACTGGGACCCGCTGTTCGAGGCCTGCGACGAGACCGG…
611	ISArsp6	ISFINDER_NOFULL	0	3212	FraACN__NC_008278__ISArsp6__611	26712	NC_008278	5751849	5752056	3.56425e-13	78.0	1	208	208	0.008	CATGGCGACGCCGACGTCGGCCTGGGCGAGCGCCGGGGCGTCGTTCGTGCCGTCGCCGGTCATCGCGACGAGCTTGCCGCCGGCCTGCTCGGCGCGGATGAGGGCGAGCTTGTCCTCCGGGGTGGCCTCGGCGAGGAAGTCGTCGACCCCGGCCTCCTCGGCGATCGCCTTCGCCGTCAGCGGGTTGTCGCCGGTGATCATTACGGTG
613	ISArsp6	ISFINDER_NOFULL	0	3213	FraACN__NC_008278__ISArsp6__613	26712	NC_008278	5758631	5759357	2.02858e-35	162.0	1	727	727	0.027	GGACGTAGACGATCATGCCGACGACCTCGACGAGGGTCTGGGTGACGACGACGGCGGCGGCGATCGCGAACCGGTCGGGCAGCGACAGTGCCAGCGGCAGCACGACGAGCGAGTTGCGGGTCGCCCCGCTGAACACCACCGCCCGGGCGGCGGGGACGTCGAGGTGGAACAGCCGGGCGACCCCGAGCCCGGCGAACGCCATGACGACGAGAAAGGTGACGTACGCCGGCACCAAGGCGGCCACCTCGGCGAGGTCGTCGTCGATCTTCGGGGTCTGCGACGCGACGACCGAGCCCAGGACGACGACCATGAGCGGCACCATCGCCGTCCCGGCCGCCCCGGCGAACGCCGCGCCCGCGGGCCGGCGCGCGGCCCACGCCTGCACCGTCCAGGCCAGCG…
614	FraACN_R_3	OVER20_GOOD_LOCX_TRANS	4	3214	FraACN__NC_008278__FraACN_R_3__614	789	NC_008278	5773906	5774691	0.0	910.0	1	786	786	0.996	AGGGCTTTCTGCCCAGGCCGCCGTGGATGCTGACGGCGGCGTCGGTCAGGTCGGGGACGGCGCCGTCCGGGCGCCAGCGGTGCACCACCTGAATGCCCGGGTCGACCAGTTCCAGGCCGTCGAAGAAGCGGGCGAACTCGGCGCGGGAGCGCTGCTGGGCGGGGATGCCGCGGGCCCGGTAGGTCTCGGTCACCCGCTCCCAGGCCGGGTCGTAGTCGGCGGTGATGTGCGACAGCAGCAGGTAGCTTCCGGAGGGCAGCGCGTCGACGAGCCGGCGGACGATGCCGTCCGGGTCGTCGGCGTCCGGGACGAAGTGCAGGAGTGCGACGAGGGACAGCGCCACCGGTCGGTCGAGGTCCAGGGGGTCGCGCAGTTCGGGCGACGTGAGGATGCGGTCGG…
617	FraACN_R_3	OVER20_GOOD_LOCX_TRANS	4	3215	FraACN__NC_008278__FraACN_R_3__617	789	NC_008278	5895706	5896257	1.17831e-126	498.0	1	552	552	0.7	CGAGGTCGCCGGTGGCGTGAGAGACGACGAGGTAGCTGCCGGAGGGCAGGGCGTCGACCAGCGAGCGCACCAGGGCGTGCGCCCCGTCGTCGTCGGTCAGGAAGTGCAGCACCGCGACGAGGAACAGCGCGATGGGCCGGTGGAAGTCGAGTGCGTCGCGCAGTTCCGCGGCGCGGAGGATGAGCGCCGGGTCGCGCAGGTCGGCATCCAGGTAGGCCGTGCGCCCTTCCGGCGTGCTGGTCAGCAGCGCGCGGGCGTGCGTCAGGACCACCGGATCGTTGTCGGTGTAGACGACCCGGGACGTCGGGTCGACGGCCTGCACCACCTCGTGCAGGTTCGGACTCGTGGGAATGCCAGTTCCGACGTCGAGGTATTGGCGGATCCCGCACTCGGCCGCGA…
623	Frapec_R_23	ARB_TRANS	0	3216	FraACN__NC_008278__Frapec_R_23__623	1095	NC_008278	5931940	5932002	9.3656e-13	74.0	1	63	63	0.058	CATTGCGGGCATGCGCAGTACGTGTGGAACCTCGCCGTGGAACAGCAGTCGTGGTATCGGCCG
624	Frapec_R_15	ARB_TRANS	9	3217	FraACN__NC_008278__Frapec_R_15__624	1498	NC_008278	5932006	5932185	8.24379e-42	184.0	1	180	180	0.12	GCTCGGGAAGCCCACCGGCACAAGGACTGGGTCGAGAAGACCAGCACCAGCCTTGCCCGCCGGCACGACCTGATCCGCATCGAGGATCTGCCTATCGGGCATATGACCCGTTCGGCGCGGGGGATCATCGCCGAACCGGGACGGAACGTGCGGCAGAAAGCCGGGCTGAACCGGAGCATC
625	Frapec_R_15	ARB_TRANS	9	3218	FraACN__NC_008278__Frapec_R_15__625	1498	NC_008278	5932186	5932296	3.58256e-28	132.0	1	111	111	0.074	GAGGCGACGGCACCAGCCGGCCGGTGAACCGCGAACCTCAACACTGCGCACCCCCTCTCTCGGTGGATGTGTAGGAGTTGGAATCCCCCGCGTTCACGGGGAGGATGTCAA
629	ISPa43	ISFINDER_NOFULL	0	3219	FraACN__NC_008278__ISPa43__629	19903	NC_008278	5977779	5977857	2.29647e-09	62.0	1	79	79	0.004	GCGCCTCGACCTCGCCGCGAGCCTGGTCGGCCGCCCGCGGCTGCTGTTCCTCGACGAACCGACCACCGGTCTGGACCCG
635	FraACN_R_3	OVER20_GOOD_LOCX_TRANS	4	3220	FraACN__NC_008278__FraACN_R_3__635	789	NC_008278	6039219	6039703	1.42324e-136	534.0	3	487	485	0.615	GGCTTGCGGGCTATGCCGCCGTAGCCGCTGACCTGGGCGTCGGTGAGCTCGGGTGGGACGTCGGCGTCGGGGCGCCAGCGGTGCAGGGGCTGGACGCCCGGCTCGACCGGCTCCAGGCCGACGAACAGGGACTCCACCTCGGCGCGGCTGCGAGCCGCGGCGGGGATGCCCCGGTCCAGGTAGGTCTGGACGAGCCGCGCCACCCCCGGGTCGTAGTCGGCCGTCGAGTGGGTGATGACGACGTGGCTGCCGGACGGCAGGCCGTCGACGAGGCGGCGCACGATGCCGTGCGGGTCGTGGTCGTCGGGGAAGAAGTGGAAGATCGCGATGAGGGAGAGCGCGACCGGCCTGGTCAGGTCGAACGTCGAGCGCAGCTCCGCGGAGTCGAGGATGCTCGCC…
640	Trie_R_50	ARB_PHAGE	8	3221	FraACN__NC_008278__Trie_R_50__640	687	NC_008278	6115857	6116085	1.15182e-19	102.0	1	229	229	0.333	CAGAACCCACAGAACCCACAGGACCCACGGAACCCTCAGGACCCTCAGGACCCTCAGGACCCACGGAACCCACAGGACCCTCGGAACCCTCAGGACCCACGGAACCCACAGGACCATCAGGACCCACGGAACCCACAGGACCATCAGGACCCACGGAACCCACGGAACCCTCAGGACCCACGGAACCCACAGGACCCTCGGAACCCTCGGAACCCACAGCACCCACAGG
661	Frapec_R_11	REMBX_TRANS_SCORE1000	8	3222	FraACN__NC_008278__Frapec_R_11__661	1594	NC_008278	6497072	6497218	5.35464e-09	62.0	1	147	147	0.092	GCGCGGCCGGATGACGGCCGCGGACGCCCCGCCGCCCGGCGCCCCGCCGCCCGGCGCCCCGCCGCCCCCGCCCGGCGCCGCGCCGACCGCCGAGCCCGCCCTCGCCGCCGAACCCGCCCTCGCCGCCGAAGCCGCGCCCGCCGCCGA
663	FraCcI3_R_6	REMBX_TRANS_SCORE1000	7	3223	FraACN__NC_008278__FraCcI3_R_6__663	1560	NC_008278	6524623	6524766	5.93472e-08	58.0	1	144	144	0.092	CCGGCGCCCGACCCGCCGGCGCCCGACCCGGCGGCTCCCGACCCGCCGGCGCCCGACCCGCCGGCGCCCGACCCGGCGGCGCCCGACCCGGCGGCGCCCGACCCGGCGGCGCCCGACCCGGCGGCGGCTCCCACCCCGGCGGCG
674	Frapec_R_38	ARB_TRANS	3	3224	FraACN__NC_008278__Frapec_R_38__674	812	NC_008278	6674708	6674783	5.11654e-11	68.0	1	76	76	0.094	CGTCGAGGTCGCGCTCGACGCCGGCGCCCCCGCCGCCTACCTCGTCGACGACTCCACCGAGGTCGACGCGAGCTGG
677	FraCcI3_R_6	REMBX_TRANS_SCORE1000	7	3225	FraACN__NC_008278__FraCcI3_R_6__677	1560	NC_008278	6818048	6818139	6.61097e-12	72.0	5	96	92	0.059	GCCGCGTCGGCGACGGCGGGCCCCGGCGAGGCACCGGCGGCGGCCGCGGCGGCCGCGGCGGCCGCCGCGGCGGGGCTGCCGGGCCGGCGCCG
683	ISFsp11	ISFINDER	2	3226	FraACN__NC_008278__ISFsp11__683	1836	NC_008278	6864437	6865351	0.0	1096.0	1	915	915	0.498	GATCTTGAGCTGGAGGTCGCCGAGCTGCGACGGCGGGTGTCGATGGACAGTGCGAACTCCTCGACGCCTCCGTCAAAGGAGCCGATCGGCGCGAAGGAGAAGCGGAAGGCCGGGCGGCGGCAGGCTTCGGAGCGGGTCCGTTCGAAGGAGAAGAAGCCGGGCGGGTAGCGGGGGCGCAAGGGGTCGGGGCTGCGCCGAGAGGCGAAGCCGGACCGGTCGTTACCGACGGACCCGCCGGCCGAGTGCTCGTCGTGCCGGGCGGACCTGGCTGGCGCCGAGGTGCTCGCGGACAGGTGGGCGCAGGTCTGGTACCTGCTCGACCCGGTGCTGAAAAAGGTCGAGTGGGCGCTGCCGCGGCGGCGCTGTGGCTGCTGTCGGGAGGTCAGGGCCGGGTCGGTA…
684	ISFsp11	ISFINDER	2	3227	FraACN__NC_008278__ISFsp11__684	1836	NC_008278	6865355	6865436	1.09747e-13	78.0	1	82	82	0.045	GTGTCCATTGAGGGGTGAGCGGCCGTAGGTCGCTGACCTTGGGGTTTGTGTTGAGGGGACACGTCGCGGTAGTTACTTGATC
691	Frapec_R_50	OVER20_GOOD_LOCX_TRANS	25	3228	FraACN__NC_008278__Frapec_R_50__691	560	NC_008278	6986987	6987145	7.12204e-14	80.0	1	159	159	0.284	CATGCCGGTGCTGCTGTTCTGCATCGCCTTCGGGCTGTCGATGGACTACGAGGTCTTCCTGCTGTCGCGGATCAAGGAGGCGCACGATGCCGGTGCCTCCAACGGCGAGGCCGTCGCCGCCGGGCTCGCCCGGGTGGGCCGCATCGTGACCACCGCGGC
693	FraCcI3_R_6	REMBX_TRANS_SCORE1000	7	3229	FraACN__NC_008278__FraCcI3_R_6__693	1560	NC_008278	7032975	7033048	2.3531e-09	64.0	100	173	74	0.047	CCCCGGCGAGCCCGCCGCCGTTGCCGCCGTGCAGCAGCGGCCCGCCGTTGCCGGCGCCGCCGCCGGCGCCGGCC
697	FraACN_R_3	OVER20_GOOD_LOCX_TRANS	4	3230	FraACN__NC_008278__FraACN_R_3__697	789	NC_008278	7035344	7035480	7.76528e-19	98.0	1	137	137	0.174	CTTGCGTGCGACGGCTCCGTGGACGCCGACCTGCGCGTCGGTCAGGCCCTCGTCGACGTCGCCAGCGGGCTGCCAACGGTGCACGACCCGCAGGCCCGGGCCGACGAGGTCGAGGCCGCCGAAGAACTGGGCGACCT
704	Frapec_R_11	REMBX_TRANS_SCORE1000	8	3231	FraACN__NC_008278__Frapec_R_11__704	1594	NC_008278	7232815	7232927	4.46647e-08	58.0	1	113	113	0.071	CCGGGCCGCGAGGCGCCGGGCGAGGCCGCGGACCTCGCCGAGGACGACCCGCCCGACGCCGCCGGCGGCCCGGTGACCTCGATCGGCCTGGCCGCCCCGGGCGGCGGGGGCGC
705	FraCcI3_R_1	REMBX_TRANS_SCORE1000	2	3232	FraACN__NC_008278__FraCcI3_R_1__705	1920	NC_008278	7268484	7268562	2.29647e-09	62.0	1	79	79	0.041	CGCCGGCGCGGCGGCCAGCGCCGACGGGGCGCCGGCGGTGCTCGCGGCCGCGCGCGCCGTGCTCGACGCGGCGGACGGC
715	ISSav7	ISFINDER	0	3233	FraACN__NC_008278__ISSav7__715	2992	NC_008278	7401531	7401959	4.66828e-09	64.0	1	429	429	0.143	GGGAGAACACCATGGCCACCATCGCCGTCACCGGAGCGACGGGACACCTCGGCCGGCTCGTCGTCGAGGAGCTCCTCGCCCTCGGGGTCGAGCCGTCCACGATCGTCGCGGTGGTGCGGACGCCCGCCCGCGCCGCCGATCTCGCCGAGCGGGGGGTGCAGGTCCGGGCGGGCGACTACTCGGACCCGGCGAGCCTGCCCGCCGCCCTGGCGGGGGTCGACACCCTGCTGCTCGTCTCGGGCAGCGAGCTCGGTCAGCGCGTCGCCCAGCACACCGCCGTGATCGAGGCGGCGAAGGCGGCCGGCGTCGGGTGGATCGTCTACACCAGCGCGCCGCGGGCCGACGTCACCGACCTGTCCCTGGCCGCCGAGCACAAGGCCACCGAGGAGGTGCTCGCGG…
718	FraCcI3_R_6	REMBX_TRANS_SCORE1000	7	3234	FraACN__NC_008278__FraCcI3_R_6__718	1560	NC_008278	7471343	7471438	1.04061e-08	60.0	1	96	96	0.062	CGGCCGCCGGCGGCCGGCGCTGGGCGACCCGGCTCGCCGCCCTGGCGCTGCTCGCCCTCGTCGTCCCGGTGGCCGGCGGCTCCGCGGCGGGCGCGG
