# Supplementary material for: Candidatus Frankia Datiscae Dg1, the Actinobacterial Microsymbiont of Datisca glomerata, Expresses the Canonical nod Genes nodABC in Symbiosis with Its Host Plant
Source: PLoS One. 2015 May 28;10(5):e0127630. doi: 10.1371/journal.pone.0127630 (PMC4447401; doi:10.1371/journal.pone.0127630)
Supplement: S2 Table — (ZIP) [file pone.0127630.s008.zip › frankia_csvs_is_hits/drafts_all_contigs_one_file/FraBCU.csv]

contig	contig	number	name	classification	high_hits	uberkey	identifier	org_len	contig	hit_start	hit_end	expected	score	query_start	query_end	len_seq	frac_of_seq	seq
NZ_KB891102	1	ISAmi1	ISFINDER	1	2	FraBCU__NZ_KB891102__ISAmi1__1	883	NZ_KB891102	1	174	6.07396e-28	132.0	1	174	174	0.197	GGAAGGAGGAGCTGAACAGGGTGCACCGCAAGGTCCGGGCCCGCGTCGAACACGCCCTCGCCGGGATGAAGACCTGGAAGATCCTGCGTGACTACCGCCGCCAGGCCCGCACCCTCGGGATCACCGCGGCCGGGATCGCCCATCTCTACAACATCAGCCGGACCGGCTGACCGG
NZ_KB891102	7	FraCcI3_R_6	REMBX_TRANS_SCORE1000	7	3	FraBCU__NZ_KB891102__FraCcI3_R_6__7	1560	NZ_KB891102	7259	7343	3.09217e-08	58.0	1	85	85	0.054	TCGGCGAGCACCGCCGCGAGCGCCGCACGGTCGGCGGCGTCGGCGGCCACCACCCGCACCCGCGCGCCGGCCTCCGCCAGCTCCG
NZ_KB891102	32	FraCcI3_R_7	REMBX_TRANS_SCORE1000	7	4	FraBCU__NZ_KB891102__FraCcI3_R_7__32	1498	NZ_KB891102	87236	87326	4.1258e-07	54.0	1	91	91	0.061	CCGGCCTGGGCGGGCACACCCTCGGCGAGGCGGGCCTCGGCCTCCCGCCGGTCGCGCTCGTGGCGCAGCGCCGCCTCGGCCGCGGCCGCCC
NZ_KB891102	33	Frapec_R_7	BLASTN_CLOSEIS_NOHIGH	0	5	FraBCU__NZ_KB891102__Frapec_R_7__33	1702	NZ_KB891102	95643	95735	9.9842e-09	60.0	1	93	93	0.055	GCGGCCACCGCCGCACCGCCGCCGCCATCGTCGACGCCCCCGCCACCGCCGACGCCCCCGGCGCCGTCCCACGCCCGTCCCGGTACCCGGGCG
NZ_KB891102	34	FraCcI3_R_6	REMBX_TRANS_SCORE1000	7	6	FraBCU__NZ_KB891102__FraCcI3_R_6__34	1560	NZ_KB891102	99355	99526	5.51898e-10	66.0	12	183	172	0.11	GCCGCCGGCGGCGTCGGCGAGCAGCTCGGGCGCGGCCGAGGGCTGCGCGGCCGTGGGCTGCTCGCCCGCACCCGCCGGTGCCGGTGCGCCCGGACGGCGCCCGCCCCGCGAGTGGGCCCCGGAACGCCCGGCGCGGCCCCGCCGGGCGGCCCGCGCCGCCGCCAGCCGGGGC
NZ_KB891102	38	FraCcI3_R_2	REMBX_TRANS_SCORE1000	10	7	FraBCU__NZ_KB891102__FraCcI3_R_2__38	1899	NZ_KB891102	115652	115725	8.90829e-08	56.0	1	74	74	0.039	GGTCGGCGGCACCGGTGGACGTGTCGTCGTCGACCACGCCGACCGTCGGGGGGCCGTCCGCCGCCACCGGGTCG
NZ_KB891102	45	ISPa43	ISFINDER_NOFULL	0	8	FraBCU__NZ_KB891102__ISPa43__45	19903	NZ_KB891102	163369	163410	1.08134e-08	58.0	1	42	42	0.002	CGCGCTGGTCGGGCCGTCCGGCGCCGGCAAGTCGACGGTGCT
NZ_KB891102	46	ISMtsp8	ISFINDER	0	9	FraBCU__NZ_KB891102__ISMtsp8__46	2371	NZ_KB891102	172101	172151	4.22167e-09	60.0	1	51	51	0.022	CCACCCTCGACGACCTGCTGGCGGCGCTGGCGCGGGCCAGCGGGAAGGAAC
NZ_KB891102	47	FraCcI3_R_6	REMBX_TRANS_SCORE1000	7	10	FraBCU__NZ_KB891102__FraCcI3_R_6__47	1560	NZ_KB891102	182482	182562	2.37705e-09	62.0	1	81	81	0.052	GGCGCCGCCGGCGCTGGCCGGCCGGGTCCGGGCCCGGACCCGGGTGGGCGGGCGGGGCGCCGGCGGCGGCGCCCGCCGTGG
NZ_KB891102	50	FraCcI3_R_6	REMBX_TRANS_SCORE1000	7	11	FraBCU__NZ_KB891102__FraCcI3_R_6__50	1560	NZ_KB891102	199950	200026	3.28868e-07	54.0	1	77	77	0.049	CGGCGTGGCCGGCGGAGGCGCCCTGGCCGGTACGGGTGCCCCGGCCGGCGCGGGCGAGGCGCCGGCGGACCGGCCGC
NZ_KB891102	52	FraDas_R_4	OVER20_GOOD_LOCX_TRANS	37	12	FraBCU__NZ_KB891102__FraDas_R_4__52	1587	NZ_KB891102	229241	229775	2.4869e-159	618.0	1	535	535	0.337	GCGGGCGTAGCTCGAGCAGGTCGGACACCGGCCGGTGTTCGGTCCGGGTCACCGGCTGGCCCGCCAGCGACGTCCCGCCCCCTGCGCACGGCCCCGGCTCATACCGCACACGCACGTCAGGATCGGTGACCATCCGCAGCGTCGATCCCGGATGCCCGCCTGCCCACCGGGCCGCCGGCCGGTCTTCTTCCGCAGCGACTTCGGCGCGGGTTTCGCCAGCCCGTCCGACCTCGGTGGCTTCGCCGAGTTCCGCGACGTCTTCGCGACCCGCGGCTCCAACTCGGCGATCCGCGCCCGAGCCTGTTCCAACTCGGCCCGCGACCGCGCGATCAGGCCCGCCCGCTCCACCACCAGCGCCGCGAGCTCGTCCTACGACGGCACCGGCGACGCGGGCGACGC…
NZ_KB891102	55	FraCcI3_R_6	REMBX_TRANS_SCORE1000	7	13	FraBCU__NZ_KB891102__FraCcI3_R_6__55	1560	NZ_KB891102	246537	246590	3.22889e-07	54.0	1	54	54	0.035	GCCCGCCGCCCGGCCGCGGCGCAGGCGGGCCCGGGGACGGTCGCGCGCGCCGGC
NZ_KB891102	59	Frapec_R_4	REMBX_TRANS_SCORE1000	25	14	FraBCU__NZ_KB891102__Frapec_R_4__59	1785	NZ_KB891102	272865	272942	3.34848e-07	54.0	1	78	78	0.044	GCGGCGACACCCGTGGGGACGACCGACCCGACCGCGACGTCGCGGACCGGGACGCCGCCGCCCGGGCCGTGGCCGACC
NZ_KB891102	61	FraCcI3_R_6	REMBX_TRANS_SCORE1000	7	15	FraBCU__NZ_KB891102__FraCcI3_R_6__61	1560	NZ_KB891102	324466	324592	1.50466e-08	60.0	3	129	127	0.081	GCGGGCGGCGTCGGCGCGTTCGGGTCGGCCGCCGCCGCGGCCGGGTCGGTCGCCGCCGCCGGATCGGTGGCCGCCGGCTGCGTGGCGGCGGGGGCACTGGGCGTGGGCGCGGCGGCCGGCGCGGGCG
NZ_KB891102	63	FraCcI3_R_6	REMBX_TRANS_SCORE1000	7	16	FraBCU__NZ_KB891102__FraCcI3_R_6__63	1560	NZ_KB891102	324782	324873	4.18559e-07	54.0	1	92	92	0.059	CCGGCGTCGCACCCGGCGCCGGCGTCGCCGTCGGGGCGGGTGTCGCGCCCGGGGCGGGCGTCGCGGTGGCGGCCGGTGCGGGCGCCGACTGC
NZ_KB891102	64	FraCcI3_R_2	REMBX_TRANS_SCORE1000	10	17	FraBCU__NZ_KB891102__FraCcI3_R_2__64	1899	NZ_KB891102	335401	335470	8.40031e-08	56.0	1	70	70	0.037	CGCCCCGCCGGCCGGCGCACCGGCGTCCGACCCGGCGGCCGGGCAGCCCGGCGCGGCGGGCGGCGACCCG
NZ_KB891102	66	ISAau4	ISFINDER	0	18	FraBCU__NZ_KB891102__ISAau4__66	3898	NZ_KB891102	343904	343970	7.886e-08	56.0	1	67	67	0.017	GCGGGTCGCGCGGGCCTGGTGCGCGGCGGGTGGGGCCGGGCCGGCGGCGGGCGCGGGGTGGAACCGG
NZ_KB891102	67	Frapec_R_7	BLASTN_CLOSEIS_NOHIGH	0	19	FraBCU__NZ_KB891102__Frapec_R_7__67	1702	NZ_KB891102	355622	355697	2.65043e-08	58.0	1	76	76	0.045	GACACCGGCCTCGCCGCCGCCGGTGCCGCCTGCCGCGGCCGTGGCGTCGCCGCCGTCCGCGCCGCCGCCGTCCGCG
NZ_KB891102	68	Frapec_R_7	BLASTN_CLOSEIS_NOHIGH	0	20	FraBCU__NZ_KB891102__Frapec_R_7__68	1702	NZ_KB891102	360060	360128	6.75467e-09	60.0	1	69	69	0.041	CAGCCGGGCCGCCGCGCCGCCGGCCGCCGCGACCAGCTCCGCGCGCGCCGCCTCGAGCTCCGGGGCGCG
NZ_KB891102	79	Frapec_R_50	OVER20_GOOD_LOCX_TRANS	25	21	FraBCU__NZ_KB891102__Frapec_R_50__79	560	NZ_KB891102	438764	439323	1.54055e-111	442.0	1	560	560	1.0	TCGGCTTCGTCGTCGCCGTGTCGCTGCTGCTGCTGACGGTCGTGTTCCGCTCACCGGTGGTCGCGCTGAAGGCCGCGGTCATGAACATGCTCTCGATCGCCGCCGCCTACGGCGTGGTGACCGCGGTGTTCCAGTGGGGCTGGGGCGCCGAGCTGCTCGGCCTCCCGCACAGCGTGCCGATGTCGAGCTGGCTGCCCGTGCTGATGTTCACCGTGCTGTTCGGGCTGAGCATGGACTACGAGGTGTTCCTGCTCTCCCGCATCCGGGAGGACTACCTCGCCACCGGTGACCCGCACGGCAGCGTCGTACGCGGCCTCGCCGCCACCGGCCGGGTCATCAGCTCCGCCGCCCTGATCATGATCGCGGTCTTCGCCGGCTTCGCCCTCGACCCGGACGTCA…
NZ_KB891103	101	Frapec_R_9	ARB_TRANS	7	22	FraBCU__NZ_KB891103__Frapec_R_9__101	1636	NZ_KB891103	50594	51760	0.0	1102.0	1	1167	1167	0.713	CGTGACTACTCCGACGGCTGAAGCCGCCGGCTTCTCAGGCCGCTTCCGCGTCCTGAAGGGGCCGCCCGGCCCGAAGGATGTTGACGGCCGCGTTCGCGTCAGCGTGCGCCGTGTGCCGTGTGCCCGCACGCGACACAGCCGAACTCGGCCTGTGTCCTGCGGTTGTCGGCGTGGCAATGCCCACAGACCGCGCAGGTACGGGAGGTGTTGGCGGGGTTCACTTCGACGACGACACGTCCGGCGCTTTCAGCCTTGGTCTGCAAGATCGCAAGGAACACCCCCCATCCCGCGTCGAGAATGCTCTTGTTGAGTCCGGACCTGGCGGCCTGCCCGTTGGGGAGGAACTGGCCGGGCTGGTCCGGGTCGGGTCTGGCCTTGGCACGGCGGGTCATGTTGGCG…
NZ_KB891103	102	IS4811	ISFINDER	0	23	FraBCU__NZ_KB891103__IS4811__102	5396	NZ_KB891103	66269	66336	2.30849e-08	58.0	1	68	68	0.013	GCGCCGTCGGCGGCCAGGCGCCGGGCGGTGGCGGCGCCGATGCCGCTCGTGGCACCGGTGACGACGGC
NZ_KB891103	119	ISArsp6	ISFINDER_NOFULL	0	24	FraBCU__NZ_KB891103__ISArsp6__119	26712	NZ_KB891103	232595	232722	2.07013e-19	100.0	1	128	128	0.005	GCAGGTCGCCGCGGACCAGCGTCAGGTCGCCGGCCTCGATCGCCGCGTCGGTGCCCGTCCCCATCGCCAGGCCGAGGTCGGCCTGGGCGAGTGCCGCCGCGTCGTTGACGCCGTCCCCGACCATCGCG
NZ_KB891103	120	FraCcI3_R_6	REMBX_TRANS_SCORE1000	7	25	FraBCU__NZ_KB891103__FraCcI3_R_6__120	1560	NZ_KB891103	248277	248361	3.76704e-07	54.0	1	85	85	0.054	GCCCCGCGCGGCGTCGGCGGGCAGCCGGTGGCCGCTCGCCCGCCGCGTGGCGTCCCACGCCACGGCCAGCCGCCCGGCGCCGCCG
NZ_KB891103	122	ISSav3	ISFINDER	0	26	FraBCU__NZ_KB891103__ISSav3__122	1400	NZ_KB891103	250114	250324	1.85139e-14	84.0	1	211	211	0.151	TGCACTCCCGGGTCGCGCACCGGTTCGGCCGGCCCGAGCCCCGGCGGCGGGCGCTGGCCTACCTGCGCGGGCTGGCGACGCTGCGCGGTGACCGCAACGGACAGGCGCTGGCGTCCGCGGCCGGCGAGAGCCGCCCCGACGGCATGCAGCGCCTGCTGACCGCGGCCGGCTGGGACGCCGATCTCGTCCGGGACGACCTGCTGGCCTACGT
NZ_KB891103	123	ISRhosp4	ISFINDER	1	27	FraBCU__NZ_KB891103__ISRhosp4__123	1349	NZ_KB891103	250432	250568	3.78334e-07	56.0	108	244	137	0.102	CCGGCCGGGTGGAGAGCTGCCAGGTGGCCGTACTGGCCGCCTACGACACCCCCGAGCACTCCGTGCTGGTCGACCGGGAGCTGTGCCTGCCCAGCCCCTGGGACACCGACCGCCGGCTGCGCCACGCCGCCGGCATC
NZ_KB891103	124	ISSav3	ISFINDER	0	28	FraBCU__NZ_KB891103__ISSav3__124	1400	NZ_KB891103	250325	250399	9.81155e-10	64.0	1	75	75	0.054	GCGGGAACGCTACGTCCACGCGTCGGCGGCCCTCGTCGTCGACGAGGTCGTGCTGACCGGGCGCGGGCCGAGCTT
NZ_KB891103	126	ISMdi28	ISFINDER	0	29	FraBCU__NZ_KB891103__ISMdi28__126	1410	NZ_KB891103	251129	251219	5.36655e-12	72.0	1	91	91	0.065	GGTCGGCCTGGACAGCTACCGGGTGCGCGGCTGGACGGGCTGGTACCGGCACGTGACCCTGGCGATGCTCGCCGACGCGGCCGCCGCCGTC
NZ_KB891103	127	FraCcI3_R_6	REMBX_TRANS_SCORE1000	7	30	FraBCU__NZ_KB891103__FraCcI3_R_6__127	1560	NZ_KB891103	277040	277112	3.11151e-07	54.0	1	73	73	0.047	CCGTCGACGGTAGCCGCGGCCGGCCGGGCGCCCGGCGCCGGCCGGCCGGCGCGCACCGTCGGGCGCCGGCCGG
NZ_KB891103	131	IS4811	ISFINDER	0	31	FraBCU__NZ_KB891103__IS4811__131	5396	NZ_KB891103	339972	340141	7.20994e-08	58.0	1	170	170	0.032	CTCGCCGACCCCGCGATCGGCCTCAGCCTCCATCGCATTCACCAGGATCCGGCGCGATCGTGGACGGTGGAACAACTGGGCGCCGAGGCCGGGCTCTCCCGCGCCACCTTCACCCGCCGGTTCACCGCGCTGGTCGGTGAACCGCCCCTGGCCTACCTCACCCGCTGGCG
NZ_KB891103	133	FraCcI3_R_6	REMBX_TRANS_SCORE1000	7	32	FraBCU__NZ_KB891103__FraCcI3_R_6__133	1560	NZ_KB891103	350498	350561	7.3717e-08	56.0	1	64	64	0.041	CCGCCGGCGCGGGTGCCGGCGCCGGCGGGAGCACGGGCGCCGGCGGGAGCACGGGCGCCGGCGG
NZ_KB891103	134	FraCcI3_R_6	REMBX_TRANS_SCORE1000	7	33	FraBCU__NZ_KB891103__FraCcI3_R_6__134	1560	NZ_KB891103	350869	350945	3.28868e-07	54.0	1	77	77	0.049	CGAGCACCCCGGCGCCGACACCGAGCCACGTCCACCGGGCCCGGGCGGGCGCGCCGGCCGCACCGGCGGCGCCGCCG
NZ_KB891103	136	Frapec_R_11	REMBX_TRANS_SCORE1000	8	34	FraBCU__NZ_KB891103__Frapec_R_11__136	1594	NZ_KB891103	389220	389343	6.09901e-07	54.0	1	124	124	0.078	GGCCGGGCGTGACCGGGCGCGGGAGAACCCGCGCGCGGCCGGCTCGGCCGCGGGCGGAGCGGCGGCCCTGGGCGTCGTGGCCGCCCTGATCGCCCGCCGCCGCCGCCGGCGCCGCGCCGGCGGC
NZ_KB891103	137	FraCcI3_R_6	REMBX_TRANS_SCORE1000	7	35	FraBCU__NZ_KB891103__FraCcI3_R_6__137	1560	NZ_KB891103	414014	414182	1.8558e-10	68.0	1	169	169	0.108	GCCACGGGCGGCGGGGGCACTCCGGGCGGTGGCGGCGCACCTGCCGGGGGCGGTGGAACCGGCGGCGTCGGCGCGCCCGGCGGCGGAACCGGCACCGGCACCGGCGGGAACGGCACCGGCACCGGCGGCGGTGGCGGTGGCGGCGGCGGCGGCGGCACCGGCACCGGCG
NZ_KB891103	141	ISAmi1	ISFINDER	1	36	FraBCU__NZ_KB891103__ISAmi1__141	883	NZ_KB891103	420036	420181	5.30183e-18	96.0	1	146	146	0.165	CCGCTGCCGGCCCTGGCCCGACCCGACGCCCCCGCCGTGACCAGATCGCGATCGTGGACGGCACGTCGACCCCGACCCGCGACCACGCCCTGGCCGCCCGTCGAAGAACTGCCGGTACTCGACGAGCCCGTGGGTCACGATCGACG
NZ_KB891103	145	IS466	ISFINDER	0	37	FraBCU__NZ_KB891103__IS466__145	1628	NZ_KB891103	436644	436798	1.09441e-36	164.0	1	155	155	0.095	CTCACCCTGCCGTACAGCAACGGCGGCACCGAAGGCGTCAACACCAAAACCAAGAAGATCATGCGCCAGATGCACGGCCGAGCCGGCTTCCCGCTCCTCCGCCACCGAATCCTGCTCGGCTAACTCTCTGTCACCACCGGATGTGCGGCAGAGCC
NZ_KB891104	154	Frapec_R_9	ARB_TRANS	7	38	FraBCU__NZ_KB891104__Frapec_R_9__154	1636	NZ_KB891104	26048	27674	0.0	1362.0	1	1627	1627	0.994	GTGACTACTCCGGCGGTTGGAGCCGCCGGCTTCTCAGGCCGCTTGCGCGCCCTGACGGGCCAGCCCAGCCCGAAGGATGTTGACCGCCGCGTTGACGTCGGCGTGCGCCGTGTGTCCGCAGGCGACGCAGGCGAACGCGGCCTGGGTCGGCCGGTTCTCGGCGGCACAGTGGCCACACTTCGCGCAGGTGCGGGACGTGTGGGGGGCGGGAACCGGGATCACCGTCCGTCCGGCGCTTTCAGCCTTGGCGTGCAGGATTCCCAGGAACACCCCCCATCCCGCGTCGTGGATCGACCGGTTCAGCCCGGACTTGGCGGCCTGCCCGTTCGGCAGGAACACCCCCGGGCTGTCAGGGTCGGGCCTGGCCCTGGCCCGACGGACCATGCCTTTGATGGTGAG…
NZ_KB891104	157	FraCcI3_R_6	REMBX_TRANS_SCORE1000	7	39	FraBCU__NZ_KB891104__FraCcI3_R_6__157	1560	NZ_KB891104	45832	45933	1.66962e-06	52.0	1	102	102	0.065	CGGCGCGGGCCGCCCGGCTGGCTCCGGGGGGGACGAGCGTCCCGCCGCGCCCGGCGGCGCCGAGCGCCGGCCCGGGGGGCAGCCGCGCCGCGGCGGCCCGGG
NZ_KB891104	158	Frapec_R_50	OVER20_GOOD_LOCX_TRANS	25	40	FraBCU__NZ_KB891104__Frapec_R_50__158	560	NZ_KB891104	48381	48702	1.89813e-31	146.0	1	322	322	0.575	ATGTTCTGCGTCGCCTTCGGGCTCAGCATGGACTACGAGATCTTCCTGCTCGCCCGGATCCGCGAGGAGCACCAGCGCGGGGCGGGCAACCGGCGCGCCGTCACCCGCGGCCTGGCCGCCACCGGCCCGCTGCTGACCTGCGCCGCGCTCGCCCTCATCGTCGTGATGATCGGCGTCGCGACCTCCCAGATCAGCATCATCAAGATGATCGGAGCCGGCCTGGCACTGGCCGTGCTCCTCGACGTCACGGTCGTACGCGCCGTGCTGGTCCCGGCCTTCATGGCCCTGGCGGGCCGGTACAACTGGTGGGCGCCCAGGCCGC
NZ_KB891104	161	FraCcI3_R_6	REMBX_TRANS_SCORE1000	7	41	FraBCU__NZ_KB891104__FraCcI3_R_6__161	1560	NZ_KB891104	65515	65601	3.19033e-08	58.0	1	87	87	0.056	CGGCGAGGGCCAGCAGCGCGCCGGCCACCGCGGCGGCGGCCCACCAGCCGGCCGCGGCCAGCAGCGCCGCGGCGACCGCCGCCGCCG
NZ_KB891104	173	Frapec_R_34	REMBX_TRANS_SCORE1000	11	42	FraBCU__NZ_KB891104__Frapec_R_34__173	905	NZ_KB891104	103253	103353	1.64875e-06	52.0	1	101	101	0.112	CGGCGCGCGACGGGCGGGACCGGGCGGCCGTGCCGGCGCCCCCACCCGCGCCCGCGCCCGGCGAGCCGCCCACCGCGACCGCCGCCGGCGCCACCACCGCG
NZ_KB891104	179	FraCcI3_R_1	REMBX_TRANS_SCORE1000	2	43	FraBCU__NZ_KB891104__FraCcI3_R_1__179	1920	NZ_KB891104	117633	117716	3.70724e-07	54.0	1	84	84	0.044	CGCCGCCTACACTGCCGCCCGGCCCTCGCGCCTGTTCGACGAGCTGCCCGCCGCCGCGGACCACGCCGGCTCCCCGGCCGCGGT
NZ_KB891104	181	FraCcI3_R_6	REMBX_TRANS_SCORE1000	7	44	FraBCU__NZ_KB891104__FraCcI3_R_6__181	1560	NZ_KB891104	131658	131775	1.58791e-08	60.0	1	118	118	0.076	GGCGCCGGCGGGAGCGGCGCCCGGGCCGGCGGCCCGACCGGTGCCGCCACCAGCGGCGCCGCGCGGCGGTCCGCGGGCCGGCGCTGGCTGTGGATCGTCGCCGGCCTGGCCGCGGCCG
NZ_KB891105	188	ISAnsp11	ISFINDER	0	45	FraBCU__NZ_KB891105__ISAnsp11__188	1510	NZ_KB891105	5	115	8.71706e-11	68.0	1	111	111	0.074	CGGGATCGGCCTGCTCACTCCCGCGACCGTCCACCACGGCCAGGCCGAGACCGTTCAGGCCGCCCGCGCCGAGGTCCTCGCCGCCGCCTACGCCACCCGACCAGACCGGTT
NZ_KB891105	190	Frapec_R_44	ARB_TRANS	0	46	FraBCU__NZ_KB891105__Frapec_R_44__190	697	NZ_KB891105	4577	4607	9.77553e-06	46.0	1	31	31	0.044	TCACCACGGCGTTCGACGCGGTCCGCGCCGA
NZ_KB891105	193	ISAmi1	ISFINDER	1	47	FraBCU__NZ_KB891105__ISAmi1__193	883	NZ_KB891105	10054	10264	4.18258e-31	144.0	1	211	211	0.239	TATCGGAAACCCCTCGACGGACAGCCGCTGTCGGAGTGGAAGGAGGAGCTGAACAGGGTGCACCGCAAGGTCCGGGCCCGCGTCGAACACGCCCTCGCCGGGATGAAGACCTGGAAGATCCTGCGTGACTACCGCCGCCAGGCCCGCACCCTCGGGATCACCGCGGCCGGGATCGCCCATCTCTACAACATCAGCCGGACCGGCTGACCGG
NZ_KB891106	194	FraCcI3_R_17	ARB_TRANS	8	48	FraBCU__NZ_KB891106__FraCcI3_R_17__194	1005	NZ_KB891106	3	283	1.17662e-58	246.0	1	281	281	0.28	TCTACCTCTACGCCGACAAGGGCTACGTCGGCGGCGAGAGCGATCTGCTCCTCGTGCCCCGTAAGAAGCCCGCGAACGGCGAACTTTCCGACGGCCTCAAGGAGAGCAACCGCGTCCTCGCGGCCACCCGCGCACCCGGCGAACGCGGCTTCGCGGTCCTGAAGAACTGGCGCGTGCTCAGCCGTTTCCGCGGCTGCCCACGCCGGGTCGGCGAGTTCACCCAGGCCGTCTTCGTCCTGGAACAGGAGGGAATCTAGAAAAACAAACTTTGAAAATGCTCA
NZ_KB891106	200	FraCcI3_R_4	REMBX_TRANS_SCORE1000	6	49	FraBCU__NZ_KB891106__FraCcI3_R_4__200	1695	NZ_KB891106	2186	2292	5.08251e-07	54.0	1	107	107	0.063	CTCCGTCGCCCAGCTCGCCATCGCCTGGGTCGCCGCCGCCGGCCCGGACGTCATCCCGCTGGTGGGGATGCGCCGGCGCGGCCGCGTCGACGACGCGCTGGCCGCGG
NZ_KB891106	201	FraCcI3_R_6	REMBX_TRANS_SCORE1000	7	50	FraBCU__NZ_KB891106__FraCcI3_R_6__201	1560	NZ_KB891106	6631	6719	4.88057e-06	50.0	1	89	89	0.057	CGGCGTCGTCGACCAGCCCGGCGAACAGTGACGTCGGCGGGTGGTCGGTCACCGGGCGCCGCCCGGCGCCGCCGCGTGCGCCGCCCACG
NZ_KB891106	202	ISAnsp11	ISFINDER	0	51	FraBCU__NZ_KB891106__ISAnsp11__202	1510	NZ_KB891106	9767	9900	4.02252e-16	88.0	4	137	134	0.089	TACAACAACGACCACCGGCACTCCGGGATCGGCCTGCTCACTCCCGCGACCGTCCACCACGGCCAGGCCGAGACCGTTCAGGCCGCCCGCGCCGAGGTCCTCGCCGCCGCCTACGCCACCCGACCAGACCGGTT
NZ_KB891107	206	FraEu_R_7	OVER20_GOOD_LOCX_TRANS	22	52	FraBCU__NZ_KB891107__FraEu_R_7__206	1219	NZ_KB891107	2023	2395	3.52256e-35	160.0	1	373	373	0.306	CTCGCGGACTGGGGCGCGGATGTAGTCAAGATCGAACCGGTCGAGGGCGGCGACCCCTACCGCGGGTACTTCGGCACCGGCCGAGTCGCCCCCACGATCGAGCTGGCGAATCACGGCAAGCGCAGCGTGGCCGTCGACCTGCGAACGGAGGACGGCCGCGGCGTCCTCTCGAAGCTGGTGCGGGACGCGGACGTCTTCGTGACCAGCCTGCTGCCCGAGTCGCGGCAACGACTGCGGATCGACCTCGACGACATCCGCGCCGAGAACCCAAACATCATCTATGCCCGGGCCACCGGGCAGGGCATCCGAGGGCCCGAGGCCGAGGTCGGTGGCTTCGACCTCGCCAGTGCCTGGGCCCGCTCCGGCATCGCCA
NZ_KB891107	207	FraEu_R_7	OVER20_GOOD_LOCX_TRANS	22	53	FraBCU__NZ_KB891107__FraEu_R_7__207	1219	NZ_KB891107	2673	2783	3.78717e-09	62.0	6	116	111	0.091	GACCAAGGACGACCGCTGGATCTGGCTCGTCGTGATCCAGCCCGACCCGCACTGGGAGAGTCTCTGCGAGCACGTCGGGCGGCCCGAGTTGGCGACCGACGAGCGGTTCGC
NZ_KB891108	212	IS466	ISFINDER	0	54	FraBCU__NZ_KB891108__IS466__212	1628	NZ_KB891108	9212	9622	4.75021e-72	296.0	1	411	411	0.252	TGACCCGCCTGTTGCTCACCAGGCCCGATGCCCTCACCGACGCCCAACGCGACCGGCTCGACCAGCTCACCGCCGCCTGCCCGGAGATGACCACCCTCGCCGGCCTGGTCCGCGGCTTCGCCGCGCTGCTCACCCCCGCCGACGGCAACAACGATCTTCTCACCGCCTGGATCACCACCGCGCGGGCCGCCGACCTGCCCCACCTGCANGCCTACANCCGCGGCCTCGACCTCGACCGGCACGCCGTGAACAACGCNCTCACCCTGCCGTACAGCAACGGCGGCACCGAAGGCGTCAACACCAAAACCAAGAAGATCATGCGCCAGATGCACGGCCGAGCCGGCTTCCCGCTCCTCCGCCACCGAATCCTGCTCGGCTACTCTCTGTCACCACCGGATG…
NZ_KB891110	235	ISAmi1	ISFINDER	1	55	FraBCU__NZ_KB891110__ISAmi1__235	883	NZ_KB891110	8961	9181	1.99989e-35	160.0	1	221	221	0.25	GATCATGCCGTATCGGAAACCCCTCGACGGACAGCCGCTGTCGGAGTGGAAGGAGGAGCTGAACAGGGTGCACCGCAAGGTCCGGGCCCGCGTCGAACACGCCCTCGCCGGGATGAAGACCTGGAAGATCCTGCGTGACTACCGCCGCCAGGCCCGCACCCTCGGGATCACCGCGGCCGGGATCGCCCATCTCTACAACATCAGCCGGACCGGCTGACCGG
NZ_KB891112	242	ISAmi1	ISFINDER	1	56	FraBCU__NZ_KB891112__ISAmi1__242	883	NZ_KB891112	3	205	1.83828e-35	160.0	3	205	203	0.23	GATCATGTTGGGGTGCAGGTCATCTCCGCCGCCGACCCTCAGTGGATCTTCCCGTTCACCGGGTTGAAGCCGACCCAGTTCCGCCGACTGGTCCGTCTCGTCGCCCAGCGCGGCGGGGACCGGATCGCCGACGGGCGGCCGGGACGGCCGTGGGCGTTGCCTCTGCCGGACCGGGTGCTGCTGGTCGCGGCCTACTGGCGCAC
NZ_KB891112	244	IS466	ISFINDER	0	57	FraBCU__NZ_KB891112__IS466__244	1628	NZ_KB891112	8085	8439	2.92803e-42	186.0	1	355	355	0.218	TGATGGCGTTGGTGTTTTCGGGGTTGGCGCCGCTGGTCGTGGAGGATGTGGCGGACGAGGGTGACCGGATCCGGGTCACGGCCCGGACCCCGGACCGGCCGGCGGCCTGCCCGCGGTGCGGCGCGTGGACGGCGCGGGTGCGCCGCTGTCACGTGCGGACGCCGGCGGATGTGGCGCTGGATGCGCGCCGGGTGCTGCTGGCCGTGCGGGTCCGTCGGCTCGTGTGCCCGGCGCGGGGCTGTCTGCGGACGTTCCGGGAGCAGGTCCCGGGTGTGCTGGAGCGTTACCAGCGGCGCACCGTCCGGTTGGCGGGCCAGGTCGGTGCGGTGGTCCGGGAACTCGCGGGCCGCGCCGG
NZ_KB891112	246	FraDas_R_6	ARB_MGE	0	58	FraBCU__NZ_KB891112__FraDas_R_6__246	1426	NZ_KB891112	8864	8900	4.32841e-06	48.0	1	37	37	0.026	GGATTCAAGCAATCCAGCCTTCGCCATATCACGCGGG
NZ_KB891114	249	FraCcI3_R_19	REMBX_TRANS_SCORE1000	17	59	FraBCU__NZ_KB891114__FraCcI3_R_19__249	826	NZ_KB891114	7996	8537	0.0	764.0	169	710	542	0.656	CAGGCCTCGGGGAGCAGCTCGTCGAGGATCCGCGGGTAGACGGGTGCCTTGTCGGTGGTGACCTCGGCCGGCCGGCGCCCCTGCGTTAGCGCCCGACCGAAGAAGCGCTGGGCAGCGGCTTGGTCGCGTCGTGTGCTGGCGAGGACGTCGATGACCTGGCCATGCTGGTCGACGGCCCGGTAGAGGTAGGTCCATCGGCCGGCGACCTTGACGTACGTTTCATCGACGAACCACCTGTCCCCGGGCCGGTGCCGACACGGCCGAGCAGCCTCGACCAGCAGAGGCGTGAAGCGCCGCACCCACCGATACACCGTGACGTGATCAACATCGAGGCCGCGTTCGGCGAGGAGCTCCTCGACATCCCGGTAGGACAGCGCGTACCGCAGGTACCAGCGGACG…
NZ_KB891115	253	FraCcI3_R_1	REMBX_TRANS_SCORE1000	2	60	FraBCU__NZ_KB891115__FraCcI3_R_1__253	1920	NZ_KB891115	12210	12280	1.04425e-06	52.0	1	71	71	0.037	CGAGGACGTAGGTGACGACGGCCCAGGGCGAGAGCCGCCAGGACGGCGGCCGGCGGCGCCGGTCGGTCGCG
NZ_KB891115	259	FraCcI3_R_4	REMBX_TRANS_SCORE1000	6	61	FraBCU__NZ_KB891115__FraCcI3_R_4__259	1695	NZ_KB891115	104346	104418	1.08602e-06	52.0	1	73	73	0.043	CCGCGAGCGTCTGCGCGGCCTCCCGGGAGGTGGCCGCCACCTCGGCGGCGGCGACCGCGGCCGCGCCGGTCGC
NZ_KB891116	261	ISSav7	ISFINDER	0	62	FraBCU__NZ_KB891116__ISSav7__261	2992	NZ_KB891116	728	764	1.24011e-06	50.0	1	37	37	0.012	GACCGATGACCTGCTGCGCGCGACCTGCCTGACCCTG
NZ_KB891117	263	FraCcI3_R_19	REMBX_TRANS_SCORE1000	17	63	FraBCU__NZ_KB891117__FraCcI3_R_19__263	826	NZ_KB891117	2143	2916	0.0	974.0	1	774	774	0.937	GGTCAGATGGCGGCGAGGAGCTCAGCGAACGCGGCTGCGAGCCGCAGCTTCGGGTCGCTGTCGGTGGCGAGTTCGTAGTGGCCGCGGCGGATGTTCTGGACGAACGCATGACCTGCGCTGATCGTCTGGGCGGAGCGCAGCCGTTTCAGTCCGTGCATCCGGCGGAGCCGGGCTTTGAGTCTACTGTGGTCGGATTCGATCCGGTTGTTCTCCCGTGCGGCGTCGATGTGGCGTGCCTCGGGGAGCAGTTCGTCGAGGAGCCTTGGATAGACGGGGGCCTTGTCGGTGCTGACCTCGACCGGCCGGCGCCCGTGGGACAGCGCCTGGGCGAAGAACCGGCGGGCGGCGGCCTGGTCGCGTCGGAGGCTGGCGAGGACGTCGATGACCTGCCCGTGCTGG…
NZ_KB891117	265	ISFsp8	ISFINDER	1	64	FraBCU__NZ_KB891117__ISFsp8__265	1297	NZ_KB891117	7317	7827	0.0	766.0	1	511	511	0.394	GGCTCTACCTCGCCACCGTCATCGACTGCTACTCCCGTAAAGTCGTCGGCTGGTCAATGGCCAACCACACGCGAACCGAGCTCATCATCGACGCGTTCACCATGGCCGCCTCCCGCACCACCCTGACCAAGAACGCGACTTTCCACTCCGATCGCGGAGCGCAATATACGTCAGATGCCTACCATCGCCTCCTGAAATGCCATGGTGCACGCCCGTCGGTCGGAGCCACCGGAGTGTACTGGGACAACTCCGCCGCAGAATCGTTCTTCGGCACACTCAAGAACGAACTCGTCCACCGGGATACCTATCCAACCCGCCGCGCCGCGCGTACCGCGATCGCCGAGTACATCGAGGTCTTCTACAACCGGCAGCGACTCCACTCAACTCTCGGCTACCGCA…
NZ_KB891119	267	FraCcI3_R_6	REMBX_TRANS_SCORE1000	7	65	FraBCU__NZ_KB891119__FraCcI3_R_6__267	1560	NZ_KB891119	1744	3086	0.0	728.0	1	1343	1343	0.861	GTCATGGGAAGCCGTGGAGGTTGAGTGCGGCGGTCGCGGTGACGTGGTCGAGGCGGCCTTCGGGGATGTAGCGGTAGCCCGCGGCGCGGATCGCGGTGATCACGGCGCCTCGGAAGATCGCGAGGGCTGCGGGGGCCCGGCCGGTCCTGCTGGTGGAGGCGTCCTCACCGAAGGTGACGTCGCGGACGTAGTGCTGGCGGTCCTCGATGTGCCAGTGCTGGCGGGCGAACGTCGCGAGCAGCGCGGCCCCTGCCTGCTCGAAGGTGAGGCTGGTGATCCCGTAGGCGGTCTCGCGGGTCGCCGGCCTGCCTTTCACCCGGCGCCAGCGGTGGATGCGGATCGCCTGGGCCGCGTGCGGGAAGTCGAGGTGGGCGACGGTGGCGGCCTTGATGCCGCGGG…
NZ_KB891119	269	FraCcI3_R_19	REMBX_TRANS_SCORE1000	17	66	FraBCU__NZ_KB891119__FraCcI3_R_19__269	826	NZ_KB891119	4690	5515	0.0	972.0	1	826	826	1.0	GGCGCTGTTGCATTGGGCGGAGGCGGGGCGTGGTGGAGCCGTCTCGGGCGGGCGGTCAGATGGCCAGGGTGAGCTCGGTGAAGGCAGCCGTCAGCCGGTTCCGGGGGTCGGCATCGACGCCCAGTTCGTAGTGGCCGCGGCGGATGTTCTGCACGAACGCGTGCCCGGAGCCGATGATCTGTGCGGAGCGGAGGCCTTTCAGGCCGCGCATCGGCTGTAGTCGTGTCTTGAACCGGCCGTGGTCGGCCTCGATCGGATTGTTCGCGTACTGGTCGTCGACGTGATGAGCGGCGGGGAGCTGTTCGTCGAGGACTCGTGGGTAGGAGGCGGCCCGGTCGGTGGTCACCTCGACGGGCCGCCGGCCGTGGGACAGNGCNCGGGTAAAGAACCGGCGGGCCG…
NZ_KB891119	270	IS466	ISFINDER	0	67	FraBCU__NZ_KB891119__IS466__270	1628	NZ_KB891119	6953	7641	1.20874e-69	288.0	1	689	689	0.423	CTGGTGGCGGTGGTGTTCGCAGGGTTGGCGCCGTTGGTCGTGGAGGACGTGGCGGACGAGGGTGACCGGATCCGGGTCACGGCGCGGACTCCGGACCGGCCGGTCGCGTGCCCCCGCTGCGGCGCGTTGACGGCGCGGGTGCACAGCTATCACGTGCGGACACCGGTGGATGTGGCGCTGGATGCACGCCGGGTGCTGCTGGGTGTGCGGGTCCGTCGGCTCGTGTGCCCGACGCGGGGCTGTCTGCGGACGTTTCGGGAGCAGGTCCCGGGTGTGGTGGAGCGTTACCAGCGGCGCACCGTCCGGCTGGCGGCCCAGGTCGGCGCGGTGGTCCGGGAACTCGCGGGCCGCGGCGGGGCCCGGGTCCTGGGCGCGTTGTCGGTGCGGCTGTCACGGGAC…
NZ_KB891119	271	FraDas_R_6	ARB_MGE	0	68	FraBCU__NZ_KB891119__FraDas_R_6__271	1426	NZ_KB891119	7805	7841	4.32841e-06	48.0	1	37	37	0.026	GGATTCAAGCAATCCAGCCTTCGCCATATCACGCGGG
NZ_KB891120	274	FraDas_R_3	ISFINDER_CLOSE	19	69	FraBCU__NZ_KB891120__FraDas_R_3__274	1654	NZ_KB891120	7067	7163	1.67124e-12	74.0	1	97	97	0.059	CTATATCCCAATACCGCTTGATTAGCCTGTCGAGAGGATCGTCCAGCCTGACACGCCAACGGATGCTCCCTTATCGATAAACCTCTGGACTCGGCAT
NZ_KB891121	275	ISCmi3	ISFINDER	0	70	FraBCU__NZ_KB891121__ISCmi3__275	1459	NZ_KB891121	9	224	7.08607e-35	158.0	9	224	216	0.148	CGCCCGATTCACCGTCACGACCGGTATCCCTGTCTACTTCTGCGACCCGCATTCACCATGGCAGCGTGGGAGCAACGAGAATACCAACGGGCTGCTCCGCCAGTATTTCCCTAAGGGCACCGACCTGTCGGATCACACACAGGCGGAACTCGACCGTGTCGCCGACCTGTTGAATCGCCGCCCGCGTCAGACCCTGGACTGGGATACNCCCGCCGA
NZ_KB891121	283	ISAmi1	ISFINDER	1	71	FraBCU__NZ_KB891121__ISAmi1__283	883	NZ_KB891121	6948	7125	1.97071e-28	134.0	1	178	178	0.202	GAGTGGAAGGAGGAGCTGAACAGGGTGCACCGCAAGGTCCGGGCCCGCGTCGAACACGCCCTCGCCGGGATGAAGACCTGGAAGATCCTGCGTGACTACCGCCGCCAGGCCCGCACCCTCGGGATCACCGCGGCCGGGATCGCCCATCTCTACAACATCAGCCGGACCGGCTGACCGG
NZ_KB891122	285	FraDas_R_3	ISFINDER_CLOSE	19	72	FraBCU__NZ_KB891122__FraDas_R_3__285	1654	NZ_KB891122	1	294	2.55013e-48	208.0	1	294	294	0.178	CTATAGCCCAATACCGCTTGATTAGCCTGTCGAGAGGATCGTCCAGCCTGACACGCCAACGGATGCTCCCTTATCGATAAACCTCTGGACTCGGCATGCGGGAGAGCTCAACGTCGAGGGATAGGTAGCCGGATGGCTGCTGTCGTGACTTCAGCCGGTAGAGAGTTAGAATGCGGGCGTGGCGCGTCTTGGTCAGATCATGGAACTGCCGGCCGTTGAAAACGAGCGGCTCACCGACCGCATCTCGATCGGCGTGCTTGCCAGAATCGTCCCGCGGGATCTCATCGACGAAGT
NZ_KB891123	294	Frapec_R_20	ARB_TRANS	14	73	FraBCU__NZ_KB891123__Frapec_R_20__294	1194	NZ_KB891123	6415	6708	6.2272e-116	458.0	1	294	294	0.246	AACGCCTACGCGGAACGGTTCGTGCGAACCGTCCGGACCGAGGTCACCGACCGCATGCTGATCTTCGGTGAACGGCACCTACACGCTGTCTTGGCCGAGTACGCGACCCACTACAACGGACGACGACCCCACCGCAGCCGCGACCTTCAACCACCACGGCCCGACCACCCCGTCGCCGACCTGAGCAAGGAACGAATCAAACGCCGACCCGTCTTCGGCGCCCTGATCAACGAATACGAACGAGCCGCCTAAAACCCCAGGTCAACACCGGTAGCCGAGTTCTGACACCCCACA
NZ_KB891123	295	ISFsp8	ISFINDER	1	74	FraBCU__NZ_KB891123__ISFsp8__295	1297	NZ_KB891123	6709	6914	1.61568e-99	396.0	1	206	206	0.159	TACCCAACCCGCCGCGCCGCACGTACCGCGATCGCCGAATACATCGAGGTCTTCTACAACCGGCAGCGACTCCACTCCACTCTCGGCTACCGCACTCCCGAACACATCGAGCGCGCATACCACTCAACCCAGAACGAGGTGATAGAAGCAGCATAAAGCTGCTATAGTCCGTCTACGTCCGTGTCCGAGAAACGGGCAGCACCTCA
NZ_KB891124	296	ISFsp14	ISFINDER	4	75	FraBCU__NZ_KB891124__ISFsp14__296	1696	NZ_KB891124	9	273	8.83305e-87	350.0	1	265	265	0.156	GCTCGCCGACCTCGAACTACGCCACCGCCGCCGCGCCCGCTGCGAGGACCGCATCCGCGGCGCGAAGGACACCGGCCTGACGAACCTGCCGCTGCACGACTTCGCCCAGAACCAGATTTGGTGCGCCCTCGTCGCGCTCGCCCTCGACCTGACCGCCTGGACCCAGATGGCCGCCCTGCCCGCCCGGCCCGCGCGGCGCTGGGAGATCAAGAGGCTGCGTCACCGACTGTTCTGGCTAGCGGGGCGACTCGCCCGCCACGCCCGC
NZ_KB891124	297	ISFsp15	ISFINDER	3	76	FraBCU__NZ_KB891124__ISFsp15__297	1695	NZ_KB891124	274	352	3.13848e-27	128.0	1	79	79	0.047	GGGCTTTCATGGCGATGATCGTCTGGTGGGTGTGTCGGACATGGGAAAGTGCTCCTGAGCTGGGAGGATCGGGCTTGTC
NZ_KB891125	304	ISFal2	ISFINDER	1	77	FraBCU__NZ_KB891125__ISFal2__304	826	NZ_KB891125	4308	4342	4.34961e-12	70.0	1	35	35	0.042	CCGGTTCCGGTGTCGGAGTTCGCGGGGTTCCGGTT
NZ_KB891125	307	FraCcI3_R_19	REMBX_TRANS_SCORE1000	17	78	FraBCU__NZ_KB891125__FraCcI3_R_19__307	826	NZ_KB891125	6095	6432	3.67773e-115	456.0	343	680	338	0.409	GACCTCGCCGACCTGGCCGTGCTGGTCGACCGCCCGGTACAGGTAGGTCCACTGGCCGGCGACCTTGACGTAGGTCTCGTCGACGGACCACCTGTCGCTGGGCCGGTGCCGGGAGGGCCGGGCCGCGTCGGCGAGTAGGGGTGTGAATCACTGCACCCACCGGTGGACCGTGACGTGATCAACCTCGACGCCGCGCTCAGCCAGCAACTCCTCGACATTCCGGTAGGACAGTGCGTACCGCAGGCACCAGCGGACAGCGAGGACGATCACCTCAGGTGGGAACCGGAACCCCGCGAACTCCGACGTCGGAACCGGTGGACAGGCACGACGTCGACACA
NZ_KB891125	308	Frapec_R_44	ARB_TRANS	0	79	FraBCU__NZ_KB891125__Frapec_R_44__308	697	NZ_KB891125	6433	6583	4.21892e-67	276.0	1	151	151	0.217	CTCGGCCACCGGGTGAGCGCGTCCACGATCCGCCGGGTCCTGACGTCCCTGGGGCTGCCCCCGGCACCGAAACGGCAGACCGACACGACCTGGCGGCAGTTCCTGCGCATGCAGGCGTCGACGATGCTGGCCGTGGACTTCTTCCACGTGG
NZ_KB891126	314	FraCcI3_R_12	REMBX_TRANS_SCORE1000	5	80	FraBCU__NZ_KB891126__FraCcI3_R_12__314	1274	NZ_KB891126	19805	20053	6.53429e-55	232.0	1	249	249	0.195	CCGTTGCACGTGAGTGCTCGATGGCGCTTTCATGCCGCCTCACCTTTCGGTGGGGCACCCCGGGTCTGACCGGCCGTGGCTGTGGCTGTGGCCGTGCCCGGTTCCCGCTTCACGGCCACCTGCCCGCTCGCGTGGGTCCTACGGTCGGCGCCACGGGCGTTTTGCGTCTCCGACGTACTGGCGGCGACGAGGTTACGCAGGTTGATCGCGGCGTTGGCGTCGAGGTCAATCGCCAGTCCGCAGGACTGG
NZ_KB891126	315	FraCcI3_R_6	REMBX_TRANS_SCORE1000	7	81	FraBCU__NZ_KB891126__FraCcI3_R_6__315	1560	NZ_KB891126	27123	27233	5.32168e-07	54.0	1	111	111	0.071	CGCGGGTCGTCGGGCCCGACCGCGGCAGCCGCGTCGGCCCCGGCCCCGGCCCCGGCCCCGGCCCCGGCCCCGGCAGGAGTGTCGGCGGACGCGGACGCGGACGCGGGCACC
NZ_KB891126	318	Frapec_R_50	OVER20_GOOD_LOCX_TRANS	25	82	FraBCU__NZ_KB891126__Frapec_R_50__318	560	NZ_KB891126	68030	68126	1.56527e-06	52.0	1	97	97	0.173	GCGTTCCTGCTGCTGCTCTGGGCCCTGCACGCGCCGCTGGAGGCCGCGCCGGTCACCTACCTCGGTGTCGTCGTGGCCGCCTGCGGCGCGCTGGCCG
NZ_KB891126	320	FraCcI3_R_6	REMBX_TRANS_SCORE1000	7	83	FraBCU__NZ_KB891126__FraCcI3_R_6__320	1560	NZ_KB891126	79746	79821	1.12699e-06	52.0	1	76	76	0.049	CGCGGCCGGCCCGGACCGGGTGCCGGCGGGGGCGGCCGGCGCGGCCGACGTCGCCGAGGTCGCCGGCCGGGCGGAC
NZ_KB891126	322	FraCcI3_R_6	REMBX_TRANS_SCORE1000	7	84	FraBCU__NZ_KB891126__FraCcI3_R_6__322	1560	NZ_KB891126	104873	104949	2.2159e-09	62.0	1	77	77	0.049	CGGCCGGGTCCGGCGGCCCGGCCCGGCCCGCCGGTAGTGGCGCGGTCGGCGGCGCGGGCGCGGGCGGGGGCACCCGC
NZ_KB891126	324	FraEu_R_18	ARB_MGE	10	85	FraBCU__NZ_KB891126__FraEu_R_18__324	556	NZ_KB891126	127276	127633	6.10059e-13	78.0	1	358	358	0.644	CCCGTCACAACCCTGATGGGCCTGTCCAACGACCCCGGCGAGATTCCGGGGCACGGCCCGATCCCCGCACGCATCGCCAGGGAGATCGCCGATCGGCCCGGCTCAACCTGGCGGCGAATCCTTACCGACCCGCAGGGACACCTGATCGAGGTCGCCGACCGGCGTCTGCCCAGCCCCGCGCAGATCCGCCACGTCCGTGCCCGCAACCAAACCTGTGTATTCACCGGCTGCACCCGACCATCACGACGCACGGAGACCGACCACACCGTTCCCTTCTCCCAGGGCGGGCCAACCCTGACCAAAAACCTCGGCCCCCTGTGCCCTCGACACCATCGGATGAAACACCTCGGCCACTGGA
NZ_KB891126	325	ISArsp6	ISFINDER_NOFULL	0	86	FraBCU__NZ_KB891126__ISArsp6__325	26712	NZ_KB891126	139496	139605	1.01578e-09	64.0	1	110	110	0.004	AGGGTCAGGTCACCGGCCTCGATCGCGACGTCCGTGCCGGTTCCCATCACCAGGCCCAGGTCCGCCTGGGCCAGCGCGGCGGCGTCGTTCACCCCGTCCCCGACCATCGC
NZ_KB891126	326	Frapec_R_50	OVER20_GOOD_LOCX_TRANS	25	87	FraBCU__NZ_KB891126__Frapec_R_50__326	560	NZ_KB891126	140027	140135	1.30625e-14	82.0	1	109	109	0.195	GATCGGTCTCGCGCTGGCGTTCGGGGTCGCGGTGGACGCGTTCGTCGTCCGCCTGACGCTGGGGACCGCGGTCAGGTCACTGCTCGGGCGGGCCGCCTGGTGGCTGCCG
NZ_KB891126	327	Frapec_R_50	OVER20_GOOD_LOCX_TRANS	25	88	FraBCU__NZ_KB891126__Frapec_R_50__327	560	NZ_KB891126	140302	140631	1.95081e-12	76.0	1	330	330	0.589	TGCTCGCGGTGGCCTCGCGCAGTGTCCTCGTGCCGTTGGCGGGCGTCCTGAGCACCGGTCTCAGCGCCGCGGCGACCCTCGGCACCGCGGTCGCCGTGTTCCAGTGGGGATGGCTCGGCGGCGGCCCGGGGGCCGATCGGAACGGTCCGGTGGCAGCCGTCCTGCCGATCCTGGTGATCGGGCTGCTGACCGCGCTGGCCACGGGCCACGAACTACGTCTGGTGGCCCGGAGCCGGGCGGAGCTCCTCCGCGCCGACGACCCCGGCCAGGCCGTGGCGCACGGCACCGCTGACGCCGCCCGCGCCGTCACGGCGAGCACGATCATCATCG
NZ_KB891127	328	Frapec_R_20	ARB_TRANS	14	89	FraBCU__NZ_KB891127__Frapec_R_20__328	1194	NZ_KB891127	4213	4435	9.77485e-84	338.0	1	223	223	0.187	CGGCACCTGCGCACCGTCCTGGCCGAGTACGCGGCCCACGACNACGGACGACGACCCCACCGTGGCCGCGCCCTTCAGCCACCACGGCCCGACCACCCCGCCNCGGACCTGACCCAGGAACGGACCAAGCGCCAGCCCATCCTCGGCGGCCTGATCAACGAATACGAACGAGCCGCCTAAAACCCCAGGTCACCACCGGTGGCCGACTTCCGGCACCCCCCAG
NZ_KB891127	329	Frapec_R_18	ARB_TRANS	12	90	FraBCU__NZ_KB891127__Frapec_R_18__329	1226	NZ_KB891127	4438	5104	0.0	1078.0	1	667	667	0.544	TGGGGCTCCAGAATCCCGATTCGAGCGGTGACCTGCGCGTTTGCCCGCCGGACAGGGCCCACATCGGGCAGGCTGGATGGCCATGGTGTGGTCGCTGCTCTACGCCCTGACCGCAACACTCTCGGACTGATGCTGCTCCGAGTCCGCGGGGACACCGCGAAGGACGTAGAGCTCCTCGTCCTGCGACATCAGGTGGCGGTGTTACGACGGCAGGTGAACCGTCCGACGCTGGAACCGGCGGATCGGGTGATCCTCGCAGCCCTGTCCCGGCTGCTACCCCGAGCCCGCCGGGGTTCGTCCTTCGTCACCCCCGCCACCGTGCTGCGCTGGCACCGCGACCTCCTCGCACGCAAATGGACCTACCCACGCAAGAAACCCGGGCGGCCGCCGGTCCGCCGG…
NZ_KB891129	343	ISLxx3	ISFINDER	0	91	FraBCU__NZ_KB891129__ISLxx3__343	2637	NZ_KB891129	9	151	1.15965e-42	186.0	9	151	143	0.054	TCGCAATCGCCTCGAATGAAAGCTTCGGCGGCTGGACCAAAACCTTCACCGACCCCCGCCTCTGCTCCGCGATCGTCGACCGCCTCACCTTCGACGGCACGATCATCGAGACCGGCACCCAGTCCTACCGCCTCGCCCACACC
NZ_KB891129	347	FraDas_R_5	REMBX_TRANS_RATIO15	21	92	FraBCU__NZ_KB891129__FraDas_R_5__347	1429	NZ_KB891129	4180	4244	3.20742e-06	50.0	1	65	65	0.045	GCCAGATCCGGCGCAGCTCGGCGAGGTCACCGGCACCGAGGATGTCCTCGCAGATCGCNTCCACC
NZ_KB891129	348	FraCcI3_R_6	REMBX_TRANS_SCORE1000	7	93	FraBCU__NZ_KB891129__FraCcI3_R_6__348	1560	NZ_KB891129	4298	4419	1.1362e-10	68.0	22	143	122	0.078	GGCGGCGGCACGGGCGGCGGCGGTGCGGGTCATCGGCACCGCCGGGGCCGGTGCTCTCCCGGGCGGGACGGGGTGGCCGGCCGGCGGGGACGGCACGGTCGCGGGCGGCGCCGCCGACGGCC
NZ_KB891130	350	ISAnsp11	ISFINDER	0	94	FraBCU__NZ_KB891130__ISAnsp11__350	1510	NZ_KB891130	1	119	9.47507e-11	68.0	1	119	119	0.079	CGGCACTCCGGGATCGGCCTGCTCACTCCCGCGACCGTCCACCACGGCCAGGCCGAGACCGTTCAGGCCGCCCGCGCCGAGGTCCTCGCCGCCGCCTACGCCACCCGACCAGACCGGTT
NZ_KB891131	352	ISLxx3	ISFINDER	0	95	FraBCU__NZ_KB891131__ISLxx3__352	2637	NZ_KB891131	1	155	9.80965e-44	190.0	1	155	155	0.059	AGAAGAACAGCGTCGCAATCGCCTCGAATGAAAGCTTCGGCGGCTGGACCAAAACCTTCACCGACCCCCGCCTCTGCTCCGCGATCGTCGACCGCCTCACCTTCGACGGCACGATCATCGAGACCGGCACCCAGTCCTACCGCCTCGCCCACACC
NZ_KB891132	357	FraCcI3_R_17	ARB_TRANS	8	96	FraBCU__NZ_KB891132__FraCcI3_R_17__357	1005	NZ_KB891132	2	265	1.86977e-49	212.0	1	264	264	0.263	GACCTCACCGCCGCCCGGGCCCACAACATCCTCCCCACGATCAACCGCGCGGAAACGATCTACCTCTACGCCGACAAGGGCTACGTCGGCGGCGAGAGCGATCTGCTCCTCGTGCCCCGTAAGAAGCCCGCGAACGGCGAACTTTCCGACGGCCTCAAGGAGAGCAACCGCGTCCTCGCGGCCACCCGCGCACCCGGCGAACGCGGCTTCGCGGTCCTGAAGAACTGGCGCGTGCTCAGCCGTTTCCGCGGCTGACCCAGGCCG
NZ_KB891135	367	FraDas_R_3	ISFINDER_CLOSE	19	97	FraBCU__NZ_KB891135__FraDas_R_3__367	1654	NZ_KB891135	1	69	1.59133e-13	78.0	1	69	69	0.042	ACACCGGCACCCGCCATGATCGACCGGCCACGATCATCCTCGCTCGCGCCGCTTAACTAAGCGGCATTG
NZ_KB891135	368	ISFsp8	ISFINDER	1	98	FraBCU__NZ_KB891135__ISFsp8__368	1297	NZ_KB891135	70	109	4.46297e-13	74.0	1	40	40	0.031	TGAGGTGGGCCCCGTTCTTCGGACAGTGATCCCTATGAGG
NZ_KB891135	371	ISAau4	ISFINDER	0	99	FraBCU__NZ_KB891135__ISAau4__371	3898	NZ_KB891135	5512	5573	8.786e-14	78.0	1	62	62	0.016	CGGCGCGGCGAGCTGCGCCAGGCCTACCGGGAAGGCCAGGAGGACCAGCTCGGCGCGCTCGG
NZ_KB891136	373	Crow_R_3	ARB_MGE	10	100	FraBCU__NZ_KB891136__Crow_R_3__373	2084	NZ_KB891136	619	652	3.56457e-06	48.0	1	34	34	0.016	GAGCCGGATGCGTAGAGATGCGCATGTCCGGTTC
NZ_KB891137	377	Frapec_R_50	OVER20_GOOD_LOCX_TRANS	25	101	FraBCU__NZ_KB891137__Frapec_R_50__377	560	NZ_KB891137	15929	16429	2.66282e-38	172.0	1	501	501	0.895	CGTTCGTCCTGCTGTTCCTGTTCACCGGCAGCGTGCTGCTGCCGCTGAAGGCGATCGTGATGAACGGGCTGACGCTGACCGCCGTGTTCGGCGTGGCCGTATGGATCTTCCAGGACGGCCATCTCGCCGGGGCGCTCGGCTTCACCCCGGGCCCGCTCGACACGTCCATGCCGGTGCTGCTGTTCTGCATCGCGTTCGGCCTGAGCATGGACTACGAGGTCTTCCTGCTCTCCCGGATCAAGGAGGAGCACGACGCGGGCGCCTCGAACACCGAGGCGGTCGCCGCCGGCCTCGCCCGCACCGGTCGCCTGGTGACGACCGCCGCGGCGCTGCTCGCGGTCACCTTCCTGGCCTTCGGGACGTCCTCGGTGCGGTTCATGCAGATGTTCGGCCTGGGTA…
NZ_KB891137	379	Frapec_R_50	OVER20_GOOD_LOCX_TRANS	25	102	FraBCU__NZ_KB891137__Frapec_R_50__379	560	NZ_KB891137	27907	28447	7.73087e-71	292.0	1	541	541	0.966	TCGGCTTCGTCGTCGGGGTGTCGGTGCTGCTGCTGACCGTAGTCTTCCGCTCACCGGTGGTGGCGATCAAGGCCGCGGTGATGAACCTGCTGTCGATCGCGGCCGCCTACGGCGTTGTGACGGCGGTGTTCCAGTGGGGTTGGGGAACGGACCTGCTCGGCCTGCCGCACAGCGTCCCGATGTCGAGCTGGCTACCGGTGTTGATGTTCACTGTCCTGTTCGGCCTGAGCATGGACTACGAGGTCTTCCTGCTCTCCCGGATCCGGGAGGACTGGGTGGCCACCGGCGACCCGCACGGCAGCATCGTGCGTGGGCTCGCCTCGACCGGCCGGGTGATCACCAGCGCCGCCCTCATCATGATCGCCGTCTTCTCGGGCTTCGCCCTGGACCCGGACGTGA…
NZ_KB891137	383	ISFsp4	ISFINDER	2	103	FraBCU__NZ_KB891137__ISFsp4__383	1784	NZ_KB891137	40652	40825	3.82632e-62	258.0	1	174	174	0.098	CAGGAAAACCTAGCGCGCAAGCCCCGTCCTCCGGGGTGGGGTCAGCGGGTCGGGGCTGGTTGCCGCTGCTCCTCGATGTAGTCGCGTACGAGTGCCGGTGGGGTGCCTCCGGCCGAGGCTGCGGGGTAGGACGGTGACCAGAAGTGGCCGTGGATGAGGTGCTGGTTGACCTGG
NZ_KB891137	389	FraCcI3_R_1	REMBX_TRANS_SCORE1000	2	104	FraBCU__NZ_KB891137__FraCcI3_R_1__389	1920	NZ_KB891137	47746	47794	5.84781e-07	52.0	1	49	49	0.026	CGAGGACGCCGTCGACGTCGCCGCGTCCGCGGTGCTCGCCTGCGCCGGC
NZ_KB891137	397	FraEu_R_7	OVER20_GOOD_LOCX_TRANS	22	105	FraBCU__NZ_KB891137__FraEu_R_7__397	1219	NZ_KB891137	74107	74935	1.20545e-51	222.0	3	831	829	0.68	GGCGTGCGGGTCGTCGAGCTCGCCCAGTGGGTCTTCGTGCCCGTGGCCGGCGCGCTCCTGGCCGACTGGGGCGCGGACGTCATCCGGGTCGAGCGCCCGGAGGGCGACCCGTACCGGGCGCTGGCGACCCAGGGGATCGGGACCGACGGCGGCGGGGTGAACCTCTCGGTCGCCCTGGCCAACCGCGGCAAGCGCTCGGTCGCGCTCGACCTGCGCCGCGAGCAGGGCCGGGCGATCCTGCACAAGCTGCTGGAGACCGCGGACGTCTTCCTCACCAACTTCCGGCCGGGCGCGCTGCGCCGGCTGGGCCTCGACGCCGACGAGCTCACCCGCCGGTACCCCCGGCTGATCTACGCCCGCGGGCACGGCTTCGGCGCCCGCGGGCCCGACGCCGACCAC…
NZ_KB891137	402	FraEu_R_9	GOOD_NX_LOCAL_IS	26	106	FraBCU__NZ_KB891137__FraEu_R_9__402	1021	NZ_KB891137	78675	79495	9.98744e-105	418.0	1	821	821	0.804	CTGATCTCCGTCGACGACCACGTCCTGGAGCCGCCGAACCTCTGGCTCGACCGGCTCCCGAAGAAGGACCACGACCGGGCCCCGCACATGGAGGTCGACGAGACGGGCATGGACTTCTGGGTCTACGACGGCAAGAAGTTCCCCAGCTCGGGGCTGAGCGCCGTCGCCGGCAAGGAGAAGGAGGAGTTCAGCCCGGAGCCGCTGCGCTACAGCGAGATGCGGCCGGGCTGCTACGACGCCACGGCGCGCCTGGAGGACATGAACCGCGCCGGCATCCTCGCCTCGCTGTGTTTCCCGACCATCACCCGCTTCTGCGGCCAGCTGTTCTCGGAGGCCAGCGACCGTGAGTTCGGCCTGGTCTGCCTGAAGGCCTACAACGACTGGATGATCGAGGAGTGG…
NZ_KB891137	404	FraEu_R_9	GOOD_NX_LOCAL_IS	26	107	FraBCU__NZ_KB891137__FraEu_R_9__404	1021	NZ_KB891137	79496	79600	1.73223e-06	52.0	1	105	105	0.103	GCAGGTGATCGACAAGCAGCGGCACTGGGTCAAGCGCGGGGTCCGCTTCCACGAGCACGGCGGGGCGGACGCCCTCGACCTGGACACCCTCGACATCCGGGCCAG
NZ_KB891137	414	Frapec_R_23	ARB_TRANS	0	108	FraBCU__NZ_KB891137__Frapec_R_23__414	1095	NZ_KB891137	117457	117526	2.932e-07	54.0	1	70	70	0.064	TCACCGGAACCTCCGGGAGCCGCCCCGGCCCTCGGACCTGGACGGGATCCGGGCTCCCCCGGAGCGGGGC
NZ_KB891137	419	FraACN_R_3	OVER20_GOOD_LOCX_TRANS	4	109	FraBCU__NZ_KB891137__FraACN_R_3__419	789	NZ_KB891137	129893	130677	6.72071e-175	676.0	1	785	785	0.995	GCGGGCGATGGCGCCGTAGACGTTGACGCGGCTGTCGGCCAGTTCCGTACCGGCGTCCTTCTCCGCGTGCCAGCGGTGGACCGGCACGACACCCGGCTCGACGAGGTCGAGGCCGGTGAGGAAGTCCTCGACCTCGGCCCGCGAACGTGGCGTCAAGGTGATCCCGCGTGCCTGGTAGACGGCCGAGACCCGCTCCGCCTCCTCCGGCGCGAAGTCCCCGGTGGCGTGGGTGAGCGCCACGTAACTGCCCGACGGGAGGATCTCCGTGTAGCGGCGGACCAGGCCGTACGGGTCGTCCGACGCGGGGATGAAGTGCAGCACGGCGATCAGGGAGAGCACGAACGGCCGGCCGAGATCGAGCGTGTCGGCCAGCTCAGGCGAGGCGAGGATCTTCTCCGG…
NZ_KB891137	422	FraCcI3_R_11	REMBX_TRANS_RATIO15	5	110	FraBCU__NZ_KB891137__FraCcI3_R_11__422	1301	NZ_KB891137	130893	130973	1.02788e-07	56.0	2	82	81	0.062	GTCCTCGCCGAACGACACGTCGCGGACGTAGTGGACTTTGTTCTCGACGTGCCAGGGGCGGCGGGCGTGGGCGGCGAGGAG
NZ_KB891137	425	Frapec_R_20	ARB_TRANS	14	111	FraBCU__NZ_KB891137__Frapec_R_20__425	1194	NZ_KB891137	133894	134178	1.24439e-116	460.0	72	356	285	0.239	GCGGAACGGTTCGTCCGCACCGTCCGGACCGAGGTCACCGACCGCATGCTGATCGTCGGTGAGCGGCACCTGCGCACCGTCCTGGCCGAGTACGCGGCCCACGACGACGGACGACGACCCCACCGTGGCCGCGCCCTTCAGCCACCACGGCCCGACCACCCCGCCGCGGACCTGACCCAGGAACGGACCAAGCGCCAGCCCATCCTCGGCGGCCTGATCAACGAATACGAACGAGCCGCCTAAAACCCCAGGTCACCACCGGTGGCCGAGTTCCGACACCCCACA
NZ_KB891141	447	FraCcI3_R_19	REMBX_TRANS_SCORE1000	17	112	FraBCU__NZ_KB891141__FraCcI3_R_19__447	826	NZ_KB891141	1	542	0.0	754.0	1	542	542	0.656	CAGGCCTCGGGGAGCAGCTCGTCGAGGATCCGCGGGTAGACGGGTGCCTTGTCGGTGGTGACCTCGGCCGGCCGGCGCCCCTGCGTTAGCGCCCGACCGAAGAAGCGCTGGGCAGCGGCTTGGTCGCGTCGTGTGCTGGCGAGGACGTCGATGACCTGGCCATGCTGGTCGACGGCCCGGTAGAGGTAGGTCCATCGGCCGGCGACCTTGACGTACGTTTCATCGACGAACCACCTGTCCCCGGGCCGGTGCCGACACGGCCGAGCAGCCTCGACCAGCAGAGGCGTGAAGCGCCGCACCCACCGATACACCGTGACGTGATCAACATCGAGGCCGCGTTCGGCGAGGAGCTCCTCGACATCCCGGTAGGACAGCGCGTACCGCAGGTACCAGCGGACG…
NZ_KB891141	449	Frapec_R_44	ARB_TRANS	0	113	FraBCU__NZ_KB891141__Frapec_R_44__449	697	NZ_KB891141	4736	4972	4.74423e-107	424.0	1	237	237	0.34	GCACGGAGATCGCCACGCTGATCGAGCGGCTCGCGGCCGAGAACCCGACGTGGGGGTACCAGCGGATCCAGGGCGAGCTCCTCACACTCGGCCACCGGGTGAGCGCGTCCACGATCCGCCGGGTCCTGACGTCCCTGGGGCTGCCCCCGGCACCGAAACGGCAGACCGACACGACCTGGCGGCAGTTCCTGCGCATGCAGGCGTCGACGATGCTGGCCGTGGACTTCTTCCACGTGG
NZ_KB891142	450	FraCcI3_R_6	REMBX_TRANS_SCORE1000	7	114	FraBCU__NZ_KB891142__FraCcI3_R_6__450	1560	NZ_KB891142	1115	1164	2.11398e-06	50.0	1	50	50	0.032	CGGCCAGCCGACCGGCGGCCTCCCCATCGCCGGCGTCGGCGCGGGCGCGG
NZ_KB891144	461	FraCcI3_R_17	ARB_TRANS	8	115	FraBCU__NZ_KB891144__FraCcI3_R_17__461	1005	NZ_KB891144	1	93	3.72076e-14	80.0	1	93	93	0.093	CGCGGCTGCCCACGCCGGGTCGGCGAGTTCACCCAGGCCGTCTTCGTCCTGGAACAGGAGGGAATCTAGAAAAACAAACTTTGAAAATGCTCA
NZ_KB891145	463	ISRhosp4	ISFINDER	1	116	FraBCU__NZ_KB891145__ISRhosp4__463	1349	NZ_KB891145	4175	4450	5.59751e-50	214.0	1	276	276	0.205	TACTGCAACGGCACTTGGTGGTCGTGGTGGATGATCTGCGTTGTGGTGGTGGAGGCGTGGGCTGGCGAGCTGGACGGGCTGTGTGGGCGGATCGGGGGCCGGTTCGGTCGGGCGGAGCCACGCCGGCGGGCCAGTGAGTATGTGTCCGGGCTGGTCGCCGGTTTGGACCGCAAGAACGGGTGGACGCTGGCGGAACGGGCCGGTGAACGGTCCCCGGACGGGATGCAGCGGTTGCTGCGCCGTGCGGACTGGGACGTGGACGGGGTCCGTGACGAC
NZ_KB891148	480	ISArsp6	ISFINDER_NOFULL	0	117	FraBCU__NZ_KB891148__ISArsp6__480	26712	NZ_KB891148	6484	6574	5.36655e-12	72.0	1	91	91	0.003	TCGATACATCCACCCACATCGGGCGCATGCTGATGCAGATCCTGGGCATGTTCGCCGAGTTCGAACGCGCCGCCATGATCGACCGCATCCG
NZ_KB891148	487	ISFsp5	ISFINDER	4	118	FraBCU__NZ_KB891148__ISFsp5__487	1617	NZ_KB891148	46634	46679	5.22126e-07	52.0	1	46	46	0.028	CGGCGACGTCGTCGCCGTGGACGGCGTCAGCCTCGACATCGCCGAC
NZ_KB891148	490	FraCcI3_R_4	REMBX_TRANS_SCORE1000	6	119	FraBCU__NZ_KB891148__FraCcI3_R_4__490	1695	NZ_KB891148	50505	50550	4.28587e-08	56.0	1	46	46	0.027	GCCGCGCCGGCCGCCGCCGGCGCGGCGCCCGAGCCGGCGGCGGCGG
NZ_KB891148	505	ISPa43	ISFINDER_NOFULL	0	120	FraBCU__NZ_KB891148__ISPa43__505	19903	NZ_KB891148	89332	89378	1.27704e-08	58.0	1	47	47	0.002	GGCGAGACGCTCGGGATCGTCGGCGAGTCCGGCTGTGGCAAGTCCAC
NZ_KB891148	509	ISFsp2	ISFINDER	6	121	FraBCU__NZ_KB891148__ISFsp2__509	1040	NZ_KB891148	112255	112321	8.41992e-14	78.0	1	67	67	0.064	GTCGATGGGCTACCGCTGCCCGCACGAGAGCCTCGCGGTCCTGGCCTGGCAGGCCCCCGGCCTGCGC
NZ_KB891148	515	FraACN_R_3	OVER20_GOOD_LOCX_TRANS	4	122	FraBCU__NZ_KB891148__FraACN_R_3__515	789	NZ_KB891148	117880	118442	2.4592e-77	316.0	1	563	563	0.714	CCGGCGCGGTGGTCGTGTCGTCGGAGCCGTCCTCGAGCACCAGGAAGCTGCCCGACGGCAGGGCGCCCACCATGCGCCGGGCGATCGAGTAGGCCTCGTCGAGGTCCGGGATCAGACCCATGATCGACATGAACATGAGCCCGATCGGCTTGTTGAAGTCCAGCGTCTCGGCCGCGAAGGAGAGAATCCGGTCGGGGTCGCGCGCGTCGGCGTCGAGGTAGGTCGTGACGCCCTCCGGGGAACTGGTGAGCAGCGCGCGGGCGTGGGTCAGCACCATCGGGTCGTTGTCGACGTAGACGATCCGCGATTCCGGCGCGAAGCGCTGCGCGACCTGGTGGGTGTTGTTCTCGACGGGAAGGCCTGTGCCGACGTCGAGGAACTGCCGTACGCCCTCCTCGG…
NZ_KB891148	519	Frapec_R_4	REMBX_TRANS_SCORE1000	25	123	FraBCU__NZ_KB891148__Frapec_R_4__519	1785	NZ_KB891148	124167	124226	2.33363e-07	54.0	1	60	60	0.034	CAGCCCGTTGGCGGCCATCCGCTGGTCGAGCGCGGCGGCGTCGAGGTGCCCGGCCAGGGC
NZ_KB891149	531	ISLxx3	ISFINDER	0	124	FraBCU__NZ_KB891149__ISLxx3__531	2637	NZ_KB891149	4151	4287	1.53714e-40	178.0	4	140	137	0.052	TCGCCTCGAATGAAAGCTTCGGCGGCTGGACCAAAACCTTCACCGACCCCCGCCTCTGCTCCGCGATCGTCGACCGCCTCACCTTCGACGGCACGATCATCGAGACCGGCACCCAGTCCTACCGCCTCGCCCACACC
NZ_KB891153	541	IS466	ISFINDER	0	125	FraBCU__NZ_KB891153__IS466__541	1628	NZ_KB891153	3655	3734	9.93617e-08	56.0	1	80	80	0.049	GCTCCGGAACCTACGCCGAAGCGGTCCGCCAGCGCCCTGCCTGAGGCGGTCCAAACCAGCGACTGGTGGCATCTGTGGCA
NZ_KB891156	543	Frapec_R_18	ARB_TRANS	12	126	FraBCU__NZ_KB891156__Frapec_R_18__543	1226	NZ_KB891156	89	408	1.86238e-121	478.0	87	406	320	0.261	GGGCTCCAGAATCCCGATTCAAGCGGTGACCTGCGTGTTTGCCCGCCGGACAGGGCCCATGTCGGGCAGGCTGGATGATCATGGTGTGGTCGCTGCTCTACGCCCTGACACGCAACGTCTCGGCCCGATACTGCTCCGCGTGCGCGGGGACCACCGCGAAAGACGGGGAGCTCCTCGTCCTGCGACACCAGGTGGCGGTGCTGCAACGACAGGTCCACCGCCCAGCCCTGGAACCGAAGGATCGGGTGATCCTCGCAGCCCTGTCCCGGCTGCTACCCCGGGCCCGCCGGGGTTCGTTCTTCGTCACCCCCGCCACCGTG
NZ_KB891156	544	Frapec_R_20	ARB_TRANS	14	127	FraBCU__NZ_KB891156__Frapec_R_20__544	1194	NZ_KB891156	3	88	2.11469e-29	136.0	1	86	86	0.072	GCCCATCCTCGGCGGCCTGATCAACGAATACGAACGAGCCGCCTAAAACCCCAGGTCACCACCGGTGGCCGAGTTCCGACACCCCA
NZ_KB891156	546	Frapec_R_18	ARB_TRANS	12	128	FraBCU__NZ_KB891156__Frapec_R_18__546	1226	NZ_KB891156	2559	2917	9.20774e-126	494.0	82	440	359	0.293	TGGTGCGCACACCGCCACAGCCACCGAAAGTGAACGCGATCGCGGAACACTGGATCGATACCGTCTGCCGCGAATGCACCGAAAGACTCCTGATCGTCTCCGAACGGCACCTGACCACCGCCCGCACCACATATACCGGGCATTTCCACACCCACCGGCCTCACCGCTCCCTCGGCCAGCATCCGCCCGACCCACCACCCGCGGTCACCCCGACCCCGGGTTCCACCGTCCTTCGCACACGCATCCTCGGCGGGCTGATCAACCAGTACCGCAACGCCCGCCCGACGACACCCCCGGACGATCACGTCAGCCACAGAAGACCAGCTCACAGGCCGAAACCCGAATTTCGGAGCCCCACA
NZ_KB891156	547	FraCcI3_R_19	REMBX_TRANS_SCORE1000	17	129	FraBCU__NZ_KB891156__FraCcI3_R_19__547	826	NZ_KB891156	2478	2558	8.29673e-09	60.0	1	81	81	0.098	CGATGGACGGACACGATGCCACGCATCATTCGATCATGACTGATCGGCAGCAGCCGCGACGGCGGACATCGCCAACGCAAC
NZ_KB891156	548	Frapec_R_20	ARB_TRANS	14	130	FraBCU__NZ_KB891156__Frapec_R_20__548	1194	NZ_KB891156	3003	3085	2.29976e-22	110.0	1	83	83	0.07	TGTGGGGTGTCAGAAGTCGGCTTGGGCCTGTGAGCTGGGCTGATGTGACGGTGCGACTGTCGGCATGATGGTCAGCTATGTCC
NZ_KB891156	549	Frapec_R_18	ARB_TRANS	12	131	FraBCU__NZ_KB891156__Frapec_R_18__549	1226	NZ_KB891156	3104	3442	7.94826e-138	538.0	1	339	339	0.277	CCTGTGGGGCTCCGGAATTCCGATTCGAGCGGTGGCCTGCGCGTTTGCCCGCTGGACGGGGCCCATGTCGGGCAGGCTGGATGGTCATGGTGTGGTCGCTGCTCTACGCCCTGACACGCAACGTCTCGGCCCGATACTGCTCCGCGTGCACGGGGACACCGCGAAAGACGGGGAGCTCCTTGTCCTGCGACATCAGGTGGCGGTGCTGCGACGTCAGGTGAGTCGTCCGACGCTGGAACCGGCGGATCGGTGATCCTCGCAGCCCTGTCCCGGCTGCTACCCCGGGCCCGCCGGGGTTCGTTCTTCGTCACCCCGGCCACCGTGCTGCGCTGGCACCGT
NZ_KB891157	550	Frapec_R_18	ARB_TRANS	12	132	FraBCU__NZ_KB891157__Frapec_R_18__550	1226	NZ_KB891157	1	263	4.36744e-108	428.0	1	263	263	0.215	GGATGGTCATGGTGTGGTCGCTGCTCTACGCCCTGACACGCAACGCTCTCTCGGGCTGATGCTGCTCCGGATGCGTGGGGACACCGCGAAGGAGGCGGAGCTCCTTGTCCTGCGACATCAGGTGGCGGTGCTGCGACGTCAGGTGAGTCGTCCGATGCTGGAACCGGCGATCGGTGATCCTCGCAGCCCTGTCCCGGCTGCTACCCCGGGCCCGCCGGGGTTCGTTCTTCGTCACCCCGGCCACCGTGCTGCGCTGGCACCGT
NZ_KB891158	551	ISAmi1	ISFINDER	1	133	FraBCU__NZ_KB891158__ISAmi1__551	883	NZ_KB891158	2	225	4.77456e-37	166.0	1	224	224	0.254	CGTGATCATGCCGTATCGGAAACCCCTCGACGGACAGCCGCTGTCGGAGTGGAAGGAGGAGCTGAACAGGGTGCACCGCAAGGTCCGGGCCCGCGTCGAACACGCCCTCGCCGGGATGAAGACCTGGAAGATCCTGCGTGACTACCGCCGCCAGGCCCGCACCCTCGGGATCACCGCGGCCGGGATCGCCCATCTCTACAACATCAGCCGGACCGGCTGACCGG
NZ_KB891159	552	ISRhosp4	ISFINDER	1	134	FraBCU__NZ_KB891159__ISRhosp4__552	1349	NZ_KB891159	1	274	6.76504e-49	210.0	1	274	274	0.203	TACTGCAACGGCACTTGGTGGTCGTGGTGGATGATCTGCGTTGTGGTGGTGGAGGCGTGGGCTGGCGAGCTGGACGGGCTGTGTGGGCGGATCGGGGGCCGGTTCGGTCGGGCGGAGCCACGCCGGCGGGCCAGTGAGTATGTGTCCGGGCTGGTCGCCGGTTTGGACCGCAAGAACGGGTGGACGCTGGCGGAACGGGCCGGTGAACGGTCCCCGGACGGGATGCAGCGGTTGCTGCGCCGTGCGGACTGGGACGTGGACGGGGTCCGTGACG
NZ_KB891159	553	ISFsp13	ISFINDER	2	135	FraBCU__NZ_KB891159__ISFsp13__553	1724	NZ_KB891159	12749	12780	2.50798e-07	52.0	1	32	32	0.019	CGACCGAGGGCGACGTGACCCTGACCGGGACG
NZ_KB891159	557	FraCcI3_R_6	REMBX_TRANS_SCORE1000	7	136	FraBCU__NZ_KB891159__FraCcI3_R_6__557	1560	NZ_KB891159	43615	43715	1.35337e-07	56.0	1	101	101	0.065	CCGGGGGCGGCGGATAGCCGGCGCCCGGCGCGGCGCCGGGGGGCGACCATCCCGGCCCGCTCGGGCCGCCCGGCGCGGGCGGCTGGCCCGGCGCCGGCGGC
NZ_KB891159	560	Frapec_R_30	ARB_TRANS	5	137	FraBCU__NZ_KB891159__Frapec_R_30__560	976	NZ_KB891159	76010	76124	4.03183e-10	66.0	1	115	115	0.118	CCGCGCCCGCCGGCGGCACCACGGTCGGCGGCGGCACCGCGCCCGCCGGCGGCACCACGGTCGGCGGCGGCACCGCGCCCGCCGGCGGCGGGGACTGACCCGGGCCGGCCGCCCC
NZ_KB891159	562	FraCcI3_R_4	REMBX_TRANS_SCORE1000	6	138	FraBCU__NZ_KB891159__FraCcI3_R_4__562	1695	NZ_KB891159	79328	79431	4.90313e-07	54.0	1	104	104	0.061	GCCCGCCGCCCGGCGCCGGCTGGCGGCGGTCGGCGGCCTGGTCGTGCTCGGGCGCCGGCTGCGCGGGGACGTCGGCGAGCGAGCGCGCCCCGTGCCCCGCCTCC
NZ_KB891159	563	FraCcI3_R_2	REMBX_TRANS_SCORE1000	10	139	FraBCU__NZ_KB891159__FraCcI3_R_2__563	1899	NZ_KB891159	79558	79652	5.44127e-07	54.0	1	95	95	0.05	CCGCGGGCCGGTTCCGCGGCGCCGCCGGTGGACGGCGCTCCCGCCGGCGCCGCACCGGCGGGCCAGAGCCCCGGTGCCGCGCTGCCGGGGCAGGC
NZ_KB891159	567	FraCcI3_R_6	REMBX_TRANS_SCORE1000	7	140	FraBCU__NZ_KB891159__FraCcI3_R_6__567	1560	NZ_KB891159	111624	111705	1.02788e-07	56.0	1	82	82	0.053	CGCCGAGGCCGTCGGCGCGGGCGCGGGCGGCGGCGCCGCTGCCGGGGCCGGCACCGTCGCCGGCCCCGGGCTGCGCGACGGC
NZ_KB891162	574	FraCcI3_R_17	ARB_TRANS	8	141	FraBCU__NZ_KB891162__FraCcI3_R_17__574	1005	NZ_KB891162	1	90	3.56355e-14	80.0	1	90	90	0.09	GGCTGCCCACGCCGGGTCGGCGAGTTCACCCAGGCCGTCTTCGTCCTGGAACAGGAGGGAATCTAGAAAAACAAACTTTGAAAATGCTCA
NZ_KB891162	575	Thee_R_1	ARB_MGE	5	142	FraBCU__NZ_KB891162__Thee_R_1__575	3853	NZ_KB891162	467	536	3.5719e-06	50.0	1	70	70	0.018	ACATCCCGAAAGCGAACGGCAAGATTCGCCGGCTGGGAATTCCCACGATCCGAGACAGGACCGTGCAAGC
NZ_KB891162	576	Frapec_R_20	ARB_TRANS	14	143	FraBCU__NZ_KB891162__Frapec_R_20__576	1194	NZ_KB891162	2376	2824	1.30413e-174	674.0	1	449	449	0.376	GCCTGGGGGGTGCCAGAAGTCGGCCTGGGCCTGTGAGCTGGGGAGGTGCGGCCATACGGAGCCGGCGGGCTGATGGTCAGCTATGTCCATCCGCCTGCTCTATCTGATCTTCGCTCGGGTGTGCGGCTGGCTGGTCCTCCTCGGCCGTTCGTCGGCGTCGAAGAACATCGAGCTGCTCGTGTTACGGCATGAGGTCGCCGTGCTGCGCCGTACCCAGTCCAAGCCCCGATGGGACTGGGCAGACCGGGCGCTCCTCGCCGCACTCGTCCGACTCCTACCCAAGACGCTGCGAGCCCACCGGCTGGTCACCCCCGGGGACCGTCCTGCGGTGGCACCGCCGCCTGGTCACACGGAGATGGACCTACCCGCAGCGGACCGGACGGCCACCGGTCAGCCCGG…
NZ_KB891163	577	FraCcI3_R_19	REMBX_TRANS_SCORE1000	17	144	FraBCU__NZ_KB891163__FraCcI3_R_19__577	826	NZ_KB891163	101	230	5.65476e-33	150.0	1	130	130	0.157	GACAGGGCGAACCGCAGGTACCAGCGGACAGCGAGGACGATCACCTCAGGTGGGAACCGGAACCCCGCGAACCCCGACACCGGCACCAGCGGACGGACCGCACCTCGACCCATCACCTGATCATTCCCGG
NZ_KB891163	578	ISLxx2	ISFINDER	0	145	FraBCU__NZ_KB891163__ISLxx2__578	1427	NZ_KB891163	294	362	6.06654e-12	72.0	24	92	69	0.048	ACCGCCGAAGGCAAGTCCAAGAAAGAGATCATCCGCTGCCTCAAGCGTTACGTGGCACGGGAGATCTAC
NZ_KB891163	581	FraCcI3_R_11	REMBX_TRANS_RATIO15	5	146	FraBCU__NZ_KB891163__FraCcI3_R_11__581	1301	NZ_KB891163	436	501	1.81429e-09	62.0	1	66	66	0.051	CCACGTGCCAGTGCTCGCGGACCATCGCGGCGCGCCGGGTCGGGCTGGCCTGATGAGTCGGCAGGC
NZ_KB891163	582	FraCcI3_R_11	REMBX_TRANS_RATIO15	5	147	FraBCU__NZ_KB891163__FraCcI3_R_11__582	1301	NZ_KB891163	1785	2158	3.76185e-98	392.0	1	374	374	0.287	CAGTGCAGCCGGTTCTCCACGTGCCAGTGCTCCCGGGCGAACGTGGCGAGCCGGATCGGGCTGGCCTGATGGGTCGCCACGCTGGTGACCAGGTAGGCGATCTCGGTCTCGGTGGGTCCGCCGGCGAGGGGCTGACATCGGCGGGTGATCCGTACCGCCTGCACGGCGTGCGGGAACAGCAGCCCGGCGCGGACCTCGGTGGCTTTCACGGTGCGCCGCTCGCGGCGCACCGTGGCCCCGCTCGACGGTCCGCGCGGCGGTGGTCCTCACCTGACCCCAGGGCAGGGCTGTGAGCTGGGCATACAGGCTGGGCTGGTTCGCCTTCACCGTGAGCGCATAGTGCGCCCCGCGGCCGATGAGCCAGCGCGCGGTCT
NZ_KB891166	585	ISFsp14	ISFINDER	4	148	FraBCU__NZ_KB891166__ISFsp14__585	1696	NZ_KB891166	1	523	3.62186e-138	540.0	1	523	523	0.308	CACCGCCGCCGCGCCCGCTGCGAGGACCGCATCCGCGGCGCGAAGGACACCGGCCTGACGAACCTGCCGCTGCACGACTTCGCCCAGAACCAGATTTGGTGCGCCCTCGTCGCGCTCGCCCTCGACCTGACCGCCTGGACCCAGATGGCCGCCCTGCCCGCCCGGCCCGCGCGGCGCTGGGAGATCAAGAGGCTGCGTCACCGACTGTTCTGGCTAGCGGGGCGACTCGCCCGCCACGCCCGCACATCCGTACTACACCTGGCCGCCCACCACCCCTGGACACCACTCGCGGTCCAAGCGATCACCACCCTGAGAGCTCTGCCCACCCCCGGATAACCCGGGACCACCCACCTCCCACCCCACCAGCCAGGAAGAACCCCCGGACGTGGACCCGGGCGC…
NZ_KB891166	588	ISFsp14	ISFINDER	4	149	FraBCU__NZ_KB891166__ISFsp14__588	1696	NZ_KB891166	2245	2910	0.0	764.0	263	928	666	0.393	GCGCATTCGGAGAAGGAACAAGCGCGACCGACGTTCAAGAAGGGGTTCGGGTTTCACCCGCTGTGGGCGTTCGTCGACCACGGCCCCGACGGTTCCGGAGAGCCGGCCGCGGTGCTGTTGCGAGCAGGAAACGCCGGCTCGAACACCGCCGCCGACCCCATCACGGTCGCCGCCACCGCGCTGGCCCAGCTCCCGCGGCGGCTGCGACGGTCCCGGTCGGTGCTGGTCCGCGCGGACTCGGCCGGCGGGACCCACGCCTTCGTGGAGTGGCTGCACCGCAGGCGGCTGGGCTACTCGGTCGGGTTCACTCTGCCCGACGACGCCGCCGAGCTGATCGGCAAGCTTCCGATCGCGGCGTGGACGCCGGCCTACGACGCCGACCGTCAGCCCCGCCCCGGC…
NZ_KB891166	590	ISFsp15	ISFINDER	3	150	FraBCU__NZ_KB891166__ISFsp15__590	1695	NZ_KB891166	1990	2219	1.97804e-74	304.0	8	237	230	0.136	GGGCTTTCATGTCGGTGATCGTCTGTTGGGGGTGTCGGAAATAGGAAAGTGCTCCTGAGCCGGGAGGATCGGGCTTGTCGAGGCCTGAACCATCCATCACCAAGGAGCACCTTCATGGTGCAGCGTAGCGGTGTCTACCCATCTGTCCGTGTGGACGGGGCCGGGCGGGGTGTCGTGTCGGTGGCGGGGTGTTGCTGACCGAGACGGTCCGGGTGTCCGGGCTGGGCCGG
NZ_KB891168	593	FraDas_R_3	ISFINDER_CLOSE	19	151	FraBCU__NZ_KB891168__FraDas_R_3__593	1654	NZ_KB891168	2598	2699	4.77931e-26	124.0	1	102	102	0.062	GCCTACCGGGTCAAACGCCCAACAGACACCGGCACCCGCCATGATCGACCGGCCACGATCATCCTCGCTCGCGCCGCTTAACTAAGCGGCATTGCGCCATAG
NZ_KB891169	594	Frapec_R_20	ARB_TRANS	14	152	FraBCU__NZ_KB891169__Frapec_R_20__594	1194	NZ_KB891169	1	95	6.0567e-37	164.0	1	95	95	0.08	GACTGCGCGGTGACGCTGCGGCGGTTGTACTGGTTCTTCGTCCTGGAGGTCGGCTCCCGCTCCGTCCACATCCTCGGGGTCACCGCCCACCCCGA
NZ_KB891169	595	ISRop1	ISFINDER	0	153	FraBCU__NZ_KB891169__ISRop1__595	4160	NZ_KB891169	502	1897	4.81101e-72	298.0	1	1396	1396	0.336	ACTGGGACGCTATTGACTGGCGGACTGAGGAGAACAAGGTACGGCGGCTACGGCAGAGGATCTTCAAGGCGGCGCAGGCAGGCGACTGGAAACAGACACGCAACCTGCAGAAGCTCATGCTGCGCAGCCGAGCCAACACGCTGGTCAGCGTGCGGCAGGTGAGCCAGCGCAACACCGGCCGCCGTGCCGGTGGTGTCGACGGGCGGGTTGCCCTGACCTCCCGGAGCCGAGCCGAACTGGCGATCTTCCTGCATCGCCAGACCACACTTGGCCGGGCGCTGCCGGTACGGCGGGTGTACATACCGAAAAGAGGCGGAAAACAACGCCCAATCGGGATTCCTGTCATCGCTGACCGCGCCCAGCAGCAGCGGGTGCGTAACGCGCTGGAACCCGAGTGGG…
NZ_KB891169	596	ISRop1	ISFINDER	0	154	FraBCU__NZ_KB891169__ISRop1__596	4160	NZ_KB891169	2145	2546	2.40769e-31	146.0	1	402	402	0.097	GCGGGGTGTGAAGCCCGGGGGGAAGCCCAAGGGTCGGTGATCCATCCACAGGCTACAGGCAAGGGGAAGGCCGGAAGGGTGAATAAGGTGAAGCCTCGATGGAAGCCTCGTTAAGAAAGAACGCCGGTGATGGGATGCTGATACGGCGGTTAGGGCCTGCCGTTGAGAAACGGCGGTGGCAGCCGGGGGTATGTGCTTGGCTGCACGAGCACCACGGCTCCGGGGTAGAGAGGACACCCGACACCGGTCGCATCTCACACGTGCGGAACGCGGAAACCTCGCTACGGTCCGGGGAAGTTGACCTGTCCCCGGTAAGCCGACCGTAAGGGGGGCTGAATCCCGTGGCGAGACAGGATGGCTCGAGAAGCGAACGGCGGCATGTCGAAAGACAACAGGAAA…
NZ_KB891170	597	Frapec_R_11	REMBX_TRANS_SCORE1000	8	155	FraBCU__NZ_KB891170__Frapec_R_11__597	1594	NZ_KB891170	1	293	2.22083e-112	444.0	1	293	293	0.184	CAATGCCGTGAAGCTTAAGTCGATCTTGAATAGTTGATGTTCGCTGTTCGTGGCTGGCGGGTGGTACGGCGTGGCGGCGTGGCATCGGTGCCGCTGGGTGGTTTGGTCACGGTTCGTGGCTTCGATGGTGACTCCGGACCAGGTGTCGGTGGGTGTGCTGGTGACGGCGGTGCCGCGGGACGCGGTGGACGAGGCGGTGGCGGCCTGCGGCGTCGGTGAGCGGCGCAGGGGCGGGAAACTCCCACCCCATGTGACGGCCTATCTGACGTTGGCGATGTGTCTGTTCTCAGACG
NZ_KB891170	598	FraCcI3_R_16	REMBX_TRANS_RATIO15	19	156	FraBCU__NZ_KB891170__FraCcI3_R_16__598	1009	NZ_KB891170	1345	2157	1.4332e-88	358.0	1	813	813	0.806	GCCGAAGTCAAAGCTCTGGCGTGCGAGATGCCCGCCGCGAGCGGGGCTCCGCTGGCTCGCTGGATCTGTCCTGAGCTAGCCCGCCAGACGGCAACCAGCGGCATCACTCCCGCGCCGTCGGCGTCTACCGTGCGGCGCTGGCTCGCCGATGACGTCCTGAAACCCTGGCAGCACCGGTCGTGGATCTTCCCCCGCGACCCGCGGTTCGCCGTGAAGGCCGGGCGCGTGCTGGATCTCTACCAGCGGGAATGGGAAGGACAGCCCCTCGGCCCGGACGAGTACGTCCTCAGCGCCGACGAGAAACCCGGCGTTCAGGCCCGGATGCGCCTGCACCTGCCGCTCCCGCCCGGCCCCGGCCGGGCGATGCGGGCCGAGAGCGGATACCACCGGCACGGCACC…
NZ_KB891170	625	FraCcI3_R_4	REMBX_TRANS_SCORE1000	6	157	FraBCU__NZ_KB891170__FraCcI3_R_4__625	1695	NZ_KB891170	102967	103034	2.81232e-07	54.0	1	68	68	0.04	GGCGGCGCCGCCGCGGCCACGCCGGTCGACCACGATGCCGGGCGGTGGGCTCAGGCAGCCCCGCTGCC
NZ_KB891170	628	FraCcI3_R_4	REMBX_TRANS_SCORE1000	6	158	FraBCU__NZ_KB891170__FraCcI3_R_4__628	1695	NZ_KB891170	110157	110260	1.71136e-06	52.0	1	104	104	0.061	CGGCGGGTGCCGAGCCCCGCGACCGCGACCGCGGCCCCGCCCCCGCCGCCCCGCCCCCGCCGCCCCGCCCCCGCCGCCCCGCCCCCGCCGCCCCGCCCCCGCCG
NZ_KB891170	629	FraCcI3_R_6	REMBX_TRANS_SCORE1000	7	159	FraBCU__NZ_KB891170__FraCcI3_R_6__629	1560	NZ_KB891170	113457	113516	2.33363e-07	54.0	1	60	60	0.038	CGGTGCCGGCGGCCGGGGCCAGGCCGCCCGGCGGCGTCGGGCCTGGCGGCGGCGTCGGCG
NZ_KB891172	634	Frapec_R_11	REMBX_TRANS_SCORE1000	8	160	FraBCU__NZ_KB891172__Frapec_R_11__634	1594	NZ_KB891172	2448	2543	2.44511e-29	136.0	1	96	96	0.06	GCCACCCGGGCCCCGCCACGATCCGACTCCACCCACTCACCCCACGCGCGGCCTGACCAAACCCCAGCAAGATCGCCTTAAGCTTCACGGCATTGG
NZ_KB891174	635	Frapec_R_3	ARB_MGE	3	161	FraBCU__NZ_KB891174__Frapec_R_3__635	1946	NZ_KB891174	6	1940	0.0	1184.0	1	1935	1935	0.994	GGTGGGCCGCCGGCGAGGTACCCGCGGGTGCGGGTCCTTTTCCGACGGCCCCCAGCCCGAACGACGCATGCGACTTTCACCGCACGTCGCTCTCCGGTGACTATGACGTGAGCTGCGGGATCGGCTTTCCGGTGTGGATGGTGTCGTGGCAGGAACGGCAGACCACGAGGGTCTTGCGTCGCCGTCGTGCCATGTCGGCCGCCCATGCCGGCTGTGGTTGTCCCGGATATGCGAGTTCTGACAGCCGCCGGACGTGGTGCACGGTGATGCCGTCCGTACTTGTGCAGAGCTCGCAACGGTTCGCCAGGAGCCGGGTGACCAGCTCCGTGTGGCGAACGATGCCCGGGACCAGGACGCGGTCGGAGATGACCGCGTCGCGGCGCCGTCGGAGTGGAATGC…
NZ_KB891174	636	FraDas_R_6	ARB_MGE	0	162	FraBCU__NZ_KB891174__FraDas_R_6__636	1426	NZ_KB891174	1945	2124	4.36363e-30	140.0	5	184	180	0.126	CGGCTCTCCCGGACTCCTTGGCCGGGCGTGACTCCGGCGACTACTACGGGACCTCCGTCGCCGTAGGACTCGCGTCCCGTAGGCGATCCCATGTTCGTCCTGGTTGTACGTGACAGCGTGACGTAGGCGTCCCACTCATTCCCTTGAATGCCCTCACTGGGCATCGCTCCGCACCCCGGA
NZ_KB891174	638	FraDas_R_6	ARB_MGE	0	163	FraBCU__NZ_KB891174__FraDas_R_6__638	1426	NZ_KB891174	2221	2257	6.61523e-06	48.0	11	47	37	0.026	GGATTCAAGCAATCCAGCCTTCGCCATATCACGCGGG
NZ_KB891176	640	FraCcI3_R_19	REMBX_TRANS_SCORE1000	17	164	FraBCU__NZ_KB891176__FraCcI3_R_19__640	826	NZ_KB891176	168	317	1.70129e-48	208.0	54	203	150	0.182	CTGTTGCATTGGGGGATGACAGGGCATGGTTGGCCCTGTCGAGCGGGTGATCAGATCGCGAGGGTGAGCTCGGTGAACGCGGCTGTCAATCGTGTGTGCGGGTCGGTGTCGATCCCGAGTTCGTAGTAGCCGCGGCGGATGTTCTGGACG
NZ_KB891176	642	IS6120	ISFINDER	0	165	FraBCU__NZ_KB891176__IS6120__642	1486	NZ_KB891176	1958	2281	3.90063e-47	204.0	40	363	324	0.218	AGGCCGGCGTTGACGCGTCGGTCGGGAAGGCACGCCCGTGCTCACGGTAGTCCCCGAGGAGAACACGCCCGCTGATGGTTCGGCGGGTAGCCCGTCGCTGATCGATGAGATCGTCCGGGAGTGCGCCCGGCGGATGCTCGCGGCCGCGTTGGAGGCCGAGGTCGACGCCTACATCGCCGAGCTCGCTGACCAGCGTGACGACCGTGGCCGCCGGCTGGTCGTGCGCAACGGCCACGCCGAGGCGCGGCAGGTGATGACCGCCGCCGGCGCGGTCGGCGTTCAGGCACCGCGGGTCAACGACCGCCGCGTCGACCCGGACAGCGG
NZ_KB891176	644	ISFsp8	ISFINDER	1	166	FraBCU__NZ_KB891176__ISFsp8__644	1297	NZ_KB891176	2284	2323	5.43701e-12	70.0	1	40	40	0.031	TGAGGTGGGCCCCATTCTTCGGACAGTGATCCCTATGAGG
NZ_KB891178	645	FraCcI3_R_11	REMBX_TRANS_RATIO15	5	167	FraBCU__NZ_KB891178__FraCcI3_R_11__645	1301	NZ_KB891178	897	2076	0.0	1192.0	1	1180	1180	0.907	CAGGGCCCCGGCATAGTTGTCGGTTAGCAAACAAACTTCATGATCGTCTCTAGTGGGCGTTCGGGGCGGCGGGCGTGGTGACGGATTCCTGCGGCGATGTTCGTGACGCCGGTCAGGCGTAGGACTGCGATCGCGAGGTTGCGCAGGCTGGCCATGACCTGGGGAGCGTTGCCGGTTCGTACCTGGCTGAGGTCCTCACCGAAGGTGACGTCACGGACCCAGTGCAGCCGGTTCTCCACGTGCCAGTGCTCCCGGATGATCGCGGCGAGCTGGGTTGGGCTGGCCTGATGGGTCGCCACGCTGGTGACGAGGTAGGCGACCTCGGTCTCGGTGGGTCCGTCGGTGAATGGCTGGCGTCGGCGGGTGATCTGTACTGCTTGCACGGCGTGGGGGAAGAGC…
NZ_KB891179	646	ISFsp14	ISFINDER	4	168	FraBCU__NZ_KB891179__ISFsp14__646	1696	NZ_KB891179	1624	2147	4.14994e-169	654.0	5	528	524	0.309	CACCGCCGCCGCGCCCGCTGCGAGGACCGCATCCGCGGCGCGAAGGACACCGGCCTGACGAACCTGCCGCTGCACGACTTCGCCCAGAACCAGATCTGGTGCGCCCTCGTCGCGCTCGCCCTCGACCTGATCGCCTGGACCCAGCTGCTCGCCCTGCCGGACCAGCCCGCCCGACGCTGGGAACCGAAACGGCTGCGCCACCGGCTGTTCTGGCTGGCAGGACGGCTCGCCCGACACGCCCGCCAGACCGTGCTGCACCTGGCCGCCCACCACCCCTGGACACCACTCGCCGCCGACGCGATCACCACCCTGCGCGCCCTGCCCGCCCCGGGATAACCCGGCCACAGCCCTCCCACCCCGCCAAGCAGAAAGAACACCACCCCGGACGTGGACCGGGCG…
NZ_KB891180	648	ISRhosp4	ISFINDER	1	169	FraBCU__NZ_KB891180__ISRhosp4__648	1349	NZ_KB891180	1	91	1.34754e-19	100.0	1	91	91	0.067	GGGCCTGGTCGACCTGGCGCAGACGCCGTCAACACCAGGCCAGACGCTGCCACTACCGACGGCGAGGACACCCACAAGTGCCGTTGCAGTA
NZ_KB891180	649	ISSav6	ISFINDER	0	170	FraBCU__NZ_KB891180__ISSav6__649	1244	NZ_KB891180	97	357	1.0986e-77	316.0	3	263	261	0.21	GGAAGAGGTGAAGCTCCTGGTAGACGGGTTGTCGACCAAGACCACCCTGTCCGCCCGGAGCTTCGCATGCTTGTCTACCCAACCGGTGTCGATCTGTCCACCCGCACCCTGCGTTTCCTCACCGACCGGCTGAACGCCCACCGCCGTGAACGCGGGACCCGCTGGCGGCGACTGCCCGCGGACCGCCAAGCCCTGCTCGTGCTGGCGCACCTGCGCCGCGGACACACCTACACCCAGCTCGCCGCCGGCTTCGGGATCGGG
NZ_KB891180	651	ISFal1	ISFINDER	3	171	FraBCU__NZ_KB891180__ISFal1__651	1736	NZ_KB891180	500	2041	0.0	2396.0	1	1542	1542	0.888	GGATCTGTCCCTGATCTTGTGATCAGGCTGACCCCGGGCGGCGCGCTGACCATGATCGACCTTCTGTGATCATGTGTCGGGTGCCTCTCTGACCTTGGGGTTCTCCTTCCGCATCTGGCGGGTCTCGTTGTCGATCGGGTGGACCGGTCTGGTGATCGGCTGCGGTTGCGGGCCCGTGTTAGAGGAGCTGCTGGTGGGTGCCCCGGGTGCGGGGTGGTCTCGGAGCGGGTCCACGGGCGGTATCGCCGGCGGTTGGTCGATGCGGCGATCGCGGGTGCTCAGGTGGAGATCGATCTGCTGGTTCGGCGGTTCCGCTGCCTGACAGCAAACTGTCCGCGGGTGACGTTCGCGGAGCAGGTCGTGGGTCTGACGAGTCCGCATGCCCGGTTCACCCCGCTC…
NZ_KB891181	652	Frapec_R_11	REMBX_TRANS_SCORE1000	8	172	FraBCU__NZ_KB891181__Frapec_R_11__652	1594	NZ_KB891181	1	293	2.22083e-112	444.0	1	293	293	0.184	CAATGCCGTGAAGCTTAAGTCGATCTTGAATAGTTGATGTTCGCTGTTCGTGGCTGGCGGGTGGTACGGCGTGGCGGCGTGGCATCGGTGCCGCTGGGTGGTTTGGTCACGGTTCGTGGCTTCGATGGTGACTCCGGACCAGGTGTCGGTGGGTGTGCTGGTGACGGCGGTGCCGCGGGACGCGGTGGACGAGGCGGTGGCGGCCTGCGGCGTCGGTGAGCGGCGCAGGGGCGGGAAACTCCCACCCCATGTGACGGCCTATCTGACGTTGGCGATGTGTCTGTTCTCAGACG
NZ_KB891181	656	FraCcI3_R_6	REMBX_TRANS_SCORE1000	7	173	FraBCU__NZ_KB891181__FraCcI3_R_6__656	1560	NZ_KB891181	20747	20857	1.98321e-12	74.0	1	111	111	0.071	GCCGGCCCCGGCAGTGGCGGGGCACCGGCCTCCGCGGCGCGGGGGGCGCGGTCCCAGCGCGCGGGCGGGGGCCCCGGCGGAGCGGGGGCGCGGGGCCGCCAGCCGGCCGAC
NZ_KB891181	657	FraCcI3_R_6	REMBX_TRANS_SCORE1000	7	174	FraBCU__NZ_KB891181__FraCcI3_R_6__657	1560	NZ_KB891181	27195	27299	4.96292e-07	54.0	1	105	105	0.067	GCCGGGACGGCCGCGCGGCCGGTGCCGGTGCCGGTGGCGGTGCCGGTGGCGGTGCCGGTGGCGGTGCCGGTGGCGGTGAGCCGGGCGCCGGCGGCGGCGACGGCC
NZ_KB891181	658	ISSav6	ISFINDER	0	175	FraBCU__NZ_KB891181__ISSav6__658	1244	NZ_KB891181	39073	39253	5.17838e-37	166.0	61	241	181	0.145	CTGTCCACCCGCACCCTGTGCTTCCTCACCGACCTGCTGAACACCCGCCGCCGCGAACGCGGCACCCGCTGGCGGCGCCTGCCCGTGGACCGCCAAGCCCTGCTCATGCTGGTACACCCGCGCTGCGGACACACCTACACCAAGCTCGCCGCCGGCTTCAGGGCCGGGGTCGGCACCGTCT
NZ_KB891181	659	ISSav6	ISFINDER	0	176	FraBCU__NZ_KB891181__ISSav6__659	1244	NZ_KB891181	39013	39067	3.6979e-11	68.0	1	55	55	0.044	TGAGGCCGGGTCTGGGAAGAGGTGAAGCTCCTGGTAGACGGGTTGTCGACCGAGA
NZ_KB891181	666	FraEu_R_9	GOOD_NX_LOCAL_IS	26	177	FraBCU__NZ_KB891181__FraEu_R_9__666	1021	NZ_KB891181	54054	54858	1.84855e-55	236.0	1	805	805	0.788	TCGACGACCACCTCATCGAGCCGGCGCGGCTGTGGCAGGAGCGCCTGCCGCGGCGCTGGCGCGACACCGGGCCCCGCATCGTGCGGGACGGCAAGTCGGAGTTCTGGGTCTACGAGGACCGCCAGATCGTCACCACCGGCCTCAACGCCGTGGCGGGCAAGACCCGCGAGGAGTTCTCGCCGGAGCCGATCTCGTACGAGGACATGCGGCCCGGCTGCTACGAGCCCGCGGCCCGGGTGGCGGACATGAACCAGGGCAACGTGCTGTCCTCGATCCTGTTCCCGTCGTTCCCGCGCTACTGCGGCCAGGTCTTCCACGAGGCCAAGGACAAGGAGCTCGGGCTGCTCTGCGTGCAGGCGTGGAACGACTTCATCCTGGAGGAGTTCGGCGCGGCCTACC…
NZ_KB891181	671	FraEu_R_7	OVER20_GOOD_LOCX_TRANS	22	178	FraBCU__NZ_KB891181__FraEu_R_7__671	1219	NZ_KB891181	71939	71995	2.15412e-07	54.0	1	57	57	0.047	TCGGCCCCGCAGGCCGGGCAGTGCTCGACGAGCAGCCGGCCCTCCCGGGCCGCCGCC
NZ_KB891181	676	Frapec_R_50	OVER20_GOOD_LOCX_TRANS	25	179	FraBCU__NZ_KB891181__Frapec_R_50__676	560	NZ_KB891181	103881	104440	8.49799e-172	664.0	1	560	560	1.0	TCGCCGTCGTGGTCGGCCTGGCCTTCCTGCTCCTGCTCGTGCTCTTCCGCTCGGTGCTCGTCCCCCTCAAGGCCGCCGTCGGCTTCCTGCTCTCGGTGCTCGCCGCCCTCGGCGCGGTCGTCGCGGTCTTCCAGTGGGGCTGGCTGGCCGAGCTCATCGGCCTGGAACAGACCGGGCCGATCATGAGCATGATGCCGATCTTCATGGTGGGCATCGTCTTCGGTCTCGCCATGGACTACGAGGTCTTCCTCGTCGCCCGCATGCGCGAGGCGCACGTCCACGGCGAGAACGCCCGGGACGCGATCGTGTCCGGATTCGGGCACAGCGCCCGGGTCGTGGTCGCCGCCGCACTGATCATGATGGCGGTCTTCGCCGGTTTCGTCGGCGCGACCGAACCGA…
NZ_KB891181	678	FraCcI3_R_17	ARB_TRANS	8	180	FraBCU__NZ_KB891181__FraCcI3_R_17__678	1005	NZ_KB891181	115897	116177	1.17662e-58	246.0	1	281	281	0.28	TCTACCTCTACGCCGACAAGGGCTACGTCGGCGGCGAGAGCGATCTGCTCCTCGTGCCCCGTAAGAAGCCCGCGAACGGCGAACTTTCCGACGGCCTCAAGGAGAGCAACCGCGTCCTCGCGGCCACCCGCGCACCCGGCGAACGCGGCTTCGCGGTCCTGAAGAACTGGCGCGTGCTCAGCCGTTTCCGCGGCTGCCCACGCCGGGTCGGCGAGTTCACCCAGGCCGTCTTCGTCCTGGAACAGGAGGGAATCTAGAAAAACAAACTTTGAAAATGCTCA
NZ_KB891182	679	ISSav7	ISFINDER	0	181	FraBCU__NZ_KB891182__ISSav7__679	2992	NZ_KB891182	525	581	2.62425e-06	50.0	1	57	57	0.019	CGGCCCCGCCGACCCCGTCGGCGCCACCGGCCGTCGACCCGCGCCTGGACCTGGTCC
NZ_KB891184	686	ISFsp8	ISFINDER	1	182	FraBCU__NZ_KB891184__ISFsp8__686	1297	NZ_KB891184	1517	1710	4.16401e-12	74.0	1	194	194	0.15	CGCCAGTCCGTCGGCCGGACCGGTATCTGCTACGACAACGCAATGGCCGAGTCGTTCTTCGCGACTCTCAAGAACGAACGTGTCCACCGCACGGTCTACCCGACCCGCGAACACGCCCGCCGCGACATCGCCCGGTACATAGAAATCCGTTACAATACGACACGCCGCCACTCGGGACTCGACTACCGCACCCC
NZ_KB891184	688	Frapec_R_30	ARB_TRANS	5	183	FraBCU__NZ_KB891184__Frapec_R_30__688	976	NZ_KB891184	1756	1875	3.03011e-42	184.0	1	120	120	0.123	ATCGGCTGGGCCATGGACGACAACTACAAGACCGGGCTCATCGATACCGACATCACCATGGCCGCCCGTAACCACCAAATCGCCGACGGAGCTATTTTTCATGCGGACCGCGGAAGTAAC
NZ_KB891185	689	FraDas_R_3	ISFINDER_CLOSE	19	184	FraBCU__NZ_KB891185__FraDas_R_3__689	1654	NZ_KB891185	7	103	8.65725e-10	64.0	1	97	97	0.059	CTATGACACAATACCGCTTGATTAGCCTGTCGAGAGGATCGTCCAGCCTGACACGCCAACGGATGCTCCCTTATCGATAAACCTCTGGACTCGGCAT
NZ_KB891187	693	IS1512	ISFINDER	0	185	FraBCU__NZ_KB891187__IS1512__693	1314	NZ_KB891187	241	456	1.75276e-42	186.0	4	219	216	0.164	GACCTGCTCGCGTTCACGACCTACCCGCGGGGAATCTGGAAGCAGATCTGGTCGTCCAACCCGCCGGAACGACTGAACAAGGAAATTCGCCACCGCACCGACGTCGTCGGGATCTTCCCCGACCGTGACGCCATCATACGGCTCGTCGGCGCCGTCCTCGCCGAACAACACGACGAGTGGATCGAAACCCACCGCTACTTCGGCCTTGAAATCCTC
NZ_KB891189	697	ISAzo9	ISFINDER	0	186	FraBCU__NZ_KB891189__ISAzo9__697	1483	NZ_KB891189	1171	1198	8.00383e-06	46.0	1	28	28	0.019	TCGGCTTCGGCAGGCGGCCAGCCGAGCA
NZ_KB891191	702	Frapec_R_27	GOOD_NX_LOCAL_IS	8	187	FraBCU__NZ_KB891191__Frapec_R_27__702	1033	NZ_KB891191	1145	1660	0.0	742.0	183	698	516	0.5	CTGGCCGCCGGAGGAGTGGGCCAAGGACCCCGCCGGCTTCGCCGAGATGCGCCCCGCCGTCTACGACATCCACGACCGGGTCCGGGACATGGACCGCAACGGCATCCTCGCCTCGATGTGCTTCCCGACGTTCGCGGGATTCTCCGCCGGGCATCTCAACCATTTCAAGGACCCGCTCACCGTCATCATGATCCAGGCGTACAACGACTGGCACATCGACGAGTGGGCCGGCACGTACCCGGGCCGGTTCATCCCGCTGGCGCTGCTTCCGACCTGGGACCCGCAGCTGATGGTGGCCGAGATCCGCCGGGTGGCGGCGAAGGGCTGCCGGGCGGTCACCATGCCCGAGCTGCCCCATCTGGAGGGCCTGCCCAGCTACCACGACATCACCTACTGGGG…
NZ_KB891192	713	ISThsp11	ISFINDER	0	188	FraBCU__NZ_KB891192__ISThsp11__713	1814	NZ_KB891192	49391	49439	5.84781e-07	52.0	1	49	49	0.027	CCGCTCGACGACCATCGCCATCCCCTGGCCGCCGGCCACGCACATGGTC
NZ_KB891192	714	FraCcI3_R_6	REMBX_TRANS_SCORE1000	7	189	FraBCU__NZ_KB891192__FraCcI3_R_6__714	1560	NZ_KB891192	57731	57799	2.73889e-12	74.0	16	84	69	0.044	GGCGTCGGCCGGCGCGGCCGCCGGCGCCGGCGGCCACACCCGCCGCGGCGAGCGCCGCCCGGCGCCGGC
NZ_KB891192	722	FraEu_R_7	OVER20_GOOD_LOCX_TRANS	22	190	FraBCU__NZ_KB891192__FraEu_R_7__722	1219	NZ_KB891192	101243	102414	1.08159e-85	348.0	1	1172	1172	0.961	ATGCAGGGCATCCGCGTGCTCGAGGTGGCCCAGTTCACCTTCGTCCCGGCGGCGGGTGCGATCCTGGCGGACTGGGGCGCCGACGTCATCAAGGTCGAGCACGCCGTGCGCGGCGACGGCCAGCGCGGGCTCACGAACGTCCTGGGCGTCGACGCGATCGCGAAGGGCAGCAGCTTCTCGCCGATCGTCGAGGGGCCGAACCGGGGCAAGCGCAGCGTCGGGCTGGCGCTGGAGAACCCGCAGGCCCGCGAGCTCCTCGACGAGCTGATCAGGCAGAGCGACGTCTTCCTGACCAACTTCCTGCCCGACGCGCGCGCCAAGCTGCGGATCGAGCTCGACGACGTCCGCAAGGTCAACCCAGAGATCATTTACGTGCGCGGCTCCGGCTTCGGCACCCGC…
NZ_KB891192	724	FraEu_R_9	GOOD_NX_LOCAL_IS	26	191	FraBCU__NZ_KB891192__FraEu_R_9__724	1021	NZ_KB891192	104744	105233	2.80056e-54	232.0	462	951	490	0.48	CCCGTACATCGGGTTGAACGCGGTCGCCGGCAAGACTCCCGAGGAGTTCGGGATGGAGCCGCTGCGCTTCGACGACATGATCCCGGGCTGCTACGACCCGGTCGAGCGGGTCAAGGACATGGACCTCGACGGGATCCAGGCCGCCTGCTGCTTCCCGTCGTTCCCCGGCTTCGGCGGCCGGGTGTTCATGCGGGCCAAGGATCCCGAGCTGGGGCTGGCCTGCGTGCGGGCCTGGAACGACTTCAGCATCGACGAGTGGTCGGCGTCGGCGCCCGACCGGTTCGTGCCGCTCGCCCTGCTCCCGCTGTGGGACCTCGACGAGGCGGTGGCCGAACTGCGCCGGGTCGCGGCGAAGGGCGCCCGTACCGTCTCGTTTCCCGACAGCCCGGTCCCGCTCGG…
NZ_KB891192	733	ISAmi1	ISFINDER	1	192	FraBCU__NZ_KB891192__ISAmi1__733	883	NZ_KB891192	114875	115085	4.18258e-31	144.0	1	211	211	0.239	TATCGGAAACCCCTCGACGGACAGCCGCTGTCGGAGTGGAAGGAGGAGCTGAACAGGGTGCACCGCAAGGTCCGGGCCCGCGTCGAACACGCCCTCGCCGGGATGAAGACCTGGAAGATCCTGCGTGACTACCGCCGCCAGGCCCGCACCCTCGGGATCACCGCGGCCGGGATCGCCCATCTCTACAACATCAGCCGGACCGGCTGACCGG
NZ_KB891194	735	ISFsp5	ISFINDER	4	193	FraBCU__NZ_KB891194__ISFsp5__735	1617	NZ_KB891194	184	1394	4.78416e-65	272.0	10	1220	1211	0.749	ACAGACCATATTGCGATCGGCGTTCTCAAAGACATGGTTCCCCGCGAGGTGGTGGACGATGTTCTTACGGAAACAGGCCGCCGCGAGAAACGATCACGATTGCTTCCGGCGCATGTCATGGTCTATTTCACGATGGCGATGTGCCTGTTCTTCGATGACGACTACGAGGAAGTCATCCGAAAACTTGTCGGGACGTTACGTGACCTGCGTTCCTGGAAAGATGAGTGGCGGATCCCGTCGACCAGTGCTATCACCCAAGCCCGCGCGCGGCTTGGGCCGGAGCCGCTCCGCGAGCTTTTCGCCCGGCTGGCGGTCCCAGTCGCTGGGCGTGGCACCCGGGGTGCCTGGCTTGCGGGTCGCCGACTGATGGCAGTTGACGGCGTTCGCCTCGAACTTCCC…
NZ_KB891195	737	Frapec_R_11	REMBX_TRANS_SCORE1000	8	194	FraBCU__NZ_KB891195__Frapec_R_11__737	1594	NZ_KB891195	1	1589	0.0	2366.0	1	1589	1589	0.997	CAATGCCGTGAAGCTTAAGTCGATCTTGAATAGTTGATGTTCGCTGTTCGTGGCTGGCGGGTGGTACGGCGTGGCGGCGTGGCATCGGTGCCGCTGGGTGGTTTGGTCACGGTTCGTGGCTTCGATGGTGACTCCGGACCAGGTGTCGGTGGGTGTGCTGGTGACGGCGGTGCCGCGGGACGCGGTGGACGAGGCGGTGGCGGCCTGCGGCGTCGGTGAGCGGCGCAGGGGCGGGAAACTCCCACCCCATGTGACGGCCTATCTGACGTTGGCGATGTGTCTGTTCTCAGACGACGACTATGCCGAGGTCGCGCAGAAGACGACCGGGTCGCTGGACCGGTTCGGCTGCTGGGACGGGTCGTGGACGCCGCCGAGCGCGAGTGGGATCACCCAGGCGCG…
NZ_KB891198	741	FraACN_R_3	OVER20_GOOD_LOCX_TRANS	4	195	FraBCU__NZ_KB891198__FraACN_R_3__741	789	NZ_KB891198	626	958	1.62082e-32	150.0	1	333	333	0.422	CAGCAGCGCACGGCCGTGAGCGAGCACGATCGGGTCGTTGTCTACGTAGACGACGTGTGCGTCCGGGTTGACCTGCTGGGCTATCTCGTGCACATTCCCCTGGGTCGGCAGGCCGGTGCCAATGTCGAGAAACTGGTCGACACCGGCGTTCGCGAGCCAACGGGTCACCCGCTGCAGGAAGCGCCGATTCTCCCAGACGATATCAAACGTCACCGTCTTACCGAGGGCGGCGTCGACGGCAGCAGCAGCCTCGCGGTCGACCTCGAAGTTGTCCTTGCCTCCGAGAAAGTAGTCGTACATGCGCGCCGGTGTCGGCCGGTCCATCCTGAGATC
NZ_KB891198	743	FraCcI3_R_19	REMBX_TRANS_SCORE1000	17	196	FraBCU__NZ_KB891198__FraCcI3_R_19__743	826	NZ_KB891198	1158	1364	1.08138e-78	320.0	1	207	207	0.251	CGTTCGGCGAGCAGCTCCTCGACATCCCGGTAGGACAGCGCGTACCGCAGATACCAGCGCACCGCCAGGACGATCACCTCCGGGTGGGAACCGGAACCCGGCGAACTCCGACGTCGGAACCGGTGGACAGGCACGCCGTCGACGCATCACCCGATCATGACCGATCGGCAGCCGCAGGACAGCGGACTCCACCGATGCAACAGTGCC
NZ_KB891198	744	Frapec_R_20	ARB_TRANS	14	197	FraBCU__NZ_KB891198__Frapec_R_20__744	1194	NZ_KB891198	1365	1469	8.38934e-36	160.0	1	105	105	0.088	GAACGGACCAAGCGCCAGCCCATCCTCGGCGGCCTGATCAACGAATACGAACGAGCCGCCTAAAACCCCAGGTCACCACCGGTGGCCGACTTCCGACACCCCACA
NZ_KB891199	745	FraCcI3_R_17	ARB_TRANS	8	198	FraBCU__NZ_KB891199__FraCcI3_R_17__745	1005	NZ_KB891199	1224	1316	3.72076e-14	80.0	1	93	93	0.093	CGCGGCTGCCCACGCCGGGTCGGCGAGTTCACCCAGGCCGTCTTCGTCCTGGAACAGGAGGGAATCTAGAAAAACAAACTTTGAAAATGCTCA
NZ_KB891201	746	FraDas_R_3	ISFINDER_CLOSE	19	199	FraBCU__NZ_KB891201__FraDas_R_3__746	1654	NZ_KB891201	1207	1303	5.83321e-12	72.0	1	97	97	0.059	CTATAAGTCAATGCCACTCGATTAAGCCGACGAGCCGCCCGTCCATCCCGACACGCCAATGCACACTCCCTTCTTCGTCAACTCCCGAACTCGGCAT
NZ_KB891203	756	FraCcI3_R_2	REMBX_TRANS_SCORE1000	10	200	FraBCU__NZ_KB891203__FraCcI3_R_2__756	1899	NZ_KB891203	57543	57688	1.17359e-11	72.0	1	146	146	0.077	GGCCCGGCCGGCCCAACGGCCGCCGGGCGACCCGGCCGGCGGCGACCCGGCCGGCGGCGACCCGGCCGGCGGCGACCCGGCCGGCGGCGACCCGGCCGGCAGCGGCCCGGATGGCAGCGGCACCGCGCACGGCTCCGGCGCCCCGG
NZ_KB891203	758	FraCcI3_R_6	REMBX_TRANS_SCORE1000	7	201	FraBCU__NZ_KB891203__FraCcI3_R_6__758	1560	NZ_KB891203	62634	62769	1.93447e-07	56.0	1	136	136	0.087	CGGCCGCGGGCGGTCCGGCGCCGGCCGCGCCCACCCGCGCCGGCGCGGTGAACTGCGCCGCCGCCGCGGGGTCCGCCGCGGGTGCGGGTACCGGAGCCGCCGGAGCCGCCGGGACACCCGCGGCGACCTCCGCGGC
NZ_KB891203	759	ISAnsp11	ISFINDER	0	202	FraBCU__NZ_KB891203__ISAnsp11__759	1510	NZ_KB891203	63857	63915	2.27379e-07	54.0	1	59	59	0.039	GCGGCCGCCCGCCCAGGTGGGCGACGGCGGTGCTCGCGGCCGCCCTCGTCGCCGCGCCT
NZ_KB891204	764	ISFal3A	ISFINDER	1	203	FraBCU__NZ_KB891204__ISFal3A__764	1087	NZ_KB891204	152	371	1.43862e-15	88.0	1	220	220	0.202	GTGGGGGAGGCTGGTGATGGCTGAGCGGCGCCGGTATCCGACTGATCTGTCCGATGCCGAATGGGAGCTGATCGCTCCGTTGATTCCCGATCCCGAACCCGGTGGCCGGCCGGTGGCGCATGAACGCCGGGAAATCGTGAACGCGTTGGCGTACTGGATACGGGCCGGATGTTCCTGGAGGCTGCTGCCCCATGATCTGCCGCCCTGGCAGACGGTCTAC
NZ_KB891204	766	ISRtr4	ISFINDER	0	204	FraBCU__NZ_KB891204__ISRtr4__766	932	NZ_KB891204	843	919	3.04309e-08	58.0	1	77	77	0.083	TTCGCGGTGGTACCCCGCCGGTGGGTGATCGAGCGGACGTTCGCCTGGCTGGTCAAATACCGCCGCCTGTCCAGAGA
NZ_KB891204	769	Frapec_R_18	ARB_TRANS	12	205	FraBCU__NZ_KB891204__Frapec_R_18__769	1226	NZ_KB891204	1031	1137	5.07802e-26	124.0	1	107	107	0.087	GGGTTGATCAGCGAATATCGTAACGCCGCCTGACACCTCCCGCCGAAGACCGCATCAACCGCAAAAGGCCAGCTCACAGGCCAAATCGGGATTCTGGAGCCCCACAG
NZ_KB891208	780	Frapec_R_21	REMBX_TRANS_SCORE1000	35	206	FraBCU__NZ_KB891208__Frapec_R_21__780	1177	NZ_KB891208	36140	36248	9.39731e-23	112.0	1	109	109	0.093	TACTGAAGATTAACGTGTGAAGTTATGTTTATCGGAGGCCTTTACGGGTCGGTCCGGTTTCGGTGAGGAACCCGACGAGAATTCCCGGCCGGTACTGCATGCGTTTCAG
NZ_KB891208	789	ISAnsp4	ISFINDER	0	207	FraBCU__NZ_KB891208__ISAnsp4__789	2195	NZ_KB891208	129910	129993	3.70724e-07	54.0	1	84	84	0.038	GGCGCGCCGACCTACAAGCGCAGCCGGCGCGGCGACGCGGTCGTCGACCGGGCCGCGGCGCGCGCCCTCGCCGAGACCGGGCGG
NZ_KB891208	792	FraCcI3_R_12	REMBX_TRANS_SCORE1000	5	208	FraBCU__NZ_KB891208__FraCcI3_R_12__792	1274	NZ_KB891208	139380	139444	5.08252e-10	64.0	1	65	65	0.051	GTCGGCCAGCTCGCCGCGGACCTCGGCGATGTCGGTGTCGGAGACCGCGCCGGCCAGCCGGCGGT
NZ_KB891208	793	FraCcI3_R_6	REMBX_TRANS_SCORE1000	7	209	FraBCU__NZ_KB891208__FraCcI3_R_6__793	1560	NZ_KB891208	152197	152250	1.97461e-07	54.0	1	54	54	0.035	GCCGGCGGCCGGGCCCGGGCCGGGCCGCCGGCCGGCCCGGCCGGCGGGCGGCCG
NZ_KB891208	794	FraCcI3_R_6	REMBX_TRANS_SCORE1000	7	210	FraBCU__NZ_KB891208__FraCcI3_R_6__794	1560	NZ_KB891208	201015	201167	7.76773e-07	54.0	1	153	153	0.098	CGGCGAGCGCCCGCCCGAGCGACGGCCCCCCGGCACCGCCGCGGCTGTCGTCGGCCCCAGCCCCAGCCCCAGCCCCAGCCCCAGCCCCGGCCCCGGCCCCGGCGGGGCCGCCGCCGCGCAGGGTCAGGGCCCGCAGGTGACCGGCGGCCGCCG
NZ_KB891208	802	FraCcI3_R_6	REMBX_TRANS_SCORE1000	7	211	FraBCU__NZ_KB891208__FraCcI3_R_6__802	1560	NZ_KB891208	256644	256714	2.99183e-07	54.0	1	71	71	0.046	GAGCTCGCCGCCGAGGATCCCGCCGCGGCCGCCGCCGGGGGCGCCACCCGCCCGGCGGGCGCGCCGGCGCC
NZ_KB891208	804	FraCcI3_R_6	REMBX_TRANS_SCORE1000	7	212	FraBCU__NZ_KB891208__FraCcI3_R_6__804	1560	NZ_KB891208	312087	312237	5.0728e-11	70.0	2	152	151	0.097	GCCGCCGGCGGCGTCGTCGCCGGCGCCTTCGACGACGACGCCTTCGACGACGACGCCGGCCGCCGCCGGGCCGCCGGCCTCCGCCGCGCCCGCCTCGACGACCCGGGCGGCGCCGGCCGCCGCGGGCGGGCCGGGCGGGCGGGGGGCACCG
NZ_KB891208	812	FraCcI3_R_6	REMBX_TRANS_SCORE1000	7	213	FraBCU__NZ_KB891208__FraCcI3_R_6__812	1560	NZ_KB891208	369185	369297	1.94938e-09	64.0	80	192	113	0.072	CGGCCCGGGCGGCCGCCCGGAGCACCGCCCGGGCCGCCGCCGCCATCGCGGACGCGGCCGCGACCGCGGGCACCCGCGGCACTGCGGCCGGCGGCGCCGGCGGCGCCGCCGGC
NZ_KB891208	814	FraCcI3_R_6	REMBX_TRANS_SCORE1000	7	214	FraBCU__NZ_KB891208__FraCcI3_R_6__814	1560	NZ_KB891208	390209	390322	1.06196e-09	64.0	1	114	114	0.073	CCGCCGACGGCCGCGCCGCCGGTGCCGGCCCCGGCGGCGCGGCCAGTGCCGCCGCCGGTACCGGCAGTACCGGCGGCGCCTCGGGCGGCGGTGCGGCCGGCGTGTCGGCGAGCG
NZ_KB891209	816	Frapec_R_27	GOOD_NX_LOCAL_IS	8	215	FraBCU__NZ_KB891209__Frapec_R_27__816	1033	NZ_KB891209	1	405	1.24826e-180	696.0	1	405	405	0.392	TACCTGGACCGCTGCGACCGGCACTACACCAACCAGCGCTGGCTGCGCCGTGACTTCGGCGGCAAGCTGCCCAGCGAGGTGTTCCGCGACCACTCGCTCGCCTGCTACGTCACCGACCCGACATCGCTGAAGCTGCGCAACGAGATCGGGATCGACATCATCGCGTGGGAGTGCGACTACCCGCACNCGGACTCGATCTGGCCCGAGGCGCCGGAGTTCGTGCTCAACGAGCTGAACAACGTCGGCGCGACCGACGAGGAGATCGACAAGATCACCTGGCGGAACGCCTGCCGGTTCTTCAACTGGGACCCGTTCGCCGAGATCCCGAAGGAGCGGGCGACCGTCGGTGCCCGTCGCGCGATCGCGACCGACGTCGACACCACCATCCGCTCCCGCAAG…
NZ_KB891209	819	Borp_R_6	OVER20_GOOD_LOCX_TRANS	59	216	FraBCU__NZ_KB891209__Borp_R_6__819	715	NZ_KB891209	37776	37818	1.6778e-06	50.0	1	43	43	0.06	CGGCCCGGCCGGCACCATCGGCGCCGCCGGCCCGGCCGGCGCC
NZ_KB891209	824	FraCcI3_R_4	REMBX_TRANS_SCORE1000	6	217	FraBCU__NZ_KB891209__FraCcI3_R_4__824	1695	NZ_KB891209	58406	58488	3.64745e-07	54.0	1	83	83	0.049	GGCCGACGCCGCCTCCTGACGCCCGCCACGGCGGCGAGCGGGGCGACGGCGGCCGGCGGGCCCCCGGGCCGGGCCGGGAGCCC
NZ_KB891209	825	FraCcI3_R_6	REMBX_TRANS_SCORE1000	7	218	FraBCU__NZ_KB891209__FraCcI3_R_6__825	1560	NZ_KB891209	63522	63595	1.08525e-06	52.0	1	74	74	0.047	CGGGCCCTGCGCGGGCGGGCGTGCCCCGGGGCCGGCACCCGCGGGGCGCGGGGCGGCGGGCCCGAAGCCCGCGG
NZ_KB891210	841	FraEu_R_7	OVER20_GOOD_LOCX_TRANS	22	219	FraBCU__NZ_KB891210__FraEu_R_7__841	1219	NZ_KB891210	10386	11607	3.45348e-54	232.0	1	1222	1222	1.002	ATGGAGGGCGTCCGAGTGCTGGAGGTCGCCCAATACACTTTCGTCCCCGCTTCCGGAGCGGTTCTGGCCGACTGGGGAGCGGATGTGATCAAGGTTGAACACGCCGAGTACGGCGACGCCCAGCGCGGGCTGATCCGACTCCTGGGTCTCGATGTCTCCAGCGACGGAAACACGTTCTTTCCCATCATGGAGGCCCCCAACCGCGGCAAACGCAGCATCGGGCTCGCGCTCGAGAAACCCGGCGCGCGCGTCGTTCTGGAGAAGCTCGTCGCGCGGGCCGACGTGTTCGTGACGAACTTCCTGCCCAGGTCACGGTCCCGGCTGAGGATCGACGTCGAGGACATCAGGGCGATCAATCCCGACATCATCTACGTACGGGGCAGTGGTTTCGGCCAGCGC…
NZ_KB891210	850	Frapec_R_11	REMBX_TRANS_SCORE1000	8	220	FraBCU__NZ_KB891210__Frapec_R_11__850	1594	NZ_KB891210	47822	47891	1.02337e-06	52.0	1	70	70	0.044	GGCCCGCCGCGCCCGCCGCGTCCGCCGCGCCCGCGGCACCGACCGAGCCGGTGGCGCCCGCGGGGCCGGC
NZ_KB891211	858	ISRhosp4	ISFINDER	1	221	FraBCU__NZ_KB891211__ISRhosp4__858	1349	NZ_KB891211	11	217	3.14715e-26	126.0	1	207	207	0.153	TACTGCAACGGCACTTGGTGGTCGTGGTGGATGATCTGCGTTGTGGTGGTGGAGGCGTGGGCTGGCGAGCTGGACGGGCTGTGTGGGCGGATCGGGGGCCGGTTCGGTCGGGCGGAGCCACGCCGGCGGGCCAGTGAGTATGTGTCCGGGCTGGTCGCCGGTTTGGACCGCAAGAACGGGTGGACGCTGGCGGAACGGGCCGGTGAA
NZ_KB891212	867	FraCcI3_R_6	REMBX_TRANS_SCORE1000	7	222	FraBCU__NZ_KB891212__FraCcI3_R_6__867	1560	NZ_KB891212	49078	49182	7.28972e-07	54.0	1	105	105	0.067	CCGGCGCCGTCGTCGGTCCCGCGGCCGGCGCCGGCGCCGGCGCCGCTCCCGCGGCGGGCTACGGGCCGGTCCCGAGGGCGGCGAGCACCGGGAGCAGCGCGGCGC
NZ_KB891212	871	FraCcI3_R_6	REMBX_TRANS_SCORE1000	7	223	FraBCU__NZ_KB891212__FraCcI3_R_6__871	1560	NZ_KB891212	78765	78886	4.90821e-08	58.0	1	122	122	0.078	CCCGGCGACGGGCGAGATCGTCCGGCCGGCCGCACCGGCCGCACCGGCCGCACCGGCCTCAAGCGCCGCCCCGGCCCCGGCGACCGCTCCGGCGCCGGCCGCCGCTTCGGCGCCGGCCGCCG
NZ_KB891212	872	FraCcI3_R_6	REMBX_TRANS_SCORE1000	7	224	FraBCU__NZ_KB891212__FraCcI3_R_6__872	1560	NZ_KB891212	90798	90940	6.28415e-14	80.0	1	143	143	0.092	CGCCGCCGGCGGCACCGGTCCGAGCGGCACCGGTCCGAGCGGCACCGGCACCGGCGGCGGCCCGGGCGGCGCCGCGCCGGCCGGCGCGGGGGCCCCGGTCCCCGGCTGCGACACGGCGCGGGTGGTGCGTGACCGGGTCGCGT
NZ_KB891212	873	ISCmi3	ISFINDER	0	225	FraBCU__NZ_KB891212__ISCmi3__873	1459	NZ_KB891212	93046	93275	6.13492e-36	162.0	1	230	230	0.158	GAGATGGCCGAGCACGCCCGATTCACCGTCACGACCGGTATCCCTGTCTACTTCTGCGACCCGCATTCACCATGGCAGCGTGGGAGCAACGAGAATACCAACGGGCTGCTCCGCCAGTATTTCCCTAAGGGCACCGACCTGTCGGATCACACACAGGCGGAACTCGACCGTGTCGCCGACCTGTTGAATCGCCGCCCGCGTCAGACCCTGGACTGGGATACACCCGCCGA
NZ_KB891213	876	FraCcI3_R_6	REMBX_TRANS_SCORE1000	7	226	FraBCU__NZ_KB891213__FraCcI3_R_6__876	1560	NZ_KB891213	6598	6661	7.3717e-08	56.0	1	64	64	0.041	CCGGTGCCGGCGGGGGCCGGCGGACCGGGCCCCGCCGGCGCGCGGGCGCCGGCCGGCGTCGACG
NZ_KB891213	877	Frapec_R_11	REMBX_TRANS_SCORE1000	8	227	FraBCU__NZ_KB891213__Frapec_R_11__877	1594	NZ_KB891213	25800	25951	4.34036e-11	70.0	32	183	152	0.095	CCGGGCCGGCGGCGTCCGCCGAGCCCGCCACGGCGGAGCCGGCCGCGGCCGAGCCCGTCGAGCCCGCGGCGCCCGTCGAGGCCGCGGCGTCCGTCGAGGCCGCCGAGCCCGCGCCGGCGACCCGGCCGGTGGCCTCGCCCGGGGCGCCGAGC
NZ_KB891213	879	FraCcI3_R_12	REMBX_TRANS_SCORE1000	5	228	FraBCU__NZ_KB891213__FraCcI3_R_12__879	1274	NZ_KB891213	27919	29192	0.0	1256.0	1	1274	1274	1.0	CCGTTGCATGACAGTGCTGGATGGCGCTGGTCATGCCGCCTCACCTTGCGGTGGGGCACCCCGGGTCTGACCGGCCGCGGCCGTGCCTGGTTCCCGCTTCACAGCCACCGGCCCCGCGAGCGGGGTCTTATGGTCGGCTCCACGGGCGTTTTGCGTCTCCGATGTACTGGCGGCGACGAGGTTGCGCAGGTTGACCGCCGCGTTGGTGTCGCGGTCGATCACCAGGTAGCAGGACTGGCAGTGGAACGTGCGGTCCGACAGCGTCAGGCTTGGGTTTCGCCAGCCGCAGCCGGAGCAGGTCTTCGAGCTTGGGTACCAGCGGTCCGCGATGTGCAGCCGCGAGCCGTACCACCGGGTCTTGTAGTCGAGTTGGCGGCGGATCTCGGCCATCCCGGTGTC…
NZ_KB891213	880	Frapec_R_38	ARB_TRANS	3	229	FraBCU__NZ_KB891213__Frapec_R_38__880	812	NZ_KB891213	29193	29505	2.41584e-116	460.0	1	313	313	0.385	CGTCGTCGAGCACCGGGACCGGTTCGCCCGGTTCGGCGCCGAGTACGTCGAGGCCGCGCTCGCCGCGAACGGCCGGCGCCTGCTGGTCGTCGACCCCGCCGAGGTCGATGACGACCTCGTCCGGGACATCACCGAGATCCTCACGTCGATGTGCGCTCGGCTCTACGGCCGCCGGGCCGGCGCGAACCGCGCCCGGCGCGCGGTCGCCGCCGCGACCGAGGCTGCCGAATGAAGACGACGCAGGCGTTCCGGTTCGCGCTCGACCCGAACGACGTCCAGCTTGCCGGCCTGCGCCGCCACGCCGGGGCGGCCC
NZ_KB891213	881	FraCcI3_R_12	REMBX_TRANS_SCORE1000	5	230	FraBCU__NZ_KB891213__FraCcI3_R_12__881	1274	NZ_KB891213	29506	29808	4.08739e-72	296.0	1	303	303	0.238	ATCGTGGTCACGGCCGGGTCGCGCAGTAGGGCGAGGAACTTCCGGCGGTGCCCGTTCAGCGCGGAGCCGACCTCGGTCACGACCCGGCCGACCGGCAGGCCCTGCCCAGCCGCCCACATGGTGACCCGCGCGACCTGCCGGTCAAGATCCGATCGCTGGTCGGCGGACGAGACCCGGGCGTACACCGCGACCGTCTCCACCGCCGCCGGCCGGGCCGGCTCGTCGACCAGGATCAGCCCGCCGACCCTGCGCGCGGGCACGGGCAGCCTGCCCTCAAGGAACCACTGACGGGCGGTCGAGTAC
NZ_KB891213	884	FraCcI3_R_6	REMBX_TRANS_SCORE1000	7	231	FraBCU__NZ_KB891213__FraCcI3_R_6__884	1560	NZ_KB891213	31784	31943	1.68726e-15	86.0	1	160	160	0.103	CCTCGGGCGGGGCCGGCAGCGCCTCCGGCTCGGACGGGCCGCGGCAGGCCGGCGGCCCCACGTCCCCGGCCAACCCCGGCGACGCCGCCGGCCCGGCCGACGGCGACCCGGCCGACGGCGACCCGGCCGGGGCTCGCCGGCGCGGCCGCCGGCGGCGGCG
NZ_KB891213	886	ISArsp6	ISFINDER_NOFULL	0	232	FraBCU__NZ_KB891213__ISArsp6__886	26712	NZ_KB891213	37288	37350	7.20026e-08	56.0	1	63	63	0.002	ATGCCGCGGGCCACCTTCTGCCAGCCCCAGGTCGCCAGCTTCGGCCTCACCGAGGCGCAGGCG
NZ_KB891213	887	FraCcI3_R_6	REMBX_TRANS_SCORE1000	7	233	FraBCU__NZ_KB891213__FraCcI3_R_6__887	1560	NZ_KB891213	58466	58588	6.03921e-07	54.0	1	123	123	0.079	GCGACGGTCCGTGACCTGCGCCCGGCGCCGGCGGGCTCGCCGGCGGCCGGCCCACGAACGGCGGCCGGGCCGCGGGACGGGCGGCGCCGGCCGGAGCTCGCCTCGTTCCTGCGCAGCCGGCGC
NZ_KB891213	888	FraCcI3_R_6	REMBX_TRANS_SCORE1000	7	234	FraBCU__NZ_KB891213__FraCcI3_R_6__888	1560	NZ_KB891213	69569	69701	2.19338e-13	78.0	11	143	133	0.085	GCGGCCGGCGCGGGCGCGGGCGCGGGCGGCAGCGGTGGCGCGGGCTCGGGCGGCAGCGGTGGCGCGGGCTCGGGCGGCAGCGGTGGCGCGGGCGACAGCGCGGGCGCCGGCGCCGCCGGGGGCGGCTCGTGGA
NZ_KB891214	893	Frapec_R_11	REMBX_TRANS_SCORE1000	8	235	FraBCU__NZ_KB891214__Frapec_R_11__893	1594	NZ_KB891214	2540	2630	1.18206e-07	56.0	1	91	91	0.057	GCCGCGCCCGCGTAGCCGCGCGGCCAGCTCGGCGCGGTCGAGGCCGCCGTCCAGCACGAGCCGCTCCGGGTGGGCCCCGTGCCGGCGCAGC
NZ_KB891214	917	FraACN_R_5	ARB_MGE	8	236	FraBCU__NZ_KB891214__FraACN_R_5__917	572	NZ_KB891214	45191	45636	3.98224e-67	278.0	1	446	446	0.78	GAGCTGGAGGCCGCGATCTGCGGGTGGGCGGGCCGGCTCGCCGCCGCGACCTGCGGTTGGCTGGTTCTGGTCGCTGCCTTCGACCAACGCGGCGGCTGGTCGGGGGTCGGGCTGCGCTCGTGCGCGCACTGGCTGTCCTGGCGCTGCGGGATCGGACTACGTGCCGCCCGCGAACACCTCGCCACCGCCCGCGCCCTCGAACACCTCCCCGCGGTGCGGGCGGCGTTCGCCGACGGCATGATCTCCTACTCGAAGGTCCGGGCGATCANNCGGATCGCCGACCCCGCCACCGAGCGTCTCTGGCTCGAGCACGCCCTGCACTGCACCGCGGGCCAGCTCGAACGCCTCGCCCGCAGCCTCCGCCAGGCCACCGCCGACCCAAACGACCGCACCCGAACA…
NZ_KB891215	944	FraEu_R_7	OVER20_GOOD_LOCX_TRANS	22	237	FraBCU__NZ_KB891215__FraEu_R_7__944	1219	NZ_KB891215	22287	22326	1.45895e-06	50.0	1	40	40	0.033	CCGGCGGCGGCGAGCCGTTCCAGCTCGTCCCGGCCGGTGC
NZ_KB891215	946	FraCcI3_R_6	REMBX_TRANS_SCORE1000	7	238	FraBCU__NZ_KB891215__FraCcI3_R_6__946	1560	NZ_KB891215	43162	43304	1.68627e-08	60.0	1	143	143	0.092	CGCCGCCGGCACCGCTGCCGCCCGTGCCGGCCGAGCCGCCCCGGCCCGGCTGCTGCTCCGGAGGGCCGGCGCCGGCCCCCGCCCTGGCGAGGCGCAGCCGGCGCGGGATGCGCTGGCGCGGGCCGGCCGGCGCGGGCCGGCCG
NZ_KB891215	948	Frapec_R_11	REMBX_TRANS_SCORE1000	8	239	FraBCU__NZ_KB891215__Frapec_R_11__948	1594	NZ_KB891215	47998	48070	1.21047e-06	52.0	5	77	73	0.046	CGGCCGTCCGGCCCACGGCCGCCGCTCCCGCCGGGCCCGCCGCCGCTCCCGGCCGGCCCGGTCCCGCCCGGCC
NZ_KB891216	958	FraCcI3_R_2	REMBX_TRANS_SCORE1000	10	240	FraBCU__NZ_KB891216__FraCcI3_R_2__958	1899	NZ_KB891216	14964	15068	2.02441e-06	52.0	15	119	105	0.055	CGGCCGCGCGGACGCCGATCGCGTGGCCGCCGATCGCGTGGCCGCCGGCCGCCCCGGTGACGGCGCCGCGGGCACCGGCCGCGCCGCCACCGGCCCCGCCGACGC
NZ_KB891216	961	FraDas_R_4	OVER20_GOOD_LOCX_TRANS	37	241	FraBCU__NZ_KB891216__FraDas_R_4__961	1587	NZ_KB891216	28978	29026	5.84781e-07	52.0	1	49	49	0.031	CGCGGCGGCCTCGACCGGCTGCCCGCGCAGCGCCAGCACCAGCGCCGCG
NZ_KB891216	970	Frapec_R_24	REMBX_TRANS_RATIO15	8	242	FraBCU__NZ_KB891216__Frapec_R_24__970	1083	NZ_KB891216	65715	65755	1.16873e-06	52.0	1	41	41	0.038	GCCGGCGCGGCCGGCGGCGCGGCCTGAGCGGCCGGCGGCGG
NZ_KB891216	972	ISSav6	ISFINDER	0	243	FraBCU__NZ_KB891216__ISSav6__972	1244	NZ_KB891216	70808	71377	2.99531e-122	482.0	205	774	570	0.458	GAGGCTTTGCCGACCTGGCTGATTGCGGGTGGGGTGGGCGTGGAGGCCGGGTTCGGGAAGAGGTGAAGCTCCTGGTGGACGGGTTGTCGACCAAGACCACCTGTCCGCCTGGAGCTTGGCGTGCTTTTCTACCCGGTCGGGGTCGATCTGTCCACCCCGACTCCGCGTTTCCTGACCGACCGGCTGCACGCCCGCCGCCGCGAACGCGGCACCCGCTGGCGGCGCCTGCCCGCGGACCGCCAAGCCCTGCTCGTGCTGGCGCACCTGCGCCGCGGACACACCTACGCCCCGCTCGCCGCCGGCTTCGGGATCGGGGTCAGCACCGTCTACCGGTACGTCGTCGAAGCCGTCGACCCGCTCGCCGCGCTCGCCGTGGATCTACCCACCGCCCTACGCACC…
NZ_KB891216	975	FraCcI3_R_19	REMBX_TRANS_SCORE1000	17	244	FraBCU__NZ_KB891216__FraCcI3_R_19__975	826	NZ_KB891216	71556	71598	1.6778e-06	50.0	1	43	43	0.052	GCGGGGCCGCGTCGGCGAGCAAGGGCGTAAAGCGCTGCACGCA
NZ_KB891217	977	ISRhosp4	ISFINDER	1	245	FraBCU__NZ_KB891217__ISRhosp4__977	1349	NZ_KB891217	1	288	7.62755e-55	232.0	1	288	288	0.213	TACTGCAACGGCACTTGGTGGTCGTGGTGGATGATCTGCGTTGTGGTGGTGGAGGCGTGGGCTGGCGAGCTGGACGGGCTGTGTGGGCGGATCGGGGGCCGGTTCGGTCGGGCGGAGCCACGCCGGCGGGCCAGTGAGTATGTGTCCGGGCTGGTCGCCGGTTTGGACCGCAAGAACGGGTGGACGCTGGCGGAACGGGCCGGTGAACGGTCCCCGGACGGGATGCAGCGGTTGCTGCGCCGTGCGGACTGGGACGTGGACGGGGTCCGTGACGACGTCCGGGACTAC
NZ_KB891217	978	IS117	ISFINDER	0	246	FraBCU__NZ_KB891217__IS117__978	2527	NZ_KB891217	68135	68205	3.19439e-13	76.0	1	71	71	0.028	TGCACATGATCCAGGAGTACGCCCGGCACAACGGCCACGCGGCCATGATCCGCGAGCTCCTCGACGGCACC
NZ_KB891218	979	FraCcI3_R_1	REMBX_TRANS_SCORE1000	2	247	FraBCU__NZ_KB891218__FraCcI3_R_1__979	1920	NZ_KB891218	2196	2260	4.60415e-07	54.0	19	83	65	0.034	GCGGCCGCCGGTGGCGGCGCGGCGGCCCGCGGCGTGCCCGCCGCCGAGGGCGGGGCCGGCGGCGG
NZ_KB891218	986	FraCcI3_R_6	REMBX_TRANS_SCORE1000	7	248	FraBCU__NZ_KB891218__FraCcI3_R_6__986	1560	NZ_KB891218	40613	40726	5.50107e-07	54.0	1	114	114	0.073	CCCGCGGCCGGCGGGCCGCCGCCCGGCACCCCCGACGGCGACCGGCACTGGCTGGGCCGGGCCGTCGAGCTGAGCCGGCGCTGCCCGCCGTCGGTCACCGCCTTCGCCGTCGGC
NZ_KB891218	987	FraCcI3_R_6	REMBX_TRANS_SCORE1000	7	249	FraBCU__NZ_KB891218__FraCcI3_R_6__987	1560	NZ_KB891218	44708	44825	4.71188e-08	58.0	1	118	118	0.076	GGCCGGCCGGGGCGGCCGTCCGTCGGACGGCCGGCGGATTCGGGGCCGGCGCCCCGCGCCCCGGCTCGGGCCGCGGCGGGCGCGGGCGGCTGCGGGTCTGCCGGCGACCGACGGTCGC
NZ_KB891219	997	FraCcI3_R_6	REMBX_TRANS_SCORE1000	7	250	FraBCU__NZ_KB891219__FraCcI3_R_6__997	1560	NZ_KB891219	30782	30864	1.04501e-07	56.0	1	83	83	0.053	CGCGGCGGCCGCCGCCGGCGACATCTCCACCGCCCGGCTTCTCCTCTCCGCTGCGGCCGGCGCGGCCGCGGGCGCCGCCGGCG
NZ_KB891219	1009	ISArsp6	ISFINDER_NOFULL	0	251	FraBCU__NZ_KB891219__ISArsp6__1009	26712	NZ_KB891219	111153	111455	1.8991e-18	98.0	1	303	303	0.011	TGGGCGGTCCCGTTCGGGATCGTTGGCGCGCGGATCTACCACGTCGTCAGCAGCCCCGAGGCCTACTTCGGTACGGACGGCGATCTGCTGGCCGTCTTCGAGGTGTGGAACGGCGGCCTGGCGATCTGGGGCGCGGTCTCCGGCGGCGCGCTCGGCGCCTGGATCGCCTGCCGCCGGATGCGGGTCTCGTTCGGCCTGTTCGCCGACGCGCTCGCGCCGGGCCTCGCCCTCGCGCAGGCGATCGGGCGCTGGGGGAACTGGTTCAACCAGGAGCTCTACGGCCGCGCGACGGACGTGCCCTGG
NZ_KB891219	1017	ISMex13	ISFINDER	0	252	FraBCU__NZ_KB891219__ISMex13__1017	2359	NZ_KB891219	174045	174102	6.34309e-08	56.0	1	58	58	0.025	TGGTCGGCCCTCCCGGCACCGGCAAGACCCTGCTCGCGCGCGCCGTCGCCGGCGAGGC
NZ_KB891219	1030	ISFsp4	ISFINDER	2	253	FraBCU__NZ_KB891219__ISFsp4__1030	1784	NZ_KB891219	290126	291628	1.93293e-77	318.0	1	1503	1503	0.842	TGCTCCTCGATGTACCGACGGAGCATGTCGAGCGGGGCGCCGCCGACGGAGCCGGCGAAGTACGACCCCGACCACAACCGCTGGGCGCGCCAGTAGTGCTGGATCAGCTCAGGGAACTCCTGGCGCATCCGCCGCGACGACACCCCTTTGAGGCTGTTCACCAGCCGGGACACGGCGACCTTGGGCGGGAAGTTCACCAGCAGGTGGACATGGTCACGTTCGCCGTTGAACTCGACCAGCTCGGTCTCGAAGTCGACGCAGACCGACCGCATGATCTCTTCCATCCGAGTCAGGTGCCGGTCCTCGAACACCTGATGCCGGTACTTGGTGACGAAAACCAAGTGGGCATGCATCGCAAAAACGCAGTGCCTGCCAGTACGTACACCAAGATCATCAGTC…
NZ_KB891219	1032	FraACN_R_5	ARB_MGE	8	254	FraBCU__NZ_KB891219__FraACN_R_5__1032	572	NZ_KB891219	307364	307868	1.08744e-68	284.0	10	514	505	0.883	GATCTGCGGCTGGGCCGGCCGGCTCGCGGCCGCGACCTGCGGCTGGCTCACCCTGATCGCCGCCTTCGACCAACGCGGCGGCTGGTCAGGGGTCGGGCTGCGCTCGTGCGCGCACTGGCTGTCCTGGCGCTGCGGGATCGGACTACGTGCCGCCCGCGAACACCTCGCCACCGCCCGCGCCCTCGAACACCTCCCCGCGGTGCGGGCGGCGTTCGCCGACGGCATGATCTCCTACTCGAAGGTCCGGGCGATCACTCGGATCGCCGACCCCGCCACCGAGCGTCTCTGGCTCGAGCACGCCCTGCACTGCACCGCGGGCCAGCTCGAACGCCTCGTCCGAGCCCTCCGCCAGGCCACCAATCCGGCCGACCACGCTCAGGCGCAGGCGGCCCGGCGGGT…
NZ_KB891219	1034	ISMtsp8	ISFINDER	0	255	FraBCU__NZ_KB891219__ISMtsp8__1034	2371	NZ_KB891219	326352	326416	2.63281e-07	54.0	1	65	65	0.027	TCGGCCCGGCGGGCACCGGCAAGACCTACCTGGCGATGGCCAAGGCCGTGCAGGCGCTGCAGGCG
NZ_KB891219	1035	FraCcI3_R_6	REMBX_TRANS_SCORE1000	7	256	FraBCU__NZ_KB891219__FraCcI3_R_6__1035	1560	NZ_KB891219	370914	371029	1.32185e-08	60.0	1	116	116	0.074	CCCGGACCCGGACCCGGGCCGGCCGGCGCCGGCGTGCCGGCAGCCGTGGGCCCGGCCACTCCCCCGCGCCCGGCCGGGGCCGCGGCCGGGGGATCGAGCTCGGCGCGGGCCGCGCG
NZ_KB891220	1045	FraEu_R_7	OVER20_GOOD_LOCX_TRANS	22	257	FraBCU__NZ_KB891220__FraEu_R_7__1045	1219	NZ_KB891220	49955	49989	1.09421e-06	50.0	1	35	35	0.029	TCGTCCAAGCCGCCTCGGCGCCGATCGCCGACTGG
NZ_KB891222	1070	ISAmi1	ISFINDER	1	258	FraBCU__NZ_KB891222__ISAmi1__1070	883	NZ_KB891222	60659	60904	1.09182e-45	198.0	1	246	246	0.279	GATCATGTTGGGGTGCAGGTCATCTCCGCCGCCGACCCTCAGTGGATCTTCCCGTTCACCGGGTTGAAGCCGACCCAGTTCCGCCGACTGGTCCGTCTCGTCGCCCAGCGCGGCGGGGACCGGATCGCCGACGGGCGGCCGGGACGGCCGTGGGCGTTGCCTCTGCCGGACCGGGTGCTGCTGGTCGCGGCCTACTGGCGCACGAACCTGACCCTGCGCCAGATCGCCCCCGCTGTTCGGGGTGTC
NZ_KB891223	1074	Frapec_R_21	REMBX_TRANS_SCORE1000	35	259	FraBCU__NZ_KB891223__Frapec_R_21__1074	1177	NZ_KB891223	38363	38406	1.4371e-07	54.0	1	44	44	0.037	CGCTCCCGTTCCACCCGGGCGGCGGGCGGCCCCGCCACCGGTCG
NZ_KB891223	1075	FraCcI3_R_2	REMBX_TRANS_SCORE1000	10	260	FraBCU__NZ_KB891223__FraCcI3_R_2__1075	1899	NZ_KB891223	42942	42987	4.28587e-08	56.0	1	46	46	0.024	GCCGCGGGGGCGGGCGGGCGCCGCGGCCCGGCCGGCGCGGCGGCGG
NZ_KB891223	1076	FraCcI3_R_6	REMBX_TRANS_SCORE1000	7	261	FraBCU__NZ_KB891223__FraCcI3_R_6__1076	1560	NZ_KB891223	45551	45667	6.24037e-09	62.0	40	156	117	0.075	GCGCGGCGGAGGCGGCGGCGGGCGCCGGCCGGGCGGCCGGAGCGGCCGCGGGGGCCTGCGCCGCGGCGGGAGCGGCCGGCGCGGCCGGAGCCGCGGGAGCGCTGGGAGCCGCGGCCG
NZ_KB891223	1084	ISArsp6	ISFINDER_NOFULL	0	262	FraBCU__NZ_KB891223__ISArsp6__1084	26712	NZ_KB891223	46392	47745	1.52317e-84	344.0	1	1354	1354	0.051	GACCTGGTCGTCCTCGGGGGCGGCAGCGGCGGCTACGCCGCCGCGCTGCGCGCCGCCGAGCTCGGCCTGCGGGTCGTCCTGATCGAGAAGGACAAGCTCGGCGGCACCTGCCTGCACCGCGGCTGCATCCCGACGAAGGCACTGCTGCACGCGGCGGAGGTCGTCGACACCGTCGCCGCCAGTGAGAGCTTCGGCATCCGGGCCACCCTGGACGGCATCGACATGGCCGGGGTCGGCGCGTACCGGGACTCGGTGGTCGACGGCCTGTACAAGGGCCTGAGCGGGCTGGTCCGGGCCCGCGGCATCGAGGTCGTCACGGGCCTCGGCCGGCTGGTGTCGCCGACCGCGGTGGCCGTCGGCGACCGGGTGGTCGAGGCCCGGCACGTGCTGCTCGCCACC…
NZ_KB891224	1090	FraCcI3_R_6	REMBX_TRANS_SCORE1000	7	263	FraBCU__NZ_KB891224__FraCcI3_R_6__1090	1560	NZ_KB891224	22301	22400	2.17172e-11	70.0	3	102	100	0.064	ACCCCGGCGACAGGTGCCCCGGTCGCTCCGTCGACCGGCCCGCGGCCCGGCGGGACGCCCAGCGCCGGCGCCGGCGCCGGCGCCGGCGCCGGCGCCAGCC
NZ_KB891225	1101	FraCcI3_R_12	REMBX_TRANS_SCORE1000	5	264	FraBCU__NZ_KB891225__FraCcI3_R_12__1101	1274	NZ_KB891225	57316	57568	1.20021e-89	360.0	1	253	253	0.199	GGCACTCCTGGTCTGACCGGCCTTGGCCGTGCCAGGTTCCCGCTTCCCAGCCACCTGCCCGCTCGTGCGGGTCTTATGGTCGGCTCCACGGGCGTTTACGGTCTCCGACGTACTGGCGGCGACCTGGTGTCTGAGGTTGATCGCGGCGTTGTGGTCGCGGTCGGCCACCAGCCCGCAGGACTGGCAGCGGAACGTGCGGTCCGACAGCGTCAGGCTTGGGTTTCGCCAGCCGCAGCCGGAACAGGTCTTCGAG
NZ_KB891225	1102	Frapec_R_3	ARB_MGE	3	265	FraBCU__NZ_KB891225__Frapec_R_3__1102	1946	NZ_KB891225	57580	57841	5.68223e-18	96.0	1	262	262	0.135	GGTGGGCCGCCGGCGAGGTACCCGCGGGTGCGGGTCCTTTTCCGACGGCCCCCAGCCCGAACGACGCATGCGACTTTCACCGCACGTCGCTCTCCGGTGACTATGACGTGAGCTGCGGGATCGGCTTTCCGGTGTGGATGGTGTCGTGGCAGGAACGGCAGACCACGAGGGTCTTGCGTCGCCGTCGTGCCATGTCGGCCGCCCATGCCGGCTGTGGTTGTCCCGGATATGCGAGTTCTGACAGCCGCCGGACGTGGTGCAC
NZ_KB891226	1106	FraCcI3_R_6	REMBX_TRANS_SCORE1000	7	266	FraBCU__NZ_KB891226__FraCcI3_R_6__1106	1560	NZ_KB891226	9573	9645	3.11151e-07	54.0	1	73	73	0.047	CGGCGGCGCGGCGGCCCGCACGGCCGTCGCGGCCCGCGGGCGCCGCGCCGACGCGGGTCCCGGTGCCGGCCGG
NZ_KB891226	1108	FraCcI3_R_4	REMBX_TRANS_SCORE1000	6	267	FraBCU__NZ_KB891226__FraCcI3_R_4__1108	1695	NZ_KB891226	29720	29772	5.48592e-08	56.0	1	53	53	0.031	CCGCAGCCGGCGGGCCGGCGCGCACGCCGACGACGACCCGCCGCCGCCGTCCT
NZ_KB891226	1118	FraEu_R_7	OVER20_GOOD_LOCX_TRANS	22	268	FraBCU__NZ_KB891226__FraEu_R_7__1118	1219	NZ_KB891226	39621	40831	0.0	1268.0	1	1211	1211	0.993	ATGAGCGGTGTCATGGAGGGCGTCCGCGTCCTCGAGGTCGCCGAGCACACCTTCGTGCCGGCGGCCTCGGCCCTGCTGGCCGACTGGGGCGCGGAGGTCATCAAGATCGAGCACGTCGAGCGCGGCGACGCCATGCGCGGGCTCGCCTCGGCCGGGGTGGCCGCGGTGCCGGCGGACGTCCACGTGCTGCTGGAGCACTCCAACCGCGGGAAGCGCAGCCTGGGCCTCGACCTCACGTCCGACGAGGGCCGCGACCTGCTCTACCGGCTGGCCGCGACGTCCGACGTGTTCCTCACCAACAAGCTGCCTAAGGTGCGGGCGAAGCTGAGGATCGACGTCGAGTCGATCCGCGAGCACAACCCGCGCATCATCTACGTGCGCGGCACCGGCCAGGGCGAG…
NZ_KB891228	1127	FraCcI3_R_6	REMBX_TRANS_SCORE1000	7	269	FraBCU__NZ_KB891228__FraCcI3_R_6__1127	1560	NZ_KB891228	28156	28217	8.56287e-07	52.0	1	62	62	0.04	CGGCGTCGGCGAGCACCCGGCGCCGGACGAGTGAACATCCGCCGGCGGCGGCGGCGACCCGC
NZ_KB891228	1128	Frapec_R_11	REMBX_TRANS_SCORE1000	8	270	FraBCU__NZ_KB891228__Frapec_R_11__1128	1594	NZ_KB891228	32629	32718	4.06601e-07	54.0	1	90	90	0.056	GGCCGCCGCCGGCAGCGACGCGCGGGGCCCGTGCGGGGCCCGCCGCCCGCCTGGGCCACGCCGCCGGCGGGGCCCAGGGCCGCCCCGGGC
NZ_KB891228	1132	Frapec_R_50	OVER20_GOOD_LOCX_TRANS	25	271	FraBCU__NZ_KB891228__Frapec_R_50__1132	560	NZ_KB891228	52140	52688	5.28029e-111	440.0	1	549	549	0.98	ATCGTCGTGGTCCTCGCGTTCCTGCTGCTGGTCGTGGTCTTCCGCAGCCTGCTCATTCCGCTGACCGCCTCGCTGATGAACCTGCTGGCGGTGGGCGCTGCCTTCGGCGCCGTGGTGGCCGTGTTCCAGTGGGGCTGGCTGTCGGACCTGCTCGGCATCAGCCCCGGGCCGATCGAGTCGTTCCTTCCGGTCATGCTCTTCGCGATCCTGTTCGGGCTTTCCATGGACTACGAGGTGTTCCTGGTCAGCCGGATGCACGAGGAGTGGACGGCCCGGCGGGACAACCGCATCGCGGTCTCCCTCGGCCAGGCCGAGACCGGCCGGGTCATTTCCGCCGCCGGCGCCATCATGACCCTGGTGTTCGCGTCGTTCATCCTCGGCGACGACCGGGTCATCAAA…
NZ_KB891228	1133	ISRhosp4	ISFINDER	1	272	FraBCU__NZ_KB891228__ISRhosp4__1133	1349	NZ_KB891228	52818	53090	1.58602e-31	146.0	1	273	273	0.202	GGGCCTGGTACGCCCACATCACCCTGTCCATGCTCGCCTACGCCACCCTCGCCGCCGTCCGCGCCGAGCAGGTAAAAGGGGCAGCACCCACACCTGTCAGGACATGATCGGACTGACAGTACCGGAGATCCGCAGACTGATCGCCACCCTCCTCCACCGGCTCCACCCACCCGCCTTCGTCTGGGCCTGGTCGACCTGGCGCAGACGCCGTCAACACCAGGCCAGACGCTGCCACTACCGACGGCGAGGACACCCACAAGTGCCGTTGCAGTA
NZ_KB891229	1134	FraDas_R_3	ISFINDER_CLOSE	19	273	FraBCU__NZ_KB891229__FraDas_R_3__1134	1654	NZ_KB891229	3	95	1.9274e-11	70.0	1	93	93	0.056	AGCCCAATACCGCTTGATTAGCCTGTCGAGAGGATCGTCCAGCCTGACACGCCAACGGATGCTCCCTTATCGATAAACCTCTGGACTCGGCAT
NZ_KB891229	1135	ISMno33	ISFINDER	0	274	FraBCU__NZ_KB891229__ISMno33__1135	1767	NZ_KB891229	8504	8543	1.31734e-07	54.0	1	40	40	0.023	CTGGTGCGGCTACAAGATCCACCTCACCGAAACCTGCGAC
NZ_KB891229	1137	ISSdi1	ISFINDER	1	275	FraBCU__NZ_KB891229__ISSdi1__1137	1789	NZ_KB891229	9078	9264	1.11711e-18	98.0	1	187	187	0.105	CCGCACCGAACAGGCCACCGACACCTGGAAGACCCGGTACGCCCTACGCGCCGGGATCGAAGGCACCATCAACCAGGCCCTCGACGTCACCGGCCTACGCCACGCCCGCTACCGCGGCCTGCCCAAGACCCGCCTCCAACACGCCTTCGCTGCCACCGCGGTCAACGTCATCCGCCTCGACGCCCAC
NZ_KB891229	1138	FraCcI3_R_11	REMBX_TRANS_RATIO15	5	276	FraBCU__NZ_KB891229__FraCcI3_R_11__1138	1301	NZ_KB891229	9415	10206	3.51216e-39	176.0	1	792	792	0.609	TCGGGGTGGCGGGCGTGGTGGCGTAGGGCTCGGGCGATGTTGGTGAAGCCGGCGAACCGGAGCAGGCTGATCACCAGGTTGCGGAGAGTGGCCATGACCTGGGGTCCACTGCCGGTACGAGCCTGGTGGAGATCTTCACCCAGGGTGACGTCGCGGACCCAGTGCAGCCGGTTCTCGATGGACAGTGGCCGCGGATCCAGGTGGCCAGCTCGGCCGGTAGAGCGTCGTGGGCGGGCAGGGTGCAGATCGCGTAGACGGTCTCACGTCGCCGGCGGCGCTTGCCCTTGTTCGTGGTGATCGGGCGGGAGGTGCGGGTGATCTGGATGGCCTGGGCGGCGTGGGGGAACCCGAGCCCGGCCGGGACGGTGACGGCTTTGAGGGTGCGTGTCTCGATCCGGC…
NZ_KB891229	1139	ISStsp9	ISFINDER	0	277	FraBCU__NZ_KB891229__ISStsp9__1139	956	NZ_KB891229	10591	10676	2.11656e-10	66.0	1	86	86	0.09	GCACGGCAGGCACGACCCCCTGCCGATCATGGAGTTCTCGACGCTTCATGTTCGCCAGGGAAGGCCGTGCCCGCCGATGCCATCAT
NZ_KB891230	1141	IS1647	ISFINDER	2	278	FraBCU__NZ_KB891230__IS1647__1141	878	NZ_KB891230	30456	31185	3.22826e-39	176.0	1	730	730	0.831	GCGGCTGGTCCCGGACGATCTGTGGGAGCTGGTGGAACCGCTGGTGCCACGGTTCGACACGCGCCGCCAGGGCGGTGGGACCGCGCCGATCGCCGATCGGGCGGTGTTCACCGCGGTGGTGTACGTGCTGACCGCGGGATGTTCCTGGCGGCATCTACCGGCCGAGTTCGGAGTGTCGGTGCCTACCGCGCATCGCCGGTTCCAGGCGTGGACCCGGGCCGGTCTGTGGGCCCGGTTGCACCAGGCGGTGCTCGACGTCCATGGCGCCGCTGGTGATCTCGACTGGTCTTCGGTGATCGTGGACGCCGCCAGCCTGCGGGCGAGAAAAGGGGGTCTCTGACCGGTCCGAACCCGGTCGATCGCGGCAAGGCGGGCTCGAAAATCCATGTCCTGACCGAC…
NZ_KB891230	1142	Frapec_R_18	ARB_TRANS	12	279	FraBCU__NZ_KB891230__Frapec_R_18__1142	1226	NZ_KB891230	31253	31718	0.0	766.0	1	466	466	0.38	CCTGTGGGGCTCCAGAACCCCGATTTGGGCGGTGACCTGCGCGTTTACCCGCCGGACGGGGCCCATGTCGGGCAGGCTGGATGGTCATGGTGTGGTCGCTGCTCTACGCCCTGACACGCAACGCTCTCGGCCCGATGTTGCTCCGGATGCGTGGGGACACCGCGAAGGACGTCGAGCTCCTTGTCCTGCGACACCAGGTGGCGGTGCTGCGACGACAGGTCCACCGCCCAGCGCTGGAACCGGCGGATCGGGTGATCCCCGCAGCCCTGTCCCGGCTGCTACCCCGGGCCCGCCGGGGTTCGTCCTTCGTCACCCCCGCCACCGTGCTGCGCTGGCACCGCGACCTCCCCGCACGACGATGGACCCACCCACGCAAGACACCCGGACGGCCGCCGGTCC…
NZ_KB891230	1143	Frapec_R_18	ARB_TRANS	12	280	FraBCU__NZ_KB891230__Frapec_R_18__1143	1226	NZ_KB891230	35314	36537	0.0	1920.0	1	1224	1224	0.998	CTGTGGGGCTCCACAACCCCGATTTGGGCGGTGACCTGCGCGTTTGCCCGGCGGACTGGGCCTGCGTCGGGCAGGCTGGATAGTCATGGTGTGGTCGCTGCTCTACGCCCTGACACGCAACACTCTCGGACTGATGCTGCTCCGCGTGCGCGGCGACACCGCGAAGGACGTGGAGCTCCTCATCCTGCGACACCAAGTGGCAGTGTTACGACGGCAAGTGAACCGTCCGACGCTGGAACCAGCGGATCGGGTGATCCTCGCAGCCCTGTCCCGGCTGCTCCCCCGAGCCCGCTGGGGTTCGTTCTTCGTCACCCCCGCCACCGTGCTGCGCTGGCACCGCGACCTCCTCGCACGCAAATGGACCTATCCACGGAAGTCGCCCGGACGGCCGCCGGTCCG…
NZ_KB891230	1147	Frapec_R_50	OVER20_GOOD_LOCX_TRANS	25	281	FraBCU__NZ_KB891230__Frapec_R_50__1147	560	NZ_KB891230	86202	86744	2.37614e-58	246.0	1	543	543	0.97	TCGCCGCCATCCTGGCCGCGTCGTTCCTGCTGCTGATGGTGGTGTTCCGGTCCGTCGTGCTGCCGTTGAAGGCCGCCCTGCTGAACCTGTTGTCGATTGGCGGCGCGTACGGCGTCGTCGTCGCCGTGTTCCAGTGGGGGTGGCTCGGGAGCCTGTTCCGTCTGGACGGGACCTACCTGATCGCGTCGCCGCTGCCGACGATCTTCTTCGCGGTCCTCTTCGGCCTGTCCATCGACTACGAGGTGTTCCTGCTCTCACGGATCCGTGAGGAGTACGACGCCACCGGGGACAACGCCGAATCGGTGGCCCGCGGCATGGCGGGAACGGGTCGCGTGATCACTTCCGCGGCGCTGATCATGACGGTGGTGTTCCTCAGCTTCGTCGCCAACCCCTCTCCGC…
NZ_KB891230	1151	FraCcI3_R_6	REMBX_TRANS_SCORE1000	7	282	FraBCU__NZ_KB891230__FraCcI3_R_6__1151	1560	NZ_KB891230	134749	134876	6.33819e-07	54.0	1	128	128	0.082	CGGCCTGGCGGCGGCCGGCGCCGTCGGGGTCCCGCAGCGCGGCGGCCAGTCCATGCCGGCGCTCCCACCGGCCGGCCCGCCAGGCCAGCGCCCGGGCGAGCGCGTCCGTGCCGGCCTCGGCGTCGACG
NZ_KB891230	1156	FraCcI3_R_1	REMBX_TRANS_SCORE1000	2	283	FraBCU__NZ_KB891230__FraCcI3_R_1__1156	1920	NZ_KB891230	168411	168457	1.55575e-07	54.0	1	47	47	0.024	CGCCGGACGCCGGCGCGGCGGCCGCGCTGCCCTCCGGCGGCGGCGGG
NZ_KB891230	1160	FraCcI3_R_6	REMBX_TRANS_SCORE1000	7	284	FraBCU__NZ_KB891230__FraCcI3_R_6__1160	1560	NZ_KB891230	186022	186147	8.08871e-12	72.0	1	126	126	0.081	CGCGGCCGCCGGCGCCGCGGCGCTGGCCCGCGCCGCCCGCGACGCGTGGGCGGGGGCTCGCCCCGCCGGCGGGCAGGCGGCCGGCCGGCGCGGCGCGGCGGCGGTCCTGCTGGCCGCGGTGACGGC
NZ_KB891230	1167	Frapec_R_30	ARB_TRANS	5	285	FraBCU__NZ_KB891230__Frapec_R_30__1167	976	NZ_KB891230	232929	233010	3.58765e-07	54.0	1	82	82	0.084	CCTCCACCGCCGCGGCTGCCGCTGCCGCCGCGGCGGCCGGCGCGGGCACCACGACCGCTCCGGGCCACCCCGGCGGCGCGGG
NZ_KB891230	1171	Frapec_R_27	GOOD_NX_LOCAL_IS	8	286	FraBCU__NZ_KB891230__Frapec_R_27__1171	1033	NZ_KB891230	346666	347387	0.0	1144.0	184	905	722	0.699	TGGCCGGCCGAGGAGTGGGGCAAGGACCCCGCCGGCTTCGCCGAGATGCGCCCGGGGGTGTACGACATCCACGACCGGGTCCGGGACATGGACCGTAACGGCATCATCGCCTCGATGTGCTTCCCGACGTTCGCCGGGTTCAGCGCCGGGCATCTCAACCACTACAAGACCGACACCACCGTCACGATGATCCAGGCGTACAACAACTGGCACATCGACGAGTGGGCCGGCACGTACCCGGGCCGGTTCATCCCGCTGGCGCTGCTTCCGACCTGGAAGCCGGAGCTGATGGTGAACGAGATCCGACGGGTGGCGGCGAAGGGCTGTCGGGCGGTCACCATGCCCGAGCTGCCGCACCTGGAGGGCCTGCCCAGCTACCACGACATCGATTACTGGGGC…
NZ_KB891231	1175	FraCcI3_R_17	ARB_TRANS	8	287	FraBCU__NZ_KB891231__FraCcI3_R_17__1175	1005	NZ_KB891231	13	293	1.17662e-58	246.0	1	281	281	0.28	TCTACCTCTACGCCGACAAGGGCTACGTCGGCGGCGAGAGCGATCTGCTCCTCGTGCCCCGTAAGAAGCCCGCGAACGGCGAACTTTCCGACGGCCTCAAGGAGAGCAACCGCGTCCTCGCGGCCACCCGCGCACCCGGCGAACGCGGCTTCGCGGTCCTGAAGAACTGGCGCGTGCTCAGCCGTTTCCGCGGCTGCCCACGCCGGGTCGGCGAGTTCACCCAGGCCGTCTTCGTCCTGGAACAGGAGGGAATCTAGAAAAACAAACTTTGAAAATGCTCA
NZ_KB891232	1181	FraACN_R_3	OVER20_GOOD_LOCX_TRANS	4	288	FraBCU__NZ_KB891232__FraACN_R_3__1181	789	NZ_KB891232	914	1345	1.17776e-73	302.0	1	432	432	0.548	AGGGCTTGCGGGCGAGGCCGCCGTACATGTTGACCTTGGCGTCGGTCACCTCGTCGCCCACGTCCTGCGGGCGCCAGCGGCCTTACCGCCTGCACGCCGGGCTCAACCAGTTCGAGGCCGTCGAAGAAACGCTCGACCGCGGCGCGGGGGCGTGGGTTGACGACGACGCCGCGCTGGCCGTAGACGGCGGCCATCCGCCAGATCTCGTCCGGCGCGAAGTCGGCGGTGAGATGGGTCAGGGCCAGATAGCTGCCGGACGGAAGCTCGTCCAGATACCGACGGACGAGACCGTGGGGGTCGGCGGAGTCCGGAAGGAAATGCACGACGGAGATCAGGCCGAGTGCGACCGGTCGGGTCAGGTCCAGGGTGTCGCGTAGCTCGGACGAGGTGAGGATCCGT…
NZ_KB891233	1190	FraCcI3_R_6	REMBX_TRANS_SCORE1000	7	289	FraBCU__NZ_KB891233__FraCcI3_R_6__1190	1560	NZ_KB891233	18931	19005	7.45299e-09	60.0	1	75	75	0.048	CCGCGACCCCGCGCCCGTGCCCTTGCCGGCGCCGGCGCCGGCGCGGGCCGGGGCGGGCGGACCGGCGGCGGGCGG
NZ_KB891233	1191	ISPa43	ISFINDER_NOFULL	0	290	FraBCU__NZ_KB891233__ISPa43__1191	19903	NZ_KB891233	33765	33805	3.60268e-08	56.0	1	41	41	0.002	GGCGCGGTGACCGCGCTGCTCGGCGCGAACGGCGCCGGCAA
NZ_KB891233	1192	FraEu_R_18	ARB_MGE	10	291	FraBCU__NZ_KB891233__FraEu_R_18__1192	556	NZ_KB891233	43972	44033	2.98873e-06	50.0	1	62	62	0.112	TCGGATACGGTCCGGTTCCCGCCGAGGTGGCTCGGGAGATGGCCGCACGACCGGGGTCGACG
NZ_KB891233	1193	ISCmi3	ISFINDER	0	292	FraBCU__NZ_KB891233__ISCmi3__1193	1459	NZ_KB891233	45319	45559	3.48916e-39	174.0	1	241	241	0.165	ACCAGGGCACCGAGATGGCCGAGCACGCCCGATTCACCGTCACGACCGGTATCCCTGTCTACTTCTGCGACCCGCATTCACCATGGCAGCGTGGGAGCAACGAGAATACCAACGGGCTGCTCCGCCAGTATTTCCCTAAGGGCACCGACCTGTCGGATCACACACAGGCGGAACTCGACCGTGTCGCCGACCTGTTGAATCGCCGCCCGCGTCAGACCCTGGACTGGGATACACCCGCCGA
NZ_KB891234	1194	ISRhosp4	ISFINDER	1	293	FraBCU__NZ_KB891234__ISRhosp4__1194	1349	NZ_KB891234	1	298	2.76556e-35	160.0	1	298	298	0.221	GACGACTACCAGGTCCGCGACTGGCGGGCCTGGTACGCCCACATCACCCTGTCCATGCTCGCCTACGCCACCCTCGCCGCCGTCCGCGCCGAGCAGGTAAAAGGGGCAGCACCCACACCTGTCAGGACATGATCGGACTGACAGTACCGGAGATCCGCAGACTGATCGCCACCCTCCTCCACCGGCTCCACCCACCCGCCTTCGTCTGGGCCTGGTCGACCTGGCGCAGACGCCGTCAACACCAGGCCAGACGCTGCCACTACCGACGGCGAGGACACCCACAAGTGCCGTTGCAGTA
NZ_KB891234	1196	FraEu_R_18	ARB_MGE	10	294	FraBCU__NZ_KB891234__FraEu_R_18__1196	556	NZ_KB891234	13027	13093	2.75249e-07	54.0	1	67	67	0.121	TGCGGCTCGCCCGCGACCACATCGGCGGCCACGACCACACCGGCGGCCACGACCACACCGGCGGCCG
NZ_KB891235	1213	Frapec_R_34	REMBX_TRANS_SCORE1000	11	295	FraBCU__NZ_KB891235__Frapec_R_34__1213	905	NZ_KB891235	37375	37588	2.50714e-59	248.0	1	214	214	0.236	GATCCCAGCAGGTCCGGACTCGCTGCCATCAGCTCTTTGCCGAACGAGTCGGCATCGGTCACAGTCGGGCGCACGGCCATCGCGTATCTCCTCCTCGAGTCGCTTTCGCAGATTTCTCGTGAGGATCACGCGGTGGTCGCTCTACGTCACGGACCGCCACTCCGGCGAGTCGCTAGATCGTTGCTCTTCGTGCACCACGTCCATGGACTCCACT
NZ_KB891235	1214	FraCcI3_R_11	REMBX_TRANS_RATIO15	5	296	FraBCU__NZ_KB891235__FraCcI3_R_11__1214	1301	NZ_KB891235	38626	39641	3.98062e-27	132.0	1	1016	1016	0.781	CGGGTCGCGGGCGTGGTGGCGGTTAGCGGCGGCGATGTTGGCCTGGCCGTCCAAGCGCAGCAGGCTGATGGCCAGGCTGCGCAGCGAGGCCATCACACGGGGCGCGTTTCCTGTCCTGACCAGCGATCTATCCTCCTGATAAGTCACGTCGCGGACCCAGCGAAGCCGGTTTTCCATCTCCCAGTGGCCGCGGACCCAGGCCGCCAGGGTGGCGGGATCGGCGCCGCGGTCGCTGGTAATGAGGTACACGACCTCGACGGTCTTCTTTCCTTTCCTCGTGACCGTGCGGTGGACCTGCGCGACCTGGGCGGCGCCGGCGAACTCGATCCAGGCCGGCACCAGCACGACCTTGATCTTTCGACGGGCCCGGCGGCCGTGGCCCGTGCTCACGGCCGAGGT…
NZ_KB891235	1215	Frapec_R_34	REMBX_TRANS_SCORE1000	11	297	FraBCU__NZ_KB891235__Frapec_R_34__1215	905	NZ_KB891235	39858	40317	1.07303e-127	502.0	1	460	460	0.508	CCGTCCTCGCGGACCTTCATCGTCAGCGCGTCCGCCTGCACGAACCGGTACGGGCCGGCGTCCAGCGGCCGGGACCGGAACGCCTCGACCTGAACGTCGAGGTGCTTCGCGAGCTCGGACACCTGGGATTTCGAGATGTTCGCGACCCCGAGCTGCTCGACGAGCCTGTCGACTCTTCTCGTCGATACTCCGAGCAGACAGGAGGTGGCCACGACCGAGATCAGTGCCTGTTCGGCGCGGTGCCGGCGAGTCAGCAGCCATTCCGGGAAGTACGAGCCCTGCCGCAGCTTCGGCACCGCCAGCTTGATCGTCCCAGCCCGCGTGTCCCATTCCCGCGTCCGGTGGCCATTCCGACGGTTAACCCGATCCGGGATATCTCGCCATATTCGGCGTCACGGA…
NZ_KB891235	1216	Frapec_R_34	REMBX_TRANS_SCORE1000	11	298	FraBCU__NZ_KB891235__Frapec_R_34__1216	905	NZ_KB891235	40319	40455	3.00314e-47	204.0	2	138	137	0.151	CGTCATCTCTGCCAGGACGCGCCGGGCAGGGTCGACCCGATCGCGTTGACCAGGCCGCGGTGGGCGTCCGAGGTCACCAGGCGGACCCCGGACAGGCCCCGGGCGACCAGGCCGCGGAAGAACGCCGGCCAGCCGGC
NZ_KB891235	1217	Frapec_R_34	REMBX_TRANS_SCORE1000	11	299	FraBCU__NZ_KB891235__Frapec_R_34__1217	905	NZ_KB891235	40458	40597	9.01035e-44	190.0	3	142	140	0.155	GCGGTTTTCTGCGCGGGGTCGGTTCTGGCGAGGATTTTCAGGCCGATGTAGCGGTGGGTTTCGATCCACTCGTCGTGTTGTTCGGCGAGGACGGCGCCGACGAGCCGGATGATGGCGTCACGGCTGGGGAAGATACCGGC
NZ_KB891235	1222	ISAnsp11	ISFINDER	0	300	FraBCU__NZ_KB891235__ISAnsp11__1222	1510	NZ_KB891235	41977	42186	1.45338e-11	72.0	1	210	210	0.139	CTGCGACGTCTTCTTCCGCTACTACAACAACGAGCACAGGCATTCGGGTATCGCTCTGCACACCCCGGCCAGCGTCCATGACGGCACCGCCCATGAGATCCAGGCCCGTCGCTCCCAGGTCCTCGACGCCGCCTACGCGGCCCACCCTGAGCGGTTCCGCCGCCGACCGGCCCCGCCCGCGCTGCCGACCAGGGCGTGGATCAACCAGCC
NZ_KB891236	1229	Frapec_R_6	GOOD_NX_LOCAL_IS	3	301	FraBCU__NZ_KB891236__Frapec_R_6__1229	1737	NZ_KB891236	8411	8748	2.15291e-31	146.0	25	362	338	0.195	GTGCGGGTGCTCGACGCGCACTGCGGGCTCGCGCCGGTCGGCGTCACCGGCGAGCTGTACCTCGCCGGGCACGGACTGGCTCGCGGTTATCTGGGCAGCGCGGGGCTGACCGCCACCCGTTTCGTCGCCGACCCGTACGGCCCGCCCGGCTCGCGGATGTACCGCACCGGCGACCTCGCGCGCTGGACCCCGACCGGGGTGCTGGCGTTCGCGGGCCGCGCCGACGAGCAGGTGAAGATCCGCGGTTTTCGGATCGAACCCGGTGAGATCGAGGCCACGCTCACGACGCATCCCGGCGTCGGGCGCGCCGCGGTCGTCGTCCGCGAGGACCGCCCCGG
NZ_KB891236	1232	FraCcI3_R_4	REMBX_TRANS_SCORE1000	6	302	FraBCU__NZ_KB891236__FraCcI3_R_4__1232	1695	NZ_KB891236	11695	11752	7.72746e-07	52.0	1	58	58	0.034	GCCGAGGTCCGGGCCGGCGCCGGCCGCACCGCCACCGCCACCGGCGGCGGCGGCGGCG
NZ_KB891236	1233	Frapec_R_6	GOOD_NX_LOCAL_IS	3	303	FraBCU__NZ_KB891236__Frapec_R_6__1233	1737	NZ_KB891236	12988	13235	5.14394e-38	170.0	41	288	248	0.143	TGCGCCCGGTCCCGGTCGGCGTGCCCGGTGAGCTCTACCTGGCCGGCACCGGCCTGGCCCGCGGCTACCTGGGCAAGCCGGGGCGCACCGCGGAGCGGTTCGTCGCCGATCCGTTCGGCGCGCCCGGTGCCCGGCTCTACCGCACCGGTGACGTGGCCCGCTGGGACGACGACGGCCGGTTGACCTTCCTCGGCCGCACCGACGACCAGGTGAAGATCCGCGGCTACCGGATCGAACCCGGCGAGGTC
NZ_KB891236	1235	Frapec_R_18	ARB_TRANS	12	304	FraBCU__NZ_KB891236__Frapec_R_18__1235	1226	NZ_KB891236	21014	21070	6.5895e-14	78.0	1	57	57	0.046	GCCCGACCACTCCCGCAGACGATCACGCCGACCGCAAAGGGCCAGCTCACGGGCCGA
NZ_KB891237	1241	FraCcI3_R_4	REMBX_TRANS_SCORE1000	6	305	FraBCU__NZ_KB891237__FraCcI3_R_4__1241	1695	NZ_KB891237	9790	9862	1.19529e-08	60.0	15	87	73	0.043	CCGCGGCGGGCGCCGCCCGGCGCCTGCCCCGGCGGCGCCGGCCCGGCGCGCCCGGCCGGCCAGGCCGCCCCGC
NZ_KB891238	1249	ISAmi1	ISFINDER	1	306	FraBCU__NZ_KB891238__ISAmi1__1249	883	NZ_KB891238	1	184	6.47621e-28	132.0	1	184	184	0.208	GATCATGTTGGGGTGCAGGTCATCTCCGCCGCCGACCCTCAGTGGATCTTCCCGTTCACCGGGTTGAAGCCGACCCAGTTCCGCCGACTGGTCCGTCTCGTCGCCCAGCGCGGCGGGGACCGGATCGCCGACGGGCGGCCGGGACGGCCGTGGGCGTTGCCTCTGCCGGACCGGGTGCTGCTGG
NZ_KB891238	1250	FraEu_R_7	OVER20_GOOD_LOCX_TRANS	22	307	FraBCU__NZ_KB891238__FraEu_R_7__1250	1219	NZ_KB891238	306	1523	0.0	1074.0	1	1218	1218	0.999	ATGACCATGGTGATGCAGGGTATTCGTGTCCTGGAGGTCGCCGAGCACACGTTTGTCCCGGCGGCCTCGGCACTGCTGGCAGACTGGGGTGCCGATGTCCTCAAGATCGAACACGTGGAGCGCGGCGATGCGATGCGGGCGCTGGCCTCCACCGGAGTCGCGGTGGTGCCCACGGACGTACACGCGCTGCTGGAGCATTCCAATCGAGGGAAACGCAGCCTGGGTCTGGACCTGACGTCACCGGATGGGCTGGACATCCTCTACAAGCTCGCAGCGACGGCCGACGTCTTTCTGACAAACAAATTACCGGGGGTGCGGAAGAAGCTAAAAATCGGTGTGGAGGAGATACGCGGGCACAACCCGCGAATCGTCTACGTACGAGGCACCGGGCAGGGCGAG…
NZ_KB891238	1258	Frapec_R_53	OVER15_NOID	16	308	FraBCU__NZ_KB891238__Frapec_R_53__1258	522	NZ_KB891238	12863	13384	9.40307e-146	568.0	21	542	522	1.0	TCCTCGCCCACAAGCGTCGTCCGATGCATGAGCCGGCGTGATGTGGCGGCGAACGGCAGAGCCCGGTGCAGCATGCCGGTGTTGTCCCAGATCACCAGGTCACCGGCGCGCCAGCGATGCCGCAGGACGAATTGTGGCTGGGTCGACCATTCGAGCAGGCGCTGCAGTAGCGCCTCGCCCTCCGCTGGCGGCAGACCGACTACTTCACCAGCGGTCGCGCCGAGGAGGAGCGATCTGCGGCCGTTGCCCCGGGTCCAGACGAGGGGGTGCTTCCGCGTGGGCACGCGGTCCCAGTTGGCCTGCTGTTCGTCCGTGGCATCGGGGTGGGCGCGTCTCTGCGCGGCGGCGAAGCTGTGCAGCACGTGATGTTCGGCAAGCGCCACCTTCTCGGTATCGGGC…
NZ_KB891238	1263	ISCmi3	ISFINDER	0	309	FraBCU__NZ_KB891238__ISCmi3__1263	1459	NZ_KB891238	40455	40684	6.13492e-36	162.0	1	230	230	0.158	GAGATGGCCGAGCACGCCCGATTCACCGTCACGACCGGTATCCCTGTCTACTTCTGCGACCCGCATTCACCATGGCAGCGTGGGAGCAACGAGAATACCAACGGGCTGCTCCGCCAGTATTTCCCTAAGGGCACCGACCTGTCGGATCACACACAGGCGGAACTCGACCGTGTCGCCGACCTGTTGAATCGCCGCCCGCGTCAGACCCTGGACTGGGATACACCCGCCGA
NZ_KB891239	1265	FraCcI3_R_17	ARB_TRANS	8	310	FraBCU__NZ_KB891239__FraCcI3_R_17__1265	1005	NZ_KB891239	3	302	2.97173e-60	252.0	1	300	300	0.299	GATCAACCGCGCGGAAACGATCTACCTCTACGCCGACAAGGGCTACGTCGGCGGCGAGAGCGATCTGCTCCTCGTGCCCCGTAAGAAGCCCGCGAACGGCGAACTTTCCGACGGCCTCAAGGAGAGCAACCGCGTCCTCGCGGCCACCCGCGCACCCGGCGAACGCGGCTTCGCGGTCCTGAAGAACTGGCGCGTGCTCAGCCGTTTCCGCGGCTGCCCACGCCGGGTCGGCGAGTTCACCCAGGCCGTCTTCGTCCTGGAACAGGAGGGAATCTAGAAAAACAAACTTTGAAAATGCTC
NZ_KB891240	1269	ISRhosp4	ISFINDER	1	311	FraBCU__NZ_KB891240__ISRhosp4__1269	1349	NZ_KB891240	1	298	2.80594e-35	160.0	1	298	298	0.221	GACGACTACCAGGTCCGCGACTGGCGGGCCTGGTACGCCCACATCACCCTGTCCATGCTCGCCTACGCCACCCTCGCCGCCGTCCGCGCCGAGCAGGTAAAAGGGGCAGCACCCACACCTGTCAGGACATGATCGGACTGACAGTACCGGAGATCCGCAGACTGATCGCCACCCTCCTCCACCGGCTCCACCCACCCGCCTTCGTCTGGGCCTGGTCGACCTGGCGCAGACGCCGTCAACACCAGGCCAGACGCTGCCACTACCGACGGCGAGGACACCCACAAGTGCCGTTGCAGTA
NZ_KB891240	1271	Frapec_R_11	REMBX_TRANS_SCORE1000	8	312	FraBCU__NZ_KB891240__Frapec_R_11__1271	1594	NZ_KB891240	27420	27515	1.5444e-06	52.0	1	96	96	0.06	CGCGGTCAGGCCGGGCAGCCGGCTCGCCCGGCCGGCGGCCGGGTCCCAGGCCCCGAGCGGGACCGCCCGGCCCAGGAACCGGTACGGCCGGCCCGG
NZ_KB891240	1272	ISGeob7	ISFINDER	0	313	FraBCU__NZ_KB891240__ISGeob7__1272	883	NZ_KB891240	28243	28570	4.26509e-27	130.0	1	328	328	0.371	CCGCCACCCGGGCCGGTTGCCGGTCGACGACCGGGCGGCGTTGGAGGGAATCCTGTGGGTCCTGCGGAACGACGTGCCCTGGCGGGAGCTGCCGACCGTACTGTTCGGGGTGTCGGGGGTGACATGCTGGCGCCGGCTGCGGGACTGGACCGAAGCCGGGGTCTGGCAGCAGCTCCACGAACAACTGCTCACCGAGTGCGACGCGGCGGGGCTGCTCGACCTGCGCCGGGCCCTGGTCGATTCCTCGCACGTCCACGCGCTGAAAGGGGCTCCGAGACGGGTCCGCGCCCGGTCGACCGAGCCCATCCCGGCAGCGGACACTACCTGA
NZ_KB891240	1274	Frapec_R_27	GOOD_NX_LOCAL_IS	8	314	FraBCU__NZ_KB891240__Frapec_R_27__1274	1033	NZ_KB891240	39572	39976	1.24826e-180	696.0	1	405	405	0.392	TACCTGGACCGCTGCGACCGGCACTACACCAACCAGCGCTGGCTGCGCCGTGACTTCGGCGGCAAGCTGCCCAGCGAGGTGTTCCGCGACCACTCGCTCGCCTGCTACGTCACCGACCCGACATCGCTGAAGCTGCGCAACGAGATCGGGATCGACATCATCGCGTGGGAGTGCGACTACCCGCACNCGGACTCGATCTGGCCCGAGGCGCCGGAGTTCGTGCTCAACGAGCTGAACAACGTCGGCGCGACCGACGAGGAGATCGACAAGATCACCTGGCGGAACGCCTGCCGGTTCTTCAACTGGGACCCGTTCGCCGAGATCCCGAAGGAGCGGGCGACCGTCGGTGCCCGTCGCGCGATCGCGACCGACGTCGACACCAGCATCCGCTCCCGCAAG…
NZ_KB891241	1279	FraCcI3_R_4	REMBX_TRANS_SCORE1000	6	315	FraBCU__NZ_KB891241__FraCcI3_R_4__1279	1695	NZ_KB891241	29691	29735	4.11444e-08	56.0	1	45	45	0.027	CCGCGGCCACGGCGCCCGCCAGGCGGCCACGGCGCCCGCCACGGC
NZ_KB891241	1284	FraCcI3_R_1	REMBX_TRANS_SCORE1000	2	316	FraBCU__NZ_KB891241__FraCcI3_R_1__1284	1920	NZ_KB891241	47003	47093	1.18206e-07	56.0	1	91	91	0.047	GCCGGCCACCGCCGGCCGCCGCCTCGCCGGCGCCGGCGCCGCGATCGCGGCGACCAGCGTCGCGGGCGCGGGCGTCGGTGGCCCGGCCGGC
NZ_KB891241	1296	FraCcI3_R_2	REMBX_TRANS_SCORE1000	10	317	FraBCU__NZ_KB891241__FraCcI3_R_2__1296	1899	NZ_KB891241	220317	220415	5.00637e-08	58.0	1	99	99	0.052	CCGCCGGCTGCCCCCGCCGGGCGGCGCGGAAGGCGGGCGGTCCCGCCCCGGCCCGAACGGCGGGCCCGGCGGGTACCGCGCGCCGGGCGGCCCGGCGCC
NZ_KB891241	1298	FraCcI3_R_6	REMBX_TRANS_SCORE1000	7	318	FraBCU__NZ_KB891241__FraCcI3_R_6__1298	1560	NZ_KB891241	223726	223815	4.06601e-07	54.0	1	90	90	0.058	GACGGCCGCGCGGCGGCCTCGGCGGCTCCGGCCGTCGGCGGCCGGGGCGCCGGGGCACCGGGGCGCGGTGGGGCACCGCGCCGACCGGCG
NZ_KB891242	1305	ISAnsp5	ISFINDER	0	319	FraBCU__NZ_KB891242__ISAnsp5__1305	2192	NZ_KB891242	644	681	1.31306e-06	50.0	1	38	38	0.017	TCGACCCCGCCCACCTCGACCCGGCCGCGGCGCCGGCC
NZ_KB891242	1306	Frapec_R_4	REMBX_TRANS_SCORE1000	25	320	FraBCU__NZ_KB891242__Frapec_R_4__1306	1785	NZ_KB891242	1651	1690	4.17997e-07	52.0	1	40	40	0.022	CGCGCCGTGCCGCCCGGCGCCGCGCCGCCCCGGCCGCCGT
NZ_KB891242	1312	ISPa43	ISFINDER_NOFULL	0	321	FraBCU__NZ_KB891242__ISPa43__1312	19903	NZ_KB891242	23270	23367	1.06873e-08	60.0	1	98	98	0.005	TCTCGGGCGGCCAGCGCCGCCGGGTCGACGTGGCGATCGGGGTCGTCGGCCGCCCCCGGCTGCTGTTCCTGGACGAGCCCACCACGGGCTTCGACCCG
NZ_KB891242	1313	FraCcI3_R_2	REMBX_TRANS_SCORE1000	10	322	FraBCU__NZ_KB891242__FraCcI3_R_2__1313	1899	NZ_KB891242	33436	33554	1.66174e-07	56.0	1	119	119	0.063	CCGGGCTGGCGGCCGGCGCTCTGCGACGCTCGGCGGGCGGTTCCGGCGGCTCGGGCGCACCCGGCGACCCGGCTGACTCGGGCGCTCCAGCCGCCCCGGTCGGCACCGGCGACCCGGTC
NZ_KB891243	1323	FraCcI3_R_6	REMBX_TRANS_SCORE1000	7	323	FraBCU__NZ_KB891243__FraCcI3_R_6__1323	1560	NZ_KB891243	9106	9209	4.02473e-08	58.0	1	104	104	0.067	GGCGCCGGCCGGCGGCGCCGCTCCGGAACCCGTCGGCGGCGGCACCGGCTCCGCGGACGGCTCAGGGGCGGGCGCGGGCGCGGGCGGCGCGGGCGCGGGCGGCG
NZ_KB891243	1326	IS4811	ISFINDER	0	324	FraBCU__NZ_KB891243__IS4811__1326	5396	NZ_KB891243	13190	14059	1.75512e-62	262.0	1	870	870	0.161	TCCCAGAGCCGGGCCGCGGCCGCGGGGTCGAGGGCGTAGGCGGCCACGCCACCCCGGGCACCCGGCGTGTTCGGGAGCGCCTCGTTGCAGTCCTCGAAGTACCGGCCGCCGATCCCGTCCAGCAGCGGCGAGGTCGCGAGCAGCACCGACGTCGCGGCGCCCTGCTCGACGGACTTCCACGGCGTCGCCGGGGTGCTGCTCCCGCCGCGCAGCCGGTCGAGCTCTCCGGCGTCGACGTGCCGCTGCAGCCCGGTGACGATCGCCCCCGGCATCAGCGCGTTCACGGTGATGCCGTCCCCGGCCCAGCGCCTGGTCGCCTCGACGGCGAACAGCACGTTCGCCGTCTTGGACTGGCCGTACGCCAGCCACGGGTCGTAGGCCCGCTCGCGGAAGTGGATG…
NZ_KB891243	1332	FraCcI3_R_6	REMBX_TRANS_SCORE1000	7	325	FraBCU__NZ_KB891243__FraCcI3_R_6__1332	1560	NZ_KB891243	33751	33793	1.6778e-06	50.0	1	43	43	0.028	GCCGGCGGCCGCGGTCATCCGGCCGGCGGCGCCGTCGCTGCCG
NZ_KB891243	1334	FraACN_R_3	OVER20_GOOD_LOCX_TRANS	4	326	FraBCU__NZ_KB891243__FraACN_R_3__1334	789	NZ_KB891243	35078	35377	2.78083e-73	300.0	1	300	300	0.38	CGGGTCGTTGTCGACGTAGAGCACGCGCGCCGCCGGTTCGAACCGCTGGGCGGTCTCGTGCAGGCTCGGGTTGGTGGGGATGCCGGTGCCGATGTCCAGGAACTGGGTCACCCCGGCCGTCGCCGTCACGTGCGCGACCGCCCGGTGCAGGAACGCCCGGTTCTGCCGGGCGTAGAGCCGCAGGTTCGGGAAGGCCGCCAGCGCCTGCTCGGCCGTCTCCCGGTCCGCCGGGAAGTTGTCCTTCCCGCCCAGGTAGTAGTCGTGCATCCGGGCCGAGTGGGGATGTCGGTCCGCGGATCC
NZ_KB891244	1337	ISGeob7	ISFINDER	0	327	FraBCU__NZ_KB891244__ISGeob7__1337	883	NZ_KB891244	7963	7988	1.46403e-07	52.0	1	26	26	0.029	GCTCGCCGAGCTGCGCGCGGCCGGCG
NZ_KB891244	1339	FraCcI3_R_6	REMBX_TRANS_SCORE1000	7	328	FraBCU__NZ_KB891244__FraCcI3_R_6__1339	1560	NZ_KB891244	10948	11018	7.03611e-09	60.0	1	71	71	0.046	CGACGGCGGCGACGCGGGACCCCGGTTCGGCCGCGGCCCACAGCGCGGCGGCGGCTCCGGTGCTGGCCCCG
NZ_KB891244	1340	FraCcI3_R_6	REMBX_TRANS_SCORE1000	7	329	FraBCU__NZ_KB891244__FraCcI3_R_6__1340	1560	NZ_KB891244	15643	15749	6.19176e-06	50.0	1	107	107	0.069	GCGACGGCCGCGCGGGGGCGAGCGCGGGCAGCGGCAGCGGTGCCGACCTCGCCGCGGCGACCACCGCCCGGCGGCGTGCCGGGGTGAGGGCCGGTGTCGACGGCGCG
NZ_KB891244	1342	ISPa43	ISFINDER_NOFULL	0	330	FraBCU__NZ_KB891244__ISPa43__1342	19903	NZ_KB891244	26245	26287	3.9458e-08	56.0	1	43	43	0.002	CGCGCTGGTGGGCCCGACCGGCGCCGGCAAGTCGACGCTGATC
NZ_KB891244	1345	FraCcI3_R_2	REMBX_TRANS_SCORE1000	10	331	FraBCU__NZ_KB891244__FraCcI3_R_2__1345	1899	NZ_KB891244	27482	27593	5.59139e-08	58.0	1	112	112	0.059	CCCGGGCCTCGCCGTGGGCGGCCGCCGCCCCGGCCTGGCCGGCCGACAGCTCGGCGAGCCGCTCGTGGTCGCGCAGCGCCCGCTCCAGCGGGCCACGCGGCGGCGCGGCGGC
NZ_KB891244	1347	FraCcI3_R_6	REMBX_TRANS_SCORE1000	7	332	FraBCU__NZ_KB891244__FraCcI3_R_6__1347	1560	NZ_KB891244	28198	28298	3.18283e-09	62.0	1	101	101	0.065	CCAGCGCCTGCCGCGCGGCGGCGAGCGACCCCGCGGCCGCGGCCGAGCGCCCGGCCGCCGCGTCCCGCTGGCCGGCCCGGTCACGGGCCAGCCCGGCGGCC
NZ_KB891244	1348	FraCcI3_R_4	REMBX_TRANS_SCORE1000	6	333	FraBCU__NZ_KB891244__FraCcI3_R_4__1348	1695	NZ_KB891244	28687	28792	6.11892e-06	50.0	1	106	106	0.063	CTCGCCCAGCGCCCGGTCCGCCTCCTCGTGCCGCCGGCGGGCGGCCTCGGCCTCGGCGGCGGCCTCGGCGAGCAGCCGCTCCCGGGCCGTCACCTGCCCGCGGGAC
NZ_KB891244	1350	FraCcI3_R_17	ARB_TRANS	8	334	FraBCU__NZ_KB891244__FraCcI3_R_17__1350	1005	NZ_KB891244	34539	34686	3.17028e-43	188.0	1	148	148	0.147	AAATAGAGAAGCCCTCGGTAGATCACAGGATGCCTAATCACCGTGACCTTGACCGAGGACTTCCGTTGCTAACCTACCCTGGCGCCATCATCCTGCCCGAGTCGACCCTGGAGTTCCTGGCCGCGCTGCTGGCCGACGACCGCGCCCA
NZ_KB891245	1359	FraEu_R_18	ARB_MGE	10	335	FraBCU__NZ_KB891245__FraEu_R_18__1359	556	NZ_KB891245	18784	18822	3.97097e-07	52.0	1	39	39	0.07	CCGTCGACGTCGCCCACGACGGCCGCGCCGCGCTGGACA
NZ_KB891245	1361	FraCcI3_R_6	REMBX_TRANS_SCORE1000	7	336	FraBCU__NZ_KB891245__FraCcI3_R_6__1361	1560	NZ_KB891245	31295	31396	1.37051e-07	56.0	1	102	102	0.065	CCGCCGGACGTCGGCACCGTCCGCGTCTGCGCCGGCGTCCGCGGCGGGGCCGGCCGGCGCGGGAGCCACGGGAACGGTGCTCCCGGTCCCCACGGCCGGGGC
NZ_KB891245	1362	Frapec_R_11	REMBX_TRANS_SCORE1000	8	337	FraBCU__NZ_KB891245__Frapec_R_11__1362	1594	NZ_KB891245	32637	32905	4.45526e-108	428.0	1	269	269	0.169	CGGGACGGCGGACATTCCCCCCTGAGGACTGGAACACCCGGCTACCCCGGTTCCACACCGAGATCACCCGCACGCTCAACCCGCCACGGCGTCACCGCACCTGCCCCCGGGTCGTCAAACGCGCCCGGCACAACAGCTACCGCGTCAAGAAACCCGACGAACCCGCCTCGATCCGCCACCCGGGCCCCGCCACGATCCGACTCCACCCACTCACCCCACGCGCGGCCTGACCAAACCCCAGCAAGATCGCCTTAAGCTTCACGGCATTG
NZ_KB891246	1364	ISFsp12	ISFINDER	1	338	FraBCU__NZ_KB891246__ISFsp12__1364	1730	NZ_KB891246	22098	22136	3.97097e-07	52.0	1	39	39	0.023	GGCCCTGCAGGAGAAGGACCCGGAGCTGGTGTCGACGCT
NZ_KB891246	1365	ISFsp14	ISFINDER	4	339	FraBCU__NZ_KB891246__ISFsp14__1365	1696	NZ_KB891246	22858	22924	2.75249e-07	54.0	1	67	67	0.04	TCACCGACGCCGACGGCAAGGACCGGTTCGGGATCGCCGCCGCGCGACCGGCGCAGCTCGCCGACCT
NZ_KB891246	1370	ISAmi1	ISFINDER	1	340	FraBCU__NZ_KB891246__ISAmi1__1370	883	NZ_KB891246	32596	32779	6.47621e-28	132.0	1	184	184	0.208	GATCATGTTGGGGTGCAGGTCATCTCCGCCGCCGACCCTCAGTGGATCTTCCCGTTCACCGGGTTGAAGCCGACCCAGTTCCGCCGACTGGTCCGTCTCGTCGCCCAGCGCGGCGGGGACCGGATCGCCGACGGGCGGCCGGGACGGCCGTGGGCGTTGCCTCTGCCGGACCGGGTGCTGCTGG
NZ_KB891247	1375	ISMsm4	ISFINDER	0	341	FraBCU__NZ_KB891247__ISMsm4__1375	1458	NZ_KB891247	27658	27692	1.09421e-06	50.0	1	35	35	0.024	CGCGGACGGCCTGGCCGGCGAGCTGACGCCGGCGG
NZ_KB891248	1380	Frapec_R_18	ARB_TRANS	12	342	FraBCU__NZ_KB891248__Frapec_R_18__1380	1226	NZ_KB891248	1	140	2.13478e-51	218.0	1	140	140	0.114	TGGATGGCCATGGTGTGGTCGCTGCTCTACGCCCTGACACGCAACGCTCTCGGGCTGATGCTGCTCCGTTCCGCGGGGACACCACGCAGGACGTGGAGCTCCTCGTCCTGCGGCACCAGGTGGCGGTGCTACGACGACAG
NZ_KB891248	1382	FraDas_R_4	OVER20_GOOD_LOCX_TRANS	37	343	FraBCU__NZ_KB891248__FraDas_R_4__1382	1587	NZ_KB891248	6917	7054	3.32791e-36	162.0	1	138	138	0.087	CTGCCGACGTTCGGTCCGCACCACTGACCGGCCAGCAAGCCCCGCCTCGCACCCCGCCCACGGCCCCGGTTCGTGCCGTAGACGCATGCCAGGCTGCTCGACCATCCCCGCAGCGTCGATCCCGGATGCCCGCCCTGC
NZ_KB891248	1383	FraCcI3_R_16	REMBX_TRANS_RATIO15	19	344	FraBCU__NZ_KB891248__FraCcI3_R_16__1383	1009	NZ_KB891248	8508	9499	6.02418e-120	474.0	1	992	992	0.983	TGCGGGCGCGGATCGTGCTTCTGGCCGCGGACGGGTCAGCGAACTGCAGGATCGCGCAGCGGCTGGGTATCTGCGAGGACACCGTCCGCAAGTGGCGGCGCCGGTACTGCGAACAGGGCATAGACGGCCTGGCCGACGCGCCGCGTCCCGGCCGGCCGCGGGTGTTCCCCGCCCGTGTGGTGGCCGGGGTCAAGGCCCTGGCGTGCGAGCTACCTGCCGCGAGCGGGGCGCCGCTGGCCCGCTGGACCTGTCCCGAACTGGCTCGCCAGACGGCAGCCAGCGGCATCATCCCCGCGCCGTCGGCGTCTACCGTGCGGCGCTGGCTCGCCGATGACGTCCTGAAACCCTGGCAGCACCGGTCGTGGATCTTCCCCCGCGACCCGCGGTTCGCCGTGAAGG…
NZ_KB891248	1385	ISArsp6	ISFINDER_NOFULL	0	345	FraBCU__NZ_KB891248__ISArsp6__1385	26712	NZ_KB891248	14310	14437	1.69927e-20	104.0	1	128	128	0.005	GCAGGTCGCCGCGGACGAGGGTGAGGTCGCTGGCCTCGATGGCGACGTCGGTGCCGGTGCCCATGGCGAGGCCGAGGTCGGCCTGGGCGAGGGCGGGGGCGTCGTTGACGCCGTCGCCGACCATAGCG
NZ_KB891248	1386	ISLxx2	ISFINDER	0	346	FraBCU__NZ_KB891248__ISLxx2__1386	1427	NZ_KB891248	14958	14994	1.01794e-07	54.0	1	37	37	0.026	GAGATCCACGTCGCCGCCGGCGGCGACGAGACCGAGA
NZ_KB891248	1387	ISArsp6	ISFINDER_NOFULL	0	347	FraBCU__NZ_KB891248__ISArsp6__1387	26712	NZ_KB891248	15286	15555	9.89703e-09	62.0	1	270	270	0.01	GGAGATGCGGTCGGCGAGGCGCTGCGCGGCGGCTTTGCCGGTCTGGGCGTCTTCGACGAGTCTGGCCATCTGGGCGAGTTGGGTGTCGGCGCCGACGCGGGTGGCGCGCACGATCAGCCGTCCGCCGGCGTTGACCGTTGCTCCGGTGACGGCGTCGCCGGGGGCGACCTCGACGGGGACGGACTCGCCGGTCAGCATCGAGGTGTCGACGGCGGAGGAGCCTTCGTCGACCACGCCGTCGGTGGCGATGCGTTCGCCGGGCCGGACGAC
NZ_KB891248	1388	ISArsp6	ISFINDER_NOFULL	0	348	FraBCU__NZ_KB891248__ISArsp6__1388	26712	NZ_KB891248	22544	22681	6.86539e-26	124.0	1	138	138	0.005	GGGCACGTCGAGCGGGTCGGAGCGCATGAGCACGACGTCCGCGGTCTCGATGGCGACGTCGGTGCCGGCGCCGATCGCGATGCCGAGGTCGGCCTGGGCCAGTGCTGGGGCGTCGTTGACGCCGTCGCCGACCATCGC
NZ_KB891248	1389	ISArsp6	ISFINDER_NOFULL	0	349	FraBCU__NZ_KB891248__ISArsp6__1389	26712	NZ_KB891248	23986	24174	2.04442e-15	86.0	1	189	189	0.007	GTGGGTTCGCCCCAGGCCTCAAGCCAGCCGGTCATCGTCTCGATCTCCGGTGCCTGCGCGGCCCCGATCTGCTGGGCTAGCGTGAGCACCGCCGGGTTGGCGGCTCGCCCGGGTGCCAGCTCCGCCATCTCCACGGCCTGCTGGTGGTGCGGGATCATCATCTGGGCGAACATCACGTCCGCGGCGTTG
NZ_KB891248	1390	ISRop1	ISFINDER	0	350	FraBCU__NZ_KB891248__ISRop1__1390	4160	NZ_KB891248	30090	30133	5.01596e-07	52.0	1	44	44	0.011	GGGGCTTGTGGAGCGCCGGATGCGTTGAAAGGCGCACGTCCGGT
NZ_KB891249	1391	Frapec_R_47	GOOD_IS_AA	4	351	FraBCU__NZ_KB891249__Frapec_R_47__1391	664	NZ_KB891249	9773	10019	2.93512e-97	388.0	1	247	247	0.372	CGGACCTGCTCCGCATGGGACGCCTACCCGAAGCGTGGGTCGCGCCACCGCCGGTGCGGGAACTCCGCGAGACCGTCCGGCACCGCGCGGCGCTCGTCGCGATCCGGTCAGCGTGCAAGGCCCAGATCCACGCGGTGCTCGCCAAGAACGGGGTCGCGGTGCCCATGACCGACCTGTTCGGCCAGGCTGGCACCGAGCTCCTCGGCCAGGTCCAGCTCCCCAGCCCGTTTCACGCCCGCATCACGAG
NZ_KB891249	1392	Frapec_R_51	GOOD_IS_AA	3	352	FraBCU__NZ_KB891249__Frapec_R_51__1392	548	NZ_KB891249	10228	10543	5.66945e-114	450.0	1	316	316	0.577	CCACGCCACCGCGAATCCGACACCACGGTGCACCGCGGGCACATCACCAAACAGGGCTTCACCCTGGTCCGCTGGGCCGCGATCGAAGCCGTCCAGATCCTGCCCGCCACCACCCCAATCCTCGCCCCCGACCAAGACCCGCGTCGGGGCCCGCCGCGGCACCAACATCGGCAAGGTCGCCGCGGCCCGCAAGCTGCTCACGTTCGTCTTCTACGCGCTACGCGACGGGCAGGTCCGCGCGCTACGCACAGCGGCGTGAGCAGGGTTCACACGATCAGACGCGTGGCCGTGCAGGTCATGACCCCCACCACCCCGG
NZ_KB891249	1397	FraCcI3_R_6	REMBX_TRANS_SCORE1000	7	353	FraBCU__NZ_KB891249__FraCcI3_R_6__1397	1560	NZ_KB891249	20711	20809	1.31911e-07	56.0	1	99	99	0.063	GCGGCCGGCGCCGCCGGTACGGACACCCACCCGGGCCGCGGGCCGACCGACGGCCCCGGTGGCGTGGGCGGCGGCGTCGCGGACGGCGCGGGCGCCGCG
NZ_KB891250	1399	ISRhosp4	ISFINDER	1	354	FraBCU__NZ_KB891250__ISRhosp4__1399	1349	NZ_KB891250	1	269	2.31605e-29	138.0	1	269	269	0.199	CTGGTACGCCCACATCACCCTGTCCATGCTCGCCTACGCCACCCTCGCCGCCGTCCGCGCCGAGCAGGTAAAAGGGGCAGCACCCACACCTGTCAGGACATGATCGGACTGACAGTACCGGAGATCCGCAGACTGATCGCCACCCTCCTCCACCGGCTCCACCCACCCGCCTTCGTCTGGGCCTGGTCGACCTGGCGCAGACGCCGTCAACACCAGGCCAGACGCTGCCACTACCGACGGCGAGGACACCCACAAGTGCCGTTGCAGTA
NZ_KB891250	1400	ISFsp5	ISFINDER	4	355	FraBCU__NZ_KB891250__ISFsp5__1400	1617	NZ_KB891250	8166	8344	2.61147e-66	274.0	67	245	179	0.111	GCAGACCCGGACAGAGATCCTCGAACGGCTCAAGCCCGCCCGCCGCCACCGCACCTACCCACGCGCTGTCCGGCGCCCGGTACAACGCCTACCGGATCAAAAAGCCAACGAACACCGGAACCCATCACCGCGAGCCACCGACGATCATGCTCGCTCGACTGGCTTAACTAAGCGGCATT
NZ_KB891250	1402	ISPa40	ISFINDER	0	356	FraBCU__NZ_KB891250__ISPa40__1402	6592	NZ_KB891250	8100	8165	2.87495e-13	76.0	1	66	66	0.01	TCCGCGACGGCGACACCGTGCTTGTGCACTCCATGGACCGTCTCGCCCGCAACCTCGACGACCTGC
NZ_KB891250	1403	FraCcI3_R_8	REMBX_TRANS_SCORE1000	13	357	FraBCU__NZ_KB891250__FraCcI3_R_8__1403	1437	NZ_KB891250	22102	22134	9.48319e-07	50.0	1	33	33	0.023	CCGACCTGCTGGGCCGGCTCGCCGCCGCCGCCC
NZ_KB891251	1408	FraEu_R_9	GOOD_NX_LOCAL_IS	26	358	FraBCU__NZ_KB891251__FraEu_R_9__1408	1021	NZ_KB891251	7636	8588	1.95491e-31	148.0	45	997	953	0.933	GACCGAGTGCCCGCGAAGTTTCTCGAGGCGGCGCCGCGGGTGATCGAAGAGGACGGTCGCGAGTACTGGATATACAACGGTGTTCGTGGCGAAACCATGGGCCTGAATGCCGTCGTCGGCCGTCCCCGCGATCAGGTCAATCTTGATCCCGTCCGGTTCTCGGACATGCGGCCGGGCTGTTACGACCCGGCCGAGCGCGCGAAGGACCTGCTTTCCGACGGCATCTTCGCCTCGGTGTTGTTCCCGACGCTTCCACGGTTCTCCGGCACACTGTTCCTGACGTTCGACGACAAGGAACTGGCCGATGCCTGCGTCCGCGCGTACAACGACTTCATCATCGACGAATGGTGCCCGGGAGGACCGGCCGGCCTGTATGTGCCGACCATAATCTGCCAGCTG…
NZ_KB891251	1409	Frapec_R_37	ARB_MGE	0	359	FraBCU__NZ_KB891251__Frapec_R_37__1409	819	NZ_KB891251	8623	8688	4.66395e-07	54.0	35	100	66	0.081	GCCGGCTGCAACGACGAGGAGATCGAGGCGATCACGCACGGGAACGCCGAGCGGATCTTCAACTGG
NZ_KB891251	1412	FraDas_R_4	OVER20_GOOD_LOCX_TRANS	37	360	FraBCU__NZ_KB891251__FraDas_R_4__1412	1587	NZ_KB891251	25711	26935	0.0	1368.0	1	1225	1225	0.772	GGTCTGGCTGATCCCGATGTGGGCGGCGTGGCGCAGGGCCCGGGTGTGGGCCGCGAGATCGGTCGGGTTGATCGCGGTGCCGGTGGTGGCGGCGTCGACGGTGAGGCGGTGCGGGGCGACGAGGGCGTCGGCGGCCTGGGTGGCCCAGCACCAGCCGCCCGCGGGGGCGGCGGCGCTCACGGCTTGGAGTTCGCGCAGGACATGGGCGACACACAGCTGGTGGGCGGCGCTGGTGTAGGTGTCATACGGCGACCAGGCGTCGTGGACCACGACCCCGGCGAAGCCGGTCAGCACCCCGAGGGCGTCGATCCCGGCGGTCCCGCGTTTCGGATGGCAGTCGATCAGCGTGTACGTGTCGGTACGGGCGCAGTGCACCCAGTGCAAGCTGCCGGCGACCCG…
NZ_KB891251	1413	FraCcI3_R_19	REMBX_TRANS_SCORE1000	17	361	FraBCU__NZ_KB891251__FraCcI3_R_19__1413	826	NZ_KB891251	26940	27759	0.0	1084.0	1	820	820	0.993	CTGTTGCATTGGGGGAAGTCAGGGCATGGTTGACCCTGCCGGGCGGGTGATCAGATCGCGAGGGTGAGTTCGGTGAACGCGGCTGTCAGCCGTGTGTGCGGGTCGGTGCCGGTCCCGAGTTCGTAGTGGCCGCGGCGGATGTTCTGGACGAACGCATGACCTGCGCTGATCGTCTGGATGGAACGTAGGCGTTTCAGTCCGCGCATGGGTCGGAGCCGGGCTTTCAGGCGGCTGTGGTCGGCTTCGATCCGGTTGTTCTCCCGGGCGGCGTCGACGTGGCAGGCCTCGGGGAGTAGCTCGTCGAGGAGCCTTGGGTAGACGTGTGCCTTGTCGGTGGTGACCTCGACCGGCCGGCGGCCGTGGGACAGTGCCGCGGTGAAGAACTTTCGGGCCGCGGCC…
NZ_KB891252	1415	ISRhosp4	ISFINDER	1	362	FraBCU__NZ_KB891252__ISRhosp4__1415	1349	NZ_KB891252	1	273	1.58602e-31	146.0	1	273	273	0.202	GGGCCTGGTACGCCCACATCACCCTGTCCATGCTCGCCTACGCCACCCTCGCCGCCGTCCGCGCCGAGCAGGTAAAAGGGGCAGCACCCACACCTGTCAGGACATGATCGGACTGACAGTACCGGAGATCCGCAGACTGATCGCCACCCTCCTCCACCGGCTCCACCCACCCGCCTTCGTCTGGGCCTGGTCGACCTGGCGCAGACGCCGTCAACACCAGGCCAGACGCTGCCACTACCGACGGCGAGGACACCCACAAGTGCCGTTGCAGTA
NZ_KB891252	1419	FraCcI3_R_6	REMBX_TRANS_SCORE1000	7	363	FraBCU__NZ_KB891252__FraCcI3_R_6__1419	1560	NZ_KB891252	54988	55091	1.83305e-07	56.0	26	129	104	0.067	GCACGCCGCCGCCGCCGGCGCCCGGCGCGGGGACGGGCCCGCGGGCCGCGACCGGCCCGCGCGGCGCGACCGGCCCGCGCGCGCTGCCCGGACCGGCCGCGGCG
NZ_KB891252	1429	FraCcI3_R_6	REMBX_TRANS_SCORE1000	7	364	FraBCU__NZ_KB891252__FraCcI3_R_6__1429	1560	NZ_KB891252	181821	181899	6.57951e-10	64.0	1	79	79	0.051	GGCTCCGGCGGGTTCGGGGGCGCCGGCCGGGCCGGGGGCGCCTGCGGGCTCCGGGAGCCGGCGGCGGCCGGGGCGGGGA
NZ_KB891252	1431	ISArsp6	ISFINDER_NOFULL	0	365	FraBCU__NZ_KB891252__ISArsp6__1431	26712	NZ_KB891252	185998	186246	3.38783e-33	152.0	1	249	249	0.009	CTGGACCTTCGCCATCATCGCCGGGGCGATCTGGGCCGAGGCGGCCTGGGGCCGCTACTGGGGCTGGGACCCGAAGGAGACCTGGTCCTTCATCACCTGGGTGATCTACGCGGCGTACCTGCACGCCCGCGCGACAGCCGGGTGGCGGGGACGGCGCGCCGCGGCGGTCTCGCTGCTGGCCTTCAGCGCCCTGTTCGTCGACTACTACCTGGTGAACCTGGTGATCAGCGGCCTGCACTCGTACGCCGG
NZ_KB891252	1432	ISArsp6	ISFINDER_NOFULL	0	366	FraBCU__NZ_KB891252__ISArsp6__1432	26712	NZ_KB891252	186465	186765	3.40904e-15	86.0	1	301	301	0.011	CCGGATCGCGGTGGTCCTGACGATCGTCGGCTGGGTGGCGCACGTCGGTTCGGCGGTCACCCGGGCGATCGCGGCGGGCCGTGTCCCCTGGGGCAACATGTACGAGTTCTCGTCCATGATCTGCCTGATCGCGGTGACGACGTTCCTGGTCCTGATGACCCGCCAGCAGATCCGCTGGCTCGGGGTCTTCGTGATGGTGCCGGTCGTGCTCTCCATGGGCTTCGCCGGCACGGTCCTCTACGTCGCCGCGGGGCCGCTCGTCCCGGCGCTCAACTCGTACTGGCTGCGGATCCACGTCGCC
NZ_KB891252	1433	ISArsp6	ISFINDER_NOFULL	0	367	FraBCU__NZ_KB891252__ISArsp6__1433	26712	NZ_KB891252	188585	188655	1.65474e-10	66.0	1	71	71	0.003	TCTTCCACGTCTTCGGCGCGCCCTGGTTCGCCGCGATCTACCTGCTGCTGTTCATCTCGCTGATCGGCTGC
NZ_KB891252	1434	ISArsp6	ISFINDER_NOFULL	0	368	FraBCU__NZ_KB891252__ISArsp6__1434	26712	NZ_KB891252	188732	188815	2.49792e-09	62.0	1	84	84	0.003	CAGCTCACCAGCATGCGCACCGCGCTGGTGCTGCTCTTCCTGCTCGCGCTGGCCGCGGTGCCCGGCTCACTCATCCCGCAGCGC
NZ_KB891252	1435	ISArsp6	ISFINDER_NOFULL	0	369	FraBCU__NZ_KB891252__ISArsp6__1435	26712	NZ_KB891252	189287	189516	2.54936e-15	86.0	1	230	230	0.009	CGGCGGAAGACGCTCAGGGCACCGACGGCACGGCGGAAGGCCAGACCGACGGCCAGGAAGGGCAGCCCGAGTCCCAGGCAGTACATGGCGGAGAGGAAGGCGCCGCGCCCGGCCGTCGCGCTCAGCGTGGCGAGCCCCTGCACGGCGGCCAGGGTCGGGCCGAGGCACGGCGTCCAGCCGAGACCGAACATCACGCCGAGCGCCGGGGCACCGAGCAGCCCCGGGTTGGG
NZ_KB891252	1442	FraCcI3_R_17	ARB_TRANS	8	370	FraBCU__NZ_KB891252__FraCcI3_R_17__1442	1005	NZ_KB891252	297589	297731	1.57656e-40	178.0	1	143	143	0.142	AAATAGAGAAGCCCTCGGTAGATCACAGGATGCCTAATCACCGTGACCTTGACCGAGGACTTCCGTTGCTAACCTACCCTGGCGCCATCATCCTGCCCGAGTCGACCCTGGAGTTCCTGGCCGCGCTGCTGGCCGACGACCGC
NZ_KB891253	1447	FraEu_R_7	OVER20_GOOD_LOCX_TRANS	22	371	FraBCU__NZ_KB891253__FraEu_R_7__1447	1219	NZ_KB891253	4784	5967	1.51517e-115	458.0	1	1184	1184	0.971	TCCGGGTTCTCGAGGTCGCGATGTACGGCTTCGTGCCGTCCGCCGGCGGGGTGCTCGCGGACTGGGGCGCCGAGGTCATCAAGGTCGAGCACGCCGTCACCGGCGACCCGCAGCGCGGCCTGAAGCAGACCGGCAACCTCAAGGTCGGCGACGGCCCGAACCCGAACATCGAGCACGCGAACCGGGGCAAGCGCAGCCTCGGCCTCGACATGTCGAAGCCGGAGGGCAAGGCGGTCCTCGAGGAGCTGATCCGGCGCGCGGACGTGTTCCTGACCAGCTTCCTGCCCCGCTCGCGCCGCAGCCTCGGCATCGACGTCGAGGACGTCCGCGCGCTCAACCCGAAGATCATTTATGCCCGGGGCAGCGCGCTCGGCCCGCGCGGTGTGGAGTCGGAGAAGG…
NZ_KB891253	1450	FraEu_R_7	OVER20_GOOD_LOCX_TRANS	22	372	FraBCU__NZ_KB891253__FraEu_R_7__1450	1219	NZ_KB891253	14488	14581	1.01248e-08	60.0	1	94	94	0.077	GGCATCCGCATCCTCGAGGTCGGCCACATCCTCGCCGGCCCGTACGCGACGATGGTGCTCGCCGACCTCGGCGCGGAGGTCACCAAGCTCGAAC
NZ_KB891254	1455	FraDas_R_3	ISFINDER_CLOSE	19	373	FraBCU__NZ_KB891254__FraDas_R_3__1455	1654	NZ_KB891254	28627	28727	7.00447e-24	116.0	1	101	101	0.061	CGCCTACCGGGTCAAACGCCCAACAGATACCGGCACCCGCCATGATCGGCCACCTACGATCATCCTCGCCCGCGCGGCTTAACTAAGCGGTATTGGGCTAT
NZ_KB891255	1456	Frapec_R_20	ARB_TRANS	14	374	FraBCU__NZ_KB891255__Frapec_R_20__1456	1194	NZ_KB891255	27956	28034	4.89557e-31	142.0	1	79	79	0.066	GGTGGCACCGCCGTCTGATCACACGGAAATGGACCCACCCGCAGTGGACCGGACGGCCACCGGTCGGCAAGGAGATCGC
NZ_KB891256	1460	FraCcI3_R_2	REMBX_TRANS_SCORE1000	10	375	FraBCU__NZ_KB891256__FraCcI3_R_2__1460	1899	NZ_KB891256	13371	13476	3.14177e-10	66.0	12	117	106	0.056	CCGGTCGCCGCCGGCGCCGACGAGACCCCCGCGGTCGCGGTCGCGCCGGCGCTCGGCGCGCCGGTCCACGGCGCGGTCGTGGCCGCGGCGGGCCGCGAGGCCGCCG
NZ_KB891256	1463	Frapec_R_44	ARB_TRANS	0	376	FraBCU__NZ_KB891256__Frapec_R_44__1463	697	NZ_KB891256	21585	21631	1.27704e-08	58.0	1	47	47	0.067	TCGCCGCGCCGGTCCTCGCGGTGCTCGCCGTCGCCGGCATCACCGCC
NZ_KB891256	1464	FraCcI3_R_6	REMBX_TRANS_SCORE1000	7	377	FraBCU__NZ_KB891256__FraCcI3_R_6__1464	1560	NZ_KB891256	22369	22423	5.82878e-08	56.0	1	55	55	0.035	CCGCGGCCCGCCGCGCGGCGACCCCGGCGCCGCGCACGCCGCGGCGGGGTCGCCG
NZ_KB891257	1466	FraCcI3_R_17	ARB_TRANS	8	378	FraBCU__NZ_KB891257__FraCcI3_R_17__1466	1005	NZ_KB891257	1	145	1.31569e-41	182.0	1	145	145	0.144	AAATAGAGAAGCCCTCGGTAGATCACAGGATGCCTAATCACCGTGACCTTGACCGAGGACTTCCGTTGCTAACCTACCCTGGCGCCATCATCCTGCCCGAGTCGACCCTGGAGTTCCTGGCCGCGCTGCTGGCCGACGACCGCGC
NZ_KB891257	1467	ISAmi1	ISFINDER	1	379	FraBCU__NZ_KB891257__ISAmi1__1467	883	NZ_KB891257	3799	4201	3.05498e-63	264.0	135	537	403	0.456	GATCATGCTGGGGTGCAGGTCATCTCCGCTGCCGACCCTCAGTGGATCTTCCCGTTCACCGGGTCGAAGCCGGCCCAGTTCCGCCGGCTGGTCCGTCTCGTCGCCCAGCCCGGCGGAGACCGGATCGCTGACGGGCGGCCGGGACGGCCCCGTGGGCGCTGCCCTTGTCCGACCGGGTGCTGCTGGTCGCGGCCTACTAGCGTAGGAACCTGACCCTGTGCCAGATCGCCCCCGCTGTTCGGGGTGTCCTACTCGGCCGCCTACCGGGTGATCGACATGATCGGTCCGCTACTGGCCCTGGCCCCGGCCAAACGACGCCCCCGTGACCAGATCGCGATCGTGGACGGCACGCTCATCCCGACCCGCGACCACACCCTGGCCGCCCCGTCGAAGAACTAC…
NZ_KB891257	1468	FraACN_R_3	OVER20_GOOD_LOCX_TRANS	4	380	FraBCU__NZ_KB891257__FraACN_R_3__1468	789	NZ_KB891257	3665	3798	1.68012e-33	152.0	1	134	134	0.17	CGAGGGTGTCCCGCAGCTCCGGGGCGGTCAGAATCCGCTCGACATCGCGTACATCGGCGTCGAGGTAGACGGTGCGGCCTTCGGGGGTGCCGGTCAGCAGCGCCCGGGCGTGGGCGAGAACGAGCGGGTCGTTG
NZ_KB891257	1474	FraCcI3_R_19	REMBX_TRANS_SCORE1000	17	381	FraBCU__NZ_KB891257__FraCcI3_R_19__1474	826	NZ_KB891257	26404	26875	4.23149e-143	558.0	1	472	472	0.571	GGCGCCGTTGCATTGGGTGGAGGCGGGGCGTGGTGGAGCCGTCTCGGGCGGGCGGTCAGATGGCCAGGGTGAGCTCGGTGAAGGCAGCCGTCAGCCGGTTCCGGAGGTCGGCATCGACGCCCAGTTCGTAGTGGCCGCGGCGGATGTTCTGCACGAACGCGTGCCCGGAGCCGACGATCTGTGCGGAGCGGAGGCCTTTCAGGCCGCGCATCGGCCGTAGTCGTGCCTTGAACCGGCCGTGGTCGGCCTCGATCGGATTGTTCGCGTACTGGTCGTCGACGTGATGAGCGGCGGGGAGCTGTTCGTCGAGGACTCGTGGGTAGGAGGCGGCCCGGTCGGTGGTCACCTCGACGGGCCGCCGGCCGTGGGACAGTGCACGGGTAAAGAACCGGCGGGCCG…
NZ_KB891259	1479	FraEu_R_7	OVER20_GOOD_LOCX_TRANS	22	382	FraBCU__NZ_KB891259__FraEu_R_7__1479	1219	NZ_KB891259	8556	9630	5.13811e-26	128.0	1	1075	1075	0.882	GGCGATCCTCGCCGACTGGGGCGCCGACGTCATCAAGATCGAGCCGACGCGGAACGGCGGTGATCCCTATCGGGGGTTCTTCCACACCGGTCCGGTGAACCCGACGATCGAGCTGGCCAACCGGGGCAAGCGCAGCGCGGCTGTCGACCTGTCGACGCCGGCGGGCCACGAGGTGCTGTTACGCCTGGTCGCGGATGCCGACGTGTTCATCACCAATCTGCTGCCCGATCCGCGGGGTCGGCTCGGCGTCGAGATCGCCGACATCCGGGCGGCGAATCCCTCGATCATCTACGTGCGGGCCAGCGGCTACGGGCCTCGTGGCCTGGACGCCGAGACCCCCGGCTTCGACGCCGCGGTGGCGTGGGCGCGTGTCGGGGTCGCCCAGTTCCTCACCCCGCC…
NZ_KB891259	1480	FraEu_R_9	GOOD_NX_LOCAL_IS	26	383	FraBCU__NZ_KB891259__FraEu_R_9__1480	1021	NZ_KB891259	9731	10214	2.57019e-19	102.0	1	484	484	0.474	GACAACCACATCATCGAGGCGCCGCACACGTTCACCACCTACCTGCCCAGGGAGTACCGGGAGCGGGCGCCGCGCATCCTGCGCGGCGCGGACGGTGGCGACGGCTGGAGCTTCGACGGCAAGCCGCCGAGCAGGACGTTCGGGCTGAACGCCGTGGCCGGCCGCCCGTTCGAGGACTACAAGGCCAGCGGCCTCACCATCGAGGAGATCCTCCCGGGCAACTACGACGGCACCGCCCACCTGAAGGACATGGACGCCGACGGCGTGGACGCCGCCACCATCTACCCGATGGCCTCCCTCGCCGCCTACACGCTCGACGACCGGCCCTTCGCCCTGGCCATCTTGCGGGCCTACAACGACTGGCTGCTCGACGAGTTCTGCGCCGTCAACCCGCGGCGG…
NZ_KB891260	1484	FraCcI3_R_19	REMBX_TRANS_SCORE1000	17	384	FraBCU__NZ_KB891260__FraCcI3_R_19__1484	826	NZ_KB891260	2	590	0.0	716.0	2	590	589	0.713	TTGAACCGGCCGTGGTCGGCCTCGATCGGATTGTTCGCGTACTGGTCGTCGACGTGATGAGCGGCGGGGAGCTGTTCGTCGAGGACTCGTGGGTAGGAGGCGGCCCGGTCGGTGGTCACCTCGACGGGCCGCCGGCCGTGGGACAGGGCGCGGGTAAAGAACCGGCGGGCCGCGGCGAGATCCCGCTTCTCGGAGGCCAGCACGTCGATGACCTGGCCGAACTGGTCGACGGCCCGGTACAGATAGGTCCATCGTCCGGCGACCTTCACATACGTTTCGTTGACGAACCAACGATCACCCGGTGTGTGCCGGCATGGCCGGGCCGCGTCGATCAGCAGCGGGGTGAACCGGCGCACCCAGCGGTAGATCGTGCGTGATCGACCTCGATGCCGCGTTCAG…
NZ_KB891260	1486	Frapec_R_18	ARB_TRANS	12	385	FraBCU__NZ_KB891260__Frapec_R_18__1486	1226	NZ_KB891260	3258	3856	0.0	898.0	1	599	599	0.489	CCGTCGACACCGTATTCCTCCAGCGGATCTACGTGTTCTTCGTCGTCGAGCACGCCACCCGCCGTGTTCACGTCCTCGGGGTCACGAAGCATCCAACCGCGGCCTGGGTCACCCAACGTGCACGGAACCTGCTGATGGACCTCGAGGAACGTGGCCACCGGTTCCGGTTCCTCATCCGTGACCGCGACACGAAATTTACGATTTCCTTCGATGCTGTCTTTGTCGGGGCCGGTATCGACGTGGTACGCACACCGCCGCAGTGCCCGCAGGCGAACGCGATCGCGGAACGCTGGGTCGGCACCGCCAGCCGCGAATGCACCGACAGATTATTGATCGTCTCTGAACGGCACCTGACCTCGGTCCTCGGCAGCTACGCCGAGCATTTCAACACCCACCGAC…
NZ_KB891260	1489	Frapec_R_18	ARB_TRANS	12	386	FraBCU__NZ_KB891260__Frapec_R_18__1489	1226	NZ_KB891260	6328	6968	0.0	1042.0	1	641	641	0.523	CCTGTGGGGCTCCAGAACCCCGATTTGGGCGGTGACCTGCGCGTTTGCCTGCTGGACTGGGCCTGTGTCGGGCAGGCTGGATGGTCGTGGTGTGGTCGCTGCTCTACGCCCTGACACGCAACACTCTCGGACTGATGCTGCTCCGAGTCCGCGGGGACACTGCGAAGGACGTCGAGCTCCTCGTCCTGCGACATCAGGTGGCGGTGTTGCGACGGCAGGTTCACCGGCCGGCGCTGGAACCGGCGGATCGGGTGATCCTCACGGCGCTGTCCCCGCTGCTGCCCCGGGCCCGCTGGGACGTCTTCTTCGTCACCCCGGCCACCGTGTTGCGCTGGCACCGTGACCTCCTCGCACGAAAATGGACCTACCCGCGCAAGTCGCCCGGGCAGCCGCCGGTCC…
NZ_KB891260	1490	FraACN_R_6	GOOD_NX_LOCAL_IS	2	387	FraBCU__NZ_KB891260__FraACN_R_6__1490	511	NZ_KB891260	8121	8168	5.63896e-07	52.0	1	48	48	0.094	CCGTCGTCGTCGTCGGGCTACTCGCCGCCGCCGCCCGCCGGGCCGTCG
NZ_KB891261	1493	FraCcI3_R_17	ARB_TRANS	8	388	FraBCU__NZ_KB891261__FraCcI3_R_17__1493	1005	NZ_KB891261	1	270	1.05485e-52	224.0	1	270	270	0.269	GCCGACAAGGGCTACGTCGGCGGCGAGAGCGATCTGCTCCTCGTGCCCCGTAAGAAGCCCGCGAACGGCGAACTTTCCGACGGCCTCAAGGAGAGCAACCGCGTCCTCGCGGCCACCCGCGCACCCGGCGAACGCGGCTTCGCGGTCCTGAAGAACTGGCGCGTGCTCAGCCGTTTCCGCGGCTGCCCACGCCGGGTCGGCGAGTTCACCCAGGCCGTCTTCGTCCTGGAACAGGAGGGAATCTAGAAAAACAAACTTTGAAAATGCTCA
NZ_KB891261	1495	ISPha2	ISFINDER	0	389	FraBCU__NZ_KB891261__ISPha2__1495	1387	NZ_KB891261	10919	10955	1.01794e-07	54.0	1	37	37	0.027	AGCCCACGAGACCCCCCCGGACACCGACCAGTACCAG
NZ_KB891261	1496	FraCcI3_R_4	REMBX_TRANS_SCORE1000	6	390	FraBCU__NZ_KB891261__FraCcI3_R_4__1496	1695	NZ_KB891261	14842	14919	4.07928e-06	50.0	1	78	78	0.046	TCGTCGGGGCCGCGGCGGCCGTCACCCTCGCCGGGGCACTCGTCGGCACGGCGGCGGCGGACGGGACCACGGCGGCCG
NZ_KB891262	1502	Frapec_R_18	ARB_TRANS	12	391	FraBCU__NZ_KB891262__Frapec_R_18__1502	1226	NZ_KB891262	788	898	6.91596e-31	142.0	1	111	111	0.091	CCTGCCGGACGGGGCCCGCATCGGGCAGGCTGGACGATCACTGTGCGGCCTGCGCTCTGCGCCCTGACAGGCAACGCTCTCGGCCTGATGCTGCTCCGGGTTCGCGGGAAC
NZ_KB891262	1503	FraCcI3_R_19	REMBX_TRANS_SCORE1000	17	392	FraBCU__NZ_KB891262__FraCcI3_R_19__1503	826	NZ_KB891262	1257	2049	0.0	978.0	1	793	793	0.96	GGCGCTGTTGCGTTCCGGGGAGGCGGGGCATGCCAGCGGCCTCGGTGATCGGTGGTCAGACGGCGGCGGCGAGCTCGGTGAACGCGGCGGCCAGCTTCAGTGGTGGGTTGGTGTCGGTGGCGAGTTCGTAGTGTCCGCGGCGGATGTTCTGGACCAGGGTGTGTCCGGCGCTGACGGTCTGGACGGAGCGCAGCCGTTTCAGGCCGTGGTCGGCTTCGATCCGGTTGTTCTCCCGGGCGGCGTCGACGTGGCAGGCCTCGGGGAGCGGCTCGTCGAGGAGCATTGGGTAGACGGGGGCCTTGTCGGTGGTGACCTCGACGGGCCGGCGGCCGTGGGACAGCGCGGCGGTGAAGAACCGGCGTGCCGCAGCCTGATCGCGGCGGGTGCTGGCGAGGACGT…
NZ_KB891262	1504	Frapec_R_18	ARB_TRANS	12	393	FraBCU__NZ_KB891262__Frapec_R_18__1504	1226	NZ_KB891262	2050	2226	1.45427e-67	278.0	1	177	177	0.144	CCTGTGGGGCTCCGGAATCCCGATTCGAGCGGTGACCTGCGCGTTTGCCCGCCGGACTGGGCCCATGTCGGGCAGGCTGGATGGTCATGGTGTGGTCGCTGCTCTACGCCCTGACACGCAACACTCTCGGCCCGATGCTGCTCCGCGTCCGCGGGGACACCGCGAAGGACGTAGAGC
NZ_KB891262	1506	FraDas_R_3	ISFINDER_CLOSE	19	394	FraBCU__NZ_KB891262__FraDas_R_3__1506	1654	NZ_KB891262	23134	23418	1.89184e-81	330.0	1	285	285	0.172	ACAGACTATCTTTCATGCGATCACTACGCGTCGTCCGCCGCCAGGTCACTGACCAGGCGGATTTTTCCCCCTGACCGTCACGCGTGCGCACGTCGGGAAACCATCACGGAAATCACCGAACACCTCAACCCCGCACGCCGTTCCCGGACTAACCCACGCGCCATCAGACGAGGCCGACACAACGCCTACCGGGTCAAACGCCCAACAGATACCGGCACCCGCCATGATCGGCCACCTACGATCATCCTCGCCCGCGCGGCTTAACTAAGCGGTATTGCCCTATAG
NZ_KB891263	1507	FraDas_R_3	ISFINDER_CLOSE	19	395	FraBCU__NZ_KB891263__FraDas_R_3__1507	1654	NZ_KB891263	1	259	1.82774e-87	352.0	1	259	259	0.157	ACGCGTCATCCGCCGCCAGGTCACCGACCAGGCGGATTTTTCCCCCTGACCATCACGCGCACGCACTTCAGGAAACCTTCACGGAGATCACCGAGCGGCTCAACCCCTCGCGCCGTCACCGCACCTACCCACGCGCCATCAGACGAGGTCGACACAACGCCTACCGGGTCAAACGCCCAACAGACACCGGCACCCGCCATGATCGACCGGCCACGATCATCCTCGCTCGCGCCGCTTAACTAAGCGGCATTGGCCTATA
NZ_KB891263	1512	FraCcI3_R_4	REMBX_TRANS_SCORE1000	6	396	FraBCU__NZ_KB891263__FraCcI3_R_4__1512	1695	NZ_KB891263	15172	15238	7.886e-08	56.0	1	67	67	0.04	CCGCGGACGACCCGGCCGCGCCGCCGCCCCGCCGCAGCTGACCGCCCCGCCACGGCCGACCGGCCCG
NZ_KB891263	1514	Frapec_R_15	ARB_TRANS	9	397	FraBCU__NZ_KB891263__Frapec_R_15__1514	1498	NZ_KB891263	57162	57319	1.12027e-17	94.0	1	158	158	0.105	CGCGGCCAGGAACATCGCGGCGGGGCACGCCGTGACCGCGCGGGGAGGCATCGGATTGCCGAAGCCCGTGAACCGTGAACCTCAACTAACCACACCTCCTCTGGTCGTTGTGTGAAATTAATTGAAATCCCCGCCCCTCAGAGCGGGGAGGATGTCAA
NZ_KB891263	1515	Frapec_R_15	ARB_TRANS	9	398	FraBCU__NZ_KB891263__Frapec_R_15__1515	1498	NZ_KB891263	57329	57490	4.42225e-23	114.0	1	162	162	0.108	GCCGGGCAGGAACGTCCGACAGAAAGCAGGCCCGAACCGGGCGATCCCGGCGAACGGGTGGGGCCTGCCGGTAAAGCGCCTTGAGGACAAGGCGCCCGGCCGGGTCGAGAAAAAACCCGCCGCGTACACCTCCCAGCTCTGTTCTGCCTGCGGGCATGTCGC
NZ_KB891263	1530	Frapec_R_7	BLASTN_CLOSEIS_NOHIGH	0	399	FraBCU__NZ_KB891263__Frapec_R_7__1530	1702	NZ_KB891263	208919	208998	2.33676e-09	62.0	1	80	80	0.047	CCGGCTTCAACGCCGGCCTCGGCTCCGGGCCCGAGGCCGAGGCCGGCCCACCGCCCGGGCCGCGCGCGGCGGCGCCGACC
NZ_KB891265	1558	FraCcI3_R_17	ARB_TRANS	8	400	FraBCU__NZ_KB891265__FraCcI3_R_17__1558	1005	NZ_KB891265	1	158	6.60969e-46	198.0	1	158	158	0.157	AAATAGAGAAGCCCTCGGTAGATCACAGGATGCCTAATCACCGTGACCTTGACCGAGGACTTCCGTTGCTAACCTACCCTGGCGCCATCATCCTGCCCGAGTCGACCCTGGAGTTCCTGGCCGCGCTGCTGGCCGACGACCGCGCCCAGCGCCGGGCC
NZ_KB891265	1559	ISPa43	ISFINDER_NOFULL	0	401	FraBCU__NZ_KB891265__ISPa43__1559	19903	NZ_KB891265	6580	6707	1.4906e-08	60.0	1	128	128	0.006	AGCTCTCCGGCGGCCAGCGCCAGCGGGTCGCGATCGCCCGGGCGTTGGCGCTGCGCCCGGAGCTCGTCGTCTGCGACGAGGCCGTCTCCGCGCTGGACGTCTCGGTGCAGGCGCAGATCCTCGACCTG
NZ_KB891265	1562	FraCcI3_R_1	REMBX_TRANS_SCORE1000	2	402	FraBCU__NZ_KB891265__FraCcI3_R_1__1562	1920	NZ_KB891265	19742	19858	4.6628e-08	58.0	1	117	117	0.061	CCGCCGCTGGCGCGCCGCCGCCGCGGGCCCGCCGCGGGCAGCGCCGTGCCGGCGGCCCCGGCAGCCGACTCGTGGCTGCGCTCGGCGGCGCTGCTCGCCGACGCGGTGGCCGCGGGC
NZ_KB891265	1563	ISAmi1	ISFINDER	1	403	FraBCU__NZ_KB891265__ISAmi1__1563	883	NZ_KB891265	22067	22250	6.47621e-28	132.0	1	184	184	0.208	GATCATGTTGGGGTGCAGGTCATCTCCGCCGCCGACCCTCAGTGGATCTTCCCGTTCACCGGGTTGAAGCCGACCCAGTTCCGCCGACTGGTCCGTCTCGTCGCCCAGCGCGGCGGGGACCGGATCGCCGACGGGCGGCCGGGACGGCCGTGGGCGTTGCCTCTGCCGGACCGGGTGCTGCTGG
NZ_KB891266	1567	ISFsp10	ISFINDER	1	404	FraBCU__NZ_KB891266__ISFsp10__1567	1713	NZ_KB891266	8645	8692	1.96819e-06	50.0	1	48	48	0.028	ACGGGCGAGGCGGGTCAGGTGGCGGACGAGCCGGAGGAGATCCACACG
NZ_KB891267	1571	FraDas_R_7	ISFINDER_CLOSE	16	405	FraBCU__NZ_KB891267__FraDas_R_7__1571	1296	NZ_KB891267	6449	6483	1.09421e-06	50.0	1	35	35	0.027	CGGGAAGTTGACCTTCTCCGCGTCCATCAGCTCGA
NZ_KB891268	1581	FraCcI3_R_19	REMBX_TRANS_SCORE1000	17	406	FraBCU__NZ_KB891268__FraCcI3_R_19__1581	826	NZ_KB891268	4275	5091	0.0	1134.0	1	817	817	0.989	CTGTTGCATTGCGAGATGGCAGGCATGGCTGGGCCCTGTCGAGCGCGTGATCAGATCGCGAAGGTGAGCTCGGTGAACGCGGCAGTCGTGCGTGCGGTTCGGTGTCGATCTCGAGTTCGTAGTGGCCGCGGCGGATGTTCTGGACGAAGGCATGCCCTGCGCTGATCGTCTGGGCGGACCGCAGCCGTTTCAACCCGCGCATCGGCCGGAGCCGTGCTTTCAACCGGCTGTGATCGGATTCGATCCGGTTGTTCTCCCGCGCGGCATCCACATGGCAGGCCTCGGGAACCAGCTCGTCGAGGATCCGCGGGTAGACGGGTGCCTTGTCGGAGGTGACCTCGACCGGCCGACGCCCGTGGGACAGCGCCTGGGCGAAGAACCGGCGGGCGGCGGCCTGGT…
NZ_KB891268	1582	ISFsp15	ISFINDER	3	407	FraBCU__NZ_KB891268__ISFsp15__1582	1695	NZ_KB891268	10018	10553	2.06099e-122	482.0	1	536	536	0.316	CCTCGGGCTTTCACCGGGCTGATCGTCTGTTGGGTGGGGATAAACGAGAAAGTGCTCCTGAGCAGGGAAAATCGGGCTTGTCGAGGGCCTGATCCATCCCGTATCAAGGAGCACCTTCGCGGTGAAGCCTACCGGTGTCTACCCGTCTGTCCCCATCGACGCCGCCGGGCGTGGTGTCGTGTCGTCGGCGGGTGCGCTACTGCTGACCGAAACTGTCCGGGTGTCCGGGCTGGGGGCCGCACTGTCCGAGGCGCTCGCGCCGTGGCGTGCGCCGACCGCGACCCATGATCCGGCGAAGGTGCTCACCGATCTCGCGGTCAGCCTCGCGCTCGGCGGGGACTGCCTGGCCGACATCGGTCTGCTGCGCGTCGAGCCGGAGCTGTCCGGCCCGGTGGCGTC…
NZ_KB891268	1584	Frapec_R_44	ARB_TRANS	0	408	FraBCU__NZ_KB891268__Frapec_R_44__1584	697	NZ_KB891268	10579	10617	4.83763e-06	48.0	1	39	39	0.056	CGCGCGAACGTTTACGCGGAGCGGTTCGTGCTCGCCGTC
NZ_KB891268	1586	Frapec_R_18	ARB_TRANS	12	409	FraBCU__NZ_KB891268__Frapec_R_18__1586	1226	NZ_KB891268	14194	15418	0.0	1964.0	320	1544	1225	0.999	CCTGTGGGGCTCCAGAACTCCGATTTGGGCGGTGACCTGCGCGTTTGCCTGCGGGCGGGGCCCGTGTCGGGCAGGCTGGATGGTCATGGTGTGGTCCCTGTTCTACGCCCTGACACGCAACGCTCTCGGACTGATGCTGCTCCGGGTCCGCGGGGACACCGCGAAGGACGTCGAGCTCCTCGTCCTGCGACACCAGGTGGCGGTGTTACGACGGCAGGTGAACCGTCCGGCGCTGGAACCGGCGGATCGGGTGATCCTCGCAGCCCTGTCCCGGCTGTTACCCCGGGCCCGCTGGGACAGCTTCTTCGTCACCCCGGCCACCGTGCTGCGCTGGCACCGGGAGCTCCTCGCACGTCAATGGACCTACCCACGGAAGTCGCCCGGGCGGCCNCCGGTCCG…
NZ_KB891268	1588	ISAnsp11	ISFINDER	0	410	FraBCU__NZ_KB891268__ISAnsp11__1588	1510	NZ_KB891268	17907	18017	8.71706e-11	68.0	4	114	111	0.074	CGGGATCGGCCTGCTCACTCCCGCGACCGTCCACCACGGCCAGGCCGAGACCGTTCAGGCCGCCCGCGCCGAGGTCCTCGCCGCCGCCTACGCCACCCGACCAGACCGGTT
NZ_KB891270	1596	IS468A	ISFINDER	0	411	FraBCU__NZ_KB891270__IS468A__1596	1097	NZ_KB891270	6545	6606	1.42307e-10	66.0	1	62	62	0.057	TACCCCAGCGACCTGTCCGATGCCCGATGGAAACTGGTCGAACCCGTACTGACCGCCTGGCG
NZ_KB891270	1598	Frapec_R_18	ARB_TRANS	12	412	FraBCU__NZ_KB891270__Frapec_R_18__1598	1226	NZ_KB891270	6942	6995	4.64384e-09	60.0	1	54	54	0.044	CCACGCAAGCCGCCCGGACGGCCACCGGTCCGTGAGAGATCCAGGAGCCGGTCC
NZ_KB891272	1609	FraCcI3_R_4	REMBX_TRANS_SCORE1000	6	413	FraBCU__NZ_KB891272__FraCcI3_R_4__1609	1695	NZ_KB891272	5241	5293	1.91477e-07	54.0	1	53	53	0.031	CGCTGCCCGCGGCGCCGCCGCGGGCAGCCCTACCGCCGTCGCCGCCGCCGTCC
NZ_KB891272	1610	FraACN_R_4	ARB_MGE	21	414	FraBCU__NZ_KB891272__FraACN_R_4__1610	754	NZ_KB891272	6741	6784	6.1107e-06	48.0	1	44	44	0.058	GCACACCGACCTCGCCGCCGACGGCACCCCGGCTCGGCGCCGCC
NZ_KB891273	1614	ISFsp5	ISFINDER	4	415	FraBCU__NZ_KB891273__ISFsp5__1614	1617	NZ_KB891273	5	159	6.15014e-21	106.0	3	157	155	0.096	CTGTCCTTCATGCGCAGCCTCCGCGTCATACGCCGCCAGGTCACCGACCAGGCGGGCTTTTCCCCCTAACCGTCTCCACGCGGCCATCAACACGGCAATCGCGGAGATCGTCGAGCGTCCGAACCCCACCCGCCGCCACCGCGGCTACCCCCGCG
NZ_KB891273	1616	ISFsp8	ISFINDER	1	416	FraBCU__NZ_KB891273__ISFsp8__1616	1297	NZ_KB891273	276	315	4.46297e-13	74.0	1	40	40	0.031	TGAGGTGGGCCCCGTTCTTCGGACAGTGATCCCTATGAGG
NZ_KB891273	1620	Frapec_R_53	OVER15_NOID	16	417	FraBCU__NZ_KB891273__Frapec_R_53__1620	522	NZ_KB891273	5146	5676	1.01141e-75	310.0	14	544	531	1.017	TCGTCGCCGAACACCGTCGTGCGCAGCAGTTCGCGGGGCGAGTCCGGGTCATAGGGAGCCGCGCGGTGCACGACGCCTGTGTTGTCCCAGATGACGGTGTCACCCGCCGACCAGTGGTGGCGGTAGACGCGCTCGGGAGCCGTCGTCCGGTCGAGCAGGTCATGCAGCAGACGCCGGCCCGCACCGGGCTCCATGCCGACGACGTGGTCCGTGTGCGCGCCGATGACCAGGGACTTCCGGCCGCTGCGCCGGGTCCACACCAGCGGGTGGGTGGACGTCGGGCGGGCCCGCCACCGCTCGAGCTGCTCGGGGATCGGGTCGGGCACGACGGTGCGCTGGGAGGCCTCGAGGGAGTGCACGACGCGCAGCGAACCGAACAGCTCCTTCTCCGCCGCGTCG…
NZ_KB891274	1630	FraCcI3_R_4	REMBX_TRANS_SCORE1000	6	418	FraBCU__NZ_KB891274__FraCcI3_R_4__1630	1695	NZ_KB891274	2592	2718	1.79879e-07	56.0	1	127	127	0.075	GCCGCTGCGCGGAGGCCGCCGGCCCCGGCCCGCTCAGCGGGCTGGCCGCGGCGGCGCCGGGGACCGCCGGACCGTCGTCGGTGACCCGCGGGACGACCAGCGCGGCCACGACCGCCAGCACCGCCGC
NZ_KB891274	1634	FraCcI3_R_1	REMBX_TRANS_SCORE1000	2	419	FraBCU__NZ_KB891274__FraCcI3_R_1__1634	1920	NZ_KB891274	7298	7414	1.24664e-09	64.0	14	130	117	0.061	GCTCGTCGCGGCCGTCGCCGTCGCCGTGATCGCCGCCGCGGTGCTCGCGCTCGGTGGCGGTGGCGGTGGCCCGGCCGCGGACGGCCGGCCCGGCGGCCCGCCCACGCCGGCGCCCGC
NZ_KB891274	1636	FraCcI3_R_6	REMBX_TRANS_SCORE1000	7	420	FraBCU__NZ_KB891274__FraCcI3_R_6__1636	1560	NZ_KB891274	41841	41976	2.79463e-06	52.0	22	157	136	0.087	CCACGGCCGCGGCGAGCGCGTCGGCGTGCGCCGTCTCGGCGGCGGCCAGGCGCCGCTCGGCGTCCTCGAGGGCGGCGACCGCTTCGGCGGCGACCGCCTCGGCCTCGGCGCGGGCGGCCTGCTCGGCCCGGGCGGC
NZ_KB891274	1638	IS4811	ISFINDER	0	421	FraBCU__NZ_KB891274__IS4811__1638	5396	NZ_KB891274	53028	53224	3.87453e-12	74.0	1	197	197	0.037	TGGCTGGGCGCGCTGGGTGATCCGGTGGTCGCCGCCGCGCTGCGGGAGCTGCACGCCGATCCGGCGCGGGCCTGGACGACCGCGAGCCTGGCCGGGGTGGTCGTGGTGTCGCGGGCGACGCTGGCCCGGCGGTTCGCCGCCGCGCTCGGGCAGAGCCCGGGGGTCTACCTCACCCGGTGGCGGATGGATCTGGCGGC
NZ_KB891274	1646	Frapec_R_50	OVER20_GOOD_LOCX_TRANS	25	422	FraBCU__NZ_KB891274__Frapec_R_50__1646	560	NZ_KB891274	127085	127616	2.32783e-39	176.0	1	532	532	0.95	TCGCGGTCGTGGTCGGTCTGTCGTTCATCCTGCTGCTCATCGCGTTCCGCAGCCTGGTCATCCCGCTGACCGCGGCGGTGATGAACCTACTGGCGGCGGGCGGTTCGTTCGGTCTGGCCGTGGCGGTCTTCCAGTACGGCTGGTTCTCCGACAGCATGGGAGCCGGACCGGGCGGGCCGATCGACGCCTGGATGCCGGTCATGCTCTTCGCCATCCTGTTCGGTCTGTCGATGGACTACCAGGTGTTCCTGGTCAGCCGGATGCACGAGGAATGGGTGCACACCCGCGACAACAAGCGATCGGTGATCATCGGGCAGGGCGAGACGGGCGGCATCATCACCGCCGCCGCCATCATCATGATCGCCGTCTTCCTCGGCTTCGTGATCTCTCCGGGCCGGC…
NZ_KB891274	1649	FraACN_R_3	OVER20_GOOD_LOCX_TRANS	4	423	FraBCU__NZ_KB891274__FraACN_R_3__1649	789	NZ_KB891274	145076	145621	5.94746e-80	326.0	1	546	546	0.692	GTCGGCGATGGCCCCGTCCGCGAGCACCAGGTGGCTCCCCGACGGAACGGCGTCGAGAAGCCGCCGCACGATCGCGTACGCCTCGTCGAGGTCGGCCACGTTGCCCATGATCCCCATGAGGATGACCCCGACCGGGCGGCTGAGGTCCAGGGTCCCGGCCGCGCCGGCCAGGATCGTCCCGGGGTCGTGCACGTCGGCGTCGAGGTAGGCGGTGGCCCCTTCGGGGCTGCCGGTCAGCAGGGCGCGGGCGTGCGCCAGCACCAGCGGGTCGTTGTCGACGTAGACGACGCGGGACCGCGGGTCGACCGACTGCGCGACCTCGTGGGTGTTCCCGCTGACCGGCAGGCCGGTGCCGATGTCGAGGAACTGGCGCAGGCCCACCTCGCCGGTCAGGTGGCG…
NZ_KB891274	1654	ISPa43	ISFINDER_NOFULL	0	424	FraBCU__NZ_KB891274__ISPa43__1654	19903	NZ_KB891274	185943	186070	6.76731e-13	76.0	1	128	128	0.006	AGCTCTCCGGCGGCCTGCGCCAGCGGGCGCTGATCGCCTCCGCGCTGGCCGCCGGGCCCGGCCTGCTCATCGCGGACGAGCCGACCACCGCGCTCGACGCCTCGGTGCAGGCCCGCATCCTCGGCCTG
NZ_KB891274	1655	ISPa43	ISFINDER_NOFULL	0	425	FraBCU__NZ_KB891274__ISPa43__1655	19903	NZ_KB891274	186817	186945	5.60735e-14	80.0	1	129	129	0.006	CGGGGGGCAGCGGCAGCGGGTGGCCATCGCCCGCGCGCTGGCGACCCGGCCGCGGCTGCTCGTCTGCGACGAGCCCGTCTCCGCCCTCGACGTCTCGGTGCAGGCGCAGGTGCTGGCCCTGTTCCGGGA
NZ_KB891276	1683	FraCcI3_R_6	REMBX_TRANS_SCORE1000	7	426	FraBCU__NZ_KB891276__FraCcI3_R_6__1683	1560	NZ_KB891276	6449	6552	5.97323e-06	50.0	1	104	104	0.067	CGCTGATCGGCTGGCTGCTGGCGATGCTCGGCCAGGACGTCGGCTTCCCGGTGCCGCGCGGCGGCGCGGGCCGGCTGACCGCGGCCCTCGTCGACCGGCTGCGC
NZ_KB891276	1685	ISArsp6	ISFINDER_NOFULL	0	427	FraBCU__NZ_KB891276__ISArsp6__1685	26712	NZ_KB891276	7674	8400	1.89995e-29	140.0	1	727	727	0.027	GGACGTAGACGACCATGCCGACCACCTCGACGAGGGTCTGGGTGACGACGGCGACGGCGGCGATCGCCAGATCGTCGGGCAGGGCGAGCGCCAGCGGGAGGACCACCAGCGAGTTGCGGGTCGCCCCGGTGAAGACGACGGCGCGGCCGGCGGGCACGTCAAGGGCGAACAGACGGGCGACACCGAGCCCGGCGAAGGCCATCACGATCAGGAACGCGGCGTAGCACGGAACGACGCGGGCCACCTCGCCGAGGCTGCCGCCCATCGCCGGCACCTGGGAGGCGACCACGGTGACCAGCGTCGCCACCATCAACGGCACCATCGTCGCGTCGGTCGCGTCGGTCGCGTCCGGACGGGCGGGGCGGCGCGCCAGGTACGCCTGCGCCGTCCACGCCAGGG…
NZ_KB891277	1689	Frapec_R_3	ARB_MGE	3	428	FraBCU__NZ_KB891277__Frapec_R_3__1689	1946	NZ_KB891277	8	269	5.68223e-18	96.0	1	262	262	0.135	GGTGGGCCGCCGGCGAGGTACCCGCGGGTGCGGGTCCTTTTCCGACGGCCCCCAGCCCGAACGACGCATGCGACTTTCACCGCACGTCGCTCTCCGGTGACTATGACGTGAGCTGCGGGATCGGCTTTCCGGTGTGGATGGTGTCGTGGCAGGAACGGCAGACCACGAGGGTCTTGCGTCGCCGTCGTGCCATGTCGGCCGCCCATGCCGGCTGTGGTTGTCCCGGATATGCGAGTTCTGACAGCCGCCGGACGTGGTGCAC
NZ_KB891277	1690	IS466	ISFINDER	0	429	FraBCU__NZ_KB891277__IS466__1690	1628	NZ_KB891277	277	1133	3.80093e-115	456.0	1	857	857	0.526	TGTGGCATGGCCTCGCCGAGGCCGTCCGCCGGGAGGTCGCCGCGCACAGCGCCTGCTGGGCGAAGGCCGGTCCGCCGCCCACCGACGGACCCCGCGGCCCAGACCACCCGACAACGCTGGCAGCAGGTCCATGAGCTGCTCGACTCCGGCGTCGGCCTGCTCGACTGCGCACGAAGGCTCAACCTCTCCCTGAACACGGTCAAGCGCTACGCCCGCGTCGGCGAGCCCGACCGGCTGATCCGCGCGCCGGCGTTCCGCCCGACGCTGGTCGACCCCTACCGTGATTACCTCAAGCGCCGCCGGGCCGAGGACCCCGCGGTCCCGGTCCTGCGCCTGTTCCACGAGATCCGAGAGCAGGGCTACACGGGCAGCCACAACCTGCTCGTCCGCTACATCAAC…
NZ_KB891277	1692	FraCcI3_R_6	REMBX_TRANS_SCORE1000	7	430	FraBCU__NZ_KB891277__FraCcI3_R_6__1692	1560	NZ_KB891277	5086	5137	2.25977e-06	50.0	1	52	52	0.033	CGGCCACGGCCAGCCGCCGCCCGGCCTCGGGGCCGGCGCCGGCGCCGGGCGG
NZ_KB891277	1694	FraCcI3_R_4	REMBX_TRANS_SCORE1000	6	431	FraBCU__NZ_KB891277__FraCcI3_R_4__1694	1695	NZ_KB891277	9912	9955	6.1107e-06	48.0	1	44	44	0.026	CCTGCCCGGCCGCCGAGCTCCTCGCCCGCGTCGCGCGCCGCTGG
NZ_KB891277	1695	ISAmi1	ISFINDER	1	432	FraBCU__NZ_KB891277__ISAmi1__1695	883	NZ_KB891277	13321	13504	6.47621e-28	132.0	1	184	184	0.208	GATCATGTTGGGGTGCAGGTCATCTCCGCCGCCGACCCTCAGTGGATCTTCCCGTTCACCGGGTTGAAGCCGACCCAGTTCCGCCGACTGGTCCGTCTCGTCGCCCAGCGCGGCGGGGACCGGATCGCCGACGGGCGGCCGGGACGGCCGTGGGCGTTGCCTCTGCCGGACCGGGTGCTGCTGG
NZ_KB891278	1696	Frapec_R_11	REMBX_TRANS_SCORE1000	8	433	FraBCU__NZ_KB891278__Frapec_R_11__1696	1594	NZ_KB891278	8	292	7.52092e-112	442.0	1	285	285	0.179	CAATGCCGTGAAGCTTAAGTCGATCTTGAATAGTTGATGTTCGCTGTTCGTGGCTGGCGGGTGGTACGGCGTGGCGGCGTGGCATCGGTGCCGCTGGGTGGTTTGGTCACGGTTCGTGGCTTCGATGGTGACTCCGGACCAGGTGTCGGTGGGTGTGCTGGTGACGGCGGTGCCGCGGGACGCGGTGGACGAGGCGGTGGCGGCCTGCGGCGTCGGTGAGCGGCGCAGGGGCGGGAAACTCCCACCCCATGTGACGGCCTATCTGACGTTGGCGATGTGTCTGTT
NZ_KB891278	1697	FraCcI3_R_9	REMBX_TRANS_RATIO15	3	434	FraBCU__NZ_KB891278__FraCcI3_R_9__1697	1376	NZ_KB891278	1060	1172	1.45881e-20	104.0	1	113	113	0.082	GGGTTCCGACGGCAGCGGGTATGCCAGTCACCGACGAGTTCATGGTATTCAGCGCTTTCTGCGACGATGTGCCGTAGGCGATGAGAATATCGTGGCGGGTTGTTCCGATCGCT
NZ_KB891279	1700	FraCcI3_R_16	REMBX_TRANS_RATIO15	19	435	FraBCU__NZ_KB891279__FraCcI3_R_16__1700	1009	NZ_KB891279	7834	8069	5.05068e-75	306.0	1	236	236	0.234	GCCTCGTCGTGACTGGCTGCGCGCGAGGATCGTGCTCGCCGCCGACGGAGCGGGTAACACGGCGATCGCTGCCGGCCTCGGCGTCTGTGCGGACACCGCCGGCAAGTGGCGGGGCCGGTTCGCCGCCGAGGGTCTCGGCGGGCTGGCTGACCGGCCCCGCTCGGGACGGCCGGCCCGGTTCAGCGCGGTGCAGGTCGCCGAGATCAAGGCGGTGGCCTGCACCCGGCCCGCCGACG
NZ_KB891279	1701	IS466	ISFINDER	0	436	FraBCU__NZ_KB891279__IS466__1701	1628	NZ_KB891279	9992	10359	4.22241e-72	296.0	1	368	368	0.226	CAACGCGACCGGCTCGACCAGCTCACCGCCGCCTGCCCCGAGATGACCACCCTCGCCGGCCTGGTCCGCGGCTTCGCCGCGCTGCTCGACCCCACCGACGGCAACGACACCCTCCTCACCGCCTGGACCACCACAGCGCGGGCCGCCGACCTGCCCCACCTGCATGCCTACACCCGCGGCCTCGACCTCGACCGGCACGCCGTGAACAACGCGCTCACCCTGCCCTACAGCAACGGCGGCACCGAAGGCGTCAACACCAAAACCAAGAAGATCATGCGCCAGATGCACGGCCGAGCCGGCTTCCCACTCCTCCGCCACCGCATCCTGCTCGGCTAACACACAGTCACCACCGGAAGTGAGGCAGAGCC
NZ_KB891279	1702	ISLxx2	ISFINDER	0	437	FraBCU__NZ_KB891279__ISLxx2__1702	1427	NZ_KB891279	11232	11526	3.55786e-40	178.0	1	295	295	0.207	CGCCGGGCAGCTGCTCGTCAGCGCTGGCGACAATCCCGACCGGCTGCGTTCCGAGGCGGCGTTCGCGATGTTGTGCGGTGTTGCCCCGCTGCCCGCGTCGTCCGGGCGGACGCACCGCTACCGGCTCCACCGGGGCGGGGACCGCCAGGCCAACGCCGCGCTGCACCGTGTCGTGGTCTGCCGCCTGCGCTGGGACCCCGCCACCCAGGCCTACGTCGAGCGCCGTACCGCCGAGGGCAAGACCAAGAAAGAGATCATTCGCTGTCTCAAACGGTACGTGGCCCGGGAGATCTAC
NZ_KB891280	1708	FraCcI3_R_12	REMBX_TRANS_SCORE1000	5	438	FraBCU__NZ_KB891280__FraCcI3_R_12__1708	1274	NZ_KB891280	9684	9787	5.97323e-06	50.0	1	104	104	0.082	GCGGGAGCTCGCCGACGGGATGACCGACGCCCAGGGCGCGGCCGCCGTCGACCGGGTGTCGGCCCACCATGCCATGGGCAGGCTCGCGCAGAGCGCCGGGCAGC
NZ_KB891281	1714	Frapec_R_34	REMBX_TRANS_SCORE1000	11	439	FraBCU__NZ_KB891281__Frapec_R_34__1714	905	NZ_KB891281	3023	3926	0.0	1006.0	1	904	904	0.999	TGAGTCCGACACCTCTGCCACGAGGAGCCAGGCAGGGTCGCCCCGATCGCGTTGACCAGACCCCGGTGGGCATCGGAGGTGACGAGGCGGACCCCGGACAGCCCGCGGGCGACCAGGCCGCGGAAGAACGCCAGCCAGCCGGCGCCGTCCTCGCTGCTCACCACGTCGAGGCCGAGGATCTCCCGATGTCCGTCGCCGTTGACCCCGACCGCGAGCAGGCAGTGGACGTTGACGACCCGCCCGCCCTCGCGGACCTTCATCGTCAGCGCGTCGGCCTGGACGAACCGGTACGGGCCGGCATCCAGTGGCCGAGAGCGAAACGCCTCGACCTGGCCGTCGAGATGCTTCGCCAACTCCGACACCTGTGACTTCGAGATGTGCGCGACCCCGAGCTGTTCG…
NZ_KB891281	1716	Frapec_R_1	ARB_TRANS	5	440	FraBCU__NZ_KB891281__Frapec_R_1__1716	2599	NZ_KB891281	4205	4952	0.0	1230.0	184	931	748	0.288	CGTGTCCGTCGGCCGGGCGGCGGCCGCAGACGGATCGAGGACACGGATCCGGCTGTGGTGGCAGCGCTTCTCGCGCTCGTCGAGCCGGAGGAGCGCGGTGATCCGACCTCGCCGTTGCGGTGGACCACGAAGTCGCTGCGGCACCTCGCCGAACAGCTCACCCGTCAGGGGCACCCGGTATCGCCGTCGACAGTCCGCCGGCTCTTGCGGGCGGCTGGTTTCAGTCTGCAGGCGAACTCCAAGACCCTGGAAGGAAAGCAGCACCCTGACCGGGATGCCCAGTTCCGCTACCTGAACGACCAGGTCGTGAAGCATCAGAAGGCCGGCGAGCCGGTCATCAGCGTGGACGCGAAAAAGAAGGAGATGCTCGGCCAGCTCCCGAACCCCGGCCGTGAATGG…
NZ_KB891281	1717	ISRop2	ISFINDER	1	441	FraBCU__NZ_KB891281__ISRop2__1717	2171	NZ_KB891281	4953	6043	4.55968e-90	364.0	1	1091	1091	0.503	ACAAGATTGAGCACCGGCTGTTCTCCCAGATCACCATAAACTGGCGCGGCAGGCCACTGACCAGTCATGAAGTGGTCGTGAACACCATCGCGGCGACACGGACCCGCAGCGGGCTGCGGGTCGAAGCGCATTGGGACACCCAGGACTACCCGGTCGGTGTCGCGGTCAGCAAAGCCCGCATCGATGCTCTTCCGATCGAGCACCACATGGTGCACAGAACGTGGAATTACACGATCCATCCCACGCGCACCGACGGCGCGGCCTCATCCGCCGCGGTTGACGCCATGACCGGTCCGAACCGGGCCGCGACCTTTGCGCTGCTAGCCCATCCGCGTCTGACGGGCATGAGTACCGCCGAGCTGGACGCACTCGCGGCGCGGCTGGCCCCGGAGCAGGCCG…
NZ_KB891281	1718	ISStsp1	ISFINDER	0	442	FraBCU__NZ_KB891281__ISStsp1__1718	1692	NZ_KB891281	4024	4195	5.64065e-35	158.0	3	174	172	0.102	GTTCGCGATGGTGCTGCCGCACCTCGACGAGCGGCAGCGACGGCTGGTGCTGGCAACCGAGGCCTGGCTGCTGGGGCATGGCGGTGTCCGCGCGGTGGCCCGAGTCGCTGGCGTCAGCGAGACCACGGTCCGCGCCGGCGTGTTCGAACTCGAAGCGGGCGGGGAACCGCTG
NZ_KB891281	1721	IS1512	ISFINDER	0	443	FraBCU__NZ_KB891281__IS1512__1721	1314	NZ_KB891281	6118	6497	2.1219e-44	194.0	1	380	380	0.289	TCACACCCAAGGCGTCGCAGCCCTGGGTCGCCACCGTGGTGAGAACCGTCTTCGATCAGGCTGACGCGAACGAGGTCGCCCTCCAGTTCGACCGGGTCGTCGACGGGCTCGCCGAGAAACTTCCTCGCGCCGCGGAACACCTGTCCGAGGCGAAAGCCGACCTGCTCGTGTTCACCGCTTACCCGCGCGAGATCTGGCGGCAGATCTGGTCGTCGAACCCGCAGGAACGGCTGAACAAGGAAATCAGACGGCGCACCGACATTGTCGGTATCTTCCCCGACCGCGGCGCCATCATACGGCTCGTCGGCGCCGTCCTCGCCGAACAACACAACGAGTTGATCGAAACACACCGCTACTTCGGAGTCGAAATCCTCGCCAAA
NZ_KB891281	1722	Frapec_R_18	ARB_TRANS	12	444	FraBCU__NZ_KB891281__Frapec_R_18__1722	1226	NZ_KB891281	7955	8326	2.86797e-150	584.0	1	372	372	0.303	GCTGGTATCGACGTGGTGCGCGCACCGCCACGGTCACCGAAAGCGAACGCGATCGCGGAACGCTGGGTCGGCACCGCCCGCTGCGAATGCACCGACAGACTCCTGATCGTCTCCGAACAGCACCTGACCTCGATCCTCACCAGATACGCCGAGCATTTCAACACCCACCGGCCTCACCGCTCCCTCGGCCAGCACCCACCCGACCCGCCACCCGTGGTCGCCCCGACGTCGGAGTCCACCGTCCGTCGCACACGCATCCTCGGCGGGCTGATCAACGAGTACCGCAACGCCGCCTGATGACCTCCGCAGGCGATCACCCGGGCTGCAAAAGAGCAGCTCACAGACCGCACCCGGATTTTGGAGCCCCACAGG
NZ_KB891281	1723	Frapec_R_18	ARB_TRANS	12	445	FraBCU__NZ_KB891281__Frapec_R_18__1723	1226	NZ_KB891281	8329	8432	2.08302e-24	118.0	1	104	104	0.085	TGATCAATGAATATCGTAACGCCGCCTGATTACTTGCGCGGAAGATCCTGTCAACCGCAAAAGACCAGATCACAGGCCGAATCGGGGTTCTGGAGCCCCACAGG
NZ_KB891281	1724	Frapec_R_20	ARB_TRANS	14	446	FraBCU__NZ_KB891281__Frapec_R_20__1724	1194	NZ_KB891281	8573	8631	9.04733e-19	96.0	1	59	59	0.049	ACGAACGAGCCGCCTAAAGACCAGGTCAACGCCGGTGGCCGAATTCTGGCACTCGACAG
NZ_KB891281	1726	Frapec_R_50	OVER20_GOOD_LOCX_TRANS	25	447	FraBCU__NZ_KB891281__Frapec_R_50__1726	560	NZ_KB891281	12056	12613	3.62202e-94	378.0	1	558	558	0.996	ATCGTCGTGGTCGGCCTGGCGTTCATCCTGCTCCTGCTGGTGTTCCGATCCCTGCTCGTGCCGGTGACAGCCACCCTCGGCTTCCTGCTCAGCATCGCGGCCACATTCGGCGCGGTCGTGGCGGTGTTCCAATGGGGCTGGCTCGTCGACGTCTTCGGCATCAAGCAGACCGGGCCGATCATCAGCCTTCTGCCCATCATCCTGGTCGGCATCGTGTTCGGTCTCGCCATGGACTACCAGGTCTTCCTCGTCACGCGGATGCGCGAGGAATACTCGCACGGCAGCACCCCGCGCCAGGCCATGATCACCGGGTTCGGTCACGGGGCCCGGGTCGTCACCGCCGCGGCCTTCATCATGATCAGCGTCTTCTCTGGGTTCGTACTGTCGCCCGAATCGATC…
NZ_KB891281	1727	ISAmi1	ISFINDER	1	448	FraBCU__NZ_KB891281__ISAmi1__1727	883	NZ_KB891281	12734	12957	4.79831e-37	166.0	1	224	224	0.254	CGTGATCATGCCGTATCGGAAACCCCTCGACGGACAGCCGCTGTCGGAGTGGAAGGAGGAGCTGAACAGGGTGCACCGCAAGGTCCGGGCCCGCGTCGAACACGCCCTCGCCGGGATGAAGACCTGGAAGATCCTGCGTGACTACCGCCGCCAGGCCCGCACCCTCGGGATCACCGCGGCCGGGATCGCCCATCTCTACAACATCAGCCGGACCGGCTGACCGG
NZ_KB891282	1731	Frapec_R_17	REMBX_TRANS_SCORE1000	31	449	FraBCU__NZ_KB891282__Frapec_R_17__1731	1325	NZ_KB891282	2517	3837	0.0	2050.0	1	1321	1321	0.997	GTGACCGGGACACGTGGCGCGCAAGCACTGTCCTTCGGCGCAGGGTTAGCGCATCAACACAAGGGCGGCAGGGAATTACGCTATTCTTTCGGGTATGGTTTCTCGGGTGGTGAAGCGGGCATATCGTTATCGCTTCTACCCGAATCCCGAACAGGCCGCGCAGCTGGCCCGTACCTTCGGTTGTATCCGCTACGTCTACAACCGGGCGTTGGCCGAACGGTCCCGCGCCTGGACCGGGGAGCAGCGCAGGGTCACGCACGCGGAGACCGACAGGATGCTCACCGCGTGGAAGCGGGACACGGAGACGGCGTGGCTGGCCGAACCGTCGAAAGGGTCACTGCAGGCCACGCTGCGCCATCTGCAGACGGCGTTCGTGAACTTCTGGGAGAAGCGGGCTGG…
NZ_KB891282	1735	Frapec_R_11	REMBX_TRANS_SCORE1000	8	450	FraBCU__NZ_KB891282__Frapec_R_11__1735	1594	NZ_KB891282	5807	5831	4.37996e-07	50.0	1	25	25	0.016	CCGCGCAGGCCGCCGAGATCGACCC
NZ_KB891283	1738	FraEu_R_7	OVER20_GOOD_LOCX_TRANS	22	451	FraBCU__NZ_KB891283__FraEu_R_7__1738	1219	NZ_KB891283	537	1717	9.60365e-55	234.0	1	1181	1181	0.969	CGCGTCCTGGAGGTGGCCTCGCACGTGTTCGTCCCGATGGCGGGGGCCGTGCTCGCCGAGTGGGGCGCCGAGGTCATCAAGATCGAACATCCCGAGACCGGTGATCCCTACCGCGGCCTCGTCACCGCCGGCCTGCACAAGTTGTGGAACGGCGTGGACGTGCAGTTCCAGGCCACGAACCGGGGCAAGCGCTCCGTCGCCGTGGATCTGAAGGCGCCGGCCGGCCGGCGGCTGCTGTCCCGGCTCATCGCCGCCAGCGACGTCTTCGTGACCAACCTGCGCGCGGACACCCGCGCCCGGCTGAACCTCGAGCTGGCCGACGTCCGGGCCGACAACCCGGCGGTGATCTACGTACGGGGCACCGCGTTCGGTTCCCAGGGGCCCGACGCCGGCCGGGGC…
NZ_KB891283	1743	FraEu_R_9	GOOD_NX_LOCAL_IS	26	452	FraBCU__NZ_KB891283__FraEu_R_9__1743	1021	NZ_KB891283	11220	11379	2.34533e-07	56.0	1	160	160	0.157	CCACATCACCGAGCCGCCGGACGTGTGGACCGCCCGGGTCCCGGCGAAATACCGCGAGGACGTCCCGCACGTGGTGCGGCAGGGCACGGCGGACACCTGGGTGCTCCACGGGGAGCGGTTGGCCCCGGTCGGCGTGACGGCCCCCGCCGGCTGGCCGACG
NZ_KB891284	1755	ISFal2	ISFINDER	1	453	FraBCU__NZ_KB891284__ISFal2__1755	826	NZ_KB891284	10241	11060	0.0	1086.0	1	820	820	0.993	GGCACTGTTGCATCGGCGGAGTCCGCTGTCCCGCGGCCGTCGATCAGTCATGATCGAAGGTGCGTCGACGTGGTGCCTGTCCACCGGTTCCGACGTCGGAGTTCGCGGGGTTCCGGTTCCCGCCTGAGGTGATCGTCCTGGCGTCCGGTGGTATCTGCGGTTCGCGTTGTCGTATCGGGATGTCGAGGAGCTCCTCGCGGAACGCGGCCTCGAGGTCGATCACGTCACGATCTACCGGTGGGTGCAGCGCTTCACACCCCTGCTGGTCGACACGGCCCGGTCGTGCCGGCACCGGCCCTACGACAGATGGTTCATCGACTAGACCTACGCCAAGGTCTCCGGCCACTGGACCTACCTCTACCGGGCCGTCGACCAGCACGGCCAGGTCATCGACGTCCC…
NZ_KB891285	1766	Frapec_R_50	OVER20_GOOD_LOCX_TRANS	25	454	FraBCU__NZ_KB891285__Frapec_R_50__1766	560	NZ_KB891285	34315	34808	1.65577e-34	158.0	1	494	494	0.882	TCGTCCTGGTCCTGGCCTTCCTCCTGCTGCTGGCCGCGTTCCGCAGCGCCGTCGTCGCCGCGGCGGCCGTCGCGCTGAACCTGCTGTCGGTGGCGGCGGCGTACGGCCTGCTCGTGGTGGTGTTCCAGCATCACTGGGCGGACGGCCTGCTCGGCTACACCTCGACCGGGGCCATCACCAACTGGCTGCCGCTGATGCTGTTCGTGATCCTGTTCGGCCTGTCGATGGACTACCAGGTGTTCGTGCTCAGCCGGGTCCGGGAGGCCTACGACTCGGGCCTGCCGATGCGCGACGCGGTGCTGGTCGGGGTCCGGCGCAGCGCCGGGGTGGTGACCAGCGCCGCTGTGATCATGGTGGCGGTGTTCAGCATCTTCGCCACCCTGTCGCAGGTGAGCATGA…
NZ_KB891285	1767	FraCcI3_R_6	REMBX_TRANS_SCORE1000	7	455	FraBCU__NZ_KB891285__FraCcI3_R_6__1767	1560	NZ_KB891285	88198	88332	1.22142e-10	68.0	18	152	135	0.087	CGCCGACCAGCCAGGGACGGCGGCCGTGGCCGGGCCGGCGCGGCGCCCCGCCGGTCCCCGCGGCGCCGCCGGCGCCGGCAGGGGCGGCGGTGGGCGGTTCGGTGAGGGCCGGGTCCGGGCCGGGAGCCGGCGGCG
NZ_KB891285	1774	FraCcI3_R_6	REMBX_TRANS_SCORE1000	7	456	FraBCU__NZ_KB891285__FraCcI3_R_6__1774	1560	NZ_KB891285	170058	170155	4.54436e-07	54.0	1	98	98	0.063	CGGCGCCGGCTCGTACCGCGACGGACGGTCGTGCGCCGGTCGTCCCGGCGCCGCCCCACCGCGCGGGACGAGCCGGCGCGGCCGGTCCCGGCGCGGGC
NZ_KB891285	1775	FraCcI3_R_6	REMBX_TRANS_SCORE1000	7	457	FraBCU__NZ_KB891285__FraCcI3_R_6__1775	1560	NZ_KB891285	172877	172951	9.0796e-08	56.0	1	75	75	0.048	CCGGCGGCCGCGGCGGCCCGGCGACGACCCGGGGGACGGACCCGTCCGGGCGCTCGGCGACGGCCGGCGCGGTCG
NZ_KB891285	1778	Frapec_R_18	ARB_TRANS	12	458	FraBCU__NZ_KB891285__Frapec_R_18__1778	1226	NZ_KB891285	197804	198164	1.10606e-142	556.0	1	361	361	0.294	TGGATGGCCATGGTGTGGTCGCTGCTCTACGCCCTGACACGCAACGCTCTCGGGCTGATGCTGCTCCGTTCCGCGGGGACACCACGCAGGACGTGGAGCTCCTCGTCCTGCGGCACCAGGTGGCGGTGCTACGACGACAGGTCCACCGCCCGGCGCTGGAACCGGCGGATCGGGTCGTCCTCGCAGCACTGTCCCGGCTGCTGTCCTGGGCCCGCTGGGGTTCGTTCTTCGTCGCCCCGGCCACAGTGCTGCGCTGGCACCGGGACCTCCTCGCACGCAATGGACCTACTCGCGAAGACATCCGGACGGCCATCGGTCCGCCGGGAGATCTGCGATCTGGTCCTGCGCTTCGCGCGGGAGA
NZ_KB891286	1779	ISFal2	ISFINDER	1	459	FraBCU__NZ_KB891286__ISFal2__1779	826	NZ_KB891286	298	426	2.3822e-31	144.0	1	129	129	0.156	GGTCATGATCAGGTGATGGGTCGAGGTGCGGTCGCTCCGCCAGCGCCAGTGTCGGAGTTCGCGGGGGTTCCGGTTCCCGCCGGAGGTGATCGTGCTCGCGGTGCGGTGGTACTTGCGGTTCGCGCTGTC
NZ_KB891287	1785	Frapec_R_21	REMBX_TRANS_SCORE1000	35	460	FraBCU__NZ_KB891287__Frapec_R_21__1785	1177	NZ_KB891287	294	898	3.97642e-153	596.0	294	898	605	0.514	GGCCCTGCTCTGTCTCGTCGAGGAGACAGACTCAGGCGTCCCGGGCCGCCGCGGTGGTTTTATCGCCGGCCACCCCCGCTCGGCCCACCCCTCGACGGCGGTGTCGTCGCGTTCGACCGCGCGGCGGGCCGGCATCTGACACGACCACCCGTTGCGGTCCAGCAGCAGCCACACCCCAGGCAGCGTGTAGACGACCCCGAACTCCCGCCTGATCACCTCGGCGACCCGAACCAACGTCCACCGCTGATCATCCCAGCCATACACCCCCGGCCCACGGCGCAGGGTCCCCTCCAACCGGGCCAGCTGTCGATCATCCAACCGACACCGCGGCAACGGCCCGGCCGACCGCAACCCAGCCGCGCCCTCGCTTTCCCACACCCGATACCAGCACCCCGCCGT…
NZ_KB891287	1786	Frapec_R_18	ARB_TRANS	12	461	FraBCU__NZ_KB891287__Frapec_R_18__1786	1226	NZ_KB891287	1	293	1.07652e-122	482.0	1	293	293	0.239	GCGCTGGCACCGTGAGCTCCTCGCACGCAAATGGACCTACCCGCGCAAGACCCCCGGGCGGCCGCCGGTCCGCCGGGAGATCCGCGAGCTGGTCCTGCGCCTCGCGCAGGAGAACCCGACCTGGGGCCACCGCAGGATCCAAGGCGAACTCGTCGGGCTGGGCTACCCGGTCGGGGTCGGTCACCGTCTGGCGGATCCCGCGCCGCTCCGGTGTCGACCCCGCACCCCGCCGGGCCGACACCTCCTGGCGCACGTTCCTGTCCACGCAGGCCTCCGGCCTGCCGGCCTGCGAT
NZ_KB891287	1788	ISFal2	ISFINDER	1	462	FraBCU__NZ_KB891287__ISFal2__1788	826	NZ_KB891287	4505	4643	6.92509e-26	124.0	1	139	139	0.168	GGCTTTGTTGCATCGGCTGTGGCGGGACCCGCGGGCTGGCGGCCAGGCATGATCAGGCGATGGGTCGAGGTGTGATCCGTCCGCCGGTGCCGGTGTCGGAGCTCGCGGGGTTCCGGTTCCCGCCGGAGGTGATCGTGCT
NZ_KB891287	1791	FraCcI3_R_19	REMBX_TRANS_SCORE1000	17	463	FraBCU__NZ_KB891287__FraCcI3_R_19__1791	826	NZ_KB891287	7468	7609	3.78025e-32	148.0	1	142	142	0.172	CTCGGGCAGCGGCTCGTCGAGAACACGCGGGTAGGACGCCGCATTATCGGTGGTGACCTCGACCGGGCGGCGACCGTGGGCCGGCGCGGTGGTGAAGAGCCTGCGTACCGCAGCCAGGTCGCGCCGTTCGCTGGCGAGAACG
NZ_KB891287	1793	Frapec_R_20	ARB_TRANS	14	464	FraBCU__NZ_KB891287__Frapec_R_20__1793	1194	NZ_KB891287	12364	12648	9.78268e-117	460.0	1	285	285	0.239	GCGGAACGGTTCGTCCGCACCGTCCGGACCGAGGTCACCGACCGCATGCTGATCGTCGGTGAGCGGCACCTGCGCACCGTCCTGGCCGAGTACGCGGCCCACGACGACGGACGACGACCCCACCGTGGCCGCGCCCTTCAGCCACCACGGCCCGACCACCCCGCCGCGGACCTGACCCAGGAACGGACCAAGCGCCAGCCCATCCTCGGCGGCCTGATCAACGAATACGAACGAGCCGCCTAAAACCCCAGGTCACCACCGGTGGCCGAGTTCCGACACCCCACA
NZ_KB891288	1800	Frapec_R_35	REMBX_TRANS_RATIO15	0	465	FraBCU__NZ_KB891288__Frapec_R_35__1800	896	NZ_KB891288	11149	11962	3.1929e-84	342.0	2	815	814	0.908	CTACCCCAGCGACCTGTCCGACGCCCGATAAAAACTGGTCGAACCCGTGCTGACCGCCTGGCGCAACGAACGCCACCGCAAAGGCCTGACCATCGGACGCCCCCCAACACACGATCTGCGCAGCGTCCTCAACGCGATCCTGTACGTCGACCGCACCGGTATCCCCTGGCGCTATCTTCCCCACGACTACCCGCCCTGGGAAACCGTCTACGGCTACTTCGCCCACTGGCACAACGACGGCGTCCTCGACCAACTCATCGACCTGACACGACGCCGCGTCCGCACCAGCGCAGGCCACGACCCCGAACCCACCGCCTGCATGATCGACTCCCAGAGCGTCAAGACCGCCCCCACCGTTCCCGCTGCCACCCAGGGCATCGACCCCGGCAAGAAGATCGT…
NZ_KB891289	1803	ISCmi3	ISFINDER	0	466	FraBCU__NZ_KB891289__ISCmi3__1803	1459	NZ_KB891289	9	224	7.08607e-35	158.0	9	224	216	0.148	CGCCCGATTCACCGTCACGACCGGTATCCCTGTCTACTTCTGCGACCCGCATTCACCATGGCAGCGTGGGAGCAACGAGAATACCAACGGGCTGCTCCGCCAGTATTTCCCTAAGGGCACCGACCTGTCGGATCACACACAGGCGGAACTCGACCGTGTCGCCGACCTGTTGAATCGCCGCCCGCGTCAGACCCTGGACTGGGATACACCCGCCGA
NZ_KB891289	1805	FraEu_R_18	ARB_MGE	10	467	FraBCU__NZ_KB891289__FraEu_R_18__1805	556	NZ_KB891289	305	693	7.11818e-19	100.0	1	389	389	0.7	CGACACCATGCGAGATTCAGGTCGTCGTACCTGTCGCGACCCTGATGGGTCTGTCCGACGACCCGGCGGAACTACCCGGATACGGCCCGATCCCCGCCCGCATCGCCCAGGAGATGGCCAACCGGCCTGGCTCAACCTGGCGGCGGATCCTCACCGATCCGAAAGGACATCTCGTCGAGATCGCCGACCGGCGTCTCCCCAACCCGGCGCAGGTCCGCCACGTTCGCGCCCGCAACCGGACCTGTGTGTTCACCGGCTGCACCCGGCCATCGCAGCGCACGGACACCGATCACACCACACCCGTCAGCGAGGGCGGGCAGACACTGATCGGAAACCTCGGCCCGCTCTGCCGCCGTCACCACCGAATGAAACATCGTGGCCACTGGAAG
NZ_KB891290	1811	Frapec_R_11	REMBX_TRANS_SCORE1000	8	468	FraBCU__NZ_KB891290__Frapec_R_11__1811	1594	NZ_KB891290	12107	12347	1.21461e-95	382.0	1	241	241	0.151	CTGGAACACCCGGCTACCCCGGTTCCACACCGAGATCACCCGCACGCTCAACCCGCCACGGCGTCACCGCACCTGCCCCCGGGTCGTCAAACGCGCCCGGCACAACAGCTACCGCGTCAAGAAACCCGACGAACCCGCCTCGATCCGCCACCCGGGCCCCGCCACGATCCGACTCCACCCACTCACCCCACGCGCGGCCTGACCAAACCCCAGCAAGATCGCCTTAAGCTTCACGGCATTG
NZ_KB891293	1824	ISLxx3	ISFINDER	0	469	FraBCU__NZ_KB891293__ISLxx3__1824	2637	NZ_KB891293	1	137	1.53714e-40	178.0	1	137	137	0.052	TCGCCTCGAATGAAAGCTTCGGCGGCTGGACCAAAACCTTCACCGACCCCCGCCTCTGCTCCGCGATCGTCGACCGCCTCACCTTCGACGGCACGATCATCGAGACCGGCACCCAGTCCTACCGCCTCGCCCACACC
NZ_KB891293	1827	FraACN_R_3	OVER20_GOOD_LOCX_TRANS	4	470	FraBCU__NZ_KB891293__FraACN_R_3__1827	789	NZ_KB891293	1342	2050	1.8447e-105	420.0	1	709	709	0.899	CGGCGGCGTCGGGCCGCCATCGGTGCGCCGCGACGATCCCGGGCTCGACCAGCTCCAACCCCTCCACGAACCGAGCCACCTCGGCACGGCTACGCGGCGCCGCCGCGATACCCCGGTCCCGGTAGGTCTCGGCGAGCTGCCCGATGGCCTCGGCGTCGAAGTCCGCGGTCACCTGCGACAGCGCCAGGTAGCTACCCGAGGGCAACGCCTCCAGCAGCCGGCGCACCACACCGAGCGGGTCGGACTCGTCGGGCACGAAATGCAGCACCGCTATCAGCGTCAACGCCACCGGCCGAGACAGATCCAACGTGGCTCGGACCTCCGCCGAGGCCAGGATCCGCTCCGGGGCCAGCAGGTCACAGTCCAGATAGGCGGTGCGTCCCTGCGGCGAGCTGGTCA…
NZ_KB891293	1828	Frapec_R_38	ARB_TRANS	3	471	FraBCU__NZ_KB891293__Frapec_R_38__1828	812	NZ_KB891293	7374	7435	2.4533e-07	54.0	1	62	62	0.076	CGAAGGCCCCGGCCTGGGCCTCGGCCTCGACCCCGCCGAGGTCGACGCCTACCTGGACCTCG
NZ_KB891294	1829	FraDas_R_6	ARB_MGE	0	472	FraBCU__NZ_KB891294__FraDas_R_6__1829	1426	NZ_KB891294	61	97	4.32841e-06	48.0	1	37	37	0.026	GGATTCAAGCAATCCAGCCTTCGCCATATCACGCGGG
NZ_KB891294	1830	Frapec_R_38	ARB_TRANS	3	473	FraBCU__NZ_KB891294__Frapec_R_38__1830	812	NZ_KB891294	723	1534	0.0	1434.0	463	1274	812	1.0	CGTCGTCGAGCATCGCGACAGGTTCGCCCGCTTCGGCGCCGAGTACGTCGAGGCCGCTCTCGCCGCGAACGGCCGCCGCCTACTCGTCGTGGACCCAGCCGAGGTCGATGACGACCTGGTCCGTGACATCACCGAGATCCTGACCTCGATGTGCGCCCGGCTGTACGGCCGCCGCGCCGCCGCGAACCGAGCCCGCCGCGCGGTCGCCGCCGCCACTGAGGCGGCCGGATGAGGACGTTGCAGGCGTACCGGTTCGCGCTCGACCCGAACGACGCCCAGGCCGCGAACCTGTGTCGCCACGCGGGGGCGGCCCGGTTCGTCTACAACTGGGGCCTGGCCCGGGTGAAGGCCGCGTTCGCGCAGCGCGACGCGGAGAAGTCCTACGGCCTGGACGGCGAC…
NZ_KB891294	1831	IS1602	ISFINDER	0	474	FraBCU__NZ_KB891294__IS1602__1831	2121	NZ_KB891294	1542	1864	4.58381e-33	152.0	8	330	323	0.152	GGAGTGGGCAGAGTCGCAGGGTGTGGCGTACGTGACCGCCCAGCGCTGGTTCCACGCCGGCAAGCTCCCGGTCCCGGCACGCAAGGTCGGTGGCCTGATCCTCGTCGGCGAGCCCGACCGCCCGGCTACTTCAGGCACGGTGGTCGTGTACGCCAGGGTGTCATCCGCGGACCAGAAGCCTGATCTCGACCGGCAGGTCGCTCGCGTCACCGGCTGGGCCACCGGGCAGGGGCTGCCTGTCGACAGGGTCGTGACCGAGGTCGGGTCGGCGTTGAACGGGCATCGGCGGAAGTTCCTCGTGCTGCTCCGCGACCCCGCGGCGA
NZ_KB891294	1833	FraCcI3_R_12	REMBX_TRANS_SCORE1000	5	475	FraBCU__NZ_KB891294__FraCcI3_R_12__1833	1274	NZ_KB891294	261	716	3.85748e-137	536.0	1	456	456	0.358	TACCAGCGGTCCGCGACGTGCAGCCGCGAACCGTACCAGCGGGTCTTGTAGTCGAGTTGCCGGCGGATCTCACCCATCCCGACGTCCGAGACGGCGCGGGCGAGCCGCCGGTTGCGGACCATCCCGGCGACGTGCAGATCCTCGACCACGATCACGTCGTGGGACCGGGCGAGCCGTGTCGTGAGCTTGTGTAGCCCGTCGCGGCGCTGGTTCGCGACCCGGGCATGGATCGTCGCGAGCCCGGCGGCGCGCTGCCGGCGCCCAGCGCTGCCCGGCTTCGACCGGGCATAGGCCCGCGACGCGCGGCGCAGTTTCCGCAGCGCGGCGGCGTGCCGTTTCGGGTTCGCCACCGTCTCGCCGGTGGAGAGGACCGCGAGGTGTTTCACGCCCAGGTCGACG…
NZ_KB891294	1835	FraDas_R_3	ISFINDER_CLOSE	19	476	FraBCU__NZ_KB891294__FraDas_R_3__1835	1654	NZ_KB891294	11035	11235	2.85147e-20	104.0	1	201	201	0.122	ATAGGTCAATGCCACTCGATTAAGCCGACGAGCCGCCCGTCCATCCCGACACGCCAATGCACACTCCCTTCTTCGTCAACTCCCGAACTCGGCATGAGTGATGGTTTCTCAACGCAGGTGGTAGGAGGCTGGAAGGTTCACGCCGAAATTCCAGCTGACCGGGAGATAGAATGTGCGCGTGGCACGCCTTCGCCAGGCAGT
NZ_KB891295	1837	ISFsp14	ISFINDER	4	477	FraBCU__NZ_KB891295__ISFsp14__1837	1696	NZ_KB891295	9726	9875	3.44516e-11	70.0	1	150	150	0.088	CCCCGTTCGCGACGGACATCCCACCACGGCCAGTTCGCGGGTCGGGCACCGCGCCACCGTGGCCGGGCGTGCGCCGACCGGCCGTATCCGCGCCGCAGAGGTCACCGGCCCGATCTGCCCCGAACGGCTCCACCAGAACCAGATCTGGTG
NZ_KB891295	1838	ISMpo9	ISFINDER	0	478	FraBCU__NZ_KB891295__ISMpo9__1838	1413	NZ_KB891295	9983	10041	7.93632e-07	52.0	1	59	59	0.042	TGCGGGGGCTGCTGACCGACGGCAAGCGCAAGAGCATGGTCCCGATGGCCGCCCGCCTC
NZ_KB891295	1839	ISAmi1	ISFINDER	1	479	FraBCU__NZ_KB891295__ISAmi1__1839	883	NZ_KB891295	10269	10492	4.77456e-37	166.0	1	224	224	0.254	CGTGATCATGCCGTATCGGAAACCCCTCGACGGACAGCCGCTGTCGGAGTGGAAGGAGGAGCTGAACAGGGTGCACCGCAAGGTCCGGGCCCGCGTCGAACACGCCCTCGCCGGGATGAAGACCTGGAAGATCCTGCGTGACTACCGCCGCCAGGCCCGCACCCTCGGGATCACCGCGGCCGGGATCGCCCATCTCTACAACATCAGCCGGACCGGCTGACCGG
