# Supplementary material for: Candidatus Frankia Datiscae Dg1, the Actinobacterial Microsymbiont of Datisca glomerata, Expresses the Canonical nod Genes nodABC in Symbiosis with Its Host Plant
Source: PLoS One. 2015 May 28;10(5):e0127630. doi: 10.1371/journal.pone.0127630 (PMC4447401; doi:10.1371/journal.pone.0127630)
Supplement: S2 Table — (ZIP) [file pone.0127630.s008.zip › frankia_csvs_is_hits/drafts_all_contigs_one_file/FraBMG512.csv]

contig	contig	number	name	classification	high_hits	uberkey	identifier	org_len	contig	hit_start	hit_end	expected	score	query_start	query_end	len_seq	frac_of_seq	seq
NZ_KB893670	1	ISFsp10	ISFINDER	1	480	FraBMG512__NZ_KB893670__ISFsp10__1	1713	NZ_KB893670	133	294	1.50859e-19	102.0	133	294	162	0.095	GTAGCTGTTCAGCTCGGTTGAACGGGTGTCTTGCGGATCTTGTCTGTTGATCGTTCGGCTGGTTGCCGGCCGGCGGGTCAAGATCGGATAGTTTGTGGGGGTGGAGTCCGCGGGTCAGCCGAGCTACGAGGAGCTCGTGCGCCTGGTCGCGGACCAGGCCGC
NZ_KB893670	2	ISFsp10	ISFINDER	1	481	FraBMG512__NZ_KB893670__ISFsp10__2	1713	NZ_KB893670	1	125	2.01203e-13	78.0	1	125	125	0.073	GAGCGGCTGACGGCCCGGGTCGCTGAACTCGAACGCAGGCTTGGTGCGGACAGTTCGACGTCGTCGAAGCCGCCGTCGTCGGACAGCCCGTTCACGAAGGCACCGTCGCGGTCGTCGCGGTCGTC
NZ_KB893670	9	FraCcI3_R_6	REMBX_TRANS_SCORE1000	7	482	FraBMG512__NZ_KB893670__FraCcI3_R_6__9	1560	NZ_KB893670	116190	116264	3.16909e-07	54.0	1	75	75	0.048	CGGCCGGCGGCGCCGGGCGGCGGCCCGCCGACGGGCGCGCCCCACTGCTGGCCCCCGCCGGGCGGCGGAGGCGGC
NZ_KB893670	15	FraCcI3_R_6	REMBX_TRANS_SCORE1000	7	483	FraBMG512__NZ_KB893670__FraCcI3_R_6__15	1560	NZ_KB893670	135524	135677	3.55367e-11	70.0	1	154	154	0.099	CGGACGGAGCCGGCGGCGCACCGGCGTTCCGCGCGGGCGACGCCGGCGGGGTGACAGCGGCCGGACGACCGGCCGGGCCGGCGGGCGCGGGCGCGTGCCGGGCGGGGGCGGACCGGCCAGTCGAGGCCGCGGGGCGGGCGGGCGGTGCCGAGGG
NZ_KB893670	16	ISSav4	ISFINDER	2	484	FraBMG512__NZ_KB893670__ISSav4__16	1426	NZ_KB893670	257742	257794	5.48592e-08	56.0	1	53	53	0.037	GCGGATCGCGGAGCGGGTGGTGGCGAAGATCGCCGCCGGGGCCGCGGCGGACG
NZ_KB893670	19	FraCcI3_R_2	REMBX_TRANS_SCORE1000	10	485	FraBMG512__NZ_KB893670__FraCcI3_R_2__19	1899	NZ_KB893670	291752	291817	7.71457e-08	56.0	1	66	66	0.035	GGCCTGGTCGGCGGCGAGGTCGACGGCGAGGTCGACGCGGCTGGCACCGAGCCGGCCGCCGGCAGC
NZ_KB893670	26	FraCcI3_R_8	REMBX_TRANS_SCORE1000	13	486	FraBMG512__NZ_KB893670__FraCcI3_R_8__26	1437	NZ_KB893670	339739	339783	1.43608e-07	54.0	1	45	45	0.031	ACGACTACACCGTCGACTTCGACCTGCTGGAGCGGGTCGCCGCCG
NZ_KB893670	31	Frapec_R_50	OVER20_GOOD_LOCX_TRANS	25	487	FraBMG512__NZ_KB893670__Frapec_R_50__31	560	NZ_KB893670	390499	390920	8.28724e-25	122.0	1	422	422	0.754	TTCGTGCTGCTGTTCCTGTTCACCGGCAGTGTGCTGCTGCCGCTGAAGGCGATCGTGCTGAACGGGATCACGCTCACTGCTGTCTTCGGAGTCGCCGTCTGGATCTTCCAGGACGGGCATCTCGGCTGGCTGTTCGACTTCACCCCGGGCCCGCTCGACACGTCCATGCCGGTGCTGCTGTTCTGCATCGCCTTCGGGCTCAGCATGGACTACGAGGTCTTCCTGCTCTCCCGGATCAAGGAGGAGCATGACGCGGGTGCGTCGAACGCCGAGGCGGTCGCCGCCGGCCTGGCCCGTACCGGACGTCTCGTGACCACCGCCGCGGCACTGCTCGCGGTGACCTTCGTGGCCTTCTCGACCTCGTCCGTCCGCTTCATGCAGATGTTCGGCCTGGGCACG…
NZ_KB893670	32	Frapec_R_50	OVER20_GOOD_LOCX_TRANS	25	488	FraBMG512__NZ_KB893670__Frapec_R_50__32	560	NZ_KB893670	400620	401164	1.15624e-68	284.0	1	545	545	0.973	TCGTCGTCGGGGTCTCCATCCTGCTGCTGACCATCGTCTTCCGGTCGCCGGTGGTCGCCCTCAAGGCGGCGGCGATGAACCTGCTGTCGATCGCGGCCGCGTACGGCGTGGTGACGGCGGTGTTCCAGTGGGGGTGGGGAACCGACCTGCTCGGGCTGCCCCACAGCGTCCCGATGTCCAGCTGGCTGCCCGTACTGATGTTCACCGTCCTGTTCGGGCTGAGCATGGACTACGAGGTCTTCCTCCTCTCCCGGATCCGGGAGGACTGGCTCGCCACCCGTGACCCGCAGGGCAGCGTGGTCCGCGGCCTCACCTCCACCGCCCGTGTGATCACCAGCGCCGCGCTGATCATGATCGCCGTGTTCGCGGGGTTCGCCCTCGACCCGGACGTCACCGTGA…
NZ_KB893671	35	FraCcI3_R_6	REMBX_TRANS_SCORE1000	7	489	FraBMG512__NZ_KB893671__FraCcI3_R_6__35	1560	NZ_KB893671	20778	20880	4.84333e-07	54.0	1	103	103	0.066	CGGCTGCGCGCGCTGACCCGGCGGGCGGCGCTGGCAGCCCGCACCGGCGCGGGCCGGGGCCCGGGCCACGGCCCCGGCCAGGCGGACGACGGCACCGCCAACG
NZ_KB893671	38	Frapec_R_50	OVER20_GOOD_LOCX_TRANS	25	490	FraBMG512__NZ_KB893671__Frapec_R_50__38	560	NZ_KB893671	117331	117878	1.6136e-98	394.0	1	548	548	0.979	TCGTCGTCGGTGTGTCGCTGCTGCTGCTGACCCTGGTGTTCCGCTCGCCGGTGGTCGCCCTGAAGGCCGCGGTGATGAACCTGCTCTCGATCGCGGCCGCCTACGGTGTTGTCACCGCGGTCTTCCAGTGGGGCTGGGGCACCGACCTGCTCGGCCTGCCGCACAGTGTGCCGATGTCGAGCTGGCTGCCCGTGCTGATGTTCACCGTCCTGTTCGGCCTGAGCATGGACTACGAGGTGTTCCTGCTCTCGCGCATCCGGGAGGACTACCTTGCGACCGGCGACGCGCACGGCAGCGTCGTGCGCGGGCTCGCCGCCACCGGCCGGGTGATCAGCTCCGCCGCCCTGATCATGATCGCGGTGTTCGCCGGCTTCGCCCTCGACCCGGACGTCACGGTCA…
NZ_KB893671	43	FraCcI3_R_12	REMBX_TRANS_SCORE1000	5	491	FraBMG512__NZ_KB893671__FraCcI3_R_12__43	1274	NZ_KB893671	182204	183478	0.0	1474.0	76	1350	1275	1.001	CCGTTGCATGAGAGCGCCGGATGGTTGGCGGTCATGCCGCCCCACCGTGCAGTGAGGCACTCCCGGTCTGACCGGCCGTGGCCGTGCCGGGTTCCCGCTTCCCAGCCACCTGCCCGCTTGCGCGGGTCTTATGGTCGGCTCCACGGGCGTTTACCGTCTCCGACGTACTGGCGGCGACGAGGTGACGCAGGTTGACCGCGGCGTTCAGGTCGCGGTCGGTCACCAGCCCGCAGGACTGGCAGGTGAAGGTACGGTCGGCCAGGGTCAGGCTTGGGTTTCGCCAGCCACAGCCGGAACAGGTCTTCGAGCTCGGGTACCAGCGGTCCCCGACGACCAGCGTCGACCCGTACCAGCCGGTCTTGTACGCGAGCTGGCGGCGGACCTCGGCCATCCCGGTGT…
NZ_KB893671	44	Frapec_R_38	ARB_TRANS	3	492	FraBMG512__NZ_KB893671__Frapec_R_38__44	812	NZ_KB893671	182129	182203	2.27989e-15	84.0	1	75	75	0.092	TGCAGGCGTACCGGTTCGCGCTCGATCCGAACACCGTCCAGCTCGCGGGTCTGCGTAGGCATGCGGGGGCTGCCC
NZ_KB893671	55	ISAnsp4	ISFINDER	0	493	FraBMG512__NZ_KB893671__ISAnsp4__55	2195	NZ_KB893671	307705	307742	3.08802e-08	56.0	1	38	38	0.017	CCGACCGCGGGGAGCGGAACTACCTGGACTTCCTCGAC
NZ_KB893671	60	FraEu_R_7	OVER20_GOOD_LOCX_TRANS	22	494	FraBMG512__NZ_KB893671__FraEu_R_7__60	1219	NZ_KB893671	350214	350831	2.7154e-39	176.0	1	618	618	0.507	GGAGTGCGTGTCCTGGAGGTCGCCTCCCACGTGTTCGTCCCGATGGCGGGGGCCGTGCTCGCGGAATGGGGCGCCGACGTCGTCAAGATCGAGCACCCCACCACCGGAGATCCCTACCGGGGGCTGGTCACCGCCGGCCTGCACAAGCTGTGGAACGGCGTGGACGTGCAGTTCCAGGCCACCAACCGGGGAAAGCGCTCCGTCGGCCTGGACCTGAAGCATCCCGAGGGTCGGCGCCTGCTGTCCCGCCTGATCGCCGCCAGCGACGTGTTCGTGACGAACCTGCGCGCCGACACCCGCGCCCGGCTGAAACTCGACGTCCCCGACGTGCGCGCCGACAACCCCTCGGTGATCTACGTGCGGGGCACCGCGTTCGGCGCCCGCGGGCCCGACGCCGGC…
NZ_KB893671	61	FraEu_R_7	OVER20_GOOD_LOCX_TRANS	22	495	FraBMG512__NZ_KB893671__FraEu_R_7__61	1219	NZ_KB893671	351274	351393	1.13121e-09	64.0	1	120	120	0.098	CGCCCGTGCAGTTCGACGAGCAGCCCGGCGCGCCGGTGCGGGCCCCCGAGCACGGTGAGCACACCGAGGCCGTGCTGCTCGAACTCGGTCTCGGCTGGGACGAGATCACCGCCCTGAAGG
NZ_KB893671	62	Frapec_R_9	ARB_TRANS	7	496	FraBMG512__NZ_KB893671__Frapec_R_9__62	1636	NZ_KB893671	354594	356226	0.0	1398.0	1	1633	1633	0.998	CGTGACTACTCCGGCGGCTGAAGCCGCTGGCTTCTCAGGCCGCTTGCGCGGCCTGACGGGCCAGCCCGGCCCGCAGGATGTTGACCGCCGCGTTGACGTCGGCGTGCGCCGTGTGCCCGCAGGCGACGCAGGCGAACTCGGCCTGCGTTCTGCGGTTCTCGGCGGTGCAGTGGCCGCATGCGGCGCAGGTGCGGGACGTGTGGGGGGCGGGAACTGGGACCACGGTCCGTCCGGCGCTTTCAGCCTTGGCGTGCAGGATTCCCAGGAACACCCCCCATCCCGCGTCGTGGATCGACCGGTTCAGCCCCGACTTGGCGGCCTGCCCGTTCGGCAGGAAGGTGCCGGGGTTGCCGGGGTCGGGCCTGGCCTTGGCCCGGCGGGCCATGCCCTTGATGTTGA…
NZ_KB893671	65	ISFsp4	ISFINDER	2	497	FraBMG512__NZ_KB893671__ISFsp4__65	1784	NZ_KB893671	396389	396435	1.55575e-07	54.0	1	47	47	0.026	CGCGGCACGGGGGGAACCCCCGGCCTTCGGGCCGGAGAGGACGTCAA
NZ_KB893671	67	FraCcI3_R_2	REMBX_TRANS_SCORE1000	10	498	FraBMG512__NZ_KB893671__FraCcI3_R_2__67	1899	NZ_KB893671	405301	405483	2.30457e-08	60.0	5	187	183	0.096	CGGCGCCGGACGGGCTGGCCGGCCCCCGGGAGCCGGTCGGCGCGCCGGCCGACGAACGGGCCGGCAAACCGGCCGGCGCACCGGCCGACCCGCCAGCCGGCGCGCCCGGGTCGGCCGCGCCGAGGCTTCCCGGCGCGGCCGACCCGGGCGCGGCGGCGACCGCCGAGCCGGACGAGCGGCCGC
NZ_KB893671	71	Frapec_R_52	REMBX_TRANS_RATIO15	8	499	FraBMG512__NZ_KB893671__Frapec_R_52__71	547	NZ_KB893671	419755	419822	2.90468e-11	70.0	60	127	68	0.124	TCCGCCTGCACTGGGGAATCGAGAACCGCCTCCACTACATCCGCGACACCGCCTGGCGCGAGGACGCC
NZ_KB893672	75	Frapec_R_52	REMBX_TRANS_RATIO15	8	500	FraBMG512__NZ_KB893672__Frapec_R_52__75	547	NZ_KB893672	12	79	2.90468e-11	70.0	3	70	68	0.124	TCCGCCTGCACTGGGGAATCGAGAACCGCCTCCACTACATCCGCGACACCGCCTGGCGCGAGGACGCC
NZ_KB893672	85	Frapec_R_50	OVER20_GOOD_LOCX_TRANS	25	501	FraBMG512__NZ_KB893672__Frapec_R_50__85	560	NZ_KB893672	54875	55430	2.60286e-45	198.0	1	556	556	0.993	TCGCGGTCGTGGTCGGCATGTCGTTCGTCCTGCTGCTCATCGCCTTCCGCAGCCTGGTGATCCCGCTGACCGCCGCGGTGATGAACCTGCTCGCGGCTGGTGGAGCATTCGGTCTGTCCGTGGCGATCTTCCAGTGGGGCTGGCTCTCCGAAGCCATGGGCGCCGGGCCGGGCGGTCCGATCGACGCCTGGATGCCGGTCATGCTGTTCGCCATCCTGTTCGGCCTGTCCATGGACTACCAGGTCTTCCTGGTCAGCCGTATGCACGAGGAATGGATCCACACCCGGGACAACAAGCGGTCGGTGACTGTCGGGCAGGCTGAGACCGGTGGCATCATCACCGCCGCCGCGATCATCATGATTGCCGTCTTCCTCGGTTTCGTGATCAGCCCCGGCCGTG…
NZ_KB893672	94	Frapec_R_11	REMBX_TRANS_SCORE1000	8	502	FraBMG512__NZ_KB893672__Frapec_R_11__94	1594	NZ_KB893672	111490	111547	1.81733e-08	58.0	1	58	58	0.036	CCGACGGCCGGGCCGCGCGGCGGGCAGGCCGAGGCCGCTGTGCCGGGCGGTCTGCCCG
NZ_KB893672	97	FraCcI3_R_12	REMBX_TRANS_SCORE1000	5	503	FraBMG512__NZ_KB893672__FraCcI3_R_12__97	1274	NZ_KB893672	155371	156643	0.0	1256.0	598	1870	1273	0.999	CCGTTGCATGACAGTGCTGGATAGCGCTGTCATGCCGCCTCACCTTGCGGTGGGGCACCCCGGGTCTGACCGGCCGCGGCCGTGCCCGGTTCCCGCTTCACAGCCACCGGCCCCGCGAGCGGGGTCTTATGGTCGGCTCCACGGGCGTTGTGCGTCTCCGATGTACTGGCGGCGACGAGGTTGCGCAGGTTGACCGCCGCGTTGGTGTCACGGTCGATCACCAGGTGGCAGGACTGGCAGTGGAACGTGCGGTCCGACAGCGTCAGGCTTGGGTTTCGCCAGCCGCAGCCGGAGCAGGTCTTCGAGCTTGGGTACCAGCGGTTCGCGATGTGCAACCGTGAGCCGTACCACCGGGTCTTGTAGTCGAGTTGGCGGCGGATTTCGGCCATCCCGGTGTCG…
NZ_KB893672	98	Frapec_R_38	ARB_TRANS	3	504	FraBMG512__NZ_KB893672__Frapec_R_38__98	812	NZ_KB893672	155058	155370	1.35201e-112	446.0	285	597	313	0.385	CGTCGTCGAGCACCGGGACCGGTTCGCCCGGTTCGGCGCCGAGTACGTCGAGGCCGCGCTCGCCGCGAACGGCCGGCGCCTGCTGGTCGTCGACCCCGCCGAGGTCGATGACGACCTCGTCCGGGACATCACCGAGATCCTCACGTCGATGTGCGCTCGGCTCCACGGCCGCCGGGCCGCGGTGAACCGCGTCCGGCGCGCGGTCGCTGCCGCGACCGAGGCTGCCGAATGACGACGACGCAGGCGTTCCGGTTCGCGCTCGACCCGAACGACGCCCAGCTTGCCGGCCTGCGCCGCCACGCCGGGGCGGCCC
NZ_KB893672	102	ISAmi1	ISFINDER	1	505	FraBMG512__NZ_KB893672__ISAmi1__102	883	NZ_KB893672	183413	183479	9.60712e-07	52.0	1	67	67	0.076	CCGACCAGGCTCCGCTGGTCGTGGCCTACCAGCGCACGAACCTGCCCCGCGCCAGATCGGCCCACTG
NZ_KB893672	103	Frapec_R_52	REMBX_TRANS_RATIO15	8	506	FraBMG512__NZ_KB893672__Frapec_R_52__103	547	NZ_KB893672	183751	183832	2.62755e-12	74.0	60	141	82	0.15	CATCCACACCCACGTCCGCCTGCACTGGGGAATCGAGAACCGCCTCCACTACATCCGCGACACCGCCTGGCGCGAGGACGCC
NZ_KB893674	108	ISMsm6	ISFINDER	0	507	FraBMG512__NZ_KB893674__ISMsm6__108	1765	NZ_KB893674	2098	3300	4.11504e-167	648.0	1	1203	1203	0.682	GTGTTCCGGGACCTGGTGATCGCCAGGCTGGTGGAGCCGACCTCGATCCTGGACACCGGCAGGGTCCTTGCGGACCTCGGCGCCACACCGGCGAGCGAGAAGACGATGCGCCGTACCCTGCTGCGCGCCCACCACGGCGGCTACCGTGACCGGCTCGCCGGACTGTGCTTCACCCACGCCCTGGCCAACGGTGATGTCTCGCTGTGCCTGTACGACGTGACGACGCTGTACTTCGAGGCCGAGAACGAGGACGAGGACGACCTACGGAAGGTCGGCTACTCCAAGGAACGCAGGGTCGATCCGCAGATCGTCGTCGGCCTGCTCGTCGACCGGTACGGATTCCCGTTGGAGATCGGCTGCTTCGAGGGCAACCGTGCGGAGACCGCGACGATCCTGCCG…
NZ_KB893674	109	ISFal1	ISFINDER	3	508	FraBMG512__NZ_KB893674__ISFal1__109	1736	NZ_KB893674	3792	5012	0.0	1868.0	1	1221	1221	0.703	GGAGACGGGCACGCGGCCGGGTGGGTCTGACGAGTCCGCATGCCCGGTTCACCCCGCTCGCCGGTCGGATGATCGAGGCGATCGGGTTGGCGTTGGCGGGCAGAGCCGGAGCGCGCCTCGCCGGCAGGATGGGCCTTCCCGCGGGGCGGAACACGCTGCTACGCCGAGTCCGGGCCCTGTCCGACCCGCAGATCGGGGTGGTGACGGTCCTCGGGGTGGATGACATTCGCGCTGCGCCGGGGTCGGGTCTACGGGACAGTCCTGATCGATCTCGACCGTCACCGGCCGGTGGACCTGCTGCCCGATCGGGAAGCGGCGACGTTCGCCGGCTGGCTGGGTGAGCATCCCGGCGCGCAGGTGATCTGCCGGGACCGGGCCGGTGCCTACGCCGACGGCGCC…
NZ_KB893677	122	ISSdi1	ISFINDER	1	509	FraBMG512__NZ_KB893677__ISSdi1__122	1789	NZ_KB893677	1	100	1.73809e-12	74.0	1	100	100	0.056	ATGTCGTTGCAGCCGAAGGGGCTGCCGGAGATCCCGGCGCAGACGGTGGCGGTCGCGCGGGCGGCGTTCCCGCGGGGGACGTTGGCGATGCGGCTGCGGG
NZ_KB893678	124	ISRop2	ISFINDER	1	510	FraBMG512__NZ_KB893678__ISRop2__124	2171	NZ_KB893678	4358	4699	2.32565e-24	120.0	1	342	342	0.158	CGGCTTGAGGTGCTGTTGCCTCGGTTGAACGAGCGGGACCGGCGGCTGGCGTTGGGGGCGGAGGCGCGTTCCTGGGGGTATGGGGGCATTGCNGCGGTCGCGCGGGCGACCGGCGTCGCGAAGGGAACGATCGCCAGGGGCCGTGCGGAGNTNGACGCCGACGCTGACGTACCGACACGGGTACGAGCCTCTGGTGGCGGCCGGAAGCGGGCGGAGATCGCCGACCCGGGTCTGTCCGAGGCGCTCGACGGCCTGGTCGAGCCCGAGACCCGGGGAGATCCGGAATCGCCCCTGCGGTGGACGACGAAGTCGACCCGGCACCTGGCCCGTGAGCTGACCCGG
NZ_KB893679	126	Frapec_R_4	REMBX_TRANS_SCORE1000	25	511	FraBMG512__NZ_KB893679__Frapec_R_4__126	1785	NZ_KB893679	1	231	3.55136e-64	266.0	1	231	231	0.129	ACTAGCCGGGTCTTCCGCACATGGGGATTCGATGCTTCGACCTGCCTGACTGGTGATCAAGGTGGTCGGGTCGGGTCGACGCCGAGGATGTCGAGGAGGTGTTGGTGAAGGTGTGGTGGGCGGGGGATGTAGGCGGGCTGGCCGTCGCGCGCGGGCATGAGGCGCAGCGTGTTGAGCGCGCCGAGGACGAGTGCGCCGGTGGGGCGGGCGGGCCGGCCGGCGTAGAGGCCG
NZ_KB893679	127	Frapec_R_52	REMBX_TRANS_RATIO15	8	512	FraBMG512__NZ_KB893679__Frapec_R_52__127	547	NZ_KB893679	4198	4279	3.09517e-12	74.0	81	162	82	0.15	CATCCACACCCACGTCCGCCTGCACTGGGGAATCGAGAACCGCCTCCACTACATCCGCGACACCGCCTGGCGCGAGGACGCC
NZ_KB893680	131	FraCcI3_R_8	REMBX_TRANS_SCORE1000	13	513	FraBMG512__NZ_KB893680__FraCcI3_R_8__131	1437	NZ_KB893680	95	1444	0.0	1110.0	58	1407	1350	0.939	GCGTTCTGCTGGAAAGCATGGACAGCACACAGACCCGCAAGCCCTATCCCAGTGATCTTTCTGATGAGGCGTGGGAGCTGATCGGCCCGGTCCTGGAGTCCTGGAAGGCCCGGCACCCCTCGGTCAGCGGGCATACCGGCCGCTACGACCTCCGTGAGATCGTCAACGCGATCCTTTACCAGGCCCGGACCGGCTGCCAGTGGCGTTACCTGCCCCACGATCTGCCTCCGCCCGGCGCGGTCTACTACTACTTCGGGACCTGGCGCGACGACGGCACCACCGGGACCGTTCATGACCTGCTGCGCTGGCAGGCCCGCGAGCAGCGCAGACGCCGTCCCGACCCGAGCGCGGTCGTGCTGGACTCCCAGACGGTGCGGGCTTCCACCAACGCCCCGCGGG…
NZ_KB893681	133	IS1141	ISFINDER	0	514	FraBMG512__NZ_KB893681__IS1141__133	1588	NZ_KB893681	53	532	6.82475e-52	222.0	1	480	480	0.302	ACTACCGCCGGCATCGGAAAAGCCCGGCTCCGGTGCGCCCGGCACCGATCCCGCACCGGGAGCGTCGCCAGCCGGCGGCGTTGTCGCCGGTGGAGCGGGAGCGGGTGCTGGAGGTGNTGCACTCGCCGCGGTTCGTCGACGCGTCCCCGGACCAGGTGTGGGCCACCCTGCTCGACGAGGGGGTCTATCTGGCGTCNCCGCGGACGATGTACCGGCTGCTCGCCGCCCGGGGGGAGACCGGGGAGCGTCGCCGTCAGGCCACCCATCCCGCCCACGTGAAACCCGAACTGGTCGCGTCGGGTGTGAACGCCGTGTGGAGTTGGGATATCACGAAGCTGCACGGGCCGAAGAAGTGGACGTACTTCTATCTGTATGTGATCATCGACGTGTACAGCAGGT…
NZ_KB893681	134	ISMav1	ISFINDER	0	515	FraBMG512__NZ_KB893681__ISMav1__134	2536	NZ_KB893681	538	3037	0.0	1086.0	1	2500	2500	0.986	TGTCCATGGCCATGAAAAAGTCCTCGTTGTTGGCCAGGTAGAGGTCCCCGCTGGTGGCCAGGTGGGAGTCCCCGCTGGTGGCCGTGGTGTGGTCCCGGTTCCTCGTGGGATGCCGTGTCTGCCGGGAGCGTGAGGCCTGGACGGTGACGGTGGCGGTGTCGAGCCAGTCACCGCACCGCCCAGGAGCTCCTATTGAAGTCTGCGAGGGAACGTATGGACGTGATTTCGGCCTACCGGGAGGTGGGCACGTATCGGGGTGCCGCGGCGATGTGTGGCACGACCCCGAAGACAGTCCGCAGGATCATCGAACGGCACGAGGCGGGTGGTGGCCGTCCAGCTCGGGTCCGCCGGGCCCGTAACTACGACTCGGTCGCGGAGCTGGTCGCCGACCGGGTGAAG…
NZ_KB893681	137	ISFsp12	ISFINDER	1	516	FraBMG512__NZ_KB893681__ISFsp12__137	1730	NZ_KB893681	3480	3623	2.60362e-21	108.0	78	221	144	0.083	CACCGGCTGTTCTCCCGGATCACTGCGAACTGGCGCGGCCGGCCGCTGGCCACCTTCCAGACCATCGTCAGCCTCATCGCCAACACGACGACCACCACCGGCCTCACCGTCCGCTGCGAGCTCGATCCCGGCGACTATCCCACC
NZ_KB893682	140	ISMsm4	ISFINDER	0	517	FraBMG512__NZ_KB893682__ISMsm4__140	1458	NZ_KB893682	284	365	2.94492e-08	58.0	1	82	82	0.056	CGCCGTCCTGCACGGCCTGTCCAACGCCGCGGCCGAGGGAGTCAACCGACTGATCAAACTCGTCTACCGGACCGCCTTCGGC
NZ_KB893682	141	ISStsp2	ISFINDER	0	518	FraBMG512__NZ_KB893682__ISStsp2__141	1752	NZ_KB893682	699	1601	1.8156e-95	384.0	1	903	903	0.515	CGCTGATCGAGCCGGAGAGTCGCGGGGATCCGGAGTCGCCGCTGCGCTGGACGACGAAATCGACCCGCAGGCTCGCCGATGAGGTGACCTCGCTGGGCTTTCCGGTCAGCCACACGGTGGTCTCCAAGGTGCTGCGGGGGATGGGTTTCAGCCTGCAGGGCACGCGTAAGACGAAGGAGGGCGGCAGCCATCCCGACCGGGATGCCCAGTTCCGTCACATCCACGACCTCGCGGCGGCCTTCTTGGCCGCCGGCGACCCGGTGGTCAGCGTCGACACGAAGAAGAAGGAGCTGGTCGGGGCGTTCGAGCAGGACGGCCACGAGTGGCATCCGAAGGGCCAGCCAGCCGAGGTGAACGCCTACGATTTCCCGTATCTGGCCGACGGGAAAGCGATTCCTT…
NZ_KB893682	142	ISRop2	ISFINDER	1	519	FraBMG512__NZ_KB893682__ISRop2__142	2171	NZ_KB893682	1740	1862	1.42209e-06	54.0	139	261	123	0.057	TGCGGACGCGTCTGGAGGCGTTGCAGTCGCGGTTGAATGAGCGGGACTGGCGGCTGGCGATGGGTGCGGAGGCCGTCGCGTGGGGGCATGGCGGTATCGCGGCGGTGAAGCTGGCGACCGGTG
NZ_KB893683	145	FraDas_R_4	OVER20_GOOD_LOCX_TRANS	37	520	FraBMG512__NZ_KB893683__FraDas_R_4__145	1587	NZ_KB893683	1294	1348	1.12522e-10	66.0	1	55	55	0.035	GTAACTGGTCAGGTAACGCTTTGATCTTGGGTTAGCTGGTTGCGGGCATCCAGGG
NZ_KB893683	146	Frapec_R_34	REMBX_TRANS_SCORE1000	11	521	FraBMG512__NZ_KB893683__Frapec_R_34__146	905	NZ_KB893683	4145	4183	1.80282e-11	68.0	1	39	39	0.043	GACGATCACGATCCGTACACCACGTCCCTGGACTCCACT
NZ_KB893683	151	FraCcI3_R_4	REMBX_TRANS_SCORE1000	6	522	FraBMG512__NZ_KB893683__FraCcI3_R_4__151	1695	NZ_KB893683	114375	114445	2.45585e-08	58.0	1	71	71	0.042	GCTCGCCTGGGCCGCCGGGCGCCGGTTCGGCCTGCCCGGGCCGCTCGCCACGGCGGCGGCGGCGCTGCCGC
NZ_KB893684	160	FraCcI3_R_8	REMBX_TRANS_SCORE1000	13	523	FraBMG512__NZ_KB893684__FraCcI3_R_8__160	1437	NZ_KB893684	97	1526	0.0	1462.0	60	1489	1430	0.995	AGAGGGTGTTCTGAGGGTGTTCGCCGGGTTTCGGGTTGGGGTGATGTCTGGCGTGCGGAGATGATCGTGTTGCGTTCGGGGGCTGGTGCGTTCTGCTGGAAGGTATGGCGGAACGTAAGCCGTACCCCAGTGATCTCTCCGATGAGGCGTGGGAGCTGATCTGTCCGGTCCTGACCGCGTGGAAGGCCCGGCATCCCTCGGCGAGTGGGCATCAGGGCCGTTACGCGCTGCGGGAGATCGTGAACGCGATCCTCTACCAGGCCAGGACCGGCTGCCAGTGGCGGTACCTCCCGCACGATCTGCCCTCCACCTCCGCGGTGTGCTACTACTTCGGCCGGTGGCGTGATGACGGGACCACCGAGACGATCCATGACCTGCTGCGCTGGCAGGTCCGGGAAC…
NZ_KB893689	173	IS1246	ISFINDER	0	524	FraBMG512__NZ_KB893689__IS1246__173	1275	NZ_KB893689	1966	1994	8.89314e-06	46.0	1	29	29	0.023	ACCACCGCATCGCCCGACGCGTGCCCGAG
NZ_KB893690	175	Frapec_R_17	REMBX_TRANS_SCORE1000	31	525	FraBMG512__NZ_KB893690__Frapec_R_17__175	1325	NZ_KB893690	1840	2135	2.39975e-99	396.0	1	296	296	0.223	CCGTCATCGCGATCGACCGGTTCTACCCGTCATCGAAGACCTGTTCGGTGTGCGGGTCGAGGGTGGGGAAGCTGCCGCTCGACGTCCGGGAATGGGCCTGCCATCGCTGTGGCACGGTCCACGATCGGGACGTGAACGCGGCGACGAACATTCTGGCCGCGGGGCTCGCGGTTGCTGCCTGTGGAGATGGAGTGAGACCACCTCGCTCCCAGGAGTGAGAGGCGTCCGTTGATGAAGCAGGAACCTGTGTCGCGAGGTACAGGCATCTCCGTCCTGCAGGCCGGAGAGGATGTCAA
NZ_KB893694	184	ISArsp6	ISFINDER_NOFULL	0	526	FraBMG512__NZ_KB893694__ISArsp6__184	26712	NZ_KB893694	96104	96196	8.19553e-10	64.0	1	93	93	0.003	TCGATCGCGGCGTCCGTGCCTGTGCCCATCGCGAGCCCCAGGTCGGCCTGGGCGAGCGCGGCGGCGTCGTTCACCCCGTCACCGACCATCGCG
NZ_KB893694	185	Frapec_R_50	OVER20_GOOD_LOCX_TRANS	25	527	FraBMG512__NZ_KB893694__Frapec_R_50__185	560	NZ_KB893694	97027	97101	7.45299e-09	60.0	1	75	75	0.134	CCTGCTCAGCCTCGTCGGGACGTCCGGCGCCGCCGTTGCGCTGCTCCAGTGGGGCTGGCTCGCCGGCCCGCTCGG
NZ_KB893694	188	FraCcI3_R_1	REMBX_TRANS_SCORE1000	2	528	FraBMG512__NZ_KB893694__FraCcI3_R_1__188	1920	NZ_KB893694	166232	166330	3.77932e-08	58.0	1	99	99	0.052	GCCACCGAGACGCCACCGGCCCACCGACGCGGGCAGCGTGGCCGGCGCGGCGGCCGCCGTGTCCCTGGCCCGGCCGTCGGCCAGCGACAGCAGCCGCCC
NZ_KB893696	190	FraCcI3_R_9	REMBX_TRANS_RATIO15	3	529	FraBMG512__NZ_KB893696__FraCcI3_R_9__190	1376	NZ_KB893696	250	1247	1.1924e-90	366.0	1	998	998	0.725	TGGGCGGACAGGTAGGTGCCCCTGGTCCTGGAGGCGGCGCGGGCGGCTTCGTGCAGGTGCAGGCGCAGCCATTTGGATCCCTTGCGGGTCTTGCCGCCCTTGGACCTGCCGGCGGACTCGTGCTGGCCGGGGCAGCGGCCCGCCCAGGACGCCAGGTGCCCGGCGGTCGGGAACACCGACATATCCGGGCCGATCTCGGCGAGTAGGCACTGCGCGGTGCGGCGGTCAACCCCGGGGATCGTGTCCAGCAGGGCGACCTTCGCCTCGAAAGGGGCGATCACCCGGTCGATCTCGGTCGAGAGCCGGTCGATCGCCTCGTCGAGGTAGTCCAGCTTCGCGAGGATCTCCCCGATGATCAGGCCGTGGTGGCCGGTGAAGAACCCGTTCAGCGCCTCCCGC…
NZ_KB893696	191	ISArsp3	ISFINDER	0	530	FraBMG512__NZ_KB893696__ISArsp3__191	1596	NZ_KB893696	1277	1382	7.44779e-24	116.0	1	106	106	0.066	CCGCCAAGGCCCGGGTCGCCGTCGAGCACTCGATCCTCGTCGCCGTCTGGCACATGCTCAGCCGGGGCGAGCCCTACCAGGACCTCGGCGCCGACTACTTCACCCG
NZ_KB893698	195	ISFsp10	ISFINDER	1	531	FraBMG512__NZ_KB893698__ISFsp10__195	1713	NZ_KB893698	127	1510	0.0	1038.0	127	1510	1384	0.808	CGAGGAGCTCGTGCGCCTGGTCGCGGACCAGGCCGCGCTGATCGAGCGGCTGACGGCCCGGGTCGCTGAACTCGAACGCAGGCTTGGTGCGGACAGTTCGACGTCGTCGAAGCCGCCGTCGTCGGACAGCCCGTTCACGAAGGCACCGTCGCGGTCGTCGCGGTCGTCGTCGGGCCGTGGACGGGGGAAGCAGCCTGGTGAGCCCGGCCAGACCCGGAACATGGTCACCGACCCGGACGAGATCGTCGTGCTGGATCCGCCGTCGTGTACCGGCTGTGGAGGGCCGCTCGCGGACGCGCCGGTGTTCGGGGTCCGCCGTCACCAGGTGTTCGACGTCCCGCCCCCGCCGCCACGGCCGTACGTGACCGAGTACCAGGTCGTGGCGCGGGTCTGCCCGTG…
NZ_KB893698	196	ISFsp10	ISFINDER	1	532	FraBMG512__NZ_KB893698__ISFsp10__196	1713	NZ_KB893698	1	108	1.20047e-09	64.0	1	108	108	0.063	GTAGCTGTTCAGCTCGGTTGAACGGGTGTCTTGCGGATCTTGTCTGTTGATCGTTCGGCTGGTTGCCGGCCGGCGGGTCAAGATCGGATAGTTTGTGGGGGTGGAGTC
NZ_KB893705	203	FraCcI3_R_6	REMBX_TRANS_SCORE1000	7	533	FraBMG512__NZ_KB893705__FraCcI3_R_6__203	1560	NZ_KB893705	13265	13367	1.38764e-07	56.0	1	103	103	0.066	CCGCGGGCGACGACGGTGACGGGCAGCGCGACGGCCGCACGGGTCGCCCGCCGCCGGCCTGGCCGCGTCACCCGGGCCGGCCACGTCACCCGGGCCGGCCACG
NZ_KB893705	204	FraACN_R_3	OVER20_GOOD_LOCX_TRANS	4	534	FraBMG512__NZ_KB893705__FraACN_R_3__204	789	NZ_KB893705	26211	26292	1.25221e-06	52.0	1	82	82	0.104	GTCGGCCAGCTCGGCCGGGTCGGTGGTGTCGGTGCCGCTGGCGAGGACCTGCCCGTCCGGCGCGGGCACGATCCAGGCCGTC
NZ_KB893705	209	FraCcI3_R_6	REMBX_TRANS_SCORE1000	7	535	FraBMG512__NZ_KB893705__FraCcI3_R_6__209	1560	NZ_KB893705	102804	102863	8.14517e-07	52.0	1	60	60	0.038	GCCGGGCCCGCTGCCCGGTGGGGTGCCGGCGCCGGGCCCGGGGCGGACGGCAGTCGCCGG
NZ_KB893711	216	FraCcI3_R_6	REMBX_TRANS_SCORE1000	7	536	FraBMG512__NZ_KB893711__FraCcI3_R_6__216	1560	NZ_KB893711	38770	38901	1.54685e-08	60.0	1	132	132	0.085	CGCGGCGCGGTCGCAGACGGCCCCGGCCCCCGCGCAGGCAGCACCGCCCGCTCCCGCCGCACCGGTGGCCGCGGCCGCACCGGCGGCGCGGCCGGCCAGCGCACCGGCGACGGCTCCCGCCACGGCCGCGGC
NZ_KB893711	217	FraCcI3_R_6	REMBX_TRANS_SCORE1000	7	537	FraBMG512__NZ_KB893711__FraCcI3_R_6__217	1560	NZ_KB893711	39045	39171	1.21201e-09	64.0	1	127	127	0.081	CGCGGCGGCCGGGGCCTGCGCCGGGACGGGTGCGGGGGCCGGTGCGGGCGGCGGAGTCGGGGCCGGTGCGGGCGGCGGCGTCGGCGTGGGAGCGGGCTTCGGCGCGGGTGCGGGCGGCGGCGTCGGC
NZ_KB893711	218	ISArsp6	ISFINDER_NOFULL	0	538	FraBMG512__NZ_KB893711__ISArsp6__218	26712	NZ_KB893711	39586	40935	8.40645e-69	286.0	1	1350	1350	0.051	GACCTCGTCGTCCTCGGCGGCGGCAGCGGCGGGTACGCCGCCGCGCTGCGGGCGGCCGAGCTCGGCCTGCGGGTCGTGGTGGTCGAGAAGGACAAGCTCGGTGGCACCTGCCTGCACCGCGGCTGCATTCCGACCAAGGCCCTGCTGCACGCGGCGGAGGTCGTCGACACCGTCACCGGCAGCGCCGCCGTCGGCGTGCACGCCACGCTGGACGGGATCGACATGGCCGGCGTGGCCGGCTACCGCGACTCGGTCGTGGACGGCCTCCACAAGGGCCTGACCGGCCTGGTGCGCTCCCGCGGCATCGAGGTGGTCGAGGGAACCGGCCAGGTCGTCTCCCCGACCGCCGTGGCCGTCGGGGACCGTCTCGTCGAGGGCCGGCACCTGCTGCTCGCCACC…
NZ_KB893711	220	FraCcI3_R_6	REMBX_TRANS_SCORE1000	7	539	FraBMG512__NZ_KB893711__FraCcI3_R_6__220	1560	NZ_KB893711	75977	76062	3.82683e-07	54.0	1	86	86	0.055	CGGCGGCTGCTGCGGCGGCCCGCCCATCGCGGCGGCCGCGGCCGGGCCCGCCGGCGGAGCAGCAGCTTCGGCCCGGCGCCGGCGGG
NZ_KB893711	227	Frapec_R_17	REMBX_TRANS_SCORE1000	31	540	FraBMG512__NZ_KB893711__Frapec_R_17__227	1325	NZ_KB893711	163756	163830	1.87145e-16	88.0	1	75	75	0.057	GGCGTCCGTTGGGAAGCAGGAACCTGTATCGCGAGGTACAGGAATCTTCGGCCTTCGGCCCGGAGGGGACGTCAA
NZ_KB893711	228	Frapec_R_17	REMBX_TRANS_SCORE1000	31	541	FraBMG512__NZ_KB893711__Frapec_R_17__228	1325	NZ_KB893711	163863	163920	6.34309e-08	56.0	1	58	58	0.044	GTGACCATGAAACGTAGCGCGCAGACCCCGTCCTTCAGGGCGGTGACAGCGCGTCGAC
NZ_KB893711	229	ISSdi1	ISFINDER	1	542	FraBMG512__NZ_KB893711__ISSdi1__229	1789	NZ_KB893711	166159	166260	1.46329e-13	78.0	1	102	102	0.057	ATGTCGTTGCAGCCGAAGGGGCTGCCGGAGATCCCGGCGCAGACGGTGGCGGTCGCGCGGGCGGCGTTCCCGCGGGGGACGTTGGCGATGCGGCTGCGGGAC
NZ_KB893712	233	ISArsp6	ISFINDER_NOFULL	0	543	FraBMG512__NZ_KB893712__ISArsp6__233	26712	NZ_KB893712	61161	61236	1.78585e-10	66.0	1	76	76	0.003	TCGACACCGGCAACGCCACCGGACGCATGATCATCCAGATTCTCGGCGTCATCGCCGAGTTCGAACGTGCTCTCAT
NZ_KB893712	234	ISPa43	ISFINDER_NOFULL	0	544	FraBMG512__NZ_KB893712__ISPa43__234	19903	NZ_KB893712	72904	73002	3.10225e-09	62.0	1	99	99	0.005	AGTTCTCCGGTGGCATGCGCCGCCGGCTGGACCTCGCCGCCTCCCTGATCACCCGCCCGCCGCTGATCTTCCTGGACGAGCCGACCACCGGCCTCGACC
NZ_KB893712	237	Trie_R_50	ARB_PHAGE	8	545	FraBMG512__NZ_KB893712__Trie_R_50__237	687	NZ_KB893712	129169	129212	1.17881e-08	58.0	1	44	44	0.064	CAGCACCAGCAGCACCAGCAGCACCAGCAGCACCAGGACGACCA
NZ_KB893712	241	Frapec_R_53	OVER15_NOID	16	546	FraBMG512__NZ_KB893712__Frapec_R_53__241	522	NZ_KB893712	143391	143437	1.27704e-08	58.0	1	47	47	0.09	TCTTCGCCCCGCAGGGTCGTTCGGTGCATCAGCCGGTGCGACGTCGC
NZ_KB893713	244	FraEu_R_9	GOOD_NX_LOCAL_IS	26	547	FraBMG512__NZ_KB893713__FraEu_R_9__244	1021	NZ_KB893713	27129	27937	3.57815e-110	438.0	234	1042	809	0.792	GACGACCATGTGCTCGAGCCGCCGAACCTGTGGCTGGACCGGCTTCCGGCGAAGGACCGTGACCGGGCCCCGCACATGGAGTTCGACGCCGACGGCATGGACGCCTGGGTCTACGACGGGAAGCGGTTCCCCAGCTCGGGGCTGAGCGCGGTCGCCGGCAAGGAGAAGGAGGAGTTCAGCCCGAACCCCCTGAAGTACTCCGAGATGCGGCCGGGCTGCTACGACGCCGCCGCCCGCGTCGAGGACATGAACCGCGCGGGCATCCTCGCCTCGCTGTGCTTCCCGACCATCACCCGGTTCTGCGGCCAGCTGTTCATGGAGGCCAGCGACCGGGACTTCGGGCTGGTCTGCCTGAAGGCCTACAACGACTGGATGATCGAGGAGTGGTGCGGCGCCGCG…
NZ_KB893713	250	FraEu_R_7	OVER20_GOOD_LOCX_TRANS	22	548	FraBMG512__NZ_KB893713__FraEu_R_7__250	1219	NZ_KB893713	31451	32565	4.99121e-39	176.0	1	1115	1115	0.915	AAGGTGTCCGCGTGGTCGAGCTGGCCCAGTGGGTGTTCGTGCCCGTCGCCGGTGCGCTGCTGGCCGACTGGGGCGCCGACGTCGTCCGGGTGGAACGTCCGGAGGGCGATCCGTACCGCGGGCTGGCCACGCAGGGCATCGGGACGGACGGCGGGGGGGTCAACCTCTCGGTGGCCCTGGCCAACCGGGGCAAGCGTTCACTCGCCATGGACCTGCGGACGGAGCGGGGCCGCGAGGTGCTCGGCCAGCTCCTGGAGACCGCCGACGTCTTCCTCACGAACTTCCGGCCCGGCGCGCTGCGTCGCCTCGGGCTCGACTCCGACACGCTGACCGCGCGGTTCCCGCGTCTGGTCTACGCCCGCGGGCACGGCTACGGCGCGCGCGGCCCCGGCGCCGACC…
NZ_KB893713	256	FraCcI3_R_6	REMBX_TRANS_SCORE1000	7	549	FraBMG512__NZ_KB893713__FraCcI3_R_6__256	1560	NZ_KB893713	89820	89914	1.25059e-07	56.0	1	95	95	0.061	GGCGGAGCCGCCGGCGCGGTCCGCGGCCGGCGCCGCGTCGCCCGCCCGCGGGTCGGCCGCGGCGAGCGAGACGCCGGCCGACCCGGCGGCAGCGG
NZ_KB893713	257	Frapec_R_15	ARB_TRANS	9	550	FraBMG512__NZ_KB893713__Frapec_R_15__257	1498	NZ_KB893713	95679	97108	0.0	1072.0	1	1430	1430	0.955	TCCCGGAGGATGCCTCGGCTTTCAGGTCGGGGAGGAATCTGGTTTCCCGCGCAACGGGGCGTTGGTAGGCGGTTCGCTGTCAGGTGGGTCGCCGTTCGAGGAAACGGCGCTCAAGGTGAATCGTTTCGCGGTTGGGGGTGTGTGTTTCCTTTCGTGGTCTCGATGAGGCGGGTGTGCGGTTTGTTGGGGGATGGCTGTTAGGGTGTGGTCGTGTCCCGGTTCCGGTTGTATCCCGATGCGGCGGAGGAAGAAGCTCTGCTGGTGCACTGCGGGCATGCCCGGTATGTGTGGAACCTTGCCTGCGAGCAGGGGTCGTGGTGGAATCCGCGCCGTGGGCCCGCTCCCGGCTATGTGGAGCAGAACCGGCAGCTCACCGACGCGCGGGGAGACAATCCGTGG…
NZ_KB893713	259	IS881	ISFINDER	0	551	FraBMG512__NZ_KB893713__IS881__259	3033	NZ_KB893713	100157	100256	2.57956e-10	66.0	1	100	100	0.033	CCCGGGGTTGTTCGCGCACTGGCGGTGGGTCCCGACCTTCCGGTGACCAGGATGACAGGAGCCGTGTGACGGGAGACCGTCACGCACGGTTCTGCGAGAG
NZ_KB893713	262	FraCcI3_R_11	REMBX_TRANS_RATIO15	5	552	FraBMG512__NZ_KB893713__FraCcI3_R_11__262	1301	NZ_KB893713	102015	102314	3.85859e-103	410.0	1	300	300	0.231	GCCTCGGCAAAGTTGTCGGCCAGCAAGCAAACTTCATGATCGCCTCTAGTGGGCGTTCGGGGCGGCGGGCGTGGTGACGGGTTCCCGCGGCGATGTTGGTGACGCCGGTCAGGCGCAGGATCGCGATCGCGAGGTTGCGCAGGCTGGCCATGACCTGGGGCGCGTTACCGGTCCGGACCTGGCTGAGGTCCTCACCGAAGGTGACGTCGCGGACCCAGCGCAGCCGGTTCTCGACCAGCCAGTGCTCGCGGACGAACGCGGCGAGCCGGGTCGGGCTGGCCTGATGGGTCGCCACGCTGG
NZ_KB893713	263	FraCcI3_R_6	REMBX_TRANS_SCORE1000	7	553	FraBMG512__NZ_KB893713__FraCcI3_R_6__263	1560	NZ_KB893713	104379	104486	5.1423e-07	54.0	1	108	108	0.069	CGCCGGGGCCGGTGCCGGTGCCGGCGGCCGGCAGCCCCCGCAGGATCCCGCCCACCCGGCCCCGGCCCCGGCCGGCGGGCCGGGCGGGCCGGGCGCCGGCTCGCGGGC
NZ_KB893713	264	FraEu_R_7	OVER20_GOOD_LOCX_TRANS	22	554	FraBMG512__NZ_KB893713__FraEu_R_7__264	1219	NZ_KB893713	108142	108741	2.64214e-39	176.0	3	602	600	0.492	GAGGTCGCCCAGTTCACCTTCACTCCCGCCGCCGGCGCGGTGCTGACCGAGTGGGGTGCCGAGGTCATCAAGGTCGAACATGCCGAGATGGGTGACGCCCAGCGAGGAATGCGCAGTCAGCCCAGGGCCGACTCGTGGCACCCGGTGATGGACCATCCCAACCGCGGCAAGAAGAGCATCGGGCTCGCCCTGGAGCAGCCGGCCGCGTACGAGGTCCTGATGGATCTCTGCCGCGACGCCGACGTGTTCCTGACCAACTTCCTGCCCGATGCGCGCCGGCGCCTGCGGCTGGACGTCGAGGACATCCGCAAGGCGAATCCGAACATCGTCTACGTCCGCGGCAGCGCCCACGGGCAGCGGGGGCCCTGGGCCGAGCGGGGCGGGTTCGACGGCTCGTCG…
NZ_KB893713	266	FraEu_R_7	OVER20_GOOD_LOCX_TRANS	22	555	FraBMG512__NZ_KB893713__FraEu_R_7__266	1219	NZ_KB893713	109189	109326	1.61601e-08	60.0	1	138	138	0.113	CCGGTCCAGTTCGACGAGACGCCGCCGGAGACCCGGCGGGGCCCGCTGTTCGCCGAGCACACCGACGATCTGCTGCGTGAGCTCGGCCGGACCGAGGAGGAGATCCTCCAGATGAAGATCGACGGCGCCTGCACCTGA
NZ_KB893713	268	Frapec_R_37	ARB_MGE	0	556	FraBMG512__NZ_KB893713__Frapec_R_37__268	819	NZ_KB893713	116961	117011	6.26551e-07	52.0	1	51	51	0.062	TACCCGAATCTCAGGATCGCCCTGAGCGAGGGCGGCATCGGCTGGGTGCCG
NZ_KB893714	275	Frapec_R_52	REMBX_TRANS_RATIO15	8	557	FraBMG512__NZ_KB893714__Frapec_R_52__275	547	NZ_KB893714	2	69	2.87753e-11	70.0	2	69	68	0.124	TCCGCCTGCACTGGGGAATCGAGAACCGCCTCCACTACATCCGCGACACCGCCTGGCGCGAGGACGCC
NZ_KB893714	279	FraDas_R_6	ARB_MGE	0	558	FraBMG512__NZ_KB893714__FraDas_R_6__279	1426	NZ_KB893714	4993	5041	5.84781e-07	52.0	1	49	49	0.034	CGGCCGGGGCGGTGGTCGCGGTCGCGCCCACAGGCTCGGCGCGGTCGGC
NZ_KB893714	282	ISFsp7	ISFINDER	3	559	FraBMG512__NZ_KB893714__ISFsp7__282	1041	NZ_KB893714	50500	50690	1.14234e-56	238.0	1	191	191	0.183	GTGGTGGTCCGGCAAGATCGCCAATCGTGGCGGCAACATCCAGATACTGCCTGCCCCTGACGACGGCTGGCGGCTGTGGGTCTCCGACGTCCGGTCCGGGGCCGCGAGCACGACTCGATCGCCCTGAAAGCCTCCGGCGGGCTGCGGATTCTCGTCGCGTGGTCCGCCGACCTGCACCAGGTCCTGTTCGA
NZ_KB893714	289	Frapec_R_50	OVER20_GOOD_LOCX_TRANS	25	560	FraBMG512__NZ_KB893714__Frapec_R_50__289	560	NZ_KB893714	113618	114108	6.54618e-46	200.0	1	491	491	0.877	TCGTCCTGGTGCTGGCCTTCCTCCTGCTGCTGGCCGCCTTCCGCAGCGCGATCGTCGCCGCGGCCGCCGTGGCGCTGAACCTGCTGTCGGTCGCCGCCGCCTACGGGCTGCTCGTGGTGGTCTTCCAGCATCACTGGGCGGACGGGCTGCTCGGCTACACCTCGACCGGCGCCATCACCAACTGGCTGCCGCTGATGCTCTTCGTGATCCTCTTCGGCCTGTCCATGGACTACCAGGTCTTCGTGCTCAGCCGGGTCCGCGAGGCCTACGACTCGGGCCTGCCGATGCGCGAGGCGGTACTCACCGGCGTCCGCCGCAGTGCCGGCGTGGTGACCAGCGCGGCTGTGATCATGGTGGCGGTGTTCAGCATCTTCGCCACGCTGTCGCAGGTCAGCATGA…
NZ_KB893714	290	FraCcI3_R_12	REMBX_TRANS_SCORE1000	5	561	FraBMG512__NZ_KB893714__FraCcI3_R_12__290	1274	NZ_KB893714	138820	138901	1.02788e-07	56.0	1	82	82	0.064	GGCGTCGAGCAGGGCCTGGGCCAGCGCGCCGCGCAGGGCGGTGACCCCGGGCAGCGGCTCGGGACCGACGGTCTGCCCGGTC
NZ_KB893714	291	Frapec_R_4	REMBX_TRANS_SCORE1000	25	562	FraBMG512__NZ_KB893714__Frapec_R_4__291	1785	NZ_KB893714	143297	143523	4.247e-44	192.0	1	227	227	0.127	GACTAGCCGGGTCTTCCGCACATGGGGATTCGATGCTTCGACCTGCCTGACTGGTGATCAAGGTGGTCGGGTCGGGTCGACGCCGAGGATGTCGAGGATGTCGAGGAGGTCGAGGAGGTGTTGGTGAAGGTGTGGTGGGCGGGGGATGTAGGCGGGCTGGCCGTCGCGCGCGGGCATGAGGCGCAGCGTGTTGAGCGCGCCGAGGACGAGTGCGCCGGTGGGGCGGG
NZ_KB893715	292	FraCcI3_R_9	REMBX_TRANS_RATIO15	3	563	FraBMG512__NZ_KB893715__FraCcI3_R_9__292	1376	NZ_KB893715	8829	9173	9.29081e-17	92.0	1	345	345	0.251	GTAGTGGGCGGACAGGTAGGTGGCCTTCGACCGAGAGGCGGAGGAGGCAGCTTCCCCGAGGGATCCGCGTAGCCAGGTGTCGTCGCGGCGGGTGCGGTCGGCGTGGTGCTTGCCGGCGGACTCGTTGTTTCCCGGACACAGGCCCGCCCAGGAGGCGAGGTGGCCTGCGATCGGGAACCGGGCCGTTCCTCCGCCGGTCTCGGCGATGATGATCTGCGCGATGCGGGCGTTGATCCCGGGGATGCCGTCGAGGCGGTCGACCGCCTCGACGAACGGGGCGATCTCGACCTCGATCCGGGCGGTGAGGTCGGTGATGGTGGTGGTCGCGCTGTCGATGCGGTCCAG
NZ_KB893715	293	FraCcI3_R_9	REMBX_TRANS_RATIO15	3	564	FraBMG512__NZ_KB893715__FraCcI3_R_9__293	1376	NZ_KB893715	9524	10869	0.0	1208.0	165	1510	1346	0.978	CTGAGGAGTGAATTACCGGACCACGGAGGGGCTGGGTCGGGGCGTGCGGGATCGCGCGGGGACCCAGTGCTGGCTGGTCCGCGCGTGCCGGATGCTGACCTGGGGGTCTGGGGTCAGGCTGCGGGTTCGATCGTGACGGTGTAGCCGAGCTTTTCGAGGTCGCCGACGAGGGTGTTCTTTCGTTTCTCCGGCTTCCGGCGGCGACGGGTGTGCCAGTCGCCGCCGAGGTCGCGATAAACGGTGTTACCGGCGACGATGTGCCAGTAGGCGACGAGAATGTCGTGGCGGGTCGTCCCGATCGCCTTCTGGATCCCGCGGCGGCCCCGGACCTGGGCATGCTGCGACGCCAGGTAGGTGTTCCTGCTCCGGGCCGCGGCCCACGCCGCCTCCGTCAACGCG…
NZ_KB893715	296	IS1549	ISFINDER	0	565	FraBMG512__NZ_KB893715__IS1549__296	1640	NZ_KB893715	30436	31994	0.0	820.0	1	1559	1559	0.951	CGCACTAACCGGCGGGCTCTACGCTGGCTGGGTGTCTCCGTATGTGCGGACGGTGAAGACGAAGTCCGGGGCGCGGGCGGTGCAGATCGTGTACTCGTCGCGTGGGGGCTCGTTGGAGCTGGAGCACATCGGTTCGGCGCACGACGACGCGGCGTTGGAGGCGTTGAAGGCGGTCGCGCGGCAGCGCCTCGCCCGCGGTCAGGGTGAGCTTGACCTGGGTCTGGACGCGCCGGCGGCGGGTGGGCCGCTACCGATCACCTCGACGCGGTCCGCCGCGCTGTGGGACGCGCTCGGCCGTGCCTATGACCTGCTGGGATTCGGTGAGGCGTCCGAGGGCGACGAGGTGTTCCGCCAGTTGGTGCTGGCGCGGATCATCGAACCGACGTCCAAGCAGGACAG…
NZ_KB893715	300	FraEu_R_9	GOOD_NX_LOCAL_IS	26	566	FraBMG512__NZ_KB893715__FraEu_R_9__300	1021	NZ_KB893715	64507	65097	1.18081e-81	332.0	3	593	591	0.579	CGACGAGATGCGGCCGGGATGCTACGACTCGAAGGCCCGGCTCGAGGACATGAACGTCGACGGGGTGCTCGCCTCGCTCTGCTTCCCGTCCTTCCCCCGCTTCTGCGGCCAGGTCTTCCACGAGGCCGAGGACCGTGAGCTCGCCCTGCTGTGCGTGCAGGCCTACAACGACTGGATGATCGACGAGTGGTGTGGCTCGGCGCCGGGGCGGTTCATCCCGCTGACGCTGATCCCGCTGTGGGATCCGCAGCTCGCGGTCAAGGAGATCGAGCGCTGCAAGGACAAGGGCGCCAGCGGCTTCTGCTTCTCCGAGGGCCCCTCCGCCCTCGGCCTGCCGTCGCTGTACGACGCCGGGCGCTACTGGGACCCGGTGCTGAAGGCGGCCGAGGACACCGGCAT…
NZ_KB893715	309	FraEu_R_7	OVER20_GOOD_LOCX_TRANS	22	567	FraBMG512__NZ_KB893715__FraEu_R_7__309	1219	NZ_KB893715	73808	74428	2.02267e-47	206.0	1	621	621	0.509	GGCGTGCGGGTACTCGAGGTCGCCATGTGGACGTTCGTCCCCGCGGCGGGAGCGATACTCGCGGAGTGGGGCGCCGACGTCGTGAAGGTGGAGCATCCGGTGTCCGGGGATCCCCAGCGGGGCCTCATCAACTCCGGATTCATGCCGGCCGCCTCCGGCGGCCTCAACTACATGATCGAGGTTCCGAACCGGGGCAAGCGCAGCATCGGCATCGACCTGAAGAACCCCGAGGGAATCGCGCTGCTCTACAAACTCGTGGAGAACTCCGACGTCTTCGTGACCAACTTTCTGCCGGAGGCCCGCCGCAAGCTAGGAATCGAGCTGGCGGACATCCGCAAGCACAATCCGGACATCATCTACGTTCGCGGTTCCGGTCACGGCCAGCGCGGCCCCGATGTC…
NZ_KB893715	313	FraCcI3_R_9	REMBX_TRANS_RATIO15	3	568	FraBMG512__NZ_KB893715__FraCcI3_R_9__313	1376	NZ_KB893715	79704	79799	5.0442e-19	98.0	1	96	96	0.07	CTGAGAAGTGAATTGCTGGATCGCGGAGAGGCTGGTTCCGGATGTGCGAGAACGCTGGGAGCCTGGCTTCCAGCATCGACCTCACCGGTGTTCGGT
NZ_KB893715	314	ISArsp6	ISFINDER_NOFULL	0	569	FraBMG512__NZ_KB893715__ISArsp6__314	26712	NZ_KB893715	83465	84814	7.87339e-63	264.0	1	1350	1350	0.051	GACCTGGTTGTTCTCGGCGGCGGCAGCGGCGGGTATGCTGCCGCGCTGCGCGCCGCGGAACTGGGTCTTCGGGTCGTCCTCGTCGAGAAAGACAAGATCGGCGGTACCTGCCTGCACCGAGGATGCATCCCCACGAAGGCACTCCTGCACGCGGCTGAGGTCGTCGACACCGTCAACGACAGCGAGCACTTCGGAATCCGGGCCACCCTGGACGGCATCGACATGACGAAGGTCGGTGCGTACCGCGACTCCGTCATCGCCGGCCTGTACAAGGGCCTGACCGGGCTGGTGAAGGCCCGCGGGATCGAGATCGTCCAGGGGCATGGCCGGCTGGTGTCCCCGACCGCGGTGGCCGTCGGGGAGCGAGTGATCGAGGGCAGGCACGTCCTGCTCGCCACC…
NZ_KB893715	318	FraEu_R_9	GOOD_NX_LOCAL_IS	26	570	FraBMG512__NZ_KB893715__FraEu_R_9__318	1021	NZ_KB893715	130555	130683	1.99374e-13	78.0	3	131	129	0.126	CGACGAGATGCGACCGGGGTGCTACGACTCGGCGGCGCGGCTGGCGGACATGGACGTCGACGGGGTGGCGTCGCTGTGCTTTTGTCGTTCCCGCGGTTCTGCGGGCAGGTGTTCCACGAGGCGGCGGAC
NZ_KB893715	321	FraCcI3_R_8	REMBX_TRANS_SCORE1000	13	571	FraBMG512__NZ_KB893715__FraCcI3_R_8__321	1437	NZ_KB893715	135615	135697	5.06555e-18	94.0	1	83	83	0.058	GTTCTGCTGGAAAGCATGCAGACCCGGAAGCCCTATCCCAGTGAGCTTTCCGATGAGGCGTGGGAGCTGATCGTCCCGGTCCT
NZ_KB893715	323	ISMtsp4	ISFINDER	1	572	FraBMG512__NZ_KB893715__ISMtsp4__323	1455	NZ_KB893715	141352	141569	1.51422e-30	142.0	1	218	218	0.15	GCCCGCGACGCTGATGCGGTCGATCGCCTGGGACCAGGGCACCGAGATGGCCCATCACGTCACGATCAGCCGCTAGCTCGGCGCGCAGGTCTACTTCTGGCACCCCCGCTCGCCCTGGCAGCGCGGCCCGAACGAAAACACGAACGGCCTGCTGCGCGACTACTTCCCGAAAGGCACCGGCCTCAGCGTCCACTCCCCGGAACACCTGCTGCAGTGGC
NZ_KB893715	325	Frapec_R_52	REMBX_TRANS_RATIO15	8	573	FraBMG512__NZ_KB893715__Frapec_R_52__325	547	NZ_KB893715	142549	142630	2.62755e-12	74.0	60	141	82	0.15	CATCCACACCCACGTCCGCCTGCACTGGGGAATCGAGAACCGCCTCCACTACATCCGCGACACCGCCTGGCGCGAGGACGCC
NZ_KB893716	330	Frapec_R_34	REMBX_TRANS_SCORE1000	11	574	FraBMG512__NZ_KB893716__Frapec_R_34__330	905	NZ_KB893716	7745	7792	5.63896e-07	52.0	1	48	48	0.053	CGGTCGCCGAGGCACAGCGCCGGGCCCGCCGACGGCTGCCGACGTCGG
NZ_KB893716	335	Frapec_R_21	REMBX_TRANS_SCORE1000	35	575	FraBMG512__NZ_KB893716__Frapec_R_21__335	1177	NZ_KB893716	70935	71047	9.20608e-17	90.0	1	113	113	0.096	CTACTGAACTTTAATGCGTGGAGTCACGCTGACCACAGATCCTCCCAGGCCAGGCCGGTTTCGGCGAGGAATCCCAACAGCAGCGCGGGTCGGTACTGCAGCCGTTTCAGTCC
NZ_KB893716	336	Frapec_R_50	OVER20_GOOD_LOCX_TRANS	25	576	FraBMG512__NZ_KB893716__Frapec_R_50__336	560	NZ_KB893716	78650	79138	3.37946e-24	120.0	1	489	489	0.873	TTCGTCCTGCTGTTCCTCGCCTTCGGTTCCGTGGTGCTACCGATCAAGGCGATCGTCATGAACGTGCTGTCGCTGGGCGCCTCGTTCGGCGCCCTGGTCCTGATCTTCCAGGACGGCCACCTGTCCGGCCTGCTGGACTTCACCTCCACGGGGACGTTGGAGGCCACCCAGCCGATCCTCGTCCTCGCGATCGTGTTCGGGCTGTCGACGGACTACGAGGTCTTCCTCATGTCCCGGATCCGCGAGGCGTACGACCGGACTGGCGACAACACCACCGCGGTCGCGATCGGCCTGCAGCGCAGCGGCCGCGTCATCACCAGCGCCGCAGTCCTCATCCTGGTTGTGATCGGACTGTTCTCGACCTCCGGCGTTACCTTCATCAAGCTGATCGGCGTGGCG…
NZ_KB893716	338	Frapec_R_27	GOOD_NX_LOCAL_IS	8	577	FraBMG512__NZ_KB893716__Frapec_R_27__338	1033	NZ_KB893716	93460	94492	0.0	1580.0	1	1033	1033	1.0	CTGGCCGCCGGAGGAGTGGGCCAAGGACCCGGCTGGCTTCGCGGAGATGCGCCCCGCCGTCTACGACATCCATGACCGGGTGCGGGACATGGACCGTAACGGCATCCTGGCCTCGATGTGCTTCCCGACGTTCGCCGGGTTCAGCGCCGGGCATCTCAACCATTTCAAGGATCCGCTCACCGTCATCATGATCCAGGCGTACAACGACTGGCACATCGACGAGTGGGCCGGGACGTACCCGGGCCGGTTCATCCCGCTGGCGCTGCTTCCGACGTGGGACCCGCAGCTGATGGTGAACGAGATCCGCCGGGTGGCGGCGAAGGGCTGTCGGGCGGTCACGATGCCCGAGCTGCCGCATCTGGAGGGCCTGCCCAGCTACCACGACATCACCTACTGGGC…
NZ_KB893716	341	FraEu_R_7	OVER20_GOOD_LOCX_TRANS	22	578	FraBMG512__NZ_KB893716__FraEu_R_7__341	1219	NZ_KB893716	96162	97380	0.0	1356.0	2	1220	1219	1.0	ATGACCGCGGTGATGCAGGGTGTCCGGATTCTCGAGGTCGCTGAGCACACGTTCGTACCCGCCGCGTCCGCGCTGCTGTCCGACTGGGGCGCCGACGTGATCAAGATCGAGCACGTCGAGCGCGGGGATGCCATGCGCGCGCTGGCGTCCTCGGGTGTCGCGGTCGTTCCCAAGGACGTGCACGTGCTGCTGGAGCACTCCAACCGCGGCAAGCGCAGCCTCGGTCTCGACCTCACCTCGGAGGCGGGCCGCGACGTCCTCTACAGGCTCGCGGCGACCTGCGATGTCTTCCTGACCAACAAGCTGCCCGGAGTACGCACCAAACTGCGCATCGACGTCGAGGACATCCGCGCACACAATCCGAACATCATCTACGTCCGAGGGACGGGTCAGGGTGAG…
NZ_KB893716	343	IS4811	ISFINDER	0	579	FraBMG512__NZ_KB893716__IS4811__343	5396	NZ_KB893716	115151	115241	1.43903e-07	56.0	1	91	91	0.017	GGCGGGCGGCCAGGACGACATCCGCGCCGGCCTGGCCGAGGGCTCGGGCGAACCCGGCGCCGAGACCGGAGCTGGCCCCCGTGACCACGGC
NZ_KB893716	349	Frapec_R_4	REMBX_TRANS_SCORE1000	25	580	FraBMG512__NZ_KB893716__Frapec_R_4__349	1785	NZ_KB893716	137359	137645	9.24889e-73	298.0	1	287	287	0.161	CGACCAGCGCGGCGATCACGTCGCCGTGGGTGGCCCGGTTGACCTTGTCACGCATCGGGGCGAGCCGGTCGATCGTGCCCGCCAGATCGAGGCGGGCCAGGTAGTCACGCACGACGGGCAGCGCGCCGAGCGGCTTCTCGACGCTCGGCGGCCCGTAGTCCATCACGACCGTCACAGCCAGGAACAGTCCCAGGCCTGTCACTACCGATCGCGGTCACCCCGACGTGATCCGAACAAGAGACCAAGCAGCTGGCTCACCGCACGCACGTGCGGAAGACAGGACTAGC
NZ_KB893717	350	Frapec_R_4	REMBX_TRANS_SCORE1000	25	581	FraBMG512__NZ_KB893717__Frapec_R_4__350	1785	NZ_KB893717	22	275	1.55253e-69	286.0	14	267	254	0.142	CCCGGTTGACCTTGTCACGCATCGGGGCGAGCCGGTCGATCGTGCCCGCCAGATCGAGGCGGGCCAGGTAGTCACGCACGACGGGCAGCGCGCCGAGCGGCTTCTCGACGCTCGGCGGCCCGTAGTCCATCACGACCGTCACAGCCAGGAACAGTCCCAGGCCTGTCACTACCGATCGCGGTCACCCCGACGTGATCCGAACAAGAGACCAAGCAGCTGGCTCACCGCACGCACGTGCGGAAGACAGGACTAGC
NZ_KB893717	354	FraCcI3_R_6	REMBX_TRANS_SCORE1000	7	582	FraBMG512__NZ_KB893717__FraCcI3_R_6__354	1560	NZ_KB893717	26703	26782	9.93617e-08	56.0	1	80	80	0.051	CCGGCGCCGGCTCGCGCGCCGTACGGGTCGCCCGGCCGGCCCGTGCCCTCGGCGCCGCCGGCTCCGGCTCCGGCTCCGGC
NZ_KB893717	359	ISMdi28	ISFINDER	0	583	FraBMG512__NZ_KB893717__ISMdi28__359	1410	NZ_KB893717	51201	51235	8.98186e-08	54.0	1	35	35	0.025	CCTGACCTACGCACCGACCGGCGCGCTGCTCGCCG
NZ_KB893717	362	Frapec_R_27	GOOD_NX_LOCAL_IS	8	584	FraBMG512__NZ_KB893717__Frapec_R_27__362	1033	NZ_KB893717	89896	90928	0.0	1520.0	1	1033	1033	1.0	CTGGCCGGCGGAGGAGTGGGGCAAGGACCCGGCCGGGTTCGCGGAGATGCGCCCGGGTGTGTACGACATCCACGACCGGGTGCGGGACATGGACCGCAACGGCATCCTGGCCTCGATGTGCTTCCCGACCTTCGCCGGTTTCTCGGCGGGTCACCTGAACCACTACAAGACCGACACCACGGTCACCATGGTCCAGGCGTACAACAACTGGCACATCGACGAGTGGGCGGGCACCTACCCGGGCCGGTTCATCCCGCTCGCCCTGCTGCCCACCTGGGACCCGCAGCTGATGGTGAACGAGATCCGCCGGGTCGCGGCCAAGGGCTGCCGGGCGGTCACCATGCCCGAGCTGCCGCACCTCGAAGGGCTGCCCAGCTACCACGACCTGGACTTCTGGGC…
NZ_KB893717	373	FraCcI3_R_4	REMBX_TRANS_SCORE1000	6	585	FraBMG512__NZ_KB893717__FraCcI3_R_4__373	1695	NZ_KB893717	330498	330537	1.19758e-07	54.0	1	40	40	0.024	CCACCACGGCGGCGGCGTCGCCGTGTCCACGCTGGCCGCC
NZ_KB893717	375	FraCcI3_R_6	REMBX_TRANS_SCORE1000	7	586	FraBMG512__NZ_KB893717__FraCcI3_R_6__375	1560	NZ_KB893717	352086	352196	4.62669e-10	66.0	53	163	111	0.071	CGGCCGGCCCGGCGGCCAGTTCGGCAGCGGCGCCGGCGGCGGCCCCGGTGGGTTCGCGGGCGGCGCGGGCGGCGGCCCCGGTGGGTTCGCGGGCGGCGCGGGCGGCGGCGG
NZ_KB893718	378	FraACN_R_3	OVER20_GOOD_LOCX_TRANS	4	587	FraBMG512__NZ_KB893718__FraACN_R_3__378	789	NZ_KB893718	20530	20585	1.71909e-08	58.0	1	56	56	0.071	TTGCGGGCGAAGCCCTCGTAGGCGCCGACGGTGCCGGCGAGCTCGGCCGAGCGGCG
NZ_KB893718	383	FraCcI3_R_6	REMBX_TRANS_SCORE1000	7	588	FraBMG512__NZ_KB893718__FraCcI3_R_6__383	1560	NZ_KB893718	99295	99401	1.87832e-06	52.0	3	109	107	0.069	GCGACGGCGGGCGGCCCGGCCCGAGACGGCGGACGGCACCGGCGCGGCGGAGGCCGGCGCCGGCACGGGCACCGGGGCCGACGGGGAGCAGGGCGGCCGGCGCGGGC
NZ_KB893719	387	FraCcI3_R_6	REMBX_TRANS_SCORE1000	7	589	FraBMG512__NZ_KB893719__FraCcI3_R_6__387	1560	NZ_KB893719	6161	6279	1.11967e-09	64.0	1	119	119	0.076	GTCGTCGAGCGCGCCCTCGCCGGCGGCGCGGCGGCATGACCGCCGCCCCCTCGGCCGCACCGGCCACCCGCGCCGCGGCCCCGGCGCGAGCCGGCGCCGCTGCCGGCGCCGGCGTCGCG
NZ_KB893719	399	ISPa43	ISFINDER_NOFULL	0	590	FraBMG512__NZ_KB893719__ISPa43__399	19903	NZ_KB893719	83201	83248	8.93557e-11	66.0	1	48	48	0.002	GGCGAGACCCTCGGGATCGTCGGCGAGTCCGGCTGCGGCAAGTCGACC
NZ_KB893719	400	FraCcI3_R_6	REMBX_TRANS_SCORE1000	7	591	FraBMG512__NZ_KB893719__FraCcI3_R_6__400	1560	NZ_KB893719	92182	92265	1.35656e-06	52.0	1	84	84	0.054	CGGCACGGCCGCGCTCGGCGCTGCCGTCGCCGGCGGCCTCGCCGCCGGCTCGGTCGCCTCGCCGGCGCGCGCCGCCGCCCCGGC
NZ_KB893719	402	FraACN_R_3	OVER20_GOOD_LOCX_TRANS	4	592	FraBMG512__NZ_KB893719__FraACN_R_3__402	789	NZ_KB893719	97211	97735	9.14488e-70	288.0	2	526	525	0.665	AGGACCAGGAAACTGCCGGCGGGCAGTGCGGCCACGAGCCGCCGCGCGATGGAGTAGGCCTCGTCGAGATCGGCGATGAGACCCATGATCGACATCAGCATCAGGCCGATCGGCCGGGTGAAGTCCAGCGTCTCGGCGGCGAACTCCAGGATGCGATCCGGGTCGCGGGCGTCGGCCTCGAGATAGGTGGTGACGCCCTCGGGGGTGCCGGCCAGCAGCGCCCTGGCATGGATGAGCACCATGGGGTCGTTGTCGACGTAGACAACCCGCGACTCCGGCGCTATCCGCTGGGCGACCTGGTGGGTGTTGTTCTCGACCGGCAGGCCGGTGCCGACGTCCAGGAACTGGCGCACGCCCTCCTCGGCCACCAGGTAGGTGATGGCCCGCGCGAGAAACGCC…
NZ_KB893719	408	IS4811	ISFINDER	0	593	FraBMG512__NZ_KB893719__IS4811__408	5396	NZ_KB893719	116107	116881	5.09248e-56	238.0	1	775	775	0.144	GTCCTCGAAGTACCGCCCACCGACGCCGTCGAGCAGCGGCGAGGCGGCGAGCAGCACCGAGGTGGCCGCGCCCTGCTCCACCGTCTTCCAGGCCCGCGCCGGGACGCCGCTGCGGGCCCTTGCCCGCTCGGCCTCGCCGGAGTCGATGTGCCGCTGCAGGTTCGTCATGATGGCGCCGGGCATCAGTGCGTTGGCGGTGATGCCGTCCGCCGCCCAGCGGCGGGTCGCCTCGACCGCGAACAGGACGTTGGCGGTCTTGGACTGGCCGTAGGCCGCCCACGGGTGGTAGGGGCGTCGCTCGAAGTGGATGTCGTCGAACTCCACCGCGGACCGCAGGTGCGCCGCCGAGCTCACCGCCACCACCCGGGCCCCGCCCGCCGCGGCCAGCGCGGGCCGCAG…
NZ_KB893720	413	Frapec_R_21	REMBX_TRANS_SCORE1000	35	594	FraBMG512__NZ_KB893720__Frapec_R_21__413	1177	NZ_KB893720	4271	4427	4.14393e-23	114.0	1	157	157	0.133	TACTGAACTTTAATGCGTGGAGTCATGTTGACCACAGCTCCTCCCAGGCCAGGCCGGTTTCGGCGAGGAATCCCAACAGCGGCGCGGGTCGGTACTGCAGCCGTTTCAGTCCGTGCTTGACCGTCTGGTGGACCTCGTCGAGGGTGCGGGCTGCCAG
NZ_KB893720	414	Frapec_R_34	REMBX_TRANS_SCORE1000	11	595	FraBMG512__NZ_KB893720__Frapec_R_34__414	905	NZ_KB893720	4442	4606	4.38745e-42	184.0	1	165	165	0.182	CATCGGTCACAGTCGGACGCACGGCCATCGCGCATCTCCTCATCGAGTCGCTTTCGCAGGTTTCTCGTGAGGATCACGCGGTGGTCGCTCTGCGTGTCAACGGACCACCACTCCGGCAAGTCACTAGACAATCGCAATCCGTACACCACATCCCTGGACTCCACT
NZ_KB893720	422	IS4811	ISFINDER	0	596	FraBMG512__NZ_KB893720__IS4811__422	5396	NZ_KB893720	24433	24513	3.52786e-07	54.0	1	81	81	0.015	CCTGACCCGGTGGCGGATGGACCTGGCCGCCCGCCGGCTGCGCGACACCGACGACACCCTGGAGACCATCGCCCACCCGTG
NZ_KB893720	423	IS4811	ISFINDER	0	597	FraBMG512__NZ_KB893720__IS4811__423	5396	NZ_KB893720	24558	25423	3.36917e-84	342.0	1	866	866	0.16	TCCCAGAGCTGCGTGGCGGCCTGAGGGTCGAGGGCGTGGGCCGCCACACCGTTGCGGGCGGTGAGGGAGCCGCCGGCCTCCGCCTCGTTGCAGTCCTCGAAGTACCGCCCGCCGACCCCGGCGAGCAGCGGCGACACCGCGACCAGGATGGACGTCGCAGCGCCCTGCTCCGAGGTCTTCCATTTCAGGTCGCTGCCGCCGGCGGCGGCGCGCAGCCGGTCGAGTTCCTCCTCGGAGATGTGGCGCTGCAGGTTCGTGCGGATGCCGCCGGGCATCAGCGCGTTCACGGTGATGTCGTCGCCGGCCCACCGCTGGCTGGCCTCGACGGCGAACAGCACGTTGGCCGTCTTCGACTGGCCGTAGGCCGACCACGGGTCGTAGGGGCGCCGCTCGAAGTGG…
NZ_KB893720	424	FraACN_R_3	OVER20_GOOD_LOCX_TRANS	4	598	FraBMG512__NZ_KB893720__FraACN_R_3__424	789	NZ_KB893720	26342	27126	5.88786e-106	422.0	1	785	785	0.995	GGCTTGCGGGCGATTCCGCCGTACATGTAGACCTGGCTGTCGGTGTAGGTCGCCGCATCGGCGTCGGGGTGCCAGCGGTGGACGAGCGTGACCCCGGGGTCCAGGAGTTCCAGCCCCGCGAAGAAGGACTCGACACCCTTCCGGTCCCGGGCGGTCAGCGGGATGCCGTTGGCCCGGTAGGCGGCGACGCCCGCGTGCACCTCCTCCGGTGAGTAGTCGGCCGTCGTCGTGGACACGGCGAGAATGCTCCCTGACGGCAGCGGAGCCATGAGCTGGTCGATGACCTTCTGCACGACGCCGTCGTCGGGAATGAAGTGCACGACCGCGAGGAGGCTGACCGCCACCGGCCGGCTCAGGTCGAGCGTCTCCTGCAGCTGGTCGGACCCGAGGATCTCGTCC…
NZ_KB893720	426	FraACN_R_3	OVER20_GOOD_LOCX_TRANS	4	599	FraBMG512__NZ_KB893720__FraACN_R_3__426	789	NZ_KB893720	30302	30852	3.14748e-82	334.0	1	551	551	0.698	GGCTTGCGGGCGACGCCGCTGTACATGTAGACCTGCCGATCGCTCAGCGCGGCCGCCTCCTCGTCGGGGTGCCAGCGGTGGGCGAGCACGACACCCGGGTCGAGCAGGTCCAGGCCCTTGAAGAAGCCTTCGACGGTGCCCCGGTCCCGCGCGGTCAGCGGAATGCCGTTGGCCCGGTAGGAGGCCACGCCGGCGTTCACCTCGTCGGGGGTGAAGTCCGCCGTGGTGGTGGTGAGCGCCAGCATGCTGCCCGGTGGGAGCGGAGCCATGAGCTGGTCGATGACGGTCTGCACGACGCCGTCGTCGGGAATGAAGTGCACGATCGCGATCAGGCTGAGTGCGACAGGCCGGCGCAGGTCGAAGGTGTCCCGCAGCTGCTCGGATTCCAGGATGGCGCCC…
NZ_KB893720	432	FraCcI3_R_1	REMBX_TRANS_SCORE1000	2	600	FraBMG512__NZ_KB893720__FraCcI3_R_1__432	1920	NZ_KB893720	58108	58211	6.51041e-10	66.0	117	220	104	0.054	CGGGGCGCTCGCCGCCGCCGGACCCGACCGGCACCGCGTGCTCGTCGGCGCGACCGAGCACCCCGCGGTGCTCGGCGCCGCCGACGCCGCCGCGGCGGCCGCGG
NZ_KB893720	436	Frapec_R_53	OVER15_NOID	16	601	FraBMG512__NZ_KB893720__Frapec_R_53__436	522	NZ_KB893720	102502	103026	3.52761e-132	518.0	21	545	525	1.006	TCCTCGCCCGCCAGCGATGCGCGGTGCATCAACCTGGTGGACGTCGGGCCGTAGGGGAGAGCCCGGTGCAACATGCCGGTGTTGTCCCAGATCACGAGGTCGCCCTGGTGCCAGCGGTGCCGGAGGACGAACTGCGGCTGGGTCGCCCAGGCCAGGAGCCGGTCGAGCAGCGCCCGGCCCTCGTCGGCGGGCAGGCCGACGACCTCGCCTGCCGTCGACCCCACGAGCAGCGACTTGCGGCCGTTGCCACGGGTCCACACGACCGGCTGCTCGCGGGTCGGGTTGCGATCCCAGGCCGCCCGCTCCTCCGGCGTGGGATCGGGGTTGGCCACCAGCTGGGAGGCGGTGAAGCTGTGCAGGGCACGCACGCCTTCCAGCTGCGCCTTCTCCTCGGCGGGC…
NZ_KB893720	438	IS117	ISFINDER	0	602	FraBMG512__NZ_KB893720__IS117__438	2527	NZ_KB893720	111501	111573	1.23806e-18	96.0	1	73	73	0.029	GCCTCGGGGAAGCGGGTGCGGTCGTCGCCGATCCCGGCGAGGACCCGGGCGCCGAGCAGGTCCCCGAGGCCGG
NZ_KB893721	439	ISFsp10	ISFINDER	1	603	FraBMG512__NZ_KB893721__ISFsp10__439	1713	NZ_KB893721	133	294	1.50859e-19	102.0	133	294	162	0.095	GTAGCTGTTCAGCTCGGTTGAACGGGTGTCTTGCGGATCTTGTCTGTTGATCGTTCGGCTGGTTGCCGGCCGGCGGGTCAAGATCGGATAGTTTGTGGGGGTGGAGTCCGCGGGTCAGCCGAGCTACGAGGAGCTCGTGCGCCTGGTCGCGGACCAGGCCGC
NZ_KB893721	440	ISFsp10	ISFINDER	1	604	FraBMG512__NZ_KB893721__ISFsp10__440	1713	NZ_KB893721	1	125	2.01203e-13	78.0	1	125	125	0.073	GAGCGGCTGACGGCCCGGGTCGCTGAACTCGAACGCAGGCTTGGTGCGGACAGTTCGACGTCGTCGAAGCCGCCGTCGTCGGACAGCCCGTTCACGAAGGCACCGTCGCGGTCGTCGCGGTCGTC
NZ_KB893721	443	FraACN_R_3	OVER20_GOOD_LOCX_TRANS	4	605	FraBMG512__NZ_KB893721__FraACN_R_3__443	789	NZ_KB893721	13022	13806	4.81819e-145	566.0	2	786	785	0.995	GCGGGCCAGGACGCCGTAGACGTTCACACGGTCGTCGGCCAGTTCCTCGCCCGTGTTCTTCTCCGGGTGCCACCGGTGCACCGGCACGACACCCGGGTCGACGAGTTCCAGGCCGGTGAGGAAATCCTCGATCTCGGACCGGGAGCGTGGCGTCAGTGCAATACCGCGCGCCTGGTAGGTGGCTGACACCTTCGCTGCCGCCTCCGGCGCGAAGTCCCCGGTGGCGTGGGTGAGGGCGACGTAACTGCCGGAGGGCAGGATCTCGGTGTACCGGCGGACGAGGTTGTACGGGTCGTCAGCCGCGGGAATGAAGTGCAGCACGGCGATCAGCGACAGCACGAGCGGCTGGTCGAGGTCGAGCGTCTCGGCCAGTTCGGTCGAGCGCAGGATCTTCTCCGG…
NZ_KB893721	450	Frapec_R_37	ARB_MGE	0	606	FraBMG512__NZ_KB893721__Frapec_R_37__450	819	NZ_KB893721	25157	25266	1.33473e-27	130.0	7	116	110	0.134	GCCGGCTGCACCGACGCGGAGATCAACAAGATGACCTGGGAGAACGCCTGCCGGTTCTACCACTGGGATCCGTTCGCGGAGCTGCCGAGGGAGCGGGCCACCGTGGGCGC
NZ_KB893721	455	FraCcI3_R_6	REMBX_TRANS_SCORE1000	7	607	FraBMG512__NZ_KB893721__FraCcI3_R_6__455	1560	NZ_KB893721	46009	46121	4.46647e-08	58.0	1	113	113	0.072	GCGGCGCGGAGTCGGCGGCCGCGGCCAGCGTCGCCGCAGGTGCAGGGCCGGGCGCGGGGGCGGGGCCGGGCGCGGGGCCGGACGCAGGTGCGGCGGCGCGGGTAGCCGCAGCG
NZ_KB893721	460	IS1141	ISFINDER	0	608	FraBMG512__NZ_KB893721__IS1141__460	1588	NZ_KB893721	73703	73756	6.89206e-07	52.0	1	54	54	0.034	CGGCACCGCCGCCGATCATCACCGGGCACGAGGGCGCCGGCGTGGTCGAGGCCG
NZ_KB893721	461	ISMtsp8	ISFINDER	0	609	FraBMG512__NZ_KB893721__ISMtsp8__461	2371	NZ_KB893721	80006	80050	1.43608e-07	54.0	1	45	45	0.019	TCGTCGTCGCCCGCTCGTTCGACGACCTGGACGACCTGGACGACC
NZ_KB893721	463	Frapec_R_9	ARB_TRANS	7	610	FraBMG512__NZ_KB893721__Frapec_R_9__463	1636	NZ_KB893721	96092	96199	1.05897e-34	156.0	1	108	108	0.066	GTGACTACTCCGACGGCTGAAGCCGCCGGCTTCTCAGGCCGCTTGGGTGGCCTGACGGGCCAGTCCGGCCCGGAGGATGTTGACGGCCGCGTTCACGTCAGCGTGTGC
NZ_KB893721	464	Frapec_R_9	ARB_TRANS	7	611	FraBMG512__NZ_KB893721__Frapec_R_9__464	1636	NZ_KB893721	96772	97357	3.0072e-162	630.0	558	1143	586	0.358	CGCGGATCTCTTTGAGCTGAGCGGACTGGCCGCCATAGCGAACCGTTGTCCGGGACGGGTGCCGGTAGGCGTCACGGCGTTCCTGAAGCGCCGCGTTGTACAGCGCCCGGTGGCTGTTGAGCATCGCCGTGAACGCGGCTGCCTGCCTGACAGTCGGGCGGAGCTGGAACTTGAACGTCCGTCTCACGGCCGCTCCCTGCGCCATGGACGCTCGTACCGGGTGTCGATGTACCGGCGCACCATGTCGGCGGAGACCACGCCGACAGTGACGACGAAGTACGACCACGACCACAGGGTCGACAGCCGGGACCGCAGGTGCGGGAACTCGGCGCGTAGGACCCGGCTGGTGCATCCCTTGAACTGGTTGGCGACGTATGACGGGGAGTGCTTCGGATGAGC…
NZ_KB893721	465	Frapec_R_9	ARB_TRANS	7	612	FraBMG512__NZ_KB893721__Frapec_R_9__465	1636	NZ_KB893721	96215	96769	1.63697e-155	604.0	1	555	555	0.339	CACACAGAGGAACACCCCCCATCTCGCGCCCAGAATCGACGTGTTCAGTCCCGTCTCGGCGGCCTGCCCGTTGGGCAGGAACGCCCCCGGCCGGTCGGGGTCGGGTCTCGGGGCGGCCCTGCGGGTCATGTTCCCGACCCGCAGGGCTTCCACGGCGATCAGGTCGTGCTCGCGGACCAGCCCGAGGGCGGTCTTGTGGGCGAGGTCGAGCCGCTGCCGGCGCACCGTGCCGTGCAGCGCGGCGACCCGCGCCACCGCCTTCCGTCTCCGCGCCGACCCCCGCTTCTTCCGCGCCAGCCTCCGCTGCGCGCGGGCAAGCCGGTCGGCCACCGCGGCGAGGTAGCGGGGGTTGCCGATGTGCCGGCCGTCGGAGGTAGTCGCCAGCGATGCCACCTCCAG…
NZ_KB893722	468	Frapec_R_17	REMBX_TRANS_SCORE1000	31	613	FraBMG512__NZ_KB893722__Frapec_R_17__468	1325	NZ_KB893722	4	680	0.0	734.0	4	680	677	0.511	TGACCGTGAAATGTAGCGCGCAGGCCCCGTCCTTCAGAGCGGGGATAGCGCGTCAACTCCGATATCAGGGTGGCGGTGGATAGGTGTATTCTGCCGGTCGTGGGGAGTCGGGTGGTGAAGCGGGCGTACCGGTACCGGTTCTACCCGACCCCCCATCAGGTGGAACAGTTAGCGAAAACGTTTGGTTGTGTGCGCTACGTGTACAACCGGGCGTTGTCCGAACGGCGCCGGGCGTGGGTGGGGGAACGGCGTCGGATCACCCATGCCGAGACGGACAGGATGCTCACCGGGTGGAAACGCGATCCCGGGACGGCGTGGCTCGCCGAGCCGTCGAAGGGCCCGTTGTAGGCGGCGTTGCGGCATCTGCAGAGGGCGTTCGTGAACTTCTGGGAGAAACGG…
NZ_KB893722	470	ISSav7	ISFINDER	0	614	FraBMG512__NZ_KB893722__ISSav7__470	2992	NZ_KB893722	4078	4293	2.89571e-14	82.0	1	216	216	0.072	GGAGGACCCATGTCCATCGTCGTCACCGGAGCCGGCGGTCACCTCGGCCGGCTCGTCGTCGAGAACCTGCTGGCCCGCGGCGTCCCCGCGGGGCGGATCGTCGCGGGCACCCGCGACGTGGGCGCCCTGTCGTCGCTGGCCGAGCGGGGTGTCGACGTCCGCCGGTTGGACTTCGACGACCCGGACTCGCTCGCGGCCGCGTTCACCGGAGCCGAG
NZ_KB893722	473	Frapec_R_15	ARB_TRANS	9	615	FraBMG512__NZ_KB893722__Frapec_R_15__473	1498	NZ_KB893722	47845	49326	0.0	1182.0	1	1482	1482	0.989	CCGGAGGAGACGCCGGCCTTCAGGTCGGAGAGGAATCCGGTTTCCCGCGGAGCGGGTCAGGGGTAGGCGATTCGCCGTCAGGCGGACCGCCGTTCGTCGAGGCCAAGGCGCGCTTGACCAGCCACGGGATCTCGGCTTGTCTCGATCGTTCATCGCGGGTCGCGGCCTCCGTGACGTGGGTGGACGGGTCGTCCGGCTACGGAAGGTTCACCAGTGTCGGCCTGGTGGCGATCTAGGCTGGTCGGGTGTCCCGTTTCCGGTTGTCTCCCGACGCGACGCAGGCCGAGGCCCTGCTTGCCCAGTGTGGGTATGCCCGGTTCGTGTGGAACCTGGGGCAGGAGCAGCGGGCCGCGTACCGGGCCGGGCGTGGGCCTACACCCGGCTACCACGAGCAGGCAC…
NZ_KB893722	480	FraEu_R_9	GOOD_NX_LOCAL_IS	26	616	FraBMG512__NZ_KB893722__FraEu_R_9__480	1021	NZ_KB893722	75660	76464	1.85165e-74	306.0	3	807	805	0.788	TCGACGACCATCTCATCGAGCCGGCTCGGCTGTGGTGGGAGCGGTTGCCCGCGCAGTGGCGGGACACCGGTCCGCGCATTGTCCGCGACGGGAGCTCGGAGTTCTGGGTCTACGAGGACAGGCAGATCGTCACCACCGGCCTGAACGCCGTGGCCGGCAAGACCCGCGAGGAGTTCTCGCCGGAGCCGATCACCTATGAGGAGATGCGGCTCGGCTGTTACGACCCGGCGGCCCGGGTGGCGGACATGAACCAGGGCAACGTGCTGTCCTCGATCCTGTTCCCGTCGTTCCCGCGGTACTGCGGGCAGGTCTTCCACGAGGCCCGGGACAAGGAACTCGCCCTGCTCTGCGTGCAGGCCTGGAACGACTTCATCCTGGAGGAGTTCGGCGCGGCCTACC…
NZ_KB893723	489	Frapec_R_4	REMBX_TRANS_SCORE1000	25	617	FraBMG512__NZ_KB893723__Frapec_R_4__489	1785	NZ_KB893723	1	227	4.247e-44	192.0	1	227	227	0.127	GACTAGCCGGGTCTTCCGCACATGGGGATTCGATGCTTCGACCTGCCTGACTGGTGATCAAGGTGGTCGGGTCGGGTCGACGCCGAGGATGTCGAGGATGTCGAGGAGGTCGAGGAGGTGTTGGTGAAGGTGTGGTGGGCGGGGGATGTAGGCGGGCTGGCCGTCGCGCGCGGGCATGAGGCGCAGCGTGTTGAGCGCGCCGAGGACGAGTGCGCCGGTGGGGCGGG
NZ_KB893724	502	FraCcI3_R_6	REMBX_TRANS_SCORE1000	7	618	FraBMG512__NZ_KB893724__FraCcI3_R_6__502	1560	NZ_KB893724	20358	20464	1.23748e-08	60.0	3	109	107	0.069	CCGCCGGCCGGGCCGCGACGCCCGGCGGCCCGGCCGCCTCCGGCCACCGGATGGCCGAGCTCGGCTCGGGCGGCGAGGGGAGCGGCGCCGGCGCCGGCGCCGGCGGC
NZ_KB893724	506	Frapec_R_34	REMBX_TRANS_SCORE1000	11	619	FraBMG512__NZ_KB893724__Frapec_R_34__506	905	NZ_KB893724	36214	36260	1.89529e-06	50.0	1	47	47	0.052	CGCCGAGCCGCCAGCCGGGCCCGCCGCCCCCGCGCCGGCGCCGCCGC
NZ_KB893724	507	FraCcI3_R_6	REMBX_TRANS_SCORE1000	7	620	FraBMG512__NZ_KB893724__FraCcI3_R_6__507	1560	NZ_KB893724	40926	41043	2.00354e-06	52.0	1	118	118	0.076	GCGCGGCTACCGCGACGGCGGGTCGTTCGGTGCACCGCCCGGCGGCGGCTACGGCGCCGACCCACTGGGCGCGGCGGGCGCCGGCTCCACGCCGGTGCCGGCGGGGCCTGCCGGGCCG
NZ_KB893724	510	ISAzs2	ISFINDER	0	621	FraBMG512__NZ_KB893724__ISAzs2__510	2609	NZ_KB893724	76137	76177	4.38897e-07	52.0	1	41	41	0.016	TGGTCACCGGCGAGGCCGGCATCGGCAAGACCCGGCTGGCC
NZ_KB893725	511	FraEu_R_7	OVER20_GOOD_LOCX_TRANS	22	622	FraBMG512__NZ_KB893725__FraEu_R_7__511	1219	NZ_KB893725	530	577	4.62874e-08	56.0	1	48	48	0.039	TCGGCCGCCCCGACCTCGCCGACGACCCGGCCTACGCCGGCAACGCCG
NZ_KB893725	516	FraEu_R_7	OVER20_GOOD_LOCX_TRANS	22	623	FraBMG512__NZ_KB893725__FraEu_R_7__516	1219	NZ_KB893725	22508	23697	1.43154e-109	436.0	1	1190	1190	0.976	TCCGCGTTCTCGAGGTCGCGATGTACGGGTTCGTGCCCTCGGCGGGCGGGGTCCTCGCCGACTGGGGCGCCGAGGTCATCAAGGTCGAGCACGCCGTGACCGGTGACCCGCAGCGCGGCCTCAAGCAGACCGGCAACCTCAAGGTCGGCGACGGCCCGAACCCGAACATCTGGCACGCCAACCGCGGCAAGCGCAGCCTGGGCCTCGACATGGCCAGCGTGGAGGGCAAGGAGGTCCTCGACGAGCTGGTCCGGCGCGCCGACGTCTTCCTCACCAGCTTCCTGCCGCGTTCGCGCCAGAAGCTCGGCATCGACGTCGAGGACATCCGCGCCCTCAACCCGAAGATCATCTACGCTCGGGGCAGCGCGCTCGGCCCGCGCGGGCCGGAGTCCGACAAGG…
NZ_KB893725	518	FraEu_R_7	OVER20_GOOD_LOCX_TRANS	22	624	FraBMG512__NZ_KB893725__FraEu_R_7__518	1219	NZ_KB893725	26727	27940	0.0	1316.0	1	1214	1214	0.996	ATGACACCGGTCATGCAGGGCGTCCGGATTCTCGAGGTCGCAGAGCACACGTTCGTCCCCGCCGCCTCGGCCCTCCTGGCCGACCTCGGTGCCGACGTGATCAAGATCGAGCACGTCGAGCGCGGTGACGCCATGCGCGCCCTGGCCTCCTCGGGGATCGCCGTCGTCCCGAAGGACGTCCACGTCCTGCTCGAGCACTCCAACCGGGGCAAGCGCAGCCTCGGCCTCGACCTCACCTCCGAGGCGGGGCGCGACATCCTGTACCGGATCGCCGCGACGTCCGACGTCTTCCTGACGAACAAGCTGCCGAGCGTGCGCACCAAGCTGCACGTGGACGTCGACGACATCCGCACCCACAACCCGAAGATCATCTACGTGCGCGGCACCGGTCAGGGTGAG…
NZ_KB893726	534	FraCcI3_R_6	REMBX_TRANS_SCORE1000	7	625	FraBMG512__NZ_KB893726__FraCcI3_R_6__534	1560	NZ_KB893726	11855	11899	1.43608e-07	54.0	1	45	45	0.029	GCCGGCGGACGGCCCGCCGCCCGCCGGCCCGCCGGCTGCCGGCCC
NZ_KB893726	536	FraCcI3_R_1	REMBX_TRANS_SCORE1000	2	626	FraBMG512__NZ_KB893726__FraCcI3_R_1__536	1920	NZ_KB893726	28533	28580	5.63896e-07	52.0	1	48	48	0.025	GCCGGGCCGGGTGGCGGGCCGGGGGCCGGGCGCGTCGTCGGGCCGGCG
NZ_KB893727	538	Frapec_R_35	REMBX_TRANS_RATIO15	0	627	FraBMG512__NZ_KB893727__Frapec_R_35__538	896	NZ_KB893727	1	402	9.54634e-119	468.0	1	402	402	0.449	CCGCCAGTCTGTCGGACAACGCCCTGGGTATACGGCTACTCGACCAGGTCACAGACACCTACCGGGCGATCTCCAAGACCTGGGTCGACAAAGGCTTCAAGAACACCGTGGTCGAGCACGGGGCCACCCTCGGTGTCGACGTCGAGGTCGTCTCCAGAAACACCGGGGCCCGCGGTTTCCACGTCGTGAAACGGCGTTGGGTCGTCGAGCGGACTCTGGGCTGGCTGATGTTCCACCGCCGTCTGGCCCGTGACTACGAGACCCTGCCCGCCAGCTCCGAAGCAATGATCCACATCGCCATGATCGACAACACGGCCAGGCGCGTAACGGGCGAATCGACACCAACCTGGCGAGATTCTCAATAGAAGAGAAGCCGCAATCAAGTCAAATCAAACATCC…
NZ_KB893727	539	Frapec_R_34	REMBX_TRANS_SCORE1000	11	628	FraBMG512__NZ_KB893727__Frapec_R_34__539	905	NZ_KB893727	12803	12898	6.1451e-18	94.0	1	96	96	0.106	ATCTGAGGTCACCAGCCGCACCCCAGACAACCACGGGCGACCAGTCTGGCGGCCGAATGTAGCCAGCCTGGCACCGTCCTCGCTGGACACGACGTC
NZ_KB893727	541	FraCcI3_R_2	REMBX_TRANS_SCORE1000	10	629	FraBMG512__NZ_KB893727__FraCcI3_R_2__541	1899	NZ_KB893727	52221	52315	1.19529e-08	60.0	3	97	95	0.05	CGCCCGGCCGCCGCCGGCCGCCGGCCGCCGCCGGCCGCCGGCCGCCGCCGGCCGCTGGCCGCCGGCGGTCGGCAGCCCGCGGCCGGTGCGGGCCG
NZ_KB893727	544	FraCcI3_R_6	REMBX_TRANS_SCORE1000	7	630	FraBMG512__NZ_KB893727__FraCcI3_R_6__544	1560	NZ_KB893727	59123	59212	1.16493e-07	56.0	1	90	90	0.058	GCGGGTACCTCGAGGACGGCGTCGCCCGGCCGCCAGCCCAGGCGGACACGGTCCGGCGCCCCGCCGCCGGCGAGCGCCCCGCCGCCGGCG
NZ_KB893728	547	ISFsp10	ISFINDER	1	631	FraBMG512__NZ_KB893728__ISFsp10__547	1713	NZ_KB893728	12	228	1.83362e-48	208.0	1	217	217	0.127	CGACCTGACGGTCCCGTTCTCGAACAATCTCGCGGAACGCGACGTCCGCCCCGTCAAGATCCAGCAGCGGGTCTCCGGTGGCTGCTGGCGCACGCTCCAAGGCCTCGCTGACTTCGCTGTTGTGCAGTCCTACCTGTCGACCGCCAGCAAATGGGGCGTCGACACCCTCGATGCCCTCACCCGCCTGTTCACCACCGGCGCGTGGCTCCCACCCACC
NZ_KB893728	549	ISFal1	ISFINDER	3	632	FraBMG512__NZ_KB893728__ISFal1__549	1736	NZ_KB893728	26330	26371	2.77229e-10	64.0	4	45	42	0.024	GATCTGCTGGTCCGGCGGTTCCGCTGCCTGGCAGCGGGCTGT
NZ_KB893728	552	FraCcI3_R_6	REMBX_TRANS_SCORE1000	7	633	FraBMG512__NZ_KB893728__FraCcI3_R_6__552	1560	NZ_KB893728	37029	37138	1.50756e-07	56.0	1	110	110	0.071	CGGCGTCGACTGCGCGGTGGTCGGGATCGCGGTCACGGCCGGGTTCGGCACGACCGACGGCGCCGCCGGCCCCGGCCGCCCTGGCGCGGGTGGCGCGGGTGGCGCGGGCG
NZ_KB893728	556	ISSav4	ISFINDER	2	634	FraBMG512__NZ_KB893728__ISSav4__556	1426	NZ_KB893728	65909	66235	6.30913e-25	122.0	1	327	327	0.229	GACCAGCGGGCGAAGGGTGAGCTGTACCTGCGTGGCCTGCTGCTGGACGGCAGGCGCAAGTCGATGCGTCCGATGGCGGATCGGCTCGCGGTCGACCACCAGTGTCTCCAGCAGTTCATCACCAGCTCGACCTGGGACCACCGGGACGTCCGCCGGCGACTGACCCGGTGGGCGGTCGGCGCCCTCGACCCGGTCGCGCTGGTGGTGGACGACAGCGGCTTCCCGAAGGACGGCCCGACCTCGCCCGGTGTCGCCCGGATGTACTCCTGCAAACTGGGCAGGGTCGGGAACTGCCAGATCGGGGTGTCGGCGCACGCGGTGACCGAC
NZ_KB893728	557	ISSav4	ISFINDER	2	635	FraBMG512__NZ_KB893728__ISSav4__557	1426	NZ_KB893728	66366	66463	1.14109e-14	82.0	1	98	98	0.069	GGCACCAGGAGAAATGGCGACTCGCGCTGGACATGCTCGACGAGCTGCGCGGGTGGGGGATGCCCGTCCGCCCGGTCGTCGCGGACGCCACCTACGGG
NZ_KB893728	558	ISSav4	ISFINDER	2	636	FraBMG512__NZ_KB893728__ISSav4__558	1426	NZ_KB893728	66797	67030	1.24577e-38	172.0	1	234	234	0.164	CTGCTGGCCGAGTGGCCGCCCGGCACGCCCGAACCCAGTGACTACTGGCTGTCGACACTGCCCGCCGGCGCCGAGCTGCGCGAGCTGGTCCGCCTCGCCCGGATCCGGGCGAGGATCGTGCACGACTACCGTGAACTGCGCGACGCGCTCGGCCTGGACCACTTCGAGGGCCGCTCGTGGACGGGCTGGCATCGCCACGTCACCCTCGTCAGCGTCGCCCAGGCGATCCGCACC
NZ_KB893728	565	Frapec_R_6	GOOD_NX_LOCAL_IS	3	637	FraBMG512__NZ_KB893728__Frapec_R_6__565	1737	NZ_KB893728	119133	119233	3.18283e-09	62.0	1	101	101	0.058	GGGTGACCGGGTCGCCGTCGTGCTGCACCGGACGTCCGACCTGCCGGCGGCGCTGCTGGCGGTGCTGCGTGCCGGCGCCGCCTACGTCCCGGTCGATCCGG
NZ_KB893728	566	Frapec_R_6	GOOD_NX_LOCAL_IS	3	638	FraBMG512__NZ_KB893728__Frapec_R_6__566	1737	NZ_KB893728	120070	120333	1.13068e-35	162.0	49	312	264	0.152	GTGCTGGACGGGGCGCTGCGCCCGGTGCCGCCGGCGCGGGCAGGTGAGCTCTACCTGGCGGGAGCCGGGCTGGCCCTGGGGTACCTGCGGCGGCCTGGACTGTCCGCGGGCAGGTTCGTCGCCGATCCGTACGGCCCGCCCGGCGAACGGATGTACCGGACCGGGGACCTGGTGCGCCAGCGTGCCGACGGCGTGCTGGAATACCTGGGCCGCGCCGACGAGCAGCTCAAGATCCGCGGCTTCCGGGTGGAACCCGCCGAGGTC
NZ_KB893728	572	Frapec_R_6	GOOD_NX_LOCAL_IS	3	639	FraBMG512__NZ_KB893728__Frapec_R_6__572	1737	NZ_KB893728	123118	123432	3.13878e-22	112.0	1	315	315	0.181	GCCTACGTGATCTACACCTCCGGCTCGACGGGACGTCCCAAGGGCGTGGTGGTGTCCCACGAGGCGATCGTCAACCGGCTGCGCTGGATGACGGCGGCGTTCGGGCTCACCCCCGCCGACCGGGTGCTGCAGAAGACCCCGATCAGCTTCGACGTGTCGGTCTGGGAGCTGTTCTGGCCGCTCGTCGGCGGCGCGGGTGTCGTCCTCGCGCGCCCGGACGGCCACCGCGACCCCGGCTACCTGGCCGGCCTCATCCGGTCGGCGGGGATCACGGTCGTCCACTTCGTCCCGTCGATGCTCGCCGCCTTCCTGGAC
NZ_KB893728	573	Frapec_R_6	GOOD_NX_LOCAL_IS	3	640	FraBMG512__NZ_KB893728__Frapec_R_6__573	1737	NZ_KB893728	123693	124006	3.56273e-53	226.0	1	314	314	0.181	GCCCATCGGACGTCCGGTCTGGAACACCCGCGGGCAGGTCCTCGACGACGCGCTGCGCCCGGTGCCGCCCGGGGTGCCCGGGGAGCTCTACCTCGGCGGGGTGCAGCTGGCCCGCGGCTACCTGCGCCGGCCCGGTCTGACGGCGCAGCGGTTCGTCGCCGACCCGCTCGGACCGCCCGGCGCGCGGCTCTACCGCACCGGGGACCTGGTCCGCCGCCTTCCCGGCGGCGCGCTGGAGTACCTGGGCCGCACCGACCACCAGCTGAAGGTGCGCGGGTTCCGGGTCGAGCCCGGCGAGATCGAGGCGGTGCTCG
NZ_KB893728	574	Frapec_R_6	GOOD_NX_LOCAL_IS	3	641	FraBMG512__NZ_KB893728__Frapec_R_6__574	1737	NZ_KB893728	126358	126480	1.41631e-15	86.0	16	138	123	0.071	GTCGCGGTGGCCGTCCCGCGGTCGGTGGACCTCGTGGTCGGGCTGTGCGCGGTGCTGCGCACCGGCGCCGCCTACCTGCCGGTCGACCCGGACTATCCGCAGGCCCGCATCGCCGCGATGCTC
NZ_KB893728	579	Frapec_R_6	GOOD_NX_LOCAL_IS	3	642	FraBMG512__NZ_KB893728__Frapec_R_6__579	1737	NZ_KB893728	130606	130894	3.05186e-28	134.0	1	289	289	0.166	GTGCTGGACGCCGCGTTGCGGCCGGTGCCGCCGGGTGCGCCCGGCGAGCTCTACCTGGGCGGGGTGCAGCTGGCCCGGGGCTACCTCGGCCGCGCCGGCCTGACGGCCTCCCGGTTCGTCGCCGACCCCTTCGCCGCCGAGACCGCGGACACCGGCGACCGGATGTACCGCACCGGGGACCGCGTCCGGCGCGGCCGGGACGGGCGGCTGGAGTACCTGGGCCGGCTCGACCGTCAGGTCAAGATCCGCGGTCACCGGGTGGAGCCGGGTGAGATCGAGGCGGTCCTCG
NZ_KB893728	583	Frapec_R_6	GOOD_NX_LOCAL_IS	3	643	FraBMG512__NZ_KB893728__Frapec_R_6__583	1737	NZ_KB893728	134182	134448	5.89201e-18	96.0	1	267	267	0.154	GTGCTGGACGCCGCGCTGCGCCTGGTGCCCGCCGGCGTCGTCGGGGAGCTGTACATCAGCGGCGGCGGTCTCGCCCGCGGCTACGTCGGCGCTCCGGGCGCCACCGCCACCGCCTTCGTGGCGGACCCCTTCGCCACCCGGGCAGGTACGCGGATGTACCGCACCGGGGACCTCGTCCGCTGGAACTCCGCCGGGCAGCTGGAGTTCGTCGGCCGTGACGACCACCAGGTGAAGATCCGCGGGTTCCGGGTGGAGCTCGGCGAGGTC
NZ_KB893728	588	Frapec_R_6	GOOD_NX_LOCAL_IS	3	644	FraBMG512__NZ_KB893728__Frapec_R_6__588	1737	NZ_KB893728	144142	144271	4.64581e-15	84.0	1	130	130	0.075	GACCGGGTGCTGCACAAGACCCCGGTCACCTTCGACGTGTCGGTGTGGGAGCTGTTCTGGCCGCTGATCGCCGGAGCCACCGTGGTCGTCGCCCGGCCGGACGGGCACCGGGATCCCGGCTACCTGGCCG
NZ_KB893728	591	Frapec_R_50	OVER20_GOOD_LOCX_TRANS	25	645	FraBMG512__NZ_KB893728__Frapec_R_50__591	560	NZ_KB893728	175950	176506	1.10689e-81	332.0	1	557	557	0.995	TCGTTGTGGGTCTCGCGCTCATCCTGCTCTGCCTGGTCTTCCGTTCCGTGCTCGTCCCGCTCAAGGCGATCGGCGGCTTCCTGCTGACCGTGGTCGCGTCGCTCGGTGTCGTGGTCGCGGTCTTCCAGTGGGGCTGGTTCGCCGGGCCGCTCGGGATCGAGGGCCAGACCGGGCCGATCACGAGCCTGCTGCCCGTGCTGATCATCGGCCTGGTCTTCGGACTTGCCATGGACTACCAGGTCTTCCTGGTCACAGGCATGCGTGAGCAGCATGTCCATGGGGCCCGGCCCACCGAGGCGGTGATCTCCGGCTTCGACCACGGAGCCCGGGTGGTCTCCGCCGCGGCCATCATCATGATCAGTGTCTTCGCCGGGTTCATCCTCAGCCCGGAGATCCTGT…
NZ_KB893728	596	ISThsp11	ISFINDER	0	646	FraBMG512__NZ_KB893728__ISThsp11__596	1814	NZ_KB893728	223311	223393	7.51795e-16	86.0	1	83	83	0.046	GACGCGTTCGAAGACCGCCGCGATGCCCTGCCCACCGCCGATGCACAGGGTCTCCAGGCCGTAGCGGACGCCCCGGCGGTGCA
NZ_KB893728	612	FraEu_R_7	OVER20_GOOD_LOCX_TRANS	22	647	FraBMG512__NZ_KB893728__FraEu_R_7__612	1219	NZ_KB893728	297861	297891	1.88712e-08	56.0	1	31	31	0.025	GCGTTGTTCCACCGGGAGCGCACCGGCGAGG
NZ_KB893729	614	ISStsp2	ISFINDER	0	648	FraBMG512__NZ_KB893729__ISStsp2__614	1752	NZ_KB893729	18	240	3.20389e-20	104.0	1	223	223	0.127	AGCACCGGCTGTTCTCCCGGATCACCGCGAACTGGCGTGGCCGGCCGCTGACCACTTTCCAGACCATCGTCAGTCTCATCGCCAACACGACGACCACCACCGGCCTCACAGTCCGCTGCGAGCTCGATCCCGGCGACTATCCCACCAAGGTCAAAGTCACCACACAGGACAGGGAGAGAATCCCGATCAACAGACATGACTTCCACGGAGACTGGAACTACAC
NZ_KB893729	615	ISFsp5	ISFINDER	4	649	FraBMG512__NZ_KB893729__ISFsp5__615	1617	NZ_KB893729	281	434	6.41952e-27	128.0	1	154	154	0.095	GAGATCCTAAAGCGGCTCAATGCCGCCCGCCGCCACCGCACTCACCTGCGCGCGAACCAGGTACAACTCCTACCGCGTCAAAGATGCCAACAGACAGCGGAACCAGTCACGGCGCACTACCGGTGATCATGTTTGCGCGACCGACTCAACTAAG
NZ_KB893729	616	Frapec_R_18	ARB_TRANS	12	650	FraBMG512__NZ_KB893729__Frapec_R_18__616	1226	NZ_KB893729	1003	1521	0.0	774.0	1	519	519	0.423	CCTGTGGGGCTCCAGAACCCCGATTTGGATGGTGACCTGCATGTTTGCCTGCCGGACGGGGCCTGCGTCGGGCAGGCTGGATGGTCATGGTGTGGTCGCTGTTCCACGCCCTGACACGGAACGCTTTCGGGCTGATGTTGCTCCGGGTACGTGGGGACACTGCGAAGGACGTCGAGCTCCTCGTCCTGCGACATCAGGTGGCGGTGTTGCGACGGCAGGTGAACCGTCCGACGCTGGAACCGGAAGGATCGGGTGATCCTCACGGCGCTGTCCCGGCTGCTGCCCCGGGCCCGCTGGGACGTCTTCTTCGTCGCCCCGGCCACCGTGTTGCGCTGGCACCGTGACCTCCTCGCCAGGAAATGGACCTATCCGCGGAAGTCGCCCGGGCGACCACCAGTC…
NZ_KB893729	617	Frapec_R_18	ARB_TRANS	12	651	FraBMG512__NZ_KB893729__Frapec_R_18__617	1226	NZ_KB893729	1522	1828	1.06073e-116	460.0	1	307	307	0.25	GTCGGCACCGCCCGCCGCGAATGCACCGACAGATTATTGATCGTCTCTGAACGGCACCTGACCACCGCCCTCACCACATACGCCGAGCATTTCAACACCCACCGGCCTCACCGTTCCCTCGGCCAGCACCCGCCCGACTCACCGCCCGTGGTCACCCCGACCCCGGGGTCCACCGTCCGTCGCACACGCATCCTCGGCGGGCTGATCAACGAATATCGCAACGCCGCCTGACGACACTCCCGGGCGATCATGTCAGCTGCAAAAGCGCAGCTCACCGGCCGAAACCCTGATTTTGGAGCCCCACAGG
NZ_KB893729	620	FraEu_R_9	GOOD_NX_LOCAL_IS	26	652	FraBMG512__NZ_KB893729__FraEu_R_9__620	1021	NZ_KB893729	18310	18349	1.45895e-06	50.0	1	40	40	0.039	AGCTTCGACGACCGCTACCTGGACCCGGTGTCCCTCGCGG
NZ_KB893729	621	FraACN_R_3	OVER20_GOOD_LOCX_TRANS	4	653	FraBMG512__NZ_KB893729__FraACN_R_3__621	789	NZ_KB893729	27764	28423	1.69774e-74	306.0	1	660	660	0.837	CACGCCCGGCTCGACGAGTTCGAGGCCGTCGAAGAAGGACGCCACCTGCTCGGGGGTACGCAGGTTGTAGGGGTGCCCGTCCGCCTGGGTGATCTCGATGGCCTTGTCCACGTCCTCGCCGTGCGTGCCGTCGTTGAGCGCGAGATAACTGCCCGGCCGGACCGCGTCGATCAGCCGTTTCACAATGCCACTCGCCTCGGCGTTGTCGGCGACGTTCCCCACGATGCCGAACATGACGAGAGCGACCGGCTCGGAGAAGTCCAGAAGCTCGGCGGCGTCCGCGAGGATCCTGTCGGGGTCGCGCACGTCGGCGTCGACATAGGCCGTGGCGCCGCCGGACGCGCTGGTCAGCAACGCCCGGGCGTGCACCAGCACCAGCGGATCGTTGTCGACATAGAC…
NZ_KB893729	626	FraCcI3_R_6	REMBX_TRANS_SCORE1000	7	654	FraBMG512__NZ_KB893729__FraCcI3_R_6__626	1560	NZ_KB893729	70575	70683	1.00424e-09	64.0	1	109	109	0.07	CGCCCGGCGTGGCGCCGCCGGCATCGGATCGCGCCCCGGCGCGACCGGCACCGGCACCGGCCCAGGTCAGGGCGCCGGCCCGCGCGCCCGCGGCACCGCGGAGCCGACG
NZ_KB893730	630	ISRop2	ISFINDER	1	655	FraBMG512__NZ_KB893730__ISRop2__630	2171	NZ_KB893730	46	166	5.18811e-14	80.0	1	121	121	0.056	CGGCTTGAGGTGCTGTTGCCTCGGTTGAACGAGCGGGACCGGCGGCTGGCGTTGGGGGCGGAGGCGCGTTCCTGGGGGTATGGGGGCATTGCCGCGGTCGCGCGGGCGACCGGCGTCGCGA
NZ_KB893730	632	Frapec_R_21	REMBX_TRANS_SCORE1000	35	656	FraBMG512__NZ_KB893730__Frapec_R_21__632	1177	NZ_KB893730	30273	30480	6.96357e-41	180.0	1	208	208	0.177	TACTGAACTTTAATGCGTAGAGTCATGTTGACCACAGCTCCTCCCAGGCCAGGCCGGTTTCGGCGAAGAACCCGAAGAGCAGACCGGGCCGGTACTGCAGCTGTTTCAGTCCGTGCTTGACCGCCTGGCAGACCTCGTCGAGGCCGCGGGCTGCCAGGTGCACCAGGGCGGTGCGTTTGAGTTGGGACCATGCTCCCTCAGTCGGTTT
NZ_KB893730	635	Frapec_R_21	REMBX_TRANS_SCORE1000	35	657	FraBMG512__NZ_KB893730__Frapec_R_21__635	1177	NZ_KB893730	32991	33891	0.0	760.0	1	901	901	0.766	GGGTTCAGGTCCGGGGCGTAGGCGGGCAGGAGCACCGTGCTCACCCAGCCGGTGTGCTCCCGTAGGAACGTGGTCATCTCCGCCTGCCGGTGGATGTTCACCCGGTCCCAGACCAGTACCAGCCGGCCCCCGGGAAGCTGGGCGTGCGCGGCGGCCAGCAGATCCCGGCAGTCGGCCCAGCCGATACCTTTCTGTCCGCCACCACCACGCCAGGTCCGGGTCCGGTAGAGCAGTCGTGGCCGCCACCCGGGCCGGTAGCAGACCATCCCGACCACGCTCACCCGGCCGTTCCCGCCCCGCCCGGGTACCCGCACCACCGGTGTCCGCCCGCGCCGACCCCAGGTCCGTGCCCGTGGCGGCCTCAGGCTCTGTCCTGTCTCGTCGAGGAAACAGATCCAG…
NZ_KB893731	642	ISAzs6	ISFINDER	0	658	FraBMG512__NZ_KB893731__ISAzs6__642	1385	NZ_KB893731	14664	14718	2.47846e-06	50.0	1	55	55	0.04	GATCGGCGTCTGCCACGGCACCGCCAGCTCGAAGCGGCCGGACTGCTGCTCACCG
NZ_KB893731	652	ISRop2	ISFINDER	1	659	FraBMG512__NZ_KB893731__ISRop2__652	2171	NZ_KB893731	62130	62250	5.18811e-14	80.0	1	121	121	0.056	CGGCTTGAGGTGCTGTTGCCTCGGTTGAACGAGCGGGACCGGCGGCTGGCGTTGGGGGCGGAGGCGCGTTCCTGGGGGTATGGGGGCATTGCTGCGGTCGCGCGGGCGACCGGCGTCGCGA
NZ_KB893732	658	FraCcI3_R_6	REMBX_TRANS_SCORE1000	7	660	FraBMG512__NZ_KB893732__FraCcI3_R_6__658	1560	NZ_KB893732	24292	24451	1.29716e-10	68.0	1	160	160	0.103	GCGGCGGGCACAGGCGGCGGGTGGCAGGGCGGCGACGACCGGACGGTGGCCACCATGGCCGCGACCCGCGGCCCCGGCGCCACGGCCCACGGCCCCGGCTACGGCGCCGCGACGGGCGGGGGCCCCGGCCGGCCGGGCGAGGCCGCGGCGCCGGGGCCGC
NZ_KB893732	659	FraDas_R_4	OVER20_GOOD_LOCX_TRANS	37	661	FraBMG512__NZ_KB893732__FraDas_R_4__659	1587	NZ_KB893732	44891	44936	5.22126e-07	52.0	1	46	46	0.029	CTCGACCAGCGCGGTCGCGGTCAGCTCGAGCAGCCAGGAGCTGACC
NZ_KB893733	671	Frapec_R_6	GOOD_NX_LOCAL_IS	3	662	FraBMG512__NZ_KB893733__Frapec_R_6__671	1737	NZ_KB893733	8232	8287	6.00022e-08	56.0	1	56	56	0.032	CCAGATCAAGGTACGCGGCTTCAGGATCGAACCCGCGGAGGTCGAGGCCGTCCTCG
NZ_KB893733	672	ISArsp6	ISFINDER_NOFULL	0	663	FraBMG512__NZ_KB893733__ISArsp6__672	26712	NZ_KB893733	22918	23055	1.3265e-09	64.0	1	138	138	0.005	CTACCACCCGACCTTCCTCTACGAGTCGCTGTGGAACCTGGCCATCGCCGGGCTGCTGCTGCTGGTCGACCGCCGGTGGCGGCTGGGCCGCGGGCGGCTGTTCTTCCTGTACGTGGCGCTGTACACGACCGGCCGGTT
NZ_KB893733	673	ISArsp6	ISFINDER_NOFULL	0	664	FraBMG512__NZ_KB893733__ISArsp6__673	26712	NZ_KB893733	23103	23405	8.62191e-23	114.0	1	303	303	0.011	TGGGCGGTCCCGTTCGGCATCGTCGGCGCGCGGATCTACCACGTCATCAGCAGCCCCGACGCCTACTTCGGCGAGGACGGCGACCCCCTCGCGGTCTTCGAGGTCTGGAACGGCGGTCTGGCGATCTGGGGGGCCGTCGCGGGTGGAGCGCTCGGCGCGTGGCTCGCCTGCCGGCGCATGGACGTCCCGTTCGGCCTGTTCGCGGACGCGATGGCCCCCGGGCTGGCCCTCGCCCAGGCGATCGGCCGGTGGGGCAACTGGTTCAACCAGGAGCTGTACGGCCGGGCGACGGACCTGCCGTGG
NZ_KB893733	675	ISSdi1	ISFINDER	1	665	FraBMG512__NZ_KB893733__ISSdi1__675	1789	NZ_KB893733	59047	59216	2.86881e-19	100.0	1	170	170	0.095	CCGACACCTGGAAGACCCGCTACGCCCTACGCGCCGGGATCGAAGGAACCATCAACCAGGCCCTCGACGTCACCGGCCTGCGCAACGCCCGCTACCGCGGCCTGCCCAAGACCCGCCTCCAACACGCCTTCTCCGCCACCGCGGTCAACGTCATCCGCCTCGACGCCCAC
NZ_KB893734	676	ISStsp2	ISFINDER	0	666	FraBMG512__NZ_KB893734__ISStsp2__676	1752	NZ_KB893734	1	223	3.20389e-20	104.0	1	223	223	0.127	AGCACCGGCTGTTCTCCCGGATCACCGCGAACTGGCGTGGCCGGCCGCTGACCACTTTCCAGACCATCGTCAGTCTCATCGCCAACACGACGACCACCACCGGCCTCACAGTCCGCTGCGAGCTCGATCCCGGCGACTATCCCACCAAGGTCAAAGTCACCACACAGGACAGGGAGAGAATCCCGATCAACAGACATGACTTCCACGGAGACTGGAACTACAC
NZ_KB893734	679	FraCcI3_R_6	REMBX_TRANS_SCORE1000	7	667	FraBMG512__NZ_KB893734__FraCcI3_R_6__679	1560	NZ_KB893734	29703	29848	1.3161e-10	68.0	1	146	146	0.094	CCGGCGGCGGCGTGCGGCAGGCCGGGCGCCGGCGGACGCGGACGGTGCGTCCGCCCACGGTCGCGGGCCCTGTCCGGGCCGGGCGGGCCGGACGGCTTCCACGGCGGGTGGCCGGCGGCCGCCGGCCAGGGGCCGAGGGCCGCGGC
NZ_KB893735	683	IS6120	ISFINDER	0	668	FraBMG512__NZ_KB893735__IS6120__683	1486	NZ_KB893735	3496	4064	1.38037e-80	328.0	1	569	569	0.383	CGACGGAATCCACGTCAACATTCGCCTGGAGGAGGAAAATCTGTGCCTGCTCGTCCTGATCGGCATGCGCGCGGATGGCCGTAAGGAACTCGTCGCGCTGACCGATGGCTACCGGGAGTTGACCGGGTCGTGGGCGGACCTGCTACGTGACTGTGCGCGGCGGGGCATGTCCGCGCCGGTGCTGGCGGTCGGGGACGGCGCGCAGGGGTTCTGGGCCGCGCTACGCGAGGTCTTCCCCGCCGCGGCGCAACAGCGCTGCTGGGTCCAGCAGACCGCGAACGTCCTGGCCGCGTTGCCGAAGTCGGCGCACCCCGGGGCGAAGAAGCACCTCGCGGAGGTCTACAACGCCGAGGACAAGCCCTACGCCGCCGCCTACGGGGCGAAGTTCCCCAAAGCCGT…
NZ_KB893735	685	FraDas_R_8	REMBX_TRANS_SCORE1000	45	669	FraBMG512__NZ_KB893735__FraDas_R_8__685	1295	NZ_KB893735	58454	58532	1.65696e-10	68.0	118	196	79	0.061	TCCGCCAGTCCGTCGGCCGGACCGGGATCTGTTACGACAACTCGATGGCCGAATCGTTCTTCGCAACCCTGAAAAACGA
NZ_KB893736	691	ISFal2	ISFINDER	1	670	FraBMG512__NZ_KB893736__ISFal2__691	826	NZ_KB893736	10135	10253	4.17262e-15	84.0	1	119	119	0.144	GGCTCTGTTGCGTCCGGCCGGGGCAGGCCCGCGAGCTGGCGGTCGGGCATGATCAGGTGATGAGTCGAGGGACGGTCACTCCGCCGGTGCCGGTGTCGGAGTTCGTGGGCTTCCGGTTC
NZ_KB893737	699	ISFsp12	ISFINDER	1	671	FraBMG512__NZ_KB893737__ISFsp12__699	1730	NZ_KB893737	16029	16060	7.18549e-08	54.0	1	32	32	0.018	GGAGCTGCCGGAAAATAACTTCAGGCTTTGAT
NZ_KB893738	716	FraCcI3_R_7	REMBX_TRANS_SCORE1000	7	672	FraBMG512__NZ_KB893738__FraCcI3_R_7__716	1498	NZ_KB893738	9794	10022	6.4633e-23	114.0	4	232	229	0.153	AGATATCCCACGCTTCTGACTGTCAGGCGGCGATCTTCTGGTCGGTGCTCTGGCGAGGCCAGGCGGTGGTTTCGTCGTAGGGGTGTGGTGACGCAGGCAGCCGTGCAGGATCCCGACGAACCGGTTCGCGAGGGCGCGCAGCGCCTGGTGGTGGGTGGCACCGGGGGCGCGGTGCGCGTCGTAGTAGCCCCGCGCGCCAGGAGACGCCGTCAGGGCGACGAACGCCTGC
NZ_KB893738	718	FraDas_R_11	ARB_MGE	3	673	FraBMG512__NZ_KB893738__FraDas_R_11__718	1025	NZ_KB893738	10915	10977	4.8515e-10	64.0	1	63	63	0.061	GGTTCGGCGGGGGGCCGACGGAAAAGGACCCAACCAGGGCACCTCGCCGGCGGCCTACCCGAC
NZ_KB893738	722	Frapec_R_50	OVER20_GOOD_LOCX_TRANS	25	674	FraBMG512__NZ_KB893738__Frapec_R_50__722	560	NZ_KB893738	43836	44395	4.40596e-150	584.0	1	560	560	1.0	TCGCTGTCGTGGTGGGGCTGGCCTTCCTGCTCCTGCTGGTGCTTTTCCGCTCGGTCCTCGTGCCGCTCAAGGCTGCTCTCGGTTTCCTGCTCTCCGTGCTGGCCGCCCTCGGCGCGGTCGTCGCGGTCTTCCAGTGGGGCTGGCTGGCGGGCCTCATCGGCCTGGAGCAGACCGGGCCGATCATGAGCATGATGCCGATCTTCATGGTGGGCATCGTCTTCGGGCTCGCCATGGACTACGAGGTCTTCCTGGTCGCCCGCATGCGGGAGGCGCACGTCCACGGCGAGAGCGCCCGAAACGCGATCGTCTCCGGCTTCGGGCGCAGCGCCCGTGTCGTGGTCGCCGCGGCACTCATCATGATGGCGGTCTTCTCCGGCTTCATCGGCGCCGGCGAACCGA…
NZ_KB893739	727	FraCcI3_R_6	REMBX_TRANS_SCORE1000	7	675	FraBMG512__NZ_KB893739__FraCcI3_R_6__727	1560	NZ_KB893739	115569	115717	1.01578e-06	54.0	1	149	149	0.096	GCCGGGGGCGGGGCCGGCGCTCAGGCCGATAGGGCGCCGGTGCCGGCGGCACGGGCGGTGCCGGCGGTGCCGGCGGAGGTGCGGCGGGGCGGCGCGCGCCGCCCTGCGGGCGCTGGCGCGGGTCGCCGTAGTACGGCGCGGGCGGCGCG
NZ_KB893739	732	ISArsp6	ISFINDER_NOFULL	0	676	FraBMG512__NZ_KB893739__ISArsp6__732	26712	NZ_KB893739	133509	133687	1.21138e-30	142.0	1	179	179	0.007	TCACCTACCGGATCATCGCGTTCGCGTTCCCGATCTGGACCTTCGCCATCATCGCCGGAGCGATCTGGGCCGAGGCGGCCTGGGGCCGCTACTGGGGGTGGGACCCGAAGGAGACCTGGTCGTTCATCACCTGGGTCATCTACGCGGCCTACCTGCACGCGCGGGCGACGGCCGGCTGG
NZ_KB893739	733	ISArsp6	ISFINDER_NOFULL	0	677	FraBMG512__NZ_KB893739__ISArsp6__733	26712	NZ_KB893739	135980	136256	8.92083e-16	88.0	1	277	277	0.01	GGGCCGCGCCGGCGCGCTGGCGCTGATCGCCCGGTCGTGGCGGCAGCTCACCAGCATGCGGACGGCCCTCGTGCTGCTCTTCATGCTGGCCGTGGCGGCTGTGCCGGGGTCCCTCCTCCCGCAGCGCAACGTCAACCCCATGAAGGTCGAGGAGTACCTCGCCGACCATGGTTCGCTCGCCTCCTGGCTGGATCGGTTCTCCTTCTTCGACGTCTTCGGCGCCCCCTGGTTCGCCGCGATCTACCTGCTGCTGTTCATCTCGCTGATCGGCTGCCTG
NZ_KB893739	734	ISArsp6	ISFINDER_NOFULL	0	678	FraBMG512__NZ_KB893739__ISArsp6__734	26712	NZ_KB893739	136751	137016	1.88862e-11	72.0	1	266	266	0.01	GTCCAGGCACCGGTGAGCTGCAGGACGCCGACGACCACCAGCAGGGCGCCGCCCGTGAGCGCCAGGAGCCTCGCGTGACGGCGCACCGCGAGCAGCGCGCCCGCGACGCGGCGGAACGCCAGCCCGACGACGAGGAACGGCAGTCCCAGGCCCAGGCAGTACACGGCGGACAGGAACGCGCCACGGCCGACGGTGGCGCTCTGGGTCGCGAGCCCGAGCACGGCGGTCAGGGTCGGGCCGATACAGGGCGTCCAGCCGATGCCGAA
NZ_KB893739	737	ISFsp6	ISFINDER	1	679	FraBMG512__NZ_KB893739__ISFsp6__737	1472	NZ_KB893739	241119	241362	1.08012e-83	338.0	1	244	244	0.166	CGTCCGGCGCCAGGTAGTACGCCGGGCGCTTTTCCCCCCTCCGACGGATGGCCCGTGTCCTGGCCGCGGTGACCGCTGAGATCGCCGAACACGTCCTACCGGAACGTCACCGCTCCAACCCCCGCGTCGTCCGCCGGGCCAACCGCACCCCGTTCCCCACCAAGAAGCCGATCGACAGACACCTCACAGGACCACCGCCCTCGGTCGTCACAGTACTGACCCGAACCTAAAGTTCCTGGTATTG
NZ_KB893740	738	FraDas_R_4	OVER20_GOOD_LOCX_TRANS	37	680	FraBMG512__NZ_KB893740__FraDas_R_4__738	1587	NZ_KB893740	27	1173	0.0	1322.0	1	1147	1147	0.723	GCCGGTGGTGGTGGCGTCGACGGTGAGGCGGTGCAGGGCGACGAGGGCGTCGGCGGCCTGGGTGGCCCAGCACCAGGTCCCGGCCGGGGCGGTGTCGGTGATCGCCTGCAGTTCACGGAGCACATGGGCGACACACAGCTGGTGGGTGGCGGACGTGTAGGTGTCATACGCGGCCCAGGCGTCGTGGACCACGACCCCGGCGAAGCCGGTCAGCACCCCGAGGGCGTCGATCCCGCCGGTNCCGCGCTGGGGATGGCAGTCGATCAACGTGTACTTCCCGGTGCGGGCGCAGTGCACCCAGTGCAGTTTCCCGGCGACGCGGAGCCCGGTCTCGTCCGCGCCGACCACCTCGGCGCCGGCGAGCAGGTCGCGGAGGGCGGTCAGGAAACCGGTCAGGTC…
NZ_KB893740	742	Frapec_R_52	REMBX_TRANS_RATIO15	8	681	FraBMG512__NZ_KB893740__Frapec_R_52__742	547	NZ_KB893740	53749	53829	1.07255e-11	72.0	81	161	81	0.148	ATCCACACCCACGTCCGCCTGCACTGGGGAATCGAGAACCGCCTCCACTACATCCGCGACACCGCCTGGCGCGAGGACGCC
NZ_KB893741	749	ISCmi3	ISFINDER	0	682	FraBMG512__NZ_KB893741__ISCmi3__749	1459	NZ_KB893741	28770	28805	3.34398e-07	52.0	1	36	36	0.025	CGCACCCGCCGCACCCGCCGCACCCGCCGCACCCGC
NZ_KB893742	753	Frapec_R_21	REMBX_TRANS_SCORE1000	35	683	FraBMG512__NZ_KB893742__Frapec_R_21__753	1177	NZ_KB893742	15086	15182	3.68116e-08	58.0	1	97	97	0.082	GCAGGGTGTAGCGGGTGTGGAACAGCCGGCCGATCAGCAGGGTCACCCGGGCCAGGGTCCAGCGCTGGTCCGGCCAGCCGTGCGCGGCCGGGCCGCG
NZ_KB893742	756	ISSdi1	ISFINDER	1	684	FraBMG512__NZ_KB893742__ISSdi1__756	1789	NZ_KB893742	51442	51541	1.73809e-12	74.0	1	100	100	0.056	ATGTCGTTGCAGCCGAAGGGGCTGCCGGAGATCCCGGCGCAGACGGTGGCGGTCGCGCGGGCGGCGTTCCCGCGGGGGACGTTGGCGATGCGGCTGCGGG
NZ_KB893743	759	ISFal3A	ISFINDER	1	685	FraBMG512__NZ_KB893743__ISFal3A__759	1087	NZ_KB893743	4410	4540	4.1094e-22	110.0	1	131	131	0.121	CTCCTTCACCCGCCCCGCCGGCGCGCCGCAACCCGGACAGCACGCCTCGACCCCCACCGCCGTGCGCACATGCACGGTGAACGCCCCGTCCGCCTCCCGCTCGACCAGCTCGACCTCGACCCCGGCAGGCC
NZ_KB893743	760	ISStsp9	ISFINDER	0	686	FraBMG512__NZ_KB893743__ISStsp9__760	956	NZ_KB893743	4644	4725	2.94492e-08	58.0	1	82	82	0.086	GGCAGGCACGACCCTCTGCCGATCATGGAGTTCTCGACGCTTCATGTTCGACAGGGAAGGCCGTGCCCGCCGATGTCATCAT
NZ_KB893743	761	FraCcI3_R_11	REMBX_TRANS_RATIO15	5	687	FraBMG512__NZ_KB893743__FraCcI3_R_11__761	1301	NZ_KB893743	5127	5923	1.83121e-36	166.0	1	797	797	0.613	TCGGGATGGCGGGCGTGGTGGCGTAGGGCTCGGGCGATGTTGGTGAAGCCGGCGAACCGGAGCAGGCTGATCACCAGGTTGCGGAGAGCAGCCATGACCTGGGGTCCGCTGCCGGTACGAGCCTGGTGGAGGTCCTCACCCAGTGTGACGTCACGGACCCAGTGCAGGCGGACCTCGATGGACCAGTGGCCTCGGATCCAGGTGGCCAGTTCGGCGGGTAGGGCGTCCTCGGCGGGCAGGGTGCAGATCGCGTAGACGGTCTCACGTCGCTGACGGCGCTTGCCCTCGGTCTTCTTCTTGTTCTTGCTGATCGGACGGGAGGTGCGGGTGATCTGGATGGCCTGGGCCGCGTGGGGGAACCCGAGCCCGGCCGGGACGGTGACGGCCTTGAGGGTGCGT…
NZ_KB893743	762	ISFsp6	ISFINDER	1	688	FraBMG512__NZ_KB893743__ISFsp6__762	1472	NZ_KB893743	12712	12746	1.09421e-06	50.0	1	35	35	0.024	CTGGCGGCGCAGTTCCAGGACCCGCGGGTCGTCCG
NZ_KB893743	765	IS468A	ISFINDER	0	689	FraBMG512__NZ_KB893743__IS468A__765	1097	NZ_KB893743	36439	37259	1.88647e-55	236.0	1	821	821	0.748	CCGTACCCAAGCAATCTGTCCGATGCCCGATGGAACCTGGTCGAACCTGTGTTGACCGCCTGGCGCGCCGAACGCCACAAGAAAGGCCTGAGTATCGGACGTCCCGCAGCGCATGACCTACGTAGCATCCTCAACGCCATCCTGTACGTCGACCGGACTGGTATCCCTTGGCGCTACCTTCCCCACGACTACCCGCCCTGGGAAACCGTCTACGGCTACTTCACCCACTGGCACAACGACGGCGTCCTCGACGAACTCGTCGAGCGGACACGACTCCACGCCCGCACCGCCGCAGGCCACAACCCCGAACCCACCGCCTGCGTGATCGACTCCCAGAGCGTCAAGACCGCCCCCACCGTTCCGACTGCCACACAGGGCATAGACCCCGGAAAGAAGATC…
NZ_KB893743	766	ISRop2	ISFINDER	1	690	FraBMG512__NZ_KB893743__ISRop2__766	2171	NZ_KB893743	51354	51474	5.18811e-14	80.0	1	121	121	0.056	CGGCTTGAGGTGCTGTTGCCTCGGTTGAACGAGCGGGACCGGCGGCTGGCGTTGGGGGCGGAGGCGCGTTCCTGGGGGTATGGGGGCATTGCCGCGGTCGCGCGGGCGACCGGCGTCGCGA
NZ_KB893744	769	FraCcI3_R_11	REMBX_TRANS_RATIO15	5	691	FraBMG512__NZ_KB893744__FraCcI3_R_11__769	1301	NZ_KB893744	38571	38723	5.85432e-30	140.0	87	239	153	0.118	TGCCGGTCCGGACCTGGCGCGGGACCCGCGCGCAGTCTTGCCGTCCACGGCGACCCGCCGCTGTGTCCCCGTGTCCGGGCTGGTCGCCACGGCCGCCCAGGTTCCCAGCGCCGTGACCAGCGCGTCGGCGTCGAGGGCCGCGAACACCCGGCG
NZ_KB893744	770	FraCcI3_R_11	REMBX_TRANS_RATIO15	5	692	FraBMG512__NZ_KB893744__FraCcI3_R_11__770	1301	NZ_KB893744	38485	38567	1.24989e-19	100.0	1	83	83	0.064	CGGATTCCCGCAGCGATGTTCGTGACGCCGGTCAGGCGCAGAACCGTGATCGCGAGGTTGTGCGGACTGGCCATGACCTGGGG
NZ_KB893744	776	ISRop1	ISFINDER	0	693	FraBMG512__NZ_KB893744__ISRop1__776	4160	NZ_KB893744	41346	41408	1.47329e-07	56.0	1	63	63	0.015	GCCCCGTCCACACTCGGGAGCTTCCTGCGGACGTTGGACTGGGGAAACGTCCGCCAGCTCGAC
NZ_KB893745	787	Frapec_R_35	REMBX_TRANS_RATIO15	0	694	FraBMG512__NZ_KB893745__Frapec_R_35__787	896	NZ_KB893745	1	402	9.54634e-119	468.0	1	402	402	0.449	CCGCCAGTCTGTCGGACAACGCCCTGGGTATACGGCTACTCGACCAGGTCACAGACACCTACCGGGCGATCTCCAAGACCTGGGTCGACAAAGGCTTCAAGAACACCGTGGTCGAGCACGGGGCCACCCTCGGTGTCGACGTCGAGGTCGTCTCCAGAAACACCGGGGCCCGCGGTTTCCACGTCGTGAAACGGCGTTGGGTCGTCGAGCGGACTCTGGGCTGGCTGATGTTCCACCGCCGTCTGGCCCGTGACTACGAGACCCTGCCCGCCAGCTCCGAAGCAATGATCCACATCGCCATGATCGACAACACGGCCAGGCGCGTAACGGGCGAATCGACACCAACCTGGCGAGATTCTCAATAGAAGAGAAGCCGCAATCAAGTCAAATCAAACATCC…
NZ_KB893745	788	ISFsp14	ISFINDER	4	695	FraBMG512__NZ_KB893745__ISFsp14__788	1696	NZ_KB893745	2048	3389	0.0	1286.0	604	1945	1342	0.791	GCCTGGCCGACATCGGCCTGCTGCGCGCCGAGCCAGAACTGTTCGGAGCGGTGGCGTCGGACCCCACGGTGTCACGGACCGTCGACCGGCTCGCAGCCGATGTCGACCGGGTCCTGGCCGAGGTGTTCGCAGCGGTGGCGGCCGCGCGGGAACGGGTGTGGGCACTCGCCGGGACACACGCCCCGGACCAGACGGTCAGCGCTGACGATCCGCTGGTCGTGGACCTGGACGCGACCCTGGTCCCGGCCCATTCCGAGAAGGAACAGGCGAAGCCGACGTTCAAGAAAGGGTTCGGGTTCCATCCGCTGTGGGCGTTCATCGACCACGGCACCGACGGCACCGGGGAACCCGCCGCCGTCCTGCTGCGCCGGGGCAACGCCGGATCGAACACCGCGGCCG…
NZ_KB893745	790	FraDas_R_4	OVER20_GOOD_LOCX_TRANS	37	696	FraBMG512__NZ_KB893745__FraDas_R_4__790	1587	NZ_KB893745	1445	1732	1.12243e-94	380.0	1	288	288	0.181	TCATAGGGCGCCCAGGCGTCGTGGACCACCACCCCATCGAAGTCGGGCAGCACGTCGAGGGCGTCGATCCCCGCGGTTCCCTGGTTCGGGCGGCAGCCGATGAGGGTGTACTTGTCGGTGCGGGCGCAGTGCAGCCAGTGCAGTTTCCCTGCGACCCGCAGCCCGGTCTCATCGGCACCGATCACCTCGGCGGCGGCGAGCAGATCACGCACGGCCTCACGGAAGCCGTCCAGTCCGGCGGCGGAGCGGGTGGTCATCGCGCCGACCGTGCCCGCCGACAGCGGGATC
NZ_KB893745	791	FraDas_R_4	OVER20_GOOD_LOCX_TRANS	37	697	FraBMG512__NZ_KB893745__FraDas_R_4__791	1587	NZ_KB893745	1816	2044	1.09457e-40	180.0	84	312	229	0.144	GCGACCTGGGCCTCCAACTCGGCGATCCGTTCCAGCGCCCGCGCGAGATCCGTCTGCAGGCTCACCACCAGCGCCGCGAGCTCGTCATCCGTCGGCACCGACGGTGCCGACGGATCATCAGACACACCCGGACCGTACGGTCCGATCAACCACAACACGCCAACACCCCCGGGCTGGCGAGCCATCGAACAGCCCCAGCCTGCCACGAAACCAAAAACAAGCGGTCTAC
NZ_KB893745	793	FraDas_R_4	OVER20_GOOD_LOCX_TRANS	37	698	FraBMG512__NZ_KB893745__FraDas_R_4__793	1587	NZ_KB893745	1733	1803	2.80168e-21	106.0	1	71	71	0.045	GGCGACCATCCGCGGCGTCGGCCCGGGATGCCCGCTCTGCCCACCGGGCCGCCGGGCGGTCTTCTTCCGCA
NZ_KB893745	795	FraCcI3_R_6	REMBX_TRANS_SCORE1000	7	699	FraBMG512__NZ_KB893745__FraCcI3_R_6__795	1560	NZ_KB893745	5043	5192	8.12746e-23	114.0	1	150	150	0.096	CGCGCCGCGGCTCCCACCACCACAGCCGCGGCGCGCGACAAGGCGCCCACAGGCACGCCGCACTCCAGACCACGCAGACTTCAGACATCTCCGTGATCTGCAAGCGGCGCGCCTGCTTGTCTGTGAACGACACGCCGTCAGGCCGTGTCC
NZ_KB893745	796	FraCcI3_R_6	REMBX_TRANS_SCORE1000	7	700	FraBMG512__NZ_KB893745__FraCcI3_R_6__796	1560	NZ_KB893745	5196	5329	1.31497e-09	64.0	4	137	134	0.086	AGGTCCAGAGGCTCCAGCAGCTCATGGAACTCGGTGGTCTCATTGCTTTTCGCGTCGATCTCCCGCTGACCCACGAGCCGGCCGGCCCGTGGGAGACGACCGGCGAGCGAATGGACCTGGCCACCGTCGGCGCG
NZ_KB893745	798	FraCcI3_R_6	REMBX_TRANS_SCORE1000	7	701	FraBMG512__NZ_KB893745__FraCcI3_R_6__798	1560	NZ_KB893745	32875	32944	2.40673e-08	58.0	1	70	70	0.045	GCCGGGCCGGGGGCCGCCGGCGGGGGCGCCTGCAGGCGGGCGCGGGCGGCGGCGCGCACGACGGCGGCGC
NZ_KB893747	811	FraCcI3_R_6	REMBX_TRANS_SCORE1000	7	702	FraBMG512__NZ_KB893747__FraCcI3_R_6__811	1560	NZ_KB893747	38838	38905	3.42611e-06	50.0	1	68	68	0.044	CGCCGTCGCCGGCGCCGGCGCCGGCGACGCGCACGGGCCCGGCGGGCGCAGTCCCGGCGGGCGCGGGC
NZ_KB893747	815	FraDas_R_10	OVER20_GOOD_LOCX_TRANS	41	703	FraBMG512__NZ_KB893747__FraDas_R_10__815	1133	NZ_KB893747	42535	42776	1.39469e-50	216.0	1	242	242	0.214	AGTGTCCCGGGTCGTTCCTTCGCTGACGGCAGGCGGCGAAGGCCGCGGGATCTCGTCGACGGTCTTCGGTCAGGCGAACGGTTTCGGGTTCCTGCTCCTGGTATTGATCAACTTTCGGATATCGGCTTCGAGTGCGACGACCAAGCGGTGGGTGGCCCGGTGCGGCTTGCGGTTCCTCGGCCCGGCGAACGAGCGTTCCGCGGGGTTCATCCACGACGACGAGGTAGAGGTGACGTGCAGGT
NZ_KB893747	816	ISSdi1	ISFINDER	1	704	FraBMG512__NZ_KB893747__ISSdi1__816	1789	NZ_KB893747	43148	43420	2.68576e-22	112.0	1	273	273	0.153	ATGTCGTTGCAGCCGAAGGGGCTGCCGGAGATCCCGGCGCAGACGGTGGCGGTCGCGCGGGCGGCGTTCCCGCGGGGGACGNTGGCGATGCGGCTGCGGGACCGCCTCGCCGAGGTGTTCGTCGACGAGCCGTTCACCGGCGCGTTCGGCCGGCGGGGGGCGCCGGGTCTACCACCGGCGGTGTTGTCGCTGGTCACGGTGTTGCAGTTCACCGAGAACCTGACCGACCGCCAGGCCGCGGCGATGGCGGTCCGGGCGATCGACTGGAAATAC
NZ_KB893748	817	Frapec_R_52	REMBX_TRANS_RATIO15	8	705	FraBMG512__NZ_KB893748__Frapec_R_52__817	547	NZ_KB893748	1	81	1.07255e-11	72.0	1	81	81	0.148	ATCCACACCCACGTCCGCCTGCACTGGGGAATCGAGAACCGCCTCCACTACATCCGCGACACCGCCTGGCGCGAGGACGCC
NZ_KB893749	827	FraDas_R_10	OVER20_GOOD_LOCX_TRANS	41	706	FraBMG512__NZ_KB893749__FraDas_R_10__827	1133	NZ_KB893749	12586	12721	8.90301e-07	54.0	37	172	136	0.12	TCCCAGGTCGACTCCCAGGTCAGCCGCGACTGCGCGTTCACCGGCCCCACCGTGCACGCCCGGACGATCCGCGACCGCGACGTGACGTTCTGCGCGGACCTCACCGCCGCGCCCACCCCTGCGGCACATCCCGCTC
NZ_KB893750	831	ISArsp6	ISFINDER_NOFULL	0	707	FraBMG512__NZ_KB893750__ISArsp6__831	26712	NZ_KB893750	34295	34387	5.89597e-18	94.0	1	93	93	0.003	TCGATGGCGACGTCGGTGCCGGTGCCCATGGCGAGGCCGAGGTCGGCCTGGGCGAGGGCGGGGGCGTCGTTGACGCCGTCGCCGACCATCGCG
NZ_KB893750	832	ISLxx2	ISFINDER	0	708	FraBMG512__NZ_KB893750__ISLxx2__832	1427	NZ_KB893750	34908	34944	8.3558e-09	58.0	1	37	37	0.026	GAGATCCACGTCGCCGCCGGCGTCGACGAGACCGAGA
NZ_KB893750	833	ISArsp6	ISFINDER_NOFULL	0	709	FraBMG512__NZ_KB893750__ISArsp6__833	26712	NZ_KB893750	35392	35618	1.58551e-11	72.0	1	227	227	0.008	GCCCGGGGCGACCTCCACGGGGACGGACTCGCCGGTCAGCATCGAGGCGTCGACGGCCGAGGAGCCTTCGTCGACCACACCGTCGGTGGCGATCCGCTCGCCGGGCCGGACGACGAACCGCTCGCCGACGGCCAGCTGCCCGATCGGGAGCCGGACCTCCGTGCCGTCCCGCAGGACCGCCACGTCCTTGGCACCGAGCTCGAGCAGCGCGCGCAGCGCGGCGCCGG
NZ_KB893750	834	ISArsp6	ISFINDER_NOFULL	0	710	FraBMG512__NZ_KB893750__ISArsp6__834	26712	NZ_KB893750	42232	42290	2.95759e-12	72.0	1	59	59	0.002	CCACAGCCTGCTGGTGGTGCGGGATCATCATCTGGGCGAACATCACGTCCGCGTTGTTG
NZ_KB893750	836	FraCcI3_R_6	REMBX_TRANS_SCORE1000	7	711	FraBMG512__NZ_KB893750__FraCcI3_R_6__836	1560	NZ_KB893750	99347	99521	9.08227e-07	54.0	1	175	175	0.112	CGAGGGCGAGCGCGGCGGCACCCACCACGGCCGTGCGGCCCAGGCCCCAGTGCCGCGGCCCGCCGACGGCCTCCCGGGCGGACCCCTGCGCAGCCGCCGGAGGGATCGGCGGCGATGCCGGACCAGTCGCGGGTGCCGGCCCGGCCGGCGGCATCGGCGGGGACGTGGGCGGGTC
NZ_KB893750	840	FraCcI3_R_4	REMBX_TRANS_SCORE1000	6	712	FraBMG512__NZ_KB893750__FraCcI3_R_4__840	1695	NZ_KB893750	145640	145733	3.53391e-08	58.0	1	94	94	0.055	GGCCGCCCAGCCCGCCCAGCCCGCGGCGCAGCCCGGCCAGCCCGCGGCGCAGCCCGGCCGGTCCGGGGGGGACGCCGCCGCCCCGCCGCCGCCG
NZ_KB893750	847	Frapec_R_50	OVER20_GOOD_LOCX_TRANS	25	713	FraBMG512__NZ_KB893750__Frapec_R_50__847	560	NZ_KB893750	176691	176927	2.81401e-21	108.0	1	237	237	0.423	CTTCGGTGTGTCGATGGACTACACGGTGTTCCTGCTGGCCCGCGTACGCGAGGACTACGACCGCACCGGCGATCCGGCCGCGGCGATCGTCAGCGGGATGCGTCATACCGGTCGCATCGTCACCTTCGCCGCACTGCTGCTGGCCACGGTGTTCGCCGGGTTCATCACCTCGTCAGTCACCAGCATCAAGCTGCTCGGGACGGGTCTCGCCCTCGCGGTCCTGCTGGACGCCTGCGT
NZ_KB893750	848	Frapec_R_23	ARB_TRANS	0	714	FraBMG512__NZ_KB893750__Frapec_R_23__848	1095	NZ_KB893750	218225	218317	2.67677e-22	110.0	1	93	93	0.085	CCGGAGGAGGCGCCGGTCTTCAGGCCGGAGAGGAATCCGGTTTCCCGCGGAGCGAGTCGGGGGTGGGTGGTTCGCCGTCAGGCGGACCACCGT
NZ_KB893750	851	FraCcI3_R_6	REMBX_TRANS_SCORE1000	7	715	FraBMG512__NZ_KB893750__FraCcI3_R_6__851	1560	NZ_KB893750	229565	229694	3.25527e-11	70.0	1	130	130	0.083	GCGGCCGGCGCCGGCCGCGCCGCCGACGGGGGCGCACTCGGCGGAGGCACCGGCTCCGGCGGGAGCGGAGCCGGCGGGAGCGGAGCCGGCGGCTGCGCCGGGGACGAGGGCGGCGAGGGCGGCGAGGGTG
NZ_KB893751	855	ISFsp10	ISFINDER	1	716	FraBMG512__NZ_KB893751__ISFsp10__855	1713	NZ_KB893751	12	228	1.83362e-48	208.0	1	217	217	0.127	CGACCTGACGGTCCCGTTCTCGAACAATCTCGCGGAACGCGACGTCCGCCCCGTCAAGATCCAGCAGCGGGTCTCCGGTGGCTGCTGGCGCACGCTCCAAGGCCTCGCTGACTTCGCTGTTGTGCAGTCCTACCTGTCGACCGCCAGCAAATGGGGCGTCGACACCCTCGATGCCCTCACCCGCCTGTTCACCACCGGCGCGTGGCTCCCACCCACC
NZ_KB893751	856	FraCcI3_R_6	REMBX_TRANS_SCORE1000	7	717	FraBMG512__NZ_KB893751__FraCcI3_R_6__856	1560	NZ_KB893751	3293	3362	1.02337e-06	52.0	1	70	70	0.045	TCCACAGGTCGCGGACACCGTCCGCCACCGCGGCGGCCTGCGCCCGGCCGGCGGCCGCGGCCGCGGCCCG
NZ_KB893751	858	ISAzo9	ISFINDER	0	718	FraBMG512__NZ_KB893751__ISAzo9__858	1483	NZ_KB893751	35441	35482	1.14276e-09	64.0	47	88	42	0.028	TACACCCCGAAACACGCCAGCTGGTTGAACATGGTCGAGATC
NZ_KB893751	864	FraCcI3_R_16	REMBX_TRANS_RATIO15	19	719	FraBMG512__NZ_KB893751__FraCcI3_R_16__864	1009	NZ_KB893751	36076	36149	1.08525e-06	52.0	1	74	74	0.073	CCGGTTCGCCGTGGACGGCGAGGCGGCGCTGGTCGACCGGCCTCGCTCCGGCCGGCCGCGCCGCTACGGTGCGG
NZ_KB893752	865	ISSdi1	ISFINDER	1	720	FraBMG512__NZ_KB893752__ISSdi1__865	1789	NZ_KB893752	3	189	5.07168e-23	114.0	1	187	187	0.105	CCGGGCCGAGCAGGCCACCGACACCTGGAAGACCCGCTACGCCCTACGCGCCGGGATCGAAGGAACCATCAACCAGGCCCTCGACGTCACCGGCCTGCGCAACGCCCGCTACCGCGGCCTGCCCAAGACCCGCCTCCAACACGCCTTCTCCGCCACCGCGGTCAACGTCATCCGCCTCGACGCCCAC
NZ_KB893752	866	ISSav7	ISFINDER	0	721	FraBMG512__NZ_KB893752__ISSav7__866	2992	NZ_KB893752	874	1027	7.82748e-07	54.0	1	154	154	0.051	CTTCGCCGACCCCGCCAGTCTCGCCGACGCGTTCGCCGGAGTGGAACAGCTCCTCCTGATCTCGACGACTGACGTCGGCCAGCGGTTCGACCAGCACCGCCAGGCCATCGACGCCGCCCTCGCCGCCGGGGCCACGCTGATCGTCTACACCAGC
NZ_KB893752	867	FraEu_R_11	OVER20_GOOD_LOCX_TRANS	28	722	FraBMG512__NZ_KB893752__FraEu_R_11__867	1003	NZ_KB893752	4931	4998	3.42611e-06	50.0	1	68	68	0.068	GCAGGTCGCCGCCGGCCTGGTGGCCCTCGGCGCGGCCGTCAGCCTGGTCTCGCTGCACCCGTCGGCCC
NZ_KB893752	868	Frapec_R_53	OVER15_NOID	16	723	FraBMG512__NZ_KB893752__Frapec_R_53__868	522	NZ_KB893752	8971	9022	2.25977e-06	50.0	1	52	52	0.1	CGTCGGCGGGCAGGCCGACTCCCTGGCCGGGGGGCCGCGGGTCAGCACGACC
NZ_KB893753	895	FraCcI3_R_6	REMBX_TRANS_SCORE1000	7	724	FraBMG512__NZ_KB893753__FraCcI3_R_6__895	1560	NZ_KB893753	19538	19577	2.81644e-09	60.0	1	40	40	0.026	CCGGCGCGGGCGCCGCCGCGGGAGCCGGCGGCGCCGACGG
NZ_KB893754	912	ISAar44	ISFINDER	0	725	FraBMG512__NZ_KB893754__ISAar44__912	1599	NZ_KB893754	33958	34020	2.30746e-14	80.0	1	63	63	0.039	GCGCTGGAAGTCGTGGGAAAAGCACACGCGCTCTTGGAACTGATCTCCGGGAGCGCGGATTCC
NZ_KB893754	914	IS1141	ISFINDER	0	726	FraBMG512__NZ_KB893754__IS1141__914	1588	NZ_KB893754	34237	34967	5.50251e-62	260.0	1	731	731	0.46	ACAGCGACCGGTTCGTCGACAAGTCCGCCGCCCAGGTCTGGGCGACCCTGCTCGACGAGGGCGTCTACCTGGCCAGCGTGTCCACCATGTACCGGCTGCTGCGGGCCCGGCACCAGACCGCCGAGCGGCGGGCACAAGCCACCCACCCCGCCCGGAAGAAACCGGAACTACTCGCGACCAGACCCAACGAAATCTGGAGCTGGGATATCACGAAACTCACCGGTCCCGTCCGCGGCGTGTACTTCGACCTGTACGTCATCCTCGACATCTTCTCCCGTAAAGCCGTCCACTTCGAGGTCCATCCCACCGAGAACGGGGAACTCGCGAAGGCTTTCATCGAACACGCCGTCGCCGCGAACGGCGGGGTCGCACCGATCGCTGTCCACGCCGACCGTGGGA…
NZ_KB893755	916	ISFsp10	ISFINDER	1	727	FraBMG512__NZ_KB893755__ISFsp10__916	1713	NZ_KB893755	5	221	1.83362e-48	208.0	1	217	217	0.127	CGACCTGACGGTCCCGTTCTCGAACAATCTCGCGGAACGCGACGTCCGCCCCGTCAAGATCCAGCAGCGGGTCTCCGGTGGCTGCTGGCGCACGCTCCAAGGCCTCGCTGACTTCGCTGTTGTGCAGTCCTACCTGTCGACCGCCAGCAAATGGGGCGTCGACACCCTCGATGCCCTCACCCGCCTGTTCACCACCGGCGCGTGGCTCCCACCCACC
NZ_KB893755	917	FraDas_R_9	REMBX_TRANS_SCORE1000	28	728	FraBMG512__NZ_KB893755__FraDas_R_9__917	1260	NZ_KB893755	5820	7077	0.0	1972.0	1	1258	1258	0.998	ACTAGTAGACTGTCGCTGTTTAGTCCTGGTGTGTTTCGTGTCTGGGTGGGAGTGTTGGGTCTGGCAGATCTTGTCGTCCCTGCCGGTCAGGACTGTGTCGTGGGTTCGCAGAAGAAGCGGCCGGTCGTGTTGACCGCGGCTGATCGTGAGGCGTTGGTTCGGGTGACCTCGACGGGGGTTCATCCGGCGTCGATGATCCGGCGGGCGCGGGTCCTGCTGGCGTTGGATACCTCGGTGGGTCCGGTGGCGTCCCAGGAGGAGCTCGTGGTCCGGGTCGGGGTGTCGGGTGAGACGCTGCGGCTGGTCGCGAAGCGGTTCATCGAGTCCGGTGGGGATGTGTGGGCCACGATCGGCCGGAAGGAGCGGGAGCGTCCCCCGGTGCCGTCCCCGGTGACCGGG…
NZ_KB893755	918	ISFsp10	ISFINDER	1	729	FraBMG512__NZ_KB893755__ISFsp10__918	1713	NZ_KB893755	7623	7857	2.1413e-35	160.0	1	235	235	0.137	ACCTCGCCATGCCCTTCACGAACAACTTGGCGGAAGAGGCCGCCAGGCCCATCAACAAGGTCCAGCAGAAACACCTCCGGCAGCGCCCAGCGCACACTGACCCGGCGTCGCCGACTCGCCCTCGTGCAGTCCTACCTGGCAACCGCCACCACATCGGACCGCAACACCCTCGACGTCCTCGTCGACCTGATCGCGACCGGCCCTGGCTCCCACCCGCCGCCCAACCCGGCTGACG
NZ_KB893755	919	FraCcI3_R_11	REMBX_TRANS_RATIO15	5	730	FraBMG512__NZ_KB893755__FraCcI3_R_11__919	1301	NZ_KB893755	18274	18512	3.85658e-30	142.0	1	239	239	0.184	GCCAGCACCGCGCAGGTCGCCTGCGTGAGTGGGGCCGGTAGCCGATGCCGGCGCCCACGGCGTTTCCGCGGGTCGGTGACCTGGGCGAATACCGCCAGCAAACCTGCCGGCGACGTTGACCGCGGCGGACCGGCGGTGGCGGCCAAGGCCAACCGATCCAGAACAGGGACAGACGGAGATAAGGGGCGGCGGGCATGGCACCTCGGGGCAATCAGTATGGCGCGAGAATCTCCATGATC
NZ_KB893755	920	FraCcI3_R_11	REMBX_TRANS_RATIO15	5	731	FraBMG512__NZ_KB893755__FraCcI3_R_11__920	1301	NZ_KB893755	18698	18794	1.2634e-26	128.0	186	282	97	0.075	GTGGACGTTCGGGGCGGCGGGCGTGGTGGCGGATTCCCGCCGCGATGTTCGTGACGCCGGTCAGGCGCAGGACCGCGATCGCGAGGTTGCGCAGACT
NZ_KB893755	921	FraCcI3_R_11	REMBX_TRANS_RATIO15	5	732	FraBMG512__NZ_KB893755__FraCcI3_R_11__921	1301	NZ_KB893755	18513	18697	5.00983e-23	114.0	1	185	185	0.142	CTCAGGGATCCGCTCGTCGATCTGGGTCCGCCCGTAGCGGGTCAGGTCATGCAGCTCGCGGATCGGCTGCGGCGGGACGAACGACGGGCGGACCAGCCCGTACTCGACCAGCTCGGCGATCCACGCCGCGTCCCCCGTACCGGTCTTGCGGCCAGGCACGTTGCGCAGGTTCCGGGCGCTGAGCA
NZ_KB893755	922	ISFsp8	ISFINDER	1	733	FraBMG512__NZ_KB893755__ISFsp8__922	1297	NZ_KB893755	18812	20016	0.0	1296.0	1	1205	1205	0.929	TGAGCTGGTGCCCGTTCTTCGGACAGTGATCCCTGTGGGATAATTGATCCGTGAACGGAGGGTATTGATGGCTGAACATCGCAGGCGGTACACGCCCGAGTACAAAGATGAGGCGGTAAAGCTCGTCATTGATTCGGGTCGGCCGATCTCCGCGGTTGCCAAGGACCTGGGTATCAACGAGGGAACTCTCGGCAGCTGGGTCGCGACCTGGCGGCGCGCGCACCGGCATGACGCCGAGGAGGAACCGCTGTCCATGTCGGAGCGGGCACGGTTGCGTGAGCTGGAGAAGGAGAACCGGGAGCTGCGGATGGAGCGTGAGTTCCTCTCAAAAGCCGCAGCCTTCTTCGCGCAGCGCCATCAGTGACCGACAAGTACGAACTGATCGCCGCGGAGAAGGAT…
NZ_KB893755	924	FraCcI3_R_11	REMBX_TRANS_RATIO15	5	734	FraBMG512__NZ_KB893755__FraCcI3_R_11__924	1301	NZ_KB893755	20115	20149	8.98186e-08	54.0	1	35	35	0.027	CAGGGCCTCGGCATAGTTGTCGGTTAGCAAACAAG
NZ_KB893755	925	IS1166	ISFINDER	0	735	FraBMG512__NZ_KB893755__IS1166__925	1469	NZ_KB893755	20317	21642	0.0	966.0	1	1326	1326	0.903	GGGCGTACCTTCCCGGTGATCGAGGTTGAGGTCTCAGTCAGGCCGACGTTGACGCGTCGGTCGGGAAGGCACGCCTGTGCTCACGGTAGTACCCGAGGACAACACGCCCGAGAACGGCTCGACGGCCAGGCCGTCGCTGATCGATGAGATCGTCCGGGAAGGTGCGCGGCGGATGCTCGCGGCCGCGTTGGAAGCCGAGGTCGACGCCTACATCGCCGAGCTCGCCAGCGATTGTGACGGCCGCGGCCGCCGGCTGGTGGTCCGTAACGGCCATGCCCAGCCCCGGCAGGTGATGACCGCCGCCGGGGCGGTCGAGGTCACCGCACCACGGGTCAACGACCGCAGGATCGACCCGGACACCGGCGAACGGCAGCGGTTCTCCTCGGCGATCCTGCCGCC…
NZ_KB893756	927	ISAnsp11	ISFINDER	0	736	FraBMG512__NZ_KB893756__ISAnsp11__927	1510	NZ_KB893756	14603	14630	6.56994e-07	50.0	1	28	28	0.019	GCGCGCCGTCGGCGGGCTCGGTGCCGTG
NZ_KB893756	929	ISArsp6	ISFINDER_NOFULL	0	737	FraBMG512__NZ_KB893756__ISArsp6__929	26712	NZ_KB893756	31327	31478	6.75546e-14	80.0	1	152	152	0.006	CTTTGATCTCGTTGTCCTTGGTGGAGGTCCGGGCGGCTACGTCGCGGCGATCCGCGCGGCCCAGCTCGGGATGTCGGTCGCCGTCGTCGAGGAGAAGTACTGGGGCGGGGTCTGCCTCAACGTCGGCTGCATCCCCTCCAAGGCGCTGCTGC
NZ_KB893757	930	ISRop2	ISFINDER	1	738	FraBMG512__NZ_KB893757__ISRop2__930	2171	NZ_KB893757	46	166	5.18811e-14	80.0	1	121	121	0.056	CGGCTTGAGGTGCTGTTGCCTCGGTTGAACGAGCGGGACCGGCGGCTGGCGTTGGGGGCGGAGGCGCGTTCCTGGGGGTATGGGGGCATTGCTGCGGTCGCGCGGGCGACCGGCGTCGCGA
NZ_KB893757	933	Frapec_R_18	ARB_TRANS	12	739	FraBMG512__NZ_KB893757__Frapec_R_18__933	1226	NZ_KB893757	10002	10062	6.00999e-15	82.0	1	61	61	0.05	CACCCGCCCGACTCACCGCCCGTGGTCACCCCGACCCCGGGGTCCACCGCCCGTGGCCCAC
NZ_KB893757	934	Frapec_R_20	ARB_TRANS	14	740	FraBMG512__NZ_KB893757__Frapec_R_20__934	1194	NZ_KB893757	10075	10114	5.43701e-12	70.0	1	40	40	0.034	CGCCTACGCCGAACGGTTCGTCCGCACAGTCCGGACCGAG
NZ_KB893757	938	FraCcI3_R_19	REMBX_TRANS_SCORE1000	17	741	FraBMG512__NZ_KB893757__FraCcI3_R_19__938	826	NZ_KB893757	19710	20528	0.0	1116.0	1	819	819	0.992	CTGTTGCATTGGGGGATGGCAGGGCATGGTTGACCCTGTCGATCGTGTGATCAGATGGCGAGGGTGAGCTCGGTGAACGCGGCTGTCAGTCGTGTGTGCGGGTCGGTGTCGATCCCGAGTTCGTAGTGGCCGCGGCAGATGTTCTGGACGAATGCATGCCCTGCGCTGATCGTCTGGACGGAGCGCAGCCGTTTCAGTCCGCGCATCGGGCGGAGCCGGGCTTTGAGTCTGCTGTGGTCGGATTCGATTCGGTTGTTCTCCCGCGCGGCGTCGACGTGGCAGGCCTTGGGGAGCAACTCGTCGAGGAGCCGCGGGTAAACGGCGGCCTTGTCGGTGGTGACCTCGACGGGCCGGCGCCCGTGGGACAGCGCCTGGGCGAAGAAGCGGCGGGCCGCGGCC…
NZ_KB893757	939	FraCcI3_R_19	REMBX_TRANS_SCORE1000	17	742	FraBMG512__NZ_KB893757__FraCcI3_R_19__939	826	NZ_KB893757	23847	23931	1.01159e-27	130.0	2	86	85	0.103	GGACCGGTGGACAGGCACGACCTCGACGCATCACTCGATCATGACCGGTCAGGATCCGCGATGCCGGACTCCGCCGATGCAACAG
NZ_KB893757	942	FraCcI3_R_19	REMBX_TRANS_SCORE1000	17	743	FraBMG512__NZ_KB893757__FraCcI3_R_19__942	826	NZ_KB893757	24193	25016	0.0	1002.0	1	824	824	0.998	GGCGGTGTTGCGTTCGTAGGAGGCAGAGCATGCCAGCGGCCATGGTGACCTTCGGTCAGATCGCGGCGGCGAGTTCCATGAATGCGGCTGCCAGCCGGAGCTGTGGGTCGGTGTCGGTGGCGAGTTCGTAGTGGCCGCGGCGGATGTTCTGGACCAGAGCATGCCCGGAACTGATCGTCTGGACCGAGCGGAGGCGTTTCAGCCCGCGCATCGGCCGGAGCCGCGCTTTCAACCGGCCGTGGTCGGCCTCGATCCGGTTGTTCTCCCGCGCGGCGTCGACGTGGCAGGCCCCGGGAAACAGCTCGTCGAGGACCCGCGGATAGACCGAGGCCTTGTCGGTGGTGACCTCGGCTGGCCGGCGCCCCTGCGCCAGGGCCCGAACGAAGAAGCGCCGGGCAG…
NZ_KB893757	943	FraCcI3_R_9	REMBX_TRANS_RATIO15	3	744	FraBMG512__NZ_KB893757__FraCcI3_R_9__943	1376	NZ_KB893757	26837	28182	0.0	1356.0	1	1346	1346	0.978	CTGAGGAGTGAATTACTGGACCACGGAGGGGCTGGGTCGGGGCGTGCGGGATCGCGCGGGGACCCGGTGCTGGTTGGTCCGCGCATGCGGAATGCTGACCCGGGGGGCTGGGGTCAGGCTGCGGGTTCGATGGTGACGGTGTAGCCGAGCTTCTCCAGTTCGCCGACGAGGGTGTTCTTTCGTTTCTCCGGGTTCCGGCGGCGGCGGGTGTGCCAGTCGCCACCGAGGTCGTGATATTCGGTGTTACCCGCGACGATGTGCCAGTAGGCGATGAGAATGTCGTGGCGGGTCGTCCCGATCGCTTTCTGGATCCCGCGGCGGCCCCGGACCTGGGCATGGTGCGACGCCAGGTAGGTGTTCTTGCTCCTGGCGGCGGCCCACGCTGCCTCGGTCAACGCG…
NZ_KB893757	945	FraCcI3_R_9	REMBX_TRANS_RATIO15	3	745	FraBMG512__NZ_KB893757__FraCcI3_R_9__945	1376	NZ_KB893757	28183	28232	6.46672e-13	74.0	1	50	50	0.036	TTCCACCCCTGCCCCCTTCCCAACCAGGAACACTCTCCAAAGCGCGTTAC
NZ_KB893757	946	Frapec_R_3	ARB_MGE	3	746	FraBMG512__NZ_KB893757__Frapec_R_3__946	1946	NZ_KB893757	28464	29374	1.96979e-87	354.0	1	911	911	0.468	GGGTAGGCCGCCGGCGAGGTGCCCGCTTGAAGCGGGTCCTTTTCCGTCGGCCTCCCGCCGAACGATACGTGCGCCTTTCAGTGCATATCGCTCTCCAGTGGTTGTGCCGTGGGTTGCGTGGTGGACCGACCGGCGTGGATCGCTTCGTGGCAGGGACGGCAGACCACGAGGGTTGTGCGCCGTCGCATCGCCATGAGTCGAGCCCACGCTGGTTTCTCGCGCCGTCCTGGTTTGTTGAGGTCCGCGAGGTGCCGGACGTGGTGGACTTCCACGCGGTCCGTTGCTCCGCACATCTCGCAGCCGCCCGCGAGGAGCCGGTGGATCAGCTCGTTGCCACGGACGGTTCCCAGGGTCGGCGCTCGGTCGGTGAGGGTCGCGGTGGGCTGTCGGTGTAGCGGA…
NZ_KB893757	950	FraCcI3_R_19	REMBX_TRANS_SCORE1000	17	747	FraBMG512__NZ_KB893757__FraCcI3_R_19__950	826	NZ_KB893757	34440	35258	0.0	1122.0	1	819	819	0.992	CTGTTGCGTTGTGGGATGGCAGGGCATGGTTGGCCCCGCCGGGCGGGTGATCAGATCGTGAGGGTGAGTTCGGTGAACGCGGCTGTCAGCCGTGTGTGCGGGTCGGTGTCGATCCCGAGTTCGTAGTGGCCGCGGCGGATGTTCTGGACCAGGGCGTGGCCGGCGCTGATCGTCTGGACCGAGCGCAGCCGTTTCAGGCCGCGCATCGGGCGTAGCCGGGCTTTCAGGCGGCCGTGATCGACTTCGATCCGGTTGTTCTCCCGTGCGGCGTCGACGTGACAGGCCTCGGGGAGCAACTCGTCGAGGAGCCGTGGGTAGACGGGGGCCTCGTCGGTGGTGACCTCGACAGGCCGGCGGCCGTGGGACAGCGCGGCGGTGAAGAACCGGCGTGCCGCAGCC…
NZ_KB893757	951	Frapec_R_52	REMBX_TRANS_RATIO15	8	748	FraBMG512__NZ_KB893757__Frapec_R_52__951	547	NZ_KB893757	35822	35903	3.09517e-12	74.0	81	162	82	0.15	CATCCACACCCACGTCCGCCTGCACTGGGGAATCGAGAACCGCCTCCACTACATCCGCGACACCGCCTGGCGCGAGGACGCC
NZ_KB893758	955	Frapec_R_17	REMBX_TRANS_SCORE1000	31	749	FraBMG512__NZ_KB893758__Frapec_R_17__955	1325	NZ_KB893758	10	648	1.5681e-175	678.0	10	648	639	0.482	TGACCGTGAAATGTAGCGCGCAGGCCCCGTCCTTCAGGGCAGGGATAGCGCGTCAACTTCGATATCAGGGTGGCGGTGGATAGGTGTATTCTGCCGGTCGTGGGGAGTCGGGTGGTGAAGCGGGCGTATCGGTACCGTTTCTACCCGACCCCCGATCAGGTGGAACAGTTAGCGAAAACGTTTGGTTGTGTGCGTTACGTGTACAATCGGGCGTTGTTTGAGCGGTGCCGGGCGTGGGTTCAGGAAGGGCGTCGGATCAGCCACGCCGAGACGGACAGGATGCTCACCGGGTGGAAACGCGACCCTTCGACGGTGGGGCTCGCCGAGCCGTCGAAGGGCCCGTTGCAGGCGGCGTTGCGGCATCTGCAGAGGGCGTTCGTGAACTTCTGGGAGAAACGG…
NZ_KB893758	959	FraCcI3_R_2	REMBX_TRANS_SCORE1000	10	750	FraBMG512__NZ_KB893758__FraCcI3_R_2__959	1899	NZ_KB893758	12422	12475	6.89206e-07	52.0	1	54	54	0.028	GGGCCCGACGGCGCCGCCGACCAGCAGGCCGGCGGCGAGGGGGGCCGCGGCGTC
NZ_KB893758	960	Frapec_R_53	OVER15_NOID	16	751	FraBMG512__NZ_KB893758__Frapec_R_53__960	522	NZ_KB893758	16645	16678	3.56457e-06	48.0	1	34	34	0.065	CCCCGTCCGCGGGGAGGGCGACGACCTCGTCGGC
NZ_KB893758	964	FraCcI3_R_6	REMBX_TRANS_SCORE1000	7	752	FraBMG512__NZ_KB893758__FraCcI3_R_6__964	1560	NZ_KB893758	18245	18305	2.91584e-06	50.0	1	61	61	0.039	CGCGGCGGCAGCGGCGCCGGCGGGCGCGGCCTACCCGCCTCGCGCCGGCCGGCCGGCGTCG
NZ_KB893758	968	Frapec_R_52	REMBX_TRANS_RATIO15	8	753	FraBMG512__NZ_KB893758__Frapec_R_52__968	547	NZ_KB893758	35053	35120	3.41804e-11	70.0	81	148	68	0.124	TCCGCCTGCACTGGGGAATCGAGAACCGCCTCCACTACATCCGCGACACCGCCTGGCGCGAGGACGCC
NZ_KB893759	973	ISSdi1	ISFINDER	1	754	FraBMG512__NZ_KB893759__ISSdi1__973	1789	NZ_KB893759	14	81	1.55545e-10	66.0	1	68	68	0.038	ATGTCGTTGCAGCCGAAGGGGCTGCCGGAGATCCCGGCGCAGACGGTGGCGGTCGCGCGGGCGGCGTT
NZ_KB893759	975	Frapec_R_18	ARB_TRANS	12	755	FraBMG512__NZ_KB893759__Frapec_R_18__975	1226	NZ_KB893759	10667	10704	1.31306e-06	50.0	1	38	38	0.031	CCTCGGCCAGCACCTACCCGACGCGCCTCCCGCGCTCG
NZ_KB893760	976	ISStsp2	ISFINDER	0	756	FraBMG512__NZ_KB893760__ISStsp2__976	1752	NZ_KB893760	8	202	1.34457e-11	72.0	2	196	195	0.111	GAACTGGCGTGGCCGGCCGCTGACCACTTTCCAGACCATCGTCAGTCTCATCGCCAACACGACGACCACCACCGGCCTCACAGTCCGCTGCGAGCTCGATCCCGGCGACTATCCCACCAAGGTCAAAGTCACCACACAGGACAGGGAGAGAATCCCGATCAACAGACATGACTTCCACGGAGACTGGAACTACAC
NZ_KB893761	979	FraDas_R_7	ISFINDER_CLOSE	16	757	FraBMG512__NZ_KB893761__FraDas_R_7__979	1296	NZ_KB893761	2	150	1.77059e-08	60.0	1	149	149	0.115	GGGGTTCGGTAGTCGAGGGCCGAGTGGCGGCGTGTCGTATTGTAACGGAGTTCGATGTATCGGGCAATGTCGCGTCGGGCGTGTTCGCGGGTGGGGTAGACGGTGCGGTGAACACGTTCGTTTTTCAGGGTTGCGAAGAACGATTCGGC
NZ_KB893761	980	ISMsm4	ISFINDER	0	758	FraBMG512__NZ_KB893761__ISMsm4__980	1458	NZ_KB893761	770	1507	2.51226e-15	88.0	1	738	738	0.506	GACCGGTGGCACGTCGGATTCGCCGACCTCGGCGGCGGGCAGGGCGTGCTCGGCCAGGTCGAGGGCCGCACCGCCGACGACGTCGCGTACTGGCTGGCCAGCCAGCCCGCCACCTGGCGTGACCGGATCCGCTACGTGGTGATCGACATGTGCACCGTGTTTCTCGCGGCCGTCCGCCGCTACCTGCCCCTCGCCACCCTCATCGTCGATCATTTCCACATCGTGCAGCTCGCGAACAACGTCGTCGCAGAGGTCCGCCGCCGCGTCACGACCCTGCTGCGCGGCCGGCGCGGACGCGACAGCGACCCCGAGTGGAAAATCCGTAACCTGCTGGGCCACAACCGGGAGAACCTCACCGACCGCCAGCTCACGAAGCTGTGGAACACCCTGGTCGACCTC…
NZ_KB893761	981	ISMsm4	ISFINDER	0	759	FraBMG512__NZ_KB893761__ISMsm4__981	1458	NZ_KB893761	1590	1629	1.19758e-07	54.0	1	40	40	0.027	CGCCGGTGGACGTGCTCGGGATCGACGAGACACGCCGCGG
NZ_KB893761	982	Frapec_R_21	REMBX_TRANS_SCORE1000	35	760	FraBMG512__NZ_KB893761__Frapec_R_21__982	1177	NZ_KB893761	9585	10732	0.0	1176.0	1	1148	1148	0.975	ATGTTGACCACAGCTCTTCCCAGGCCAGGCCGGTTTCGGCGAGGAACCCCAACAGCAGCGAGGGCCGGTACTGCATCCGTTTCAGCCCGTGCTTGGCCGCCTGGCAGACCTCGTCGAGGCTGCGGGCGGCCAGGTTCACCAGCGCGGTGCGTTTGAGCTGGGACCACACCCCCTCGGCTGGGTTCACCTCCGGGGCGTAGGCCGGTAGCCACACCACGCTCACCCAGCCGGCGTGCTCTCGCAGGAACCCGGTCATCTCCCCCTGCCGGTGGATGTTCACCCGGTCCCAGACCAGCACCAGCCGGCCCCCGGGAAGCTGCGCGTGCGCGGCGGCCAGCAGATCCCGACAGTCCTCCCAGCCGATGCCCTTGCGCCCGTCACCACCGCGCCAGGTCCGGG…
NZ_KB893761	984	ISFsp12	ISFINDER	1	761	FraBMG512__NZ_KB893761__ISFsp12__984	1730	NZ_KB893761	29273	30870	0.0	2354.0	1	1598	1598	0.924	GGAGCTGCCGGAAAATAACTCCGGTCTTTGATCTACATGGTTGATCGTGGGATGGTCCGGCGCGTGGAGCAGGTTGACGAGGTGGTGCTCGCGGAGAAGTTCGCGGTGCTGTTGCCGCATCTGGACGAGCGGCAACGCCGGCTGGTGCTGGGAGCGGACGCACGGGTGTTCGGGCATGGCGGGATCCGTCTGGTGGCCCGGGCGGCCGGGGTGTCGCAGGACACGGTCTCGCGTGGCGTGGCCGAGCTGGAGTCCGGCGCCGTCCCGGCGGGTCGGGTACGCGCGCCGGGCGCGGGCCGCAAAGCGCTGCGGGAGAAGGATCCGGAGCTGGTGGCGGCGCTGCTGGCGCTGGTCGAGCCCGACCAGCGGGGGGATCCGGAGTCACCGTTGCGGTGGACG…
NZ_KB893761	985	ISRhosp4	ISFINDER	1	762	FraBMG512__NZ_KB893761__ISRhosp4__985	1349	NZ_KB893761	31006	31147	4.48123e-16	88.0	3	144	142	0.105	TCGCGGTCTACCTGACCTACGCCGCTCCGACCGGGCGCGCGTTCCTCGACAATGCCCTGTACCCGTCGAAGTCGTGGATGGCGGACCCGGACCGACGCCGGGCCGCGGGCATTCCCGACGACCTGGAGTTCGCGACCAAACC
NZ_KB893761	988	ISSav2	ISFINDER	0	763	FraBMG512__NZ_KB893761__ISSav2__988	1938	NZ_KB893761	31173	31239	2.25938e-08	58.0	1	67	67	0.035	ACCGCAACGACCCCGCGCTGCGCACCGCGCTGGCGCAGCGTGGCCTAGACTACGTCCTCGCGGTCGC
NZ_KB893761	990	Frapec_R_6	GOOD_NX_LOCAL_IS	3	764	FraBMG512__NZ_KB893761__Frapec_R_6__990	1737	NZ_KB893761	36163	36339	4.66319e-17	92.0	8	184	177	0.102	GGGCCAGTCCGCGCTGACCGCCGAACGTTTTGTCGCCTGCCCGTGGGAACCCGCAGAACGCATGTACCGCACCGGAGATCTCGCCCGGTGGAACGAAGCCGGCATGATTGACTACCTCGGCCGCGCCGACGAGCAGATCAAGATTCGCGGTTATCGCATCGAACCGGACGAGATCCG
NZ_KB893761	992	Frapec_R_6	GOOD_NX_LOCAL_IS	3	765	FraBMG512__NZ_KB893761__Frapec_R_6__992	1737	NZ_KB893761	41395	42050	1.22536e-94	380.0	1	656	656	0.378	GTCCTCGACGCGTGGCTGCGCCCAGTACCGGCCGGTGTCGCAGGTGAGCTCTACCTGGGCGGAGTGCAACTCGCCCACGGATACGTCGCACGCGCGGGCCTGACCGCCGACCGGTTCGTGGCTGATCCGTTCAGTAACAACGGCACACGGCTGTATCGCACCGGCGATGTCGTGCGATGGAACTCCCAAGGACAGCTGGAATACCTCGGCCGCAACGACGACCAGGTGAAAATACGCGGATACCGGATCGAACCCGGCGCAATCCGCGCCGTCCTCGAACAACACCCAGCAGTATCAGGCGCCGTCATCACCGCCCTGGACCACCCCGCCGGCGGAAAATACCTCGCCGCATACATCACCACCACCAGCACCACCGACACAATACCGATCGACGCACTC…
NZ_KB893761	993	Frapec_R_6	GOOD_NX_LOCAL_IS	3	766	FraBMG512__NZ_KB893761__Frapec_R_6__993	1737	NZ_KB893761	42786	42953	6.655e-21	106.0	1	168	168	0.097	CAGTTCGATGCACAGGTCAACGCTGTCGCTCACCTCCTGATCGATGAGGGCGTGCGGGTCGGGGACCGCGTCGCGATCGCGATGAAGCGCTCGGTCGACCTGGTCGTGGCACTCACCGGAGTGATCCGCGTGGGAGCGGCCTACGTACCGATCGATCCGGGATACCCC
NZ_KB893761	994	Frapec_R_6	GOOD_NX_LOCAL_IS	3	767	FraBMG512__NZ_KB893761__Frapec_R_6__994	1737	NZ_KB893761	52925	54502	5.80887e-116	460.0	1	1578	1578	0.908	GCGGGTCAACGTTCTCGCCCACCTTCTCGTTGAGGAGGGCGTGCGGGTCGGGGATCGGGTCGCGGTCGCACTGCCGCGCTCGGCCGATCTGGTGGTCGCTTTGGCCGGGGTGATCCGTGCCGGGGCGGCGTATGTGCCGATCGACCCCGACTACCCTGCCGAACGCGTCAGGCACATTCTTGCGGACGCCGAACCAGGAACGGTGATCACAGACCGGCACACCGCCGCTGCTCATCATCACGTGTTCACCGAGCACCCTGTGCGCCTCCTGTTCATCGACGACGAACTGGTGCGGCAACACCTCAGTACCAGCATGATCGACCCACCGCAGGTCTCGCGTCCACTGCTCCCGGCGGATCCCGCGTACGTGATCTTCACTTCCGGCACCTCCGGACGCCC…
NZ_KB893761	995	Frapec_R_6	GOOD_NX_LOCAL_IS	3	768	FraBMG512__NZ_KB893761__Frapec_R_6__995	1737	NZ_KB893761	56189	56829	3.43028e-76	312.0	1	641	641	0.369	TGGCTGCGCCCAGTACCCGCCGGCGTCGCAGGCGAGCTCTACCTCGGCGGAGCACAACTCGCCCACGGCTACGTCGCACGCGCAGGCCTGACCGCCGACCGATTCGTCGCCAACCCCTTCAGCGACAACGGCACACGGCTGTACCGCACCGGCGACGTCGCCCGCTGGAACCCCCAAGGACAACTGGAATACCTCGGCCGCAACGACGACCAGGTGAAAATACGCGGCTACCGCATCGAACCCGGCGAAATCCGCGCCACCCTCGAACAACACCCAGCAGTATCAGGCGCCGCCATCACCACCCTGGACCACCCCGCCGGCGGAAAATACCTCGCCGCATACATCACCACCAACGGCAGCGGTGCCATGCCGATCGAAGCACTCCGCGAACACCTGACA…
NZ_KB893761	996	Frapec_R_6	GOOD_NX_LOCAL_IS	3	769	FraBMG512__NZ_KB893761__Frapec_R_6__996	1737	NZ_KB893761	57583	57759	6.61988e-15	84.0	1	177	177	0.102	CAGTTCGACGCACAGGTCAACGCCATCGCTCACCTCCTGATCGACAAAGGCATCCACGTCGGGGACCGCGTCGCGATCGCCATGAAACGCTCAGTCGACCTGGTCGTGACACTCACCGGAGTGATCCGCGCCGGAGCAGCCTACGTACCGATCGACCCGGAACACCCCACAGAACGC
NZ_KB893761	997	ISFsp11	ISFINDER	2	770	FraBMG512__NZ_KB893761__ISFsp11__997	1836	NZ_KB893761	59433	59609	6.60819e-53	224.0	1	177	177	0.096	CTGGTGGTGGGACTCCGACGCCAGGGCTGGTCTGGTAAGCGTCGATCAGCTCACGGTCGTCGGAGGCGATCGACGCCACCGGCGTCCTCGACGGGTTCACCGGCTACCTGACCCGCGACGACTACGCCGGCTGGCACCAGGACGACCGACCCTCGCCGGGGTGCAGCTGTGCTGCGC
NZ_KB893761	998	ISFsp11	ISFINDER	2	771	FraBMG512__NZ_KB893761__ISFsp11__998	1836	NZ_KB893761	59620	59796	7.54661e-27	128.0	1	177	177	0.096	ACCTCGTCTCCGCCCGCGACCCCGGCCTGGCCGCCGCCTGACCGCGATCGACGCGATCCGCCGTGCTCTCGCGGGCGACCCCTGGATGCCGGCCCGCCAGGCGACCCGTCCCGCGCCTGCCCTCACCGCCTAAGCCAACATCAAACAGGTTTGTCCAAGCCGCCACCCGTGAATGGA
NZ_KB893761	999	FraDas_R_4	OVER20_GOOD_LOCX_TRANS	37	772	FraBMG512__NZ_KB893761__FraDas_R_4__999	1587	NZ_KB893761	59799	59924	7.08915e-19	98.0	1	126	126	0.079	GACACACCCGAACCCTACGGTCCAATCAATCGCTTTACACCAACACCCCGGGACCGTCAAGCTATCAAAGAGTCCCAGTCGGCCGGGGAACCAACCGTGGGAGATCTACGAGATCTGACCAGTTAC
NZ_KB893761	1000	FraDas_R_4	OVER20_GOOD_LOCX_TRANS	37	773	FraBMG512__NZ_KB893761__FraDas_R_4__1000	1587	NZ_KB893761	63286	63949	0.0	822.0	733	1396	664	0.418	GTAACCAGTCAAGTACTTTTTTGATCTTGGGTCAGGTGGTTGCGGGCATCCAGGGGCGGCCCTCGGCCAGGCGGCGGAGGGCGTCGAACTGGCTGATGCCGTGTTTGGTGGCGGTGGACAGGTAGCTTCGGATCGCGCAGAACTGGCGGGCGCCGGTGAGGGTGCGGAGGCACCCGGAGACTTTCTGCCGTAGTTTGATCATGCGGATGTCGCGGTCACAGCCGTTGTTGTCCGCGGGGACCCGCAGGTCGTGGGTGAACCCGCAGGTAGTCGGCTTCGCGGTCGACGAGCCGGCAGGCCAGGGCGTGGCGGGCGGCCATGAGTTTCGTGCCCCGCGGTGAGGTCTGGCTGATCCCGATGTGGGCGGCGTGACGCAGCGCCTGGGTGTGGGCTGCCAGC…
NZ_KB893761	1001	FraDas_R_4	OVER20_GOOD_LOCX_TRANS	37	774	FraBMG512__NZ_KB893761__FraDas_R_4__1001	1587	NZ_KB893761	62554	63279	2.16983e-155	604.0	1	726	726	0.457	CGGGCGGTCATCGCCGCGACCGTGCCCGCGGACAGCGGTATCCCAACCAGCTCGGCGAGCGCGAGCGCGAGCGCGATCGCGGTCCGCTCGGTCGACAGGAACTGCCCGGAGTACAGGTAGATCGCCGGTACGGTCGCCTTTGTGCGTGTCCTGCAGCCGCATTCCCGCTCGACGAGCTGATGTTCGGTGACGTGGGGGCGTAGTTCGGGCAGGTCGAACACCTGCCGGCGTTCGAGGCGGGTCACCGGCCGGCCCGCAAGCGACGTCCCGCGCCCGCCACACGGCCCGGGCTCGTGTGTGACACGCACATCAGGATCGTCGACCATCCGCAGCGTCGCCCCGGGATGGCCGGCCTGCCCGCCAGGCCGCCGACCGGTCTTCGTCCGCAACGACTTCGGG…
NZ_KB893761	1005	Frapec_R_50	OVER20_GOOD_LOCX_TRANS	25	775	FraBMG512__NZ_KB893761__Frapec_R_50__1005	560	NZ_KB893761	108523	109059	2.05661e-84	342.0	1	537	537	0.959	ATCGTCGTCGCACTCGCCTTCATCCTGCTGGTCGCCGTGTTCCGCAGCCTGCTGATTCCCCTCACGGCCTCGCTGATGAACCTGCTCGCCGTCGGCGCGGCGTTCGGCGCCGTTGTCGCGGTGTTCCAGTGGGGCTGGCTCTCGGACGTCTTCGGTATCAGCCCGGGGCCGATCGAGGCATTCCTCCCGGTGATGCTGTTCGCGATCCTCTTCGGCCTCTCCATGGACTACGAGGTCTTCCTCGTCAGCCGTATGCACGAGGAATGGGTCGCCCGCCGCGACAACCGCATCGCGGTTTCGCTCGGCCAGGCGGAGACCGGTCGCGTCGTCTCCGCCGCCGGCGCCATCATGACCCTGGTGTTCGCGTCGTTCATTCTCGGCGACGAGCGGGTCATCAAA…
NZ_KB893761	1008	FraCcI3_R_6	REMBX_TRANS_SCORE1000	7	776	FraBMG512__NZ_KB893761__FraCcI3_R_6__1008	1560	NZ_KB893761	130241	130369	3.53862e-10	66.0	1	129	129	0.083	GCGATGGCCTCGGGCGGAGAGGGCCCGGCGGGGGCTCCTCGCTGGCAGAGCCCCCCGGGCCGGCCGGCCGCGGGGGCGCCGGCCGGCCGCGCGCTGCGCGTCGGCGTCGGCGGGCCGGTCGGCAGCGGC
NZ_KB893762	1017	Frapec_R_4	REMBX_TRANS_SCORE1000	25	777	FraBMG512__NZ_KB893762__Frapec_R_4__1017	1785	NZ_KB893762	2	301	5.38772e-76	310.0	1	300	300	0.168	GTCAGCCGGTTCGCGACCAGCGCGGCGATCACGTCGCCGTGGGTGGCCCGGTTGACCTTGTCACGCATCGGGGCGAGCCGGTCGATCGTGCCCGCCAGATCGAGGCGGGCCAGGTAGTCACGCACGACGGGCAGCGCGCCGAGCGGCTTCTCGACGCTCGGCGGCCCGTAGTCCATCACGACCGTCACAGCCAGGAACAGTCCCAGGCCTGTCACTACCGATCGCGGTCACCCCGACGTGATCCGAACAAGAGACCAAGCAGCTGGCTCACCGCACGCACGTGCGGAAGACAGGACTAGC
NZ_KB893765	1055	FraEu_R_7	OVER20_GOOD_LOCX_TRANS	22	778	FraBMG512__NZ_KB893765__FraEu_R_7__1055	1219	NZ_KB893765	7957	8047	5.02625e-06	50.0	1	91	91	0.075	GAACTCCGGCAAGCGCACCATCCGCCTGGATCTCAAGCAGCCCGCAGGGCAGGAGATCCTCCGCAACCTCATCCGCACCGCCGACGTCCTC
NZ_KB893766	1058	ISStsp2	ISFINDER	0	779	FraBMG512__NZ_KB893766__ISStsp2__1058	1752	NZ_KB893766	1	222	1.11268e-19	102.0	1	222	222	0.127	GCACCGGCTGTTCTCCCGGATCACCGCGAACTGGCGTGGCCGGCCGCTGACCACTTTCCAGACCATCGTCAGTCTCATCGCCAACACGACGACCACCACCGGCCTCACAGTCCGCTGCGAGCTCGATCCCGGCGACTATCCCACCAAGGTCAAAGTCACCACACAGGACAGGGAGAGAATCCCGATCAACAGACATGACTTCCACGGAGACTGGAACTACAC
NZ_KB893766	1061	ISRop1	ISFINDER	0	780	FraBMG512__NZ_KB893766__ISRop1__1061	4160	NZ_KB893766	10329	10372	5.01596e-07	52.0	1	44	44	0.011	GGGGCTTGTGGAGCGCCGGATGCGTTGAAAGGCGCACGTCCGGT
NZ_KB893767	1064	Frapec_R_20	ARB_TRANS	14	781	FraBMG512__NZ_KB893767__Frapec_R_20__1064	1194	NZ_KB893767	1031	2220	0.0	1884.0	1	1190	1190	0.997	CTGTGGGGTGCCGGAAGTCGGCTTGGGCCTGTGACCTGCGGTGATGCGGTGGTGTGGCGCCGGCTGCATGATGGTCAACTATGTCCGTACGCCTGCTGTACCTGATCTTCGTGCGGGTCTGTAGCTGGCTCGTTCTCCTCGGCCGCTCGTCGGCATCGAAGGACGTCGAGCTGCTGGTGCTGCGGCATGAGGTCGCGGTGCTGCGCCGTACCCAGCCCAGGCCGCGGTGGGACTGGGCGGACCGGGCGGTCCTCGCCGCACTGATCAGGCTTCTCCCCACGACGCTGCGAGCCCACCGGCTGGTCACCCCGGGCACCGTCCTGCGGTGGCACCGCCGTCTGGTCACACGGACATGGACCCATCCGCAGCGGACGGGCCGGCCACCGATCAACTCGGAGA…
NZ_KB893767	1070	FraDas_R_7	ISFINDER_CLOSE	16	782	FraBMG512__NZ_KB893767__FraDas_R_7__1070	1296	NZ_KB893767	24096	24205	6.41029e-06	50.0	1	110	110	0.085	TTCTCCGCGTCGATCAGAGCGAACTTCATTTCTGATCGGTCTCCGTCGCGAAGAAAATTGTGGCCTTGCGGAGGATGTCACGTTCCTCGCGGAGCTGCCGGTTCTCCTTC
NZ_KB893768	1071	Frapec_R_52	REMBX_TRANS_RATIO15	8	783	FraBMG512__NZ_KB893768__Frapec_R_52__1071	547	NZ_KB893768	5	65	3.89964e-10	66.0	1	61	61	0.112	GCACTGGGGAATCGAGAACCGCCTCCACTACATCCGCGACACCGCCTGGCGCGAGGACGCC
NZ_KB893769	1080	ISFsp6	ISFINDER	1	784	FraBMG512__NZ_KB893769__ISFsp6__1080	1472	NZ_KB893769	24404	24678	3.50908e-103	410.0	1	275	275	0.187	CAATACCAGGAACTTAAGGTCTGATCGTGTAGGTTCTGGCTGTGCCGAGGCGTGGTCAGGTCAAGGAGAAGGCCGGGGACCGGTTGGTGGACCGGGTCGGGCTGGGGGTGCTGGCCGCGCAGTTCCCGGACGTGCTGGTCGACCGGGTGGTCGCGGAGGCGGGCCGGCGTGAGCGGCGGACGCGGGATCTGCCGGCGGCGTTGATGGTCCGCTATGTGGTCGCGTTGGCGTTGTTCCCCTCGGATGGCTACGACGAGGTGATGCGGCAGGTCAAG
NZ_KB893770	1081	ISFsp12	ISFINDER	1	785	FraBMG512__NZ_KB893770__ISFsp12__1081	1730	NZ_KB893770	2	169	1.42142e-31	146.0	2	169	168	0.097	ACCTCGAAATGGAACAAGATCGAGCACCGGCTGTTCTCCCGGATCACCGCGAACTGGCGTGGCCGGCCGCTGACCACTTTCCAGACCATCGTCAGTCTCATCGCCAACACGACGACCACCACCGGCCTCACAGTCCGCTGCGAGCTCGATCCCGGCGACTATCCCACC
NZ_KB893771	1086	ISFsp6	ISFINDER	1	786	FraBMG512__NZ_KB893771__ISFsp6__1086	1472	NZ_KB893771	1	275	3.50908e-103	410.0	1	275	275	0.187	CAATACCAGGAACTTAAGGTCTGATCGTGTAGGTTCTGGCTGTGCCGAGGCGTGGTCAGGTCAAGGAGAAGGCCGGGGACCGGTTGGTGGACCGGGTCGGGCTGGGGGTGCTGGCCGCGCAGTTCCCGGACGTGCTGGTCGACCGGGTGGTCGCGGAGGCGGGCCGGCGTGAGCGGCGGACGCGGGATCTGCCGGCGGCGTTGATGGTCCGCTATGTGGTCGCGTTGGCGTTGTTCCCCTCGGATGGCTACGACGAGGTGATGCGGCAGGTCAAG
NZ_KB893771	1088	FraCcI3_R_4	REMBX_TRANS_SCORE1000	6	787	FraBMG512__NZ_KB893771__FraCcI3_R_4__1088	1695	NZ_KB893771	14111	14196	1.33569e-06	52.0	1	86	86	0.051	CCTCGACCAGCGGGCCGAAGCCGCCGAGCCGGACGGCGGCGCTGGCGATCCCGCCGACCGCGGTCGCCGCCGCGGCCACGGCGGCC
NZ_KB893771	1090	Frapec_R_4	REMBX_TRANS_SCORE1000	25	788	FraBMG512__NZ_KB893771__Frapec_R_4__1090	1785	NZ_KB893771	22190	22489	5.40717e-76	310.0	2	301	300	0.168	GTCAGCCGGTTCGCGACCAGCGCGGCGATCACGTCGCCGTGGGTGGCCCGGTTGACCTTGTCACGCATCGGGGCGAGCCGGTCGATCGTGCCCGCCAGATCGAGGCGGGCCAGGTAGTCACGCACGACGGGCAGCGCGCCGAGCGGCTTCTCGACGCTCGGCGGCCCGTAGTCCATCACGACCGTCACAGCCAGGAACAGTCCCAGGCCTGTCACTACCGATCGCGGTCACCCCGACGTGATCCGAACAAGAGACCAAGCAGCTGGCTCACCGCACGCACGTGCGGAAGACAGGACTAGC
NZ_KB893772	1111	FraCcI3_R_1	REMBX_TRANS_SCORE1000	2	789	FraBMG512__NZ_KB893772__FraCcI3_R_1__1111	1920	NZ_KB893772	109448	109530	3.64745e-07	54.0	1	83	83	0.043	CGCCGAGCTCGCCGCCCGCTGGCCCACCGCCCGTCTGTACCCGGGCCGGGCACGTGACGCGCTCGCCGCCGCCGTCACCGACG
NZ_KB893772	1112	FraCcI3_R_6	REMBX_TRANS_SCORE1000	7	790	FraBMG512__NZ_KB893772__FraCcI3_R_6__1112	1560	NZ_KB893772	112413	112465	1.05903e-10	66.0	1	53	53	0.034	GCCGGCGGCCACGGCCGGCCTGCCCGCCGTCACCGCCGGCGCCGGCGCCGGCG
NZ_KB893772	1115	FraCcI3_R_4	REMBX_TRANS_SCORE1000	6	791	FraBMG512__NZ_KB893772__FraCcI3_R_4__1115	1695	NZ_KB893772	123787	123870	3.04309e-08	58.0	1	84	84	0.05	GCGACGACGCCCACCACCGCGCCCGCACCACCGCCTACCACGACCTGCCCCGCACCAGCCGCCTCGACGCCGCCCGGCGCGTCC
NZ_KB893772	1118	FraCcI3_R_4	REMBX_TRANS_SCORE1000	6	792	FraBMG512__NZ_KB893772__FraCcI3_R_4__1118	1695	NZ_KB893772	134730	134778	1.67543e-07	54.0	1	49	49	0.029	GCGGGCGCCCCGCCGCCCCGCCGCCCCGCCGCCCGCGACACCGGCCCGC
NZ_KB893772	1120	Frapec_R_50	OVER20_GOOD_LOCX_TRANS	25	793	FraBMG512__NZ_KB893772__Frapec_R_50__1120	560	NZ_KB893772	149552	149869	8.50182e-36	162.0	1	318	318	0.568	CCGGTCCTGATGTTCTGCGTCGCGTTCGGGCTCAGCATGGACTACGAGATCTTCCTGCTGGCCCGCATCCGGGAGGAGCACCTGCGCGGCGCCGGCAACCGGCGCGCCGTCGCCCGCGGCCTGGCCGCGACCGGCCCGCTGCTGACCTGCGCGGCGCTCGCCCTGATCGTCGTCATGATCGGCGTCGCGACGTCCCAGATCAGCATCATCAAGATGGTCGGGCTGGGTCTCGCGCTGGCGGTGCTCCTCGACGTGACCGTGATCCGCGCGGTGCTGGTCCCCGCCTTCATGGCCCTCGCCGGCCGCTACAACTGGTGG
NZ_KB893772	1124	Frapec_R_53	OVER15_NOID	16	794	FraBMG512__NZ_KB893772__Frapec_R_53__1124	522	NZ_KB893772	183920	184441	7.72533e-128	502.0	1	522	522	1.0	TCCTCGCCGACCAGGGTGGTGCGGTGCATCAGGCGGTGGGACTCGGCCGTGTAGGGCTGGGCCCGGTGCAGGATGCCGGTGTTGTCCCAGATGACCAGGTCGCCGTGGTGCCAGTGGTGCCGCAGCGAGAAGCGGGGCTGGGTCGCCCAGACGAGCAGGCGGTCGAGCAGCTCTCGGCTCTCGGCCTCCGACAGGCCGACGACCCGTTCCGCGGTGGCACCGACCAGCAGCGACCTGCGGCCATTGCCGCGGGTCCACACCAGTGGATGCTCCCGGGACGGGACCTTGTCCCACGATGCCCGCATCCTCGGCGAGGCGTCGGGGTGCGCCAGTCGTTGCGTCGCGGCAAAGCTGTGCACCACACGAAGTTCGGCGTACCGCGCCTTCTCCTCGTCGGAC…
NZ_KB893772	1131	Frapec_R_52	REMBX_TRANS_RATIO15	8	795	FraBMG512__NZ_KB893772__Frapec_R_52__1131	547	NZ_KB893772	204363	204444	2.62755e-12	74.0	60	141	82	0.15	CATCCACACCCACGTCCGCCTGCACTGGGGAATCGAGAACCGCCTCCACTACATCCGCGACACCGCCTGGCGCGAGGACGCC
NZ_KB893773	1134	Frapec_R_34	REMBX_TRANS_SCORE1000	11	796	FraBMG512__NZ_KB893773__Frapec_R_34__1134	905	NZ_KB893773	6885	7113	8.83953e-53	224.0	1	229	229	0.253	GTCCGGCAGCGCCGCAACGAGGCACCGGGCAGCGTCGACCCAATCGCGTTGACCAGGCTGCGGTGGGCATCGGAGCTCACCAGGCGGATGCCGAACAGGCCGCGGAAGAACGCCCACCTGCCGGCCCCATCCTCGCTGCTCACGACGCCGAGGCCGATGATCTCCCAAAGTCCGTCGCCGTCGACCCCGACCGCGAGCAGGCCAGTGCAGATTGATCACACGGCCGTCC
NZ_KB893773	1135	ISFsp8	ISFINDER	1	797	FraBMG512__NZ_KB893773__ISFsp8__1135	1297	NZ_KB893773	7126	7177	4.97309e-21	104.0	1	52	52	0.04	GCCAGGCCCCGGCGCCCGCCGACCACGTCCGCCGCGACTTCACCGCCACCCG
NZ_KB893773	1136	Frapec_R_49	GOOD_IS_AA	4	798	FraBMG512__NZ_KB893773__Frapec_R_49__1136	599	NZ_KB893773	19018	19081	3.13453e-06	50.0	1	64	64	0.107	GGCCAGCCGTAGTGACGGAAGTGGCCTTCCAGTCGGATGATGAAAGCGCGACCAAACAAAACCC
NZ_KB893774	1143	ISFsp10	ISFINDER	1	799	FraBMG512__NZ_KB893774__ISFsp10__1143	1713	NZ_KB893774	17550	17711	1.50859e-19	102.0	1	162	162	0.095	GTAGCTGTTCAGCTCGGTTGAACGGGTGTCTTGCGGATCTTGTCTGTTGATCGTTCGGCTGGTTGCCGGCCGGCGGGTCAAGATCGGATAGTTTGTGGGGGTGGAGTCCGCGGGTCAGCCGAGCTACGAGGAGCTCGTGCGCCTGGTCGCGGACCAGGCCGC
NZ_KB893774	1144	ISFsp10	ISFINDER	1	800	FraBMG512__NZ_KB893774__ISFsp10__1144	1713	NZ_KB893774	17719	17843	2.01203e-13	78.0	8	132	125	0.073	GAGCGGCTGACGGCCCGGGTCGCTGAACTCGAACGCAGGCTTGGTGCGGACAGTTCGACGTCGTCGAAGCCGCCGTCGTCGGACAGCCCGTTCACGAAGGCACCGTCGCGGTCGTCGCGGTCGTC
NZ_KB893775	1146	FraDas_R_4	OVER20_GOOD_LOCX_TRANS	37	801	FraBMG512__NZ_KB893775__FraDas_R_4__1146	1587	NZ_KB893775	285	1325	0.0	1298.0	1	1041	1041	0.656	GTAACTGGTCAGGTACCGCTTTGATCTTTGGTTAGGTGGTTGCGGGCATCCAGGGGCGGCCCTCGGCGAGTTGGACGAGGGCGGAGAACTGGGGGATGCCGTGTTTGGTGGCGGTGGACAGGTAGCTTCGGATCGCGCAGAACTGGCGGGCGCCGGTGAGGGTGCGGAGACACCCGGAGACCTTCTGCCGCAGTTTGATCATGCGGATGTCGCGTTCCGAGCCGTTGTTGTCCGCGGGAACCCGCAGGTCACGGGTGAAGCGCAGGTAGTCGGTCTCGCGGTCGACGAGGCGGCAGGCCAGGGCGTGGCGTGGCGGGCGGCCATGAGTTTCGTGCCGCGGGGTGAGGTCTGGCTGATCCCGATGTGGGCGGCGTGGCGCAGCTGGCGGGTGTGGGTGGC…
NZ_KB893778	1156	IS1647	ISFINDER	2	802	FraBMG512__NZ_KB893778__IS1647__1156	878	NZ_KB893778	453	1090	1.7714e-35	162.0	1	638	638	0.727	GGATCGGGCGGTGTTCACCGCGGTGGTCTACGTGCTGACCTCGGGGTGTGCCTGGCGGCATCTGCCGGCCGAGTTCGGGGTGTCGGTGCCCACGGCGCACCGTCGGTTCCAGGCCTGGACCCGGGCGGGTGTCTGGCCCCGGCTGCATCGGAAGATCCTTGATCTGCACGGTGTGGCCGGGCAGGTCGACTGGTCGTCGGTGATCGTGGACGTGGCCAGCCTCCGCGCGAAAAAGGGGAAGCCTGACCGGTCCGAACCCGGTTGATCGCGGCAAACCGGGCTCGAAAATCCATGTCCTGACCGACGCGGACGGGCTGCCGCTGGTCGTGGCGGTCTCCCCGGCGAACCTGCACGACAGCGGGGCCTTCGTCCCGCTGGTGGCCAGTATCCCGGCGATCC…
NZ_KB893778	1157	ISFsp5	ISFINDER	4	803	FraBMG512__NZ_KB893778__ISFsp5__1157	1617	NZ_KB893778	1782	1909	8.3458e-40	176.0	78	205	128	0.079	GCCCGACCGGCGCCTGGCTCGGCTCCCGCAGACTCGTCTCCGTGGACGGTGTCCACCTCGACGCCACGGACACCGCCGAGAACGTCGAGGAGTTCGGCCGTTTCAGTAACAGACCGAAGACCGCCGCC
NZ_KB893778	1158	ISFsp5	ISFINDER	4	804	FraBMG512__NZ_KB893778__ISFsp5__1158	1617	NZ_KB893778	1705	1781	6.34304e-29	134.0	1	77	77	0.048	ACCAGCGACGAGCGGTCGCTCGCGGCCACGCTGTTCGACGCCTGCGAGCCAGGCGTGCTCCTCACCGCCGACCGCAA
NZ_KB893778	1159	Frapec_R_11	REMBX_TRANS_SCORE1000	8	805	FraBMG512__NZ_KB893778__Frapec_R_11__1159	1594	NZ_KB893778	9859	9905	1.55575e-07	54.0	1	47	47	0.029	GGCCGGGCCGGGCCGAGCCGAGCCGGCCCGCCCGGCGGCCGGGCGGC
NZ_KB893779	1163	ISFsp6	ISFINDER	1	806	FraBMG512__NZ_KB893779__ISFsp6__1163	1472	NZ_KB893779	1	285	5.78208e-107	424.0	1	285	285	0.194	CAATACCAGGAACTTAAGGTCTGATCGTGTAGGTTCTGGCTGTGCCGAGGCGTGGTCAGGTCAAGGAGAAGGCCGGGGACCGGTTGGTGGACCGGGTCGGGCTGGGGGTGCTGGCCGCGCAGTTCCCGGACGTGCTGGTCGACCGGGTGGTCGCGGAGGCGGGCCGGCGTGAGCGGCGGACGCGGGATCTGCCGGCGGCGTTGATGGTCCGCTATGTGGTCGCGTTGGCGTTGTTCCCCTCGGATGGCTACGACGAGGTGATGCGGCAGGTCAAGCTCGCCGACG
NZ_KB893779	1164	ISSdi1	ISFINDER	1	807	FraBMG512__NZ_KB893779__ISSdi1__1164	1789	NZ_KB893779	15787	15924	1.16258e-16	90.0	1	138	138	0.077	GCCGGGATCGAAGGAACCATCAACCAGGCCCTCGACGTCACCGGCCTGCGCAACGCCCGCTACCGCGGCCTGCCCAAGACCCGCCTCCAACACGCCTTCTCCGCCACCGCGGTCAACGTCATCCGCCTCGACGCCCAC
NZ_KB893780	1165	ISMsm3	ISFINDER	0	808	FraBMG512__NZ_KB893780__ISMsm3__1165	1695	NZ_KB893780	3807	3853	1.89529e-06	50.0	1	47	47	0.028	CGGCGCGGGCCAGCAGGAGGGCGGCGGCCTGGGCGGCGGCGGTGCGG
NZ_KB893780	1166	FraCcI3_R_6	REMBX_TRANS_SCORE1000	7	809	FraBMG512__NZ_KB893780__FraCcI3_R_6__1166	1560	NZ_KB893780	6742	6851	1.83658e-06	52.0	1	110	110	0.071	GGCGACCGGCGGGCCCGCCGCCGCCCGGCGAGCCGGGGCGTAGCCCCGGCCTGACGCGGGCCCAGGCGTGCGGGCGCGGGCGGGCCCCTGGGGCCGGCGGGACGCCGGCC
NZ_KB893780	1167	FraCcI3_R_6	REMBX_TRANS_SCORE1000	7	810	FraBMG512__NZ_KB893780__FraCcI3_R_6__1167	1560	NZ_KB893780	13351	13395	6.10637e-06	48.0	1	45	45	0.029	CGGGGTCGGCGAGCCGGCCGGCGACGGCATCGGCGCGGCGGCCGG
NZ_KB893782	1170	ISSdi1	ISFINDER	1	811	FraBMG512__NZ_KB893782__ISSdi1__1170	1789	NZ_KB893782	1	183	6.02787e-22	110.0	1	183	183	0.102	GCCGAGCAGGCCACCGACACCTGGAAGACCCGCTACGCCCTACGCGCCGGGATCGAAGGAACCATCAACCAGGCCCTCGACGTCACCGGCCTGCGCAACGCCCGCTACCGCGGCCTGCCCAAGACCCGCCTCCAACACGCCTTCTCCGCCACCGCGGTCAACGTCATCCGCCTCGACGCCCAC
NZ_KB893783	1173	Frapec_R_17	REMBX_TRANS_SCORE1000	31	812	FraBMG512__NZ_KB893783__Frapec_R_17__1173	1325	NZ_KB893783	1	303	3.20175e-104	414.0	1	303	303	0.229	GGCCGCACCGTCATCGCGATCGACCGGTTCTACCCGTCATCGAAGACCTGTTCGGTGTGCGGGTCGAGGGTGGGGAAGCTGCCGCTCGACGTCCGGGAATGGTCCTGCCATCGCTGTGGCACGGTCCACGATCGGGAGGTGAACGCGGCGACGAACATTCTGGCCGCGGGGCTCGCGGTTGCTGCCTGTGGAGAGGGAGTGAGACCACCTCGCTCCCAGGAGTGAGAGGCGTCCGTTGGTGAAGCAGGAACCTGTGTCGCGAGGTACAGGAATCTCCGGCCTTCAGGCCGGAGAGGATGTCAA
NZ_KB893783	1187	FraCcI3_R_4	REMBX_TRANS_SCORE1000	6	813	FraBMG512__NZ_KB893783__FraCcI3_R_4__1187	1695	NZ_KB893783	97625	97768	7.22996e-07	54.0	1	144	144	0.085	GGCCGCGGCCCGCCGACGGCGGCTACCGGCGCCCGGACCTCCAGGCCCGCTTCGAGGCGGCGTCCGAGGCCAGCCCGGCGACCGCGGCCGGCGAGGCCTGGGCGGCGCTGGAACGGACCGTCCTCGCCGACGCCGCCGTCCTGC
NZ_KB893783	1190	FraCcI3_R_6	REMBX_TRANS_SCORE1000	7	814	FraBMG512__NZ_KB893783__FraCcI3_R_6__1190	1560	NZ_KB893783	146995	147110	5.62066e-07	54.0	1	116	116	0.074	GGCGGCGTCGGTCACCACCGCGGCGGCCTCGAAGCGCCGGGCGCCGCTGGACGCCGCGGCCACGACCGCGGCCCGCAGCGCCGACGTCACGAGCTCGGGCCGGGCGTGCGCGACGG
NZ_KB893783	1191	FraCcI3_R_4	REMBX_TRANS_SCORE1000	6	815	FraBMG512__NZ_KB893783__FraCcI3_R_4__1191	1695	NZ_KB893783	173518	173623	5.38148e-07	54.0	7	112	106	0.063	TCGCCGGGACCGCCCTCAGGCGCCGGCCGCCGCGGCTGACCCACCCGGCGCCGGGCTCGTCGCGCCGGCCGCCGGCTCGCCCGCCGCCGGCTCGGCGGCGCGGGCG
NZ_KB893785	1209	FraCcI3_R_6	REMBX_TRANS_SCORE1000	7	816	FraBMG512__NZ_KB893785__FraCcI3_R_6__1209	1560	NZ_KB893785	10739	10828	1.16493e-07	56.0	1	90	90	0.058	GGCGGGCGGCAGCCGCCCGGCGGGGGCGCCGGGGGCGCCGGGGGCGCCGGGGGCGCCGGTGCCGGGGCGGGACCCGGGCGGCCCGCCGGC
NZ_KB893785	1210	ISFsp6	ISFINDER	1	817	FraBMG512__NZ_KB893785__ISFsp6__1210	1472	NZ_KB893785	12966	13238	1.13799e-96	386.0	1	273	273	0.185	CGGCTCTCCTTCACCCACACCGTCACCATCGTCCGGCGCCAGGTAGTACGCCGGGCGCTTTTCCCCCCTCCGACGGATGGCCCGTGTCCTGGCCGCGGTGACCGCTGAGATCGCCGAACACGTCCTACCGGAACGTCACCGCTCCAACCCCCGCGTCGTCCGCCGGGCCAACCGCACCCCGTTCCCCACCAAGAAGCCGATCGACAGACACCTCACAGGACCACCGCCCTCGGTCGTCACAGTACTGACCCGAACCTAAAGTTCCTGGTATTG
NZ_KB893786	1211	Frapec_R_34	REMBX_TRANS_SCORE1000	11	818	FraBMG512__NZ_KB893786__Frapec_R_34__1211	905	NZ_KB893786	3653	3687	3.13498e-07	52.0	1	35	35	0.039	GATCAGATCCGTACACCACGTCCCTGGACTCCACT
NZ_KB893786	1212	FraACN_R_3	OVER20_GOOD_LOCX_TRANS	4	819	FraBMG512__NZ_KB893786__FraACN_R_3__1212	789	NZ_KB893786	8247	8948	2.89578e-90	364.0	1	702	702	0.89	GTCGGGGCGCCATCGATGTGCCGCAACTATCCCGGGCTCGACCAGTTCCAATTGCTCCACGAACTTGGCCACCTCGGCACGGCTACGCGGCTGCGCGGCGATACCCCGGTCCCGGTAGGTCTCGGCGAGGAGACCGATGCTCTCCTCGGCGAAGTCGGCGGTCATCTGTGAGAGGGCCAAGTAACTGCCCGAGGGCAGCTCGTCCAGCAGGCGGCCCACCACACCGAGCGGGTCGGCCTCGTCGGGCACGAAATGCAACACCGCGATCAGCGTCAACGCCACCGGTCGAGACAGGTCTAACGTCTGCCGGACCTCATCCGAGGTGATGATTCGCTCCGGGTCCAGCAGGTCGCAGTCCAGATACGCGGTGCGCCCCTGAGGTGAGCTGGGCAGCAGCGC…
NZ_KB893788	1215	Frapec_R_18	ARB_TRANS	12	820	FraBMG512__NZ_KB893788__Frapec_R_18__1215	1226	NZ_KB893788	11565	11667	7.66031e-29	136.0	1	103	103	0.084	GATCAACGAGTACCGCAACGCCGCCTGACGACCTCCGCAGGCGATCACCGGGGCTGCAAAAGAGCAGCTCACAGGCCGCACCCGGATTTTGGAGCCCAACAGG
NZ_KB893788	1216	FraDas_R_4	OVER20_GOOD_LOCX_TRANS	37	821	FraBMG512__NZ_KB893788__FraDas_R_4__1216	1587	NZ_KB893788	11668	11784	1.81114e-27	130.0	1	117	117	0.074	GGACCCTACGGTCCGATCAACCACACCGCGTCAACACTCCCGGGTCGGCGAGCCATCGAACAGCCCCAGCCCGCCGTAAAACCAAAAACAAACGATCTACGAGGCCTGACCAGTTAC
NZ_KB893788	1217	FraDas_R_4	OVER20_GOOD_LOCX_TRANS	37	822	FraBMG512__NZ_KB893788__FraDas_R_4__1217	1587	NZ_KB893788	11785	11819	1.09421e-06	50.0	1	35	35	0.022	GGTCGACACCGGTAGCCGACTTCTGGCACCCCACA
NZ_KB893788	1218	Frapec_R_52	REMBX_TRANS_RATIO15	8	823	FraBMG512__NZ_KB893788__Frapec_R_52__1218	547	NZ_KB893788	12017	12098	3.09517e-12	74.0	81	162	82	0.15	CATCCACACCCACGTCCGCCTGCACTGGGGAATCGAGAACCGCCTCCACTACATCCGCGACACCGCCTGGCGCGAGGACGCC
NZ_KB893789	1222	FraDas_R_8	REMBX_TRANS_SCORE1000	45	824	FraBMG512__NZ_KB893789__FraDas_R_8__1222	1295	NZ_KB893789	3	81	1.65696e-10	68.0	3	81	79	0.061	TCCGCCAGTCCGTCGGCCGGACCGGGATCTGTTACGACAACTCGATGGCCGAATCGTTCTTCGCAACCCTGAAAAACGA
NZ_KB893789	1225	ISRhosp4	ISFINDER	1	825	FraBMG512__NZ_KB893789__ISRhosp4__1225	1349	NZ_KB893789	484	607	9.66457e-11	68.0	1	124	124	0.092	GGGCGGGGCACTGGCTGCTCGCGCGGCGCAACCGCGCCTCCGCAAGTTGGCCTACTACGTCTGCTACGGCCCGCGGCGCACCACCCTGGCCCAGCTCGCTCAGGTCGCCGGCACGCTGTGACGG
NZ_KB893789	1226	FraDas_R_1	ARB_MGE	3	826	FraBMG512__NZ_KB893789__FraDas_R_1__1226	2986	NZ_KB893789	9586	11010	0.0	2412.0	1051	2475	1425	0.477	GAGCCCGGTGACGAGAGATCGTGCGCCGTCTAACTCGGCGCCAGATCGCCCCCGCAGGGGGCAGAGGTTCGGGAGGAGGTTACCTCTGGGCCACCCGCCTTACCTGAACGGGAAACCGGGAGGGGACAAGAGCATGGCGGGAAAGCGCGGGGTGCCGTGAAGGCGCCGAAGGTACTGCCGTGCAAGGCCCGCGTGATATGGCGAAGGCCAGACTGCTTGAAGCCCAGTCTCCAGCGGTGCAAACGTCACACCTCCCGACACGGCGCCTGTTGTCGGGGCCGCCGGCATAGGAGCGATTCCGACTTTCGTCGCTCTGAACCCTTCCGGCCGGCGGGCGACGGGCAGCGAGCTCGTTCAAGGGGACGGACCGGGACGCCTACGTCACGCTCGATACGTCTG…
NZ_KB893789	1227	FraDas_R_11	ARB_MGE	3	827	FraBMG512__NZ_KB893789__FraDas_R_11__1227	1025	NZ_KB893789	8536	9524	0.0	1640.0	1	989	989	0.965	CCCCGGCAGGAAGCCGAGGAGATCAAGGACGAGATAGGGCGGTTCCTGCGGGAGGAACTCGCGTTGGAGCTGTCCCCGACCAAGACCGTGATCACACATGGGCGGACGCAGGCCGCCCGGTTCCTCGGCTACGAGATAGTGGTGTTACACGCCGACCACAAGCGCGATCAGCGTGGCCACCGCAGCATCAACGCGGCGATCGGGCTGAAAGTGCCGGTCGATGTCATCCGTGCCAAGTGCGCACCCTACCTGCACCACGGCAGGCCGATCCGGCGGACCGAACGTACCGTCAATACTGACTTCAGTATCGTCGCGCAGTTCCAAGCCGAGTTCCGGGGTGTCGCGGAGTACTACCGGTTGGCGTTCAACCGCCATCGGCTCGGCTACCTGAAGTACGTC…
NZ_KB893791	1235	FraACN_R_3	OVER20_GOOD_LOCX_TRANS	4	828	FraBMG512__NZ_KB893791__FraACN_R_3__1235	789	NZ_KB893791	7488	8207	8.51715e-91	366.0	1	720	720	0.913	GTCGGGCCGCCATCGATGCGCCGCAACGATCCCGGGCTCGACCAGCTCCAACCCCTCCACGAACCTGGCCACCTCGGCACGGCTACGTGGCTGTGCCGAGATACCCCGCTCCCGGTAGGTCTCTGCGAGAAGACTGATGCTTCCCTCGTCGAAATCGGCGGTTACCTGTGATAGGGCTAGGTAACTGCCCGAGGGCAACGCCTCCAGCAGGCGGCCCACCACAGCGAGTGGGTCGGCCTCGTCGGGCGCGAAATGCAGCACCGCGATCAGCGTCAACGCCACCGGTCGAGACAGGTCCAACGTGTCTCGGACCTCCGACGACGACAGGATCCGCTCCGGATTGAGCAGGTCGCAGTCCAGATAGGCGGTGCGCCCCTGCGGGGAACTGGTCAGCAGCGC…
NZ_KB893791	1236	FraEu_R_18	ARB_MGE	10	829	FraBMG512__NZ_KB893791__FraEu_R_18__1236	556	NZ_KB893791	10276	10314	4.83763e-06	48.0	1	39	39	0.07	GCGGCAGCCCGCGACACCCTCACCGCCCTCGACCACACC
NZ_KB893791	1237	ISSdi1	ISFINDER	1	830	FraBMG512__NZ_KB893791__ISSdi1__1237	1789	NZ_KB893791	10446	10545	1.73809e-12	74.0	1	100	100	0.056	ATGTCGTTGCAGCCGAAGGGGCTGCCGGAGATCCCGGCGCAGACGGTGGCGGTCGCGCGGGCGGCGTTCCCGCGGGGGACGTTGGCGATGCGGCTGCGGG
NZ_KB893793	1248	Frapec_R_11	REMBX_TRANS_SCORE1000	8	831	FraBMG512__NZ_KB893793__Frapec_R_11__1248	1594	NZ_KB893793	1862	1901	1.19758e-07	54.0	1	40	40	0.025	GCTGATCGACCAGTACGCCCTCGCCGCGGTGGGGGCCGGC
NZ_KB893794	1263	FraCcI3_R_6	REMBX_TRANS_SCORE1000	7	832	FraBMG512__NZ_KB893794__FraCcI3_R_6__1263	1560	NZ_KB893794	165575	165692	1.64461e-07	56.0	1	118	118	0.076	GCGGCCGGCCCGGCAGCACGGCGCCAGCGGGCCCGCGCGGCGGCCGGCACGCCCGCGGCCGCGGGCGCAGGCGCAGCCGGAGCCGGAGCCGGAGCCGGGGGGTCCGACCTGGCCGGCG
NZ_KB893797	1269	ISStsp2	ISFINDER	0	833	FraBMG512__NZ_KB893797__ISStsp2__1269	1752	NZ_KB893797	7699	7921	3.20389e-20	104.0	1	223	223	0.127	AGCACCGGCTGTTCTCCCGGATCACCGCGAACTGGCGTGGCCGGCCGCTGACCACTTTCCAGACCATCGTCAGTCTCATCGCCAACACGACGACCACCACCGGCCTCACAGTCCGCTGCGAGCTCGATCCCGGCGACTATCCCACCAAGGTCAAAGTCACCACACAGGACAGGGAGAGAATCCCGATCAACAGACATGACTTCCACGGAGACTGGAACTACAC
NZ_KB893800	1271	FraCcI3_R_4	REMBX_TRANS_SCORE1000	6	834	FraBMG512__NZ_KB893800__FraCcI3_R_4__1271	1695	NZ_KB893800	6606	6654	7.12409e-06	48.0	1	49	49	0.029	GCGGCGGCCGGCGGCGGCACAGCGCCCGCGGGCGGGGCGGCGGCGCGGC
NZ_KB893803	1273	Frapec_R_20	ARB_TRANS	14	835	FraBMG512__NZ_KB893803__Frapec_R_20__1273	1194	NZ_KB893803	276	414	5.00133e-50	214.0	1	139	139	0.116	CGCGGCCGCGTGACCTTCAACCACCCCGGCCCGACCACCCCATCGCCGACCTGACCAAGAAACAGATCAAACGCCGACCCGTCCTCGGCGGCCTGATCAACGAATACGAACAAGCCGCCTAAAACCCCAGGTCGACACC
NZ_KB893803	1274	IS6120	ISFINDER	0	836	FraBMG512__NZ_KB893803__IS6120__1274	1486	NZ_KB893803	416	523	1.69907e-19	100.0	2	109	108	0.073	GTCGCTGATCGACGAGATCGTCCGCGAGGGCGCCCGGCGGATGCTCGCCGCCGCGCTGGAAGCCGAGGTCGACGCCTACATCGCCGAGCTCGCTGACCAGCGAGACGA
NZ_KB893803	1276	ISFsp3	ISFINDER	0	837	FraBMG512__NZ_KB893803__ISFsp3__1276	2209	NZ_KB893803	596	2694	0.0	1826.0	14	2112	2099	0.95	GGGTGATCACTGTGGAGGACTGGGCCGAGATCCGGCGGCTGCATCGGGCTGAGGGTGTCTCGATCAGCGAGATCAGCCGGCGGTTGGGGGTCGCGCGGAACACGGTGCGCCGCGCGCTGACCTCGGATCGGCCACCGCGCTACGAACGGGCGCCGCGTCCACGGTTGACCGACGCGGTTGAGCCGGCGGTGCGGGCGCTGCTGGCCGAGTATCCACGGATGCCCGCCAGTGTGATCGCGCAGCGGATCGGCTGGACGCATTCCCGTTCGATCCTGCGGGACCGGATCAGCCAGATCCGTCCCGAGTACGCCGGGGTCGACCCGGTGGACCGGGTGGTCTACGAGCCGGGACAGGTCGCGCAGTGCGATCTGTGGTTCCCCGAGCCGCGGATCCCGGTCG…
NZ_KB893803	1279	Frapec_R_35	REMBX_TRANS_RATIO15	0	838	FraBMG512__NZ_KB893803__Frapec_R_35__1279	896	NZ_KB893803	6652	7055	7.87757e-120	472.0	1	404	404	0.451	CCGCCAGTCTGTCGGACAACGCCCTGGGTATACGGCTACTCGACCAGGTCACAGACACCTACCGGGCGATCTCCAAGACCTGGGTCGACAAAGGCTTCAAGAACACCGTGGTCGAGCACGGGGCCACCCTCGGTGTCGACGTCGAGGTCGTCTCCAGAAACACCGGGGCCCGCGGTTTCCACGTCGTGAAACGGCGTTGGGTCGTCGAGCGGACTCTGGGCTGGCTGATGTTCCACCGCCGTCTGGCCCGTGACTACGAGACCCTGCCCGCCAGCTCCGAAGCAATGATCCACATCGCCATGATCGACAACACGGCCAGGCGCGTAACGGGCGAATCGACACCAACCTGGCGAGATTCTCAATAGAAGAGAAGCCGCAATCAAGTCAAATCAAACATCC…
