# Supplementary material for: Candidatus Frankia Datiscae Dg1, the Actinobacterial Microsymbiont of Datisca glomerata, Expresses the Canonical nod Genes nodABC in Symbiosis with Its Host Plant
Source: PLoS One. 2015 May 28;10(5):e0127630. doi: 10.1371/journal.pone.0127630 (PMC4447401; doi:10.1371/journal.pone.0127630)
Supplement: S2 Table — (ZIP) [file pone.0127630.s008.zip › frankia_csvs_is_hits/drafts_all_contigs_one_file/FraCN3.csv]

contig	contig	number	name	classification	high_hits	uberkey	identifier	org_len	contig	hit_start	hit_end	expected	score	query_start	query_end	len_seq	frac_of_seq	seq
NZ_AGJN01000001	4	FraCcI3_R_6	REMBX_TRANS_SCORE1000	7	839	FraCN3__NZ_AGJN01000001__FraCcI3_R_6__4	1560	NZ_AGJN01000001	31241	31303	2.51314e-07	54.0	1	63	63	0.04	GCGGGCGGGTCGGCGGGCGCCACCGACGGCGCCTGCGGCGGCGTCGGCGTCGGCGGCCCGCCG
NZ_AGJN01000001	6	FraACN_R_5	ARB_MGE	8	840	FraCN3__NZ_AGJN01000001__FraACN_R_5__6	572	NZ_AGJN01000001	35744	36295	6.06459e-85	344.0	1	552	552	0.965	GTGGACGTGGAGGCTGCTCCGCTGGAGGTGTTGGAAGGGGAGATCGTCGCGTGGGCAGGACGACTCGCGGCGGCGACCTGCGGCTGGTTGGTGATGGTTGCGGCGTTCGACCGGCGGGGTGGCTGGTCGGGGCAGGGGTTCTCGTCCTGCGCGCACTGGCTGGCGTGGCGCTGTGGGCTCGCGGCGCGCACCGCCCGGGAGCACCTGTCCGTCGGGCACGCGCTGGAGACCTTGCCCGCGATGCGGGCGGCGTTCGCGGCTGGACGGCTGTCCTATTCGAAGGTGCGTGCGGTGACGCGGGTCGCCGAGCCGGACAGTGAGACGGCCTGGCTGAACCATGCGCTGTGCTGCACGGCGGCGCAGTTGGAGAGACTCGCGGCCACCTGCGAGCGGCTGACC…
NZ_AGJN01000001	11	Frapec_R_7	BLASTN_CLOSEIS_NOHIGH	0	841	FraCN3__NZ_AGJN01000001__Frapec_R_7__11	1702	NZ_AGJN01000001	50019	50094	2.65043e-08	58.0	1	76	76	0.045	CCGGCCCCGCCGTCGCGACCTGGCCGAGTGCCGTCCCGAGCGCCCGGGTTCTGGGCGCGCTCGTCGCCCTCGGCCT
NZ_AGJN01000001	24	ISSav6	ISFINDER	0	842	FraCN3__NZ_AGJN01000001__ISSav6__24	1244	NZ_AGJN01000001	129674	129914	1.69282e-30	142.0	1	241	241	0.194	AGGGGGAGCGCTGACCATGGTGGATGTCCGAGTTACGTACGATCAAAAGGCGAATGCGGCATACGTCTACCTCGTTGAGCCGCAAGAGCGCCAGAGGGTGGCGCATATGTATCCCTGTGATCCTGTCAAAGTCGGGGGAATGATTAATCTTGACTTTGACGAGAATGGGCGCCTCCTCGGTATCGAGGTGCTGGCGGCCAGTTCGAAACTTCCTCTGCACTTGCTAGAAGCGGCGGAACGA
NZ_AGJN01000001	26	ISFsp5	ISFINDER	4	843	FraCN3__NZ_AGJN01000001__ISFsp5__26	1617	NZ_AGJN01000001	147116	148630	0.0	1316.0	1	1515	1515	0.937	ACAACGCGCTCCGTCGGCGCGTTGATCCTGGTCCTCGTAGAATGGGTGGTGTGGCGCGTCTTTCGGAGACCTTTGAACTACCTGCGGTCGCTGGCGATCGGTTGACAGATCGGATTTCGATCGGTGTTCTCGCGCGGGTCGTTCCACGGGATGTCGTCGACGAGGTTCTCGCCGAGACGCGTCGGTTGGAACAGCGGACGAGGTCGCTGCCGGCGAGGGTCGTCGTCTATTTCACGATGGCGATGTGCCTGTTCTTCGAGGACGACCGCGAAGAAGTGATACGCCGACTCGTCGGAACCTTGCGGTGGCTGGGCTCGTGGAAGACGGAGTGGAAGATCCCGACGACAGGGGCGATCTCCCAGGCCCGGGTACGGCTGGGCGCGGAGCCAGTGAAACTGC…
NZ_AGJN01000001	31	FraCcI3_R_6	REMBX_TRANS_SCORE1000	7	844	FraCN3__NZ_AGJN01000001__FraCcI3_R_6__31	1560	NZ_AGJN01000001	284228	284314	3.88662e-07	54.0	1	87	87	0.056	GCCGCGGCAGCGCCGGCGCCGGCGCGGCACCGTCGCCACGACCACCGGCACCGCCGGCGCCGGTGCCGGTGCCGGCGGTACCGCCGG
NZ_AGJN01000001	47	FraACN_R_3	OVER20_GOOD_LOCX_TRANS	4	845	FraCN3__NZ_AGJN01000001__FraACN_R_3__47	789	NZ_AGJN01000001	330795	330843	1.67543e-07	54.0	1	49	49	0.062	GGGTGTCGCCGCGCCCGCCGCGGCGCGGCGCAGTCGGGGCGCCAGCAGT
NZ_AGJN01000002	56	ISArsp6	ISFINDER_NOFULL	0	846	FraCN3__NZ_AGJN01000002__ISArsp6__56	26712	NZ_AGJN01000002	38429	38519	1.10613e-20	104.0	1	91	91	0.003	GGCGACGTCGGTGCCGGAGCGGCCCATCGCGATGCCGATGTCGGCGCGGCGCAGGGCAGGGGCGTCGTTCACGCCGTCGCCGGTCATGGCG
NZ_AGJN01000002	57	FraCcI3_R_19	REMBX_TRANS_SCORE1000	17	847	FraCN3__NZ_AGJN01000002__FraCcI3_R_19__57	826	NZ_AGJN01000002	56879	56943	2.16114e-08	58.0	1	65	65	0.079	AGTTCGTAGTGCCCGCGGCGAACCTTCTGAACGAAAACGTGCCCGGATCCGATCACCTGGCGGAC
NZ_AGJN01000002	59	Frapec_R_20	ARB_TRANS	14	848	FraCN3__NZ_AGJN01000002__Frapec_R_20__59	1194	NZ_AGJN01000002	59233	59339	1.55338e-32	148.0	1	107	107	0.09	GAACGGATCAAGCGTCGGCCCGCCCTCGGAGGGCTGATCAACGAGTACGAACGAGCCGTACAGAAGCCCAGCTCAACGCAGGTGGCCGAGTCCTGGCACCCCACAGG
NZ_AGJN01000002	60	Frapec_R_20	ARB_TRANS	14	849	FraCN3__NZ_AGJN01000002__Frapec_R_20__60	1194	NZ_AGJN01000002	66339	66395	1.76821e-08	58.0	1	57	57	0.048	ACGACGACCCCACCGCAGCCGTAATCTCCGGCCTCGACGGCCCGACCACCCCGTCGC
NZ_AGJN01000002	65	ISSav7	ISFINDER	0	850	FraCN3__NZ_AGJN01000002__ISSav7__65	2992	NZ_AGJN01000002	105556	105619	2.11203e-08	58.0	1	64	64	0.021	CGCCCGCGGCGATCGCGTCGTCGGCACCGTCCGCGACCCCGCCAAGGTGAAGGACCTGACCGAC
NZ_AGJN01000002	66	ISArsp4	ISFINDER	2	851	FraCN3__NZ_AGJN01000002__ISArsp4__66	1400	NZ_AGJN01000002	115138	116374	0.0	860.0	1	1237	1237	0.884	GCGAAGGCGCGGGGGCTGGCGCTGACCGGGCCGGACGGTCTGTTGAAGCTGTTTACCAAGAGTGTGTTGGAAACGGCGTTGGCCGAGGAGATGACCGAGCACCTCGGCCATGAGAAGAACCGCGCCCCGGTCGAGCGGGAATCGACGAACGTGCGGAACGGCAGCCGGTCGAAGACAGTGGTTTCCGAGGCGGCTGGCGAGGTGGAGATCGCCGTTCCGCGGGACCGGGAAGGGACGTTCGAGCCGCAGATCGTGAAGAAGCGGCAGCGGCGTCTCTCGGGTGTCGACGAGATCGTGCTGTCGCTGTATGCGAAGGGGCTGACGACAGGGGAGATCTCGGCGCATTTCGAGGAGATCTACGGGGCGTCGGTGTCGAGGGAGACCATCTCACGGATCACC…
NZ_AGJN01000002	67	ISFsp15	ISFINDER	3	852	FraCN3__NZ_AGJN01000002__ISFsp15__67	1695	NZ_AGJN01000002	127113	127204	1.90026e-11	70.0	1	92	92	0.054	CCCGGAGGCGGACCGGGCGCCTGCTCCCCGGACGACTGCGCGGTACCCGCGGCTACACCAGGCCAGACCGCCAAACTCCACATCAACAAGGG
NZ_AGJN01000002	77	Frapec_R_34	REMBX_TRANS_SCORE1000	11	853	FraCN3__NZ_AGJN01000002__Frapec_R_34__77	905	NZ_AGJN01000002	186425	186506	3.58765e-07	54.0	1	82	82	0.091	GGCGCCAGCACCGCGCCCGCGGTGCCCGCGACGCAGATGGCCGCGATCGTGATCCGTCCGACGACCCGGTGTAGCCCGGCCG
NZ_AGJN01000002	80	FraEu_R_9	GOOD_NX_LOCAL_IS	26	854	FraCN3__NZ_AGJN01000002__FraEu_R_9__80	1021	NZ_AGJN01000002	202862	203671	5.31978e-88	356.0	54	863	810	0.793	CTACGACGACATCCGCCCGGGCTGCTTCGAGCAGTCCGCGCGGCTGGCGGACATGGACGCCAACCACACCGAGGCGTCCCTGGCCTTCCCGACGTTCCCGCGGTTCTGCGGCCAGACGTTCCACGAGTGCGCCGACCGCGAGCTGGGCCTGGCCTGTGTCCAGGTCTACAACGACTGGATGATCGACGAGTGGTGCGCTGGCGCGGGCCACGGCCGGCTCATCCCGCTGACCCTGATCCCGCTGTGGGACCCCGAGCTCGCGGCCGCCGAGGTCCGCAGGTGCGCCGCCAAGGGCTCCTACGCCATCGCTTTCTCCGAGAACCCGACCCGGCTGCGGCTGCCGAGTATCCACACCGGCCACTGGGACCCTCTCTTCGCGGCCTGCGAGGAGACCGGCAC…
NZ_AGJN01000002	87	FraACN_R_3	OVER20_GOOD_LOCX_TRANS	4	855	FraCN3__NZ_AGJN01000002__FraACN_R_3__87	789	NZ_AGJN01000002	220756	221499	2.5666e-91	368.0	13	756	744	0.943	AGGGTTTGCGGGCGACGCCGCCATAGCCGCCGATCACCGTGTCCGACGGCGGCGCCAGGTCGGGATGCCAACGGTCGAGGGCGACCACGCCGGGCTCAAGGAGATCGTGTCCGGCGAACAGACGGGTGATCTGGTGGTGATCGCGGGCGACCATCGGGATGCCGCGCTGCTGGTACGCCGCCGCGACGGTGTCCAAGGCGGGGTCAAGATCGTTGGCGATGTGTGTGATGGTCAGGTAGCTGCCCGCCGGCAGCCGCTCCATCAGGGAACATACGATGTCGAAGGCCTCGGTATCGTCGGGAATGAAGTGCAGAATCGCGATGAGCGAGAGAGCGACGGGCTCGGTGAGATCCAGGGTGGACTGGAGAAGATCGGATACCAGAATCGCCGCCGGATCGC…
NZ_AGJN01000002	93	Frapec_R_20	ARB_TRANS	14	856	FraCN3__NZ_AGJN01000002__Frapec_R_20__93	1194	NZ_AGJN01000002	230845	231080	1.30189e-73	302.0	221	456	236	0.198	GTGGACCACCCAGCAAATCCGTGACCTTCTCATGGACCTCGGGGACCGCGCAGCCGAGTTCCGGTTCCTGATCCGGGACCGCGCCTGACAGTTCACCGCCTCGTTCGACGGCGCCCTCGCCGACGCCGGCATCACCCCGATCAAGATCCCACCACGGGCTCCTCGAGCGAATGCCTACGCAGGGCGTTTCGTCCGTACCGTGCGGGCCGAGGTCACCGACCGCATGCTGATCTTCG
NZ_AGJN01000002	95	Frapec_R_20	ARB_TRANS	14	857	FraCN3__NZ_AGJN01000002__Frapec_R_20__95	1194	NZ_AGJN01000002	230681	230841	4.38281e-31	144.0	57	217	161	0.135	GCTGTCGGCATGAAGGTCGCGGTGCTGCGCCATACTCGACCTCGGCCGAGGTGGGACTGGGCGGACCGGTCCGTGCTCGCCGCGCTGATCCGACTCATGCCGTGAGGGCTTCGGCGGCACCGGCTGATCACTCCTGGCACCGTTCTTCGATGGCACCGCCG
NZ_AGJN01000002	97	Frapec_R_20	ARB_TRANS	14	858	FraCN3__NZ_AGJN01000002__Frapec_R_20__97	1194	NZ_AGJN01000002	230625	230672	7.80466e-13	74.0	1	48	48	0.04	CCTGCGGGGTGCCAGAAGTCGGCCGGGGCTGTGACCTGGGCTGATGCG
NZ_AGJN01000002	110	ISArsp6	ISFINDER_NOFULL	0	859	FraCN3__NZ_AGJN01000002__ISArsp6__110	26712	NZ_AGJN01000002	280146	280273	8.80244e-18	94.0	1	128	128	0.005	GCAGGTCGCCGCGTACCAGGGTGATGTCGGCGGCCTCGATCGCGACGTCGGTACCGGTGCCCATCGCCAGGCCCAGATCGGCCTGGGCCAGCGCGGCGGCGTCGTTGACGCCATCGCCGACCATCGCG
NZ_AGJN01000002	111	FraCcI3_R_6	REMBX_TRANS_SCORE1000	7	860	FraCN3__NZ_AGJN01000002__FraCcI3_R_6__111	1560	NZ_AGJN01000002	289943	290017	9.0796e-08	56.0	1	75	75	0.048	CGCGGGCGGCGGCCGGGGCGGCGGTCGCGGGCGGCGCGGGGCGGACGCGGACGACCGCGGCGTCGGAGGTCGCGG
NZ_AGJN01000002	112	ISArsp6	ISFINDER_NOFULL	0	861	FraCN3__NZ_AGJN01000002__ISArsp6__112	26712	NZ_AGJN01000002	295911	296163	1.786e-30	142.0	1	253	253	0.009	GCGCATCAGGACCACGTCGGCGGTTTCGATCGCCACGTCGGTGCCGGCGCCGATCGCGATGCCCAGGTCGGCGCCCGCCAGCGCCGGCGCGTCGTTGACGCCGTCGCCGACCATCGCCACCCGCCGCCCGGCCTGACGCAGCTCGGCGACCTTGGCCGCCTTGTCGCCGGGGAGCACCTCGGCGATGACGGTGTCGATGCCGAGCTGTCCGGCGATCCGCCGCGCGGTCGCCTCGTTGTCGCCGGTGAGCATG
NZ_AGJN01000002	113	ISArsp6	ISFINDER_NOFULL	0	862	FraCN3__NZ_AGJN01000002__ISArsp6__113	26712	NZ_AGJN01000002	296964	297034	2.01588e-09	62.0	1	71	71	0.003	GTTGGCTCGCCCCAGCTGGTCAGCCAGCCGGTCATCGTCGTGATCTCCGGGGCCTGGGCCTCGCGGATCTT
NZ_AGJN01000002	117	Frapec_R_20	ARB_TRANS	14	863	FraCN3__NZ_AGJN01000002__Frapec_R_20__117	1194	NZ_AGJN01000002	311667	311815	3.89309e-42	184.0	1	149	149	0.125	CTCTACCTGATCTTCGTTCGGGTGTGTGGCTGGCTGACGCTGCTCGGTCGTTCATCGGCGTCCAAAGGACATCGAGTTGCTCGTCCTTCGGCACGTGGTCGCAGTGCCGCGACGCGCCCAGCCCAAGCCGCGGTGGAACTGGGCGGACC
NZ_AGJN01000002	121	ISFsp15	ISFINDER	3	864	FraCN3__NZ_AGJN01000002__ISFsp15__121	1695	NZ_AGJN01000002	315928	316568	1.11642e-164	638.0	1	641	641	0.378	GGGCTTTCATGGTGGTGATCGGGTGGTGGGTGTGTCGGGAAAAGGAAAGTGCTCCTGAGCTGGGAGGATCGGGCTTGCTGAGGGCCTGAATCCTGTCCGAACCAAGGAGCACCTTCATGGTGCAGAGTACCGGTGTCTATCCATCCGTCCGTGTCGATGTGGCTGGTCGCGGCGTCGTGTCGGTGGCTGGGGCGGTGTTGTTGACCGAGACGGTCCGTGTCAGCGGGCTGGGTCGGCTGTTGTCAGTAGCGCTCGGGCCGTGGCGTTCGCCGCTGGCGGTCCATGATCCGGCGAAGGTGTTGCTGGATCTGGCCGTGATGTTGGCGCTGGGCGGGGACTGCCTCGCGGACATCGCCCTGCTGCGCGCCGAGCCGGAGATCTTCGGCCGGGTGGCGTCGG…
NZ_AGJN01000003	123	FraACN_R_3	OVER20_GOOD_LOCX_TRANS	4	865	FraCN3__NZ_AGJN01000003__FraACN_R_3__123	789	NZ_AGJN01000003	9175	9951	0.0	832.0	1	777	777	0.985	ACGCCGCCGTAGACGCTGACCTCAGCGTCGGTCAGACCCGCCGGGACGGCGCCGTCGGGCCGCCACCGGTGCGCGACCTGTATCCCGGGCTCGACCAGGTCGAGACCCTCGAAGAACCGGGCAATCTCGCCGCGGCCGCGGGCCTGCGCGGGGATTCCCCGACTGCGATAGGTCTCGATCAACTGGGTCCAGGTCTCGGGCGCGTAGTCGCCGGTGACATGGCTGATCACCACATGGCTGCCCGACGGCAGCGCGTCGAGCAGCCGCTGCACGATGCCGTACGGGTCGTCGGCGTCCGGGAAGAAGTGCAGGATCGCGACGAGCGACACCGCGACCGGCCGGGTCAGGTCGATGGTGTCGCGCAGCTCGGCCGACGTGAGGATCGCCTCGACGTCACGC…
NZ_AGJN01000003	126	ISMsm6	ISFINDER	0	866	FraCN3__NZ_AGJN01000003__ISMsm6__126	1765	NZ_AGJN01000003	14909	15344	3.64456e-42	186.0	1	436	436	0.247	GGCGACGAGGTGTTCCGGGATCTGGTGATCGCCCGGCTGGTCGAGCCGACGTCGATCCTCGACACCGGCCGGGTGCTGGTCGATCTCGGCGTCACGCCGGCGAGCGAGAAGACGATGCGCCGCACGCTGCTGCGCGCGCAGCGCGATGGCCACCGCGACCGGCTCGCCGGGCTGTGTTTCACCCACGCCCAGGCCAGCGGTGATGTCTCGTTGTGTCTCTACGACGTGACCACGCTCTACTTCGAGGCGGAGAACGAGGACGACCTGCGGAAGGTCGGCTATTCGAAGGAACGCCGCGTCGACCCGCAGATCGTCGTCGGCCTGCTCGTCGACCGGTATGGCTTCCCGCTCGAGATCGGCTGCTACGCGGGCAACAAGGCCGAGACCGCGACGATCCTG…
NZ_AGJN01000003	127	FraACN_R_3	OVER20_GOOD_LOCX_TRANS	4	867	FraCN3__NZ_AGJN01000003__FraACN_R_3__127	789	NZ_AGJN01000003	15463	16202	1.29699e-145	568.0	1	740	740	0.938	GGCGTCGGTCAGCTCGCTGTCTGGTGCGTCATTGTCGGGTTGCCAGCGGTGCGCGACGGTGAGCCCGGGCGGGGCCAGGTCGAGGCCGGTGAAGAAGCGTTCGACTTCGGCCAGGCTGCGTGCTCGGACGGAGATGCCACGGGCCTGGTAGACGGCCGCGGCCTTGTCGGCCTGCTCGGGGGCGAAGTCGGCGGTGGCGTGCGTGAGGACCAGGTGGCTGCCGTCGGGCAGCGCGTCGAGCAGCGTCTGAACGATGCCGTAGGGGTCGTCGGCGTCGGGGATGAAATGCAGGATCGCGTTCAGGGACAAGGCGACCGGGAGGGACAGATCGAAGGTGTCACGTACCTCGGCGGAGCCGAGGATCTTCTCCGGGTCGCGTAGGTCGGCGTCCAGGTAAGC…
NZ_AGJN01000003	128	FraDas_R_5	REMBX_TRANS_RATIO15	21	868	FraCN3__NZ_AGJN01000003__FraDas_R_5__128	1429	NZ_AGJN01000003	28644	30020	0.0	1760.0	1	1377	1377	0.964	TGTAAGAACAACGGTGTAACTCCCCTGTGACACTCTGTGCATCTGTGCAGGTAGAGGAGACACCAGATGACCGACACGATGGCTGACACGGCGGCTGGGGCGATCCCGGTCAGACCGGTGGATGGCGATGGGGCGCCGGCGGGCGTGGTCGTGGACGAGGCGCTCGCGCAGAGCCTCGTGGAGAAGGCCCGGGTTGAGGGGCTGTCGCTGACGGGGCCGGGCGGGCTGCTGGGCACCCTGACGAAGATGGTCCTGGAGAAGGCCCTCGCCGCCGAGCTGAGCTCGCATCTGGGCTACGAGGCCCACGACCCGGCCGGCCGTGACGGCGGGAACTCCCGTAACGGCACTCGAACGAAGACCGTGGTCACCGAGATCGGACCGGTCGAGATCGACGTGCCC…
NZ_AGJN01000003	130	ISArsp6	ISFINDER_NOFULL	0	869	FraCN3__NZ_AGJN01000003__ISArsp6__130	26712	NZ_AGJN01000003	33787	34389	7.54955e-135	528.0	1	603	603	0.023	GGTCGGCCGTGTAACGCGAGCCGTGTACGCGTCTATGTCACGCACACCCCCGTTCACGTTACGATCCGATCATGCGCGTCGGCTATGGACGGGTCTCCACCCGCGGCCAGCACCCCGATGCCCAACATGACGCTCTCCAGTCCGCCGGCTGCGACGAGATCTTCATCGACAAGGCCTCTGCAAGCTCGCCCGCCGTCCTGAGCTCGACAAAGCGCTGCTGAGCGCCAACCGGGCCGGCGACCAGCTCGTCGTCACCAAGCTCGACCGGCTCGGCCGCTCCCTGGAGCACCTCCTCGAACTGTCCGCCGATCTGCATGCCCGCGGCGTCCAATTGGTCGTGCTTGACCAGGGCATCGATACCTCCGCCGCGATTGGCCGGATGTTCTTCCAGATCCTCGG…
NZ_AGJN01000003	155	IS881	ISFINDER	0	870	FraCN3__NZ_AGJN01000003__IS881__155	3033	NZ_AGJN01000003	58788	58907	3.94832e-09	62.0	1	120	120	0.04	GTTCGCTCACTGGCAGCTCGGACTGCGACCGACGGCTGGATGACGGGAGCCGGATGAGGCGAGAGCCTCACGTCCGGATCTACCAGCGTCGAGGGGTGAGACTCCCCTCGACGACTCACC
NZ_AGJN01000003	156	ISAau4	ISFINDER	0	871	FraCN3__NZ_AGJN01000003__ISAau4__156	3898	NZ_AGJN01000003	66750	67244	1.66075e-15	88.0	1	495	495	0.127	GTGCCGGTTGAGTTCTTAACTGATGAGCAGGCCGAGGGGTACGGGAAGTTCACGGAGGTGCCTACCCGTCCGGAGATGGAGCGGTTCTTCTTCCTGGACGACGTGGACCGGGACCTGATCGCGCTGCGGCGGACGCGGCATCACCAGCTCGGCTTCGCGGTGCAGATGTGCACCGTCCGCTATGTGGGCCGGTTTCTGCTGGACGATCCGTTGGACGTGCCCTCGTCGGTGGTTGAGCACCTGGCCGCTCAGCTGGGGATCGACGATGCGTCGTGCGTGACGCGGTACACCGAGCGCCGGCGGACGGTGTACGACCATGCATGGGAGATCCGGGACGCCTACGGCTACCACCCGTTCGAGGACGCGGAGTGGGGCCGGAAGTTCCGTTCGTTCCTGCAT…
NZ_AGJN01000003	159	ISFsp11	ISFINDER	2	872	FraCN3__NZ_AGJN01000003__ISFsp11__159	1836	NZ_AGJN01000003	88271	88834	2.02239e-78	320.0	1	564	564	0.307	GCTGGGCGAGGGCTGGGCGCAGGTGTGGGACGTGCTGCCGGCGCTGCTGGAGAAGGTGCACCAAGTGCTGCCGCGGCGGTGCTGCTGCTGCTGCGGGAAGGTAACCACCACCGAAGCGCCGTTCGCCCGGCCAGGTCGTGTGCCTATGGGCCGAACCTGAACGGCGTGGCGGTGCTGCCGGCCTCGGGGGGCAACGTGCCCGTCGAGCGGGCCGCGGGGCTGGCCGACGGGCTGCTGCGGGAGGCAGTGTCGTCCGGGTTCGTCGCCCGCGCGAACGCCCAGCTCGCCGAACAGTTGGCCGCCGCCGGGTTCGACGCGGCGATGAAAGCGGCGCTGGCGCCGAGCCGGTGCTATGCGCGGACGAGACACGAGACACCGGTCAACCTGTCGCACAAGGAT…
NZ_AGJN01000003	160	IS1141	ISFINDER	0	873	FraCN3__NZ_AGJN01000003__IS1141__160	1588	NZ_AGJN01000003	98036	98714	4.16273e-31	146.0	1	679	679	0.428	CTCGACGCTGGCCGGTACTGGTGCTCGCTGTCGACGATGTACCGCATCGCGCGTGCGGCCGGGCAGACCCGGGAACGTCGCGCGCTGGCGACCCACCCGCCGCGGGTCCGCCCCGAGCTGACCGCGACCGGCCCCGACCAGGTCTGGTCGTGGGACATCACCGCGTTGAAAGGACCCGAGAAAGGAGTCTGGTACAGGCTCTACGTCGTGCTCGACATCTACTCCCGGTACGTTACCGGCTGGCTGGTGGCCGCCGGCGAGGATGCCGTGGTCGCGAAGGACTTCCTCGCCGCCGCCATTGCCCGGAACGGAGCCCCGCCCCGGGCGATCCATGCGGACCGCGGTGGGGTGATGGTTTCGAAGCCGGTATCCGAACTCCTTGTCAACCTTCATGTCCAC…
NZ_AGJN01000003	161	ISAar44	ISFINDER	0	874	FraCN3__NZ_AGJN01000003__ISAar44__161	1599	NZ_AGJN01000003	100581	100636	2.23607e-13	76.0	1	56	56	0.035	GCTCGCGACGACCGAGACCGCGCTGGATATCATGGGAAAAGCACACGCGCTCTTGG
NZ_AGJN01000003	162	IS1141	ISFINDER	0	875	FraCN3__NZ_AGJN01000003__IS1141__162	1588	NZ_AGJN01000003	100748	100893	9.94828e-12	72.0	6	151	146	0.092	CGGCGGGTGTTCAGCGCGGCGTACAAGTTGCGGATCATCGCCGAGTACGAGAACGCCCCGCACGGAGAGAAAGGCGCGATCCTGCGCCGGGAGGGTTTGTTCTCCTCGCATGTGGTGGAGTGGACCCGGGCCCGTGACGCGGGTGC
NZ_AGJN01000003	167	IS881	ISFINDER	0	876	FraCN3__NZ_AGJN01000003__IS881__167	3033	NZ_AGJN01000003	104721	104938	1.51556e-11	72.0	1	218	218	0.072	CTTGCCCGGTGGGCCATGCGGAAGTACAAACGGCTGCACCGCAGCTGGCGACGGGCACGCAGACTCCTGGGACAGGTCGCACGACGCGACCCAGGGCTGTTCGCCCACTGGCAGCTCGGACTGCGGCCGAAGGCTGGATGACGGGAGCCGGATGAGGCGAGAGTCTCACGTCCGGATCTACGAGCGCCGAGGGGTGAGACTCCCCTCGGCGACTCACC
NZ_AGJN01000003	168	ISMdi28	ISFINDER	0	877	FraCN3__NZ_AGJN01000003__ISMdi28__168	1410	NZ_AGJN01000003	105157	105247	7.96467e-10	64.0	1	91	91	0.065	GTCGGCCTCGACTCCTACCAGATGCGCAAGTGGACTCCGTGGCACCGGCACGTCACCGCCTGCATGCTCGCCACCGCGTTCCTCGCCGTCC
NZ_AGJN01000003	169	ISLxx2	ISFINDER	0	878	FraCN3__NZ_AGJN01000003__ISLxx2__169	1427	NZ_AGJN01000003	110241	110535	2.10103e-49	212.0	1	295	295	0.207	CGCCGGCCAGCTGCTCGTCACCATGGGAGCCAACCCCGACCGGATGCGCTCAGAGGCCGCGTTCGCAATGCTCTGCGGCGTCGCCCCGCTACCCGCGTCCTCAGGCCGGACCCATCGCTACCGACTCAACCGCGGTGGCGACCGCCAGGCGAACGCCGCGCTCTACCGGGTCGTGCTCTCCCGCCTGCGCTGGGACGCGAGAACCCGTGCCTACGTCGAGCGCCGCACCAAGGAGGGCAAGAGCAAGAAAGAGATCATCCGCTGCCTCAAGCGCTACGTCGCCCGGGAACTCTAC
NZ_AGJN01000003	170	ISLxx2	ISFINDER	0	879	FraCN3__NZ_AGJN01000003__ISLxx2__170	1427	NZ_AGJN01000003	110989	111156	9.2506e-13	76.0	1	168	168	0.118	ACAGTTCCCCGCGACCGGGGCGGGTTACGGCCGGCTGCTCGACTGGCTGCGTGGCTTCGGCGCCGTTGGGAAGGTCGGCGTCGAGGGGACCGGGGTATACGGCGCCGGGCTGGCCCGGCATCTGGCGGCGGCCGGTGTCGCGGTCGTCGAGATCGACCGGCCGGACCG
NZ_AGJN01000003	181	Frapec_R_37	ARB_MGE	0	880	FraCN3__NZ_AGJN01000003__Frapec_R_37__181	819	NZ_AGJN01000003	124292	124341	1.73526e-07	54.0	1	50	50	0.061	TACCCGAACCTCAAGCTCGTGCTGTCCGAGAACGGCGTCGGCTGGATCCC
NZ_AGJN01000003	183	FraEu_R_7	OVER20_GOOD_LOCX_TRANS	22	881	FraCN3__NZ_AGJN01000003__FraEu_R_7__183	1219	NZ_AGJN01000003	140810	141962	2.85428e-61	258.0	1	1153	1153	0.946	CCGTCCGCCGCGACGCTGCTCGCCGAGTGGGGCGCCGATGTCGTCAAGATCGAGCACCCGCTGCACGGTGACCCCCTGCGCGGTCTGACGACCTCGGGCATCCTGCCCGGCGAGTTCGGGATCAACTTCATGTTCGAGCAGGCGAACCACAACAAGCGCAGCTTCGGGGTCGACCTGGCCCAGCCGGAGGGGCGCGAGCTGCTGGATGGCCTTATCCGCGAGGCGGACGTCTTCGTGACGAGCTTCCTCCCGCAGGTCCGCAAGCGCCTACGGCTCGACGTCGATGACGTGCGCGCGACCAACCCTGGCATCATCTACGCCCGGGCGCACGGCGCTGGCGACCGCGGAGCGGAGCGCGAACGCGGCGGTTACGACTCAGCGCTGTTCTGGGCACGCGGC…
NZ_AGJN01000003	187	Frapec_R_20	ARB_TRANS	14	882	FraCN3__NZ_AGJN01000003__Frapec_R_20__187	1194	NZ_AGJN01000003	151274	151741	4.06362e-125	492.0	83	550	468	0.392	CCTGTGGGGTGCGGAAAGTCAGCCTGGACCCGTGAGCTGGGCCGATGCGCCGGGCCGGCCGTCGGCATGATGGTCACCTATGTCCGTACACCTGCTCTACCTGATCTTCGCTCGGGTGTGTGGCTGGCTCGTCCTGCTCAGCCGGTCGTCCGCCTCGAAGGACATCGAACTGCTCGTGCTTCGCCACGAGGCCGCGGTACTGCGCCGTACCCAGCCATCGCCGAGATGGGACTGGGCCGACCGGACCCTGCTCGCCGCCCTGATCCGGCTCCTGCCGCGAAGGCTTCGACTGCACCGGCTGATCACCCCTGGCACGGTTCCACGATGGCATCGACGCCTGGTCACCAGGAAGTGGACCTACGCGCACCGGACCGGACGACCGCCGCTCGCCCCGGAGAT…
NZ_AGJN01000003	188	ISFal2	ISFINDER	1	883	FraCN3__NZ_AGJN01000003__ISFal2__188	826	NZ_AGJN01000003	151206	151273	1.02788e-07	56.0	15	82	68	0.082	TTGTTGCGTTGGCGGGACACAGCGGTCGAGCCATCCGCTCAGGCATGATCGAGTAGTGCATCGTCGGC
NZ_AGJN01000003	193	Frapec_R_20	ARB_TRANS	14	884	FraCN3__NZ_AGJN01000003__Frapec_R_20__193	1194	NZ_AGJN01000003	164174	164213	1.19758e-07	54.0	1	40	40	0.034	CCAGCTCAAGGCAGGTGGCCGAGTTCTGGAACCCCATAGG
NZ_AGJN01000003	194	Frapec_R_20	ARB_TRANS	14	885	FraCN3__NZ_AGJN01000003__Frapec_R_20__194	1194	NZ_AGJN01000003	167391	167647	6.34778e-11	70.0	1	257	257	0.215	CCGCGCGCGAACGCCTTCGCCGAACGCTGGGTGCGCACCATCCGCGCCGAGCGCCTCGACTGGGCCTTGATCTGGAACCGGCGCCACGCCCAACAGGTCCTGTCGATCTACGTCGAGCACTACAACACCGCCCGACCCCACCGCGGCCTCGACCTCGACATCCCCCGACCTGCGGACCCCATCCGGCGATCCGGGCGGCCCGATCAGGCGCATCGACCGCCTCGACGGCCTCCTCCACGAATATCAACGAGCCGCCT
NZ_AGJN01000003	201	IS4811	ISFINDER	0	886	FraCN3__NZ_AGJN01000003__IS4811__201	5396	NZ_AGJN01000003	197095	197321	1.93154e-10	68.0	1	227	227	0.042	GCGCTCACCGCTCTGCACTCCGACCCCGGCCGCGCCTGGACACTGACCTCGCTCGCCGACCACGTCGCCGTCTCCCGCGCCACCCTCGCGCGCCGCTTCCCCGCGCTCGTCGGCGAGACCCCGGCCGCGTACCTGACCCGATGGCGGATGGACCTCGCGGCCCGCGCGCTGCGCGACACCGACGACCCGATCGGGGTCATCGCCCACGCCGTCGGCTACACCTCCGA
NZ_AGJN01000003	207	FraDas_R_11	ARB_MGE	3	887	FraCN3__NZ_AGJN01000003__FraDas_R_11__207	1025	NZ_AGJN01000003	245481	245571	2.77994e-09	62.0	1	91	91	0.089	TGGTTCGGGGGGCCGACGGAAAAGGACCTGATCAGGGCACCTCGCCGGCGGCCTACCCGACTCTGTGGGGGCCGGCGGGTGAAACTCCCGC
NZ_AGJN01000003	209	FraACN_R_3	OVER20_GOOD_LOCX_TRANS	4	888	FraCN3__NZ_AGJN01000003__FraACN_R_3__209	789	NZ_AGJN01000003	264821	265583	2.29259e-155	604.0	8	770	763	0.967	GGTTTGCGCGCGAGGGCGCCGTAGGCGCTGACCTGTGCGTCGGTCGGCTCGTCCGCGGTGCCAGCCTCGTCCGGGCGCCAGCGGTGAATGAGCGCGACACCGGGATCAACGGGTTCCAGGCCGTCGAAGAACCGCGCGATCTGCTCCCGGGAGCGAGCGACGGCGGGCAGGCCGCTGCGGTGGTAGACCTCGGCCGCACGGGCGGCCTCCTCCGGTGCCAGGTCGGCGGTGAACTGGCTCAACGTCAGGTAACTCCCCGACGGCAGGGCGTCGAGGTAGGCGCGGATCAGCCCGTAGGGGTCGTCGGTGTCCGGGATGAAGTGGAAGATCCCGATCAGGGACAGGGCGACCGGCTTCGAGAGGTCCAACGTGTCGGCCAGCTCGGCCGAGCCGAGGATC…
NZ_AGJN01000003	212	FraEu_R_7	OVER20_GOOD_LOCX_TRANS	22	889	FraCN3__NZ_AGJN01000003__FraEu_R_7__212	1219	NZ_AGJN01000003	273074	273169	3.63207e-08	58.0	1	96	96	0.079	TGCACGGGCTGCGCGTCCTGGAGATCGCCGGGGAGTTCTCCGCCTACCCAGGCAAGCTGCTCGCCGACCTGGGCGCGAACGTCATCGTGGTCGAAC
NZ_AGJN01000004	221	FraEu_R_7	OVER20_GOOD_LOCX_TRANS	22	890	FraCN3__NZ_AGJN01000004__FraEu_R_7__221	1219	NZ_AGJN01000004	20533	21727	9.06487e-106	422.0	1	1195	1195	0.98	GGCATCCGCGTCCTCGAGGTCGCCATGTACGGCTTCGTGCCGTCGGGTGGGGCGGTCCTCGGCGAGTGGGGCGCTCAGGTCATCAAGATCGAGCACGCCGTGACCGGCGACCCGCAGCGAGGGCTTACCCAGATCGGCAAGATGAAGGTCGACCCCGCCGGGCCGAACCCGAACATCTGGCACAGCAACCGGGGCAAGCGCAGCGTCGGCCTGGACATCGCCAACCCGCTCGGCAGGGAGGTCCTGCTGGAGCTGGCGAAGCAGGCCGACGTGTACCTGACGAACCACCTGCCGAAGGTGCGCGAGAAGCTGCGGGTGGACGTCGACGACATCCGCGCCGTCAACCCGAAGATCATCTATGCGCGCGGCAGCGCGCTCGGCCCGCGCGGCGCGGAGTCC…
NZ_AGJN01000004	228	FraEu_R_7	OVER20_GOOD_LOCX_TRANS	22	891	FraCN3__NZ_AGJN01000004__FraEu_R_7__228	1219	NZ_AGJN01000004	54004	55219	0.0	1228.0	1	1216	1216	0.998	ATGACCGCGGTGATGCAGGGCGTGCGGATCCTCGAGGTCGCGGAGCACACGTTCGTTCCCGCGGCGTCCGCGCTGTTAGCGGACCTGGGCGCCGACGTCATCAAGATCGAGCATGTCGAGCGCGGCGACGCGATGCGCGGCCTCGCCACCTCGGGGACGGTCAGCATCCCCATGAACGTCCACGTGCTGTTCGAGCACTCGAACCGGGGGAAGCGCAGCCTCGCGCTCGACCTGACCTCGCCCGAGGGCCTCGACATCGTCTACAAGCTGGCCGCCACCTCGGACGTCTTCCTCACCAACAAGCTGCCGCGGGTCCGCAAGAAGCTGAAGATTGAGCTCGACGACATCCGCGCGCAGAACCCGAACATCATCTACACGAGTGGCACGGGCCAGGGCGAG…
NZ_AGJN01000004	232	FraCcI3_R_6	REMBX_TRANS_SCORE1000	7	892	FraCN3__NZ_AGJN01000004__FraCcI3_R_6__232	1560	NZ_AGJN01000004	100285	100341	2.15412e-07	54.0	1	57	57	0.037	GCGGCGACCGGCGCCGGTGCCGCCTGGCCGGGCCCGGCGGCGCCGGGGCCGCCGGCC
NZ_AGJN01000004	240	FraEu_R_9	GOOD_NX_LOCAL_IS	26	893	FraCN3__NZ_AGJN01000004__FraEu_R_9__240	1021	NZ_AGJN01000004	134009	134813	5.08939e-69	286.0	22	826	805	0.788	TCGACGACCACCTCATCGAGCCGGCTCGGCTGTGGCAGGAGCGGCTGCCCCAGCGCTGGCGGGACACCGGGCCCCGCATCGTCCGGGACGGCGCGTCGGAGTTCTGGGTCTACGAGGACCGCCAGATCGTCACCACGGGCCTGAACGCCGTCGCCGGCAAGTCGCGCGAGGAGTTCTCGCCCGAGCCGATCACCTACGAGGACATGCGCCTCGGCTGCTACGACCCGGCCGCCCGCGTCGCGGACATGGACCAGGGGCACGTGCTCTCGTCGATCCTGTTCCCGAGCTTCCCGCGTTACTGCGGGCAGGTGTTCCACGAGGCGAAGGACAAGGAGCTCGGCCTGCTCTGCGTCCAGGCCTGGAACGACTTCATCCTGGAGGAGTTCGCCGGTGACTTCC…
NZ_AGJN01000004	242	FraEu_R_18	ARB_MGE	10	894	FraCN3__NZ_AGJN01000004__FraEu_R_18__242	556	NZ_AGJN01000004	136209	136249	4.38897e-07	52.0	1	41	41	0.074	CGCCGAGGTCGACTGGGCGCTGCTCGCCGAGGCCGGCTGGC
NZ_AGJN01000004	244	FraCcI3_R_6	REMBX_TRANS_SCORE1000	7	895	FraCN3__NZ_AGJN01000004__FraCcI3_R_6__244	1560	NZ_AGJN01000004	138585	138716	1.88445e-07	56.0	1	132	132	0.085	GGCGCTGCTGGCCGCCTCCGGCGCGCCGACGTCCGCGCAGCCCAGGGCGGCGGCCCCGGCGAAGGCGGGGGCGGCGTCATGACCGCGGTCGTGGGGGGCGCTGTGGACGGCCTCGCCGCCGGTGGCGGCGTG
NZ_AGJN01000004	257	FraCcI3_R_6	REMBX_TRANS_SCORE1000	7	896	FraCN3__NZ_AGJN01000004__FraCcI3_R_6__257	1560	NZ_AGJN01000004	216986	217170	8.09235e-09	62.0	1	185	185	0.119	GACCAGCCCGACGACGGCCGCGCCGACGAGCACCGGCAGCGCCCGCTTGGCCAGCGGCCCGGCGACGACGCCGAGCAGGCTCACCGGCTCGGCCTCGGCGGTCCGCGCCGGCGCGGGTGCGGCGGGCCGTGGCGTCGATGCGGGTACGGCGGGCGGTGGCGTGGGTGCCGGCACCGTCGCGACCG
NZ_AGJN01000004	261	FraCcI3_R_6	REMBX_TRANS_SCORE1000	7	897	FraCN3__NZ_AGJN01000004__FraCcI3_R_6__261	1560	NZ_AGJN01000004	225497	225542	1.22792e-08	58.0	1	46	46	0.029	GCGGCGGCGGCCGCGGCCCGCCGCCGCGTCGTCGCCGACGTCGCCG
NZ_AGJN01000004	267	FraEu_R_11	OVER20_GOOD_LOCX_TRANS	28	898	FraCN3__NZ_AGJN01000004__FraEu_R_11__267	1003	NZ_AGJN01000004	252622	253601	0.0	924.0	1	980	980	0.977	ACGACGTTCTCGCGGTCGTTGATGTCGACCTTGCGGCCGCCGAAGAGACCCAGGCCGTCCCAGTCGTGAATGCCCGACAGCGAGGTGATGACCGACGCCTGGGTCGGGTTGGCGCCGGCGCCCTTGAGCCCGCGGACGAGCAGGCCGATGGCGGCGTACCCGTTGTACGTGGCGTAGGAGGGCGCGGCGGTGACGCCGGCGGCCTTGAGGTCGCTCTGGAACTGCTTGGTGGCGGCCGTCTGCAGCTCGATCGGCTCGTAGCCGATCTGGAAGTAGACGTTCTGCGCGGCGCTCAGCGCGCCGGGGCCGGCCTGCTCCAGGTCACCGCCGTAGCCGGTGGGCGACAGCGCGACCTTGAGGTTGACGCCCTGCTGGCGCAGCCCGGTGATCAGGGCGAAG…
NZ_AGJN01000004	274	FraEu_R_9	GOOD_NX_LOCAL_IS	26	899	FraCN3__NZ_AGJN01000004__FraEu_R_9__274	1021	NZ_AGJN01000004	275582	276194	1.3096e-49	214.0	1	613	613	0.6	CCGCCCGTTACGACGAGATCCGGCCCGGCTGCTACGACCCCGACGAGCGGCTGAAGGACATGGACATCGACGGCGTGTGGGGCCAGCTGTGCTTCCCCAACTACGCCCGCTTCGCCGGCCACCGGTTCTTCCTGAACGTGTCCGACCCCGAGCTCGCGCTCGCCTGCCTGCGCACCTACAACGACTACCTGCTCGACGAGTGGTGCGCGACCGACCGCGACCGGCTCTTCGGCGCGGCGATCCTGCCCCTGCACGACCTCGACGCGGCGGTCGCCGAGCTGAAGCGGGTGCTCGCGAAGGGCGCCCGGACGATCGCCTTCTCCGAGAACCCGACCGTGCTCGGCCTGCCGTCGGTGCACACCGACCACTGGGACCCGCTGTGGGCGGTCATGAACGACG…
NZ_AGJN01000005	279	Frapec_R_11	REMBX_TRANS_SCORE1000	8	900	FraCN3__NZ_AGJN01000005__Frapec_R_11__279	1594	NZ_AGJN01000005	13888	13977	4.06601e-07	54.0	1	90	90	0.056	CGGCTGGGGACGGGGGTCACCGCCCGCCCGGCCGGCGGCGGAGGAGCGGGAGGCGACGGAGGCGGCGGCCGCCGCCGGCGACGGGCCCGG
NZ_AGJN01000005	281	FraCcI3_R_7	REMBX_TRANS_SCORE1000	7	901	FraCN3__NZ_AGJN01000005__FraCcI3_R_7__281	1498	NZ_AGJN01000005	25658	27104	0.0	744.0	1	1447	1447	0.966	AGATATCCCACGGTTCTAACTGTCAAGCGGCGATCTTCTGGTCGGTCTGGCTGGGCCAGGCGGTGGCTTCGTCGTAAGGGGTGTGGTGGCGTAGGCAGCCGTGGAGGATGCCGACGAGCCGGTTCGACAGTGCGCGTAGGGCCTGGTGGTGGGTGGCGCCGCGGGCGCGGTGGGCGTCGTAGTAGGCCCTCGCTCCTGGAGAGACGCCCAGCGCGGCGAAGGCCTGCAGGTAGAGGGCGTCGCGTAGTCGTTTGTTGACCGCGACGCGGGCGAGCACGATCCGCCGGGTGCCGGAGGCGCGGGTGATCGGGGCGGTGCCGGCGTAGTTCTTGCGGGCCCTGGCGTCGGTGTAGCGATCGGGGTCGTCTCCGAACTCGGCGAGCACCCGGGCGGCGAGGA…
NZ_AGJN01000005	282	IS53K	ISFINDER	0	902	FraCN3__NZ_AGJN01000005__IS53K__282	9092	NZ_AGJN01000005	43965	44025	1.6127e-09	62.0	1	61	61	0.007	GACCGGGCCAAGGACGTCATCAAGTCCGGCGGTGAGTGGATCTCGTCGGTCGAGCTGGAGA
NZ_AGJN01000005	284	FraACN_R_3	OVER20_GOOD_LOCX_TRANS	4	903	FraCN3__NZ_AGJN01000005__FraACN_R_3__284	789	NZ_AGJN01000005	59236	59775	1.07443e-24	122.0	1	540	540	0.684	GTTGGCTGTGCCCTGGGAGAGCGCGAGAAAGCTGCCCGGGACGAGGCGCTTCCGGATCCGGGCGATGATCCCCTGCGGGTCGTCCGAGTCCGGGATGTCGTGCAGGACGCCCAGGATCAGCACCGCGACGGGCTTCGTCAGGTCGAGCAGCCGGCGGGTGTCCGGATGGCCGAACACCGCGTCCGGGTCGCGCAGGTCGGCCTCGATGATCGTCGCGTCCCTGTTGCCGGCCAGGACGACGCGGCTGCGGGCGACGGCCGTCGGGTCGAGATCGACATAGACGACCCGGGCACGTCGGCGGCGCCGCCGCGCCAGCTCATGCACGTTGCCGTCCGGGCCATCGTCGGTCGGAATGCCGGAACCAAGGTCGAGGAACTGGTCGACGCCGGCGTCCAGGAG…
NZ_AGJN01000005	286	ISArsp6	ISFINDER_NOFULL	0	904	FraCN3__NZ_AGJN01000005__ISArsp6__286	26712	NZ_AGJN01000005	121850	122056	9.6357e-14	80.0	1	207	207	0.008	CATGGCGACGCCGACGTCGGCCTGGGCGAGGGCCGGGGCGTCGTTCGTGCCGTCGCCGGTCATCGCGACCAGCTTGCCGCCCGCCTGCTCCCGCTTGATCAGGGCCATCTTGTCCTCGGGCGTGGCCTCGGCGAGGAAGTCGTCGACGCCGGCCTCGTTCGCGATGGCCTTCGCGGTGAGCGGGTTGTCACCAGTGATCATCACGGT
NZ_AGJN01000005	292	ISPha2	ISFINDER	0	905	FraCN3__NZ_AGJN01000005__ISPha2__292	1387	NZ_AGJN01000005	179452	179479	1.5451e-08	56.0	1	28	28	0.02	GCCGATGCCGATGCCGATGCCGATGCCG
NZ_AGJN01000005	296	Frapec_R_34	REMBX_TRANS_SCORE1000	11	906	FraCN3__NZ_AGJN01000005__Frapec_R_34__296	905	NZ_AGJN01000005	208109	208178	2.932e-07	54.0	1	70	70	0.077	CGCACGGCCATCACGTGTTTCCTCCTTCTCGAGTTCTTGGTCGTTCTCGAAAAGGATCACGCGATGGCCG
NZ_AGJN01000005	297	Frapec_R_50	OVER20_GOOD_LOCX_TRANS	25	907	FraCN3__NZ_AGJN01000005__Frapec_R_50__297	560	NZ_AGJN01000005	227356	227893	1.00151e-37	170.0	1	538	538	0.961	TCGTGGTTGGCCTGTCATTCATACTGCTGCTCATCGCGTTCCGCAGCCTGGTCATCCCGGCCACCGCCGCGGTGATGAACCTGCTGGCCGCGGGGGGTTCGTTCGGTCTGGCTGTGGCAATCTTCCAGTACGGCTGGCTCTCCGACAGCATGGGCGCCGGACCGGGTGGACCGATTGACGCCTGGATGCCGGTCATGCTGTTCGCCATCCTGTTCGGCCTGTCAATGGACTACCAGGTGTTCCTCGTCAGCCGTATGCACGAGGAATGGGTGCACACCCGCGACAACAAGCGATCGGTGACGATCGGTCAGGCCGAGACCGGTGGCATCATCACCGCCGCGGCGTTGATCATGATCGCCGTCTTCCTCGGTTTCCTCCTCAGCCCGGGCCGGCCGATCA…
NZ_AGJN01000005	301	Frapec_R_34	REMBX_TRANS_SCORE1000	11	908	FraCN3__NZ_AGJN01000005__Frapec_R_34__301	905	NZ_AGJN01000005	229766	229954	6.67733e-28	132.0	1	189	189	0.209	CCGCCACCGGCTCCTCACCCAACGCTCAGCATCAGTCACAGTCGGACGCAGGGCCATCGCGATATGTATCTTTCTCGAGTTCTTCGCCGTTCTCGAAAGAATCACGCGATGGCCGTCCAACGTCACGGACCATCACACCGACAAGTCGCCGGACGATCACACTCCGTACATCATGTCCGTGGACTCCAC
NZ_AGJN01000006	304	FraCcI3_R_1	REMBX_TRANS_SCORE1000	2	909	FraCN3__NZ_AGJN01000006__FraCcI3_R_1__304	1920	NZ_AGJN01000006	492	640	1.77059e-08	60.0	1	149	149	0.078	GGCCGACCGGGTCCGCCAGCTGCTCGCCGCCGAACGCGAGCTGGCGGCCGACCTGTCGCACCGCCTGCGGACCCCGCTGACCGTGCTGCGGCTCAACACCGCCGCGCTGGCCGACGCCGGCTCGGCCGACCAGGTCCAGCTGGCCGTCG
NZ_AGJN01000006	305	ISPa43	ISFINDER_NOFULL	0	910	FraCN3__NZ_AGJN01000006__ISPa43__305	19903	NZ_AGJN01000006	7157	7453	9.01563e-10	66.0	1	297	297	0.015	TCCGGCGGGATGCGGCAGCGGGCGCTGATCGCCATCGCGATCGCCGCCGGGCCCAGCCTGATCATCGCCGACGAGCCGACCAGCGCGCTGGACGTGACCGTGCAGCGGCTCATCCTCGATCACCTCGAACGGCTGACGACCGAGCTCGGCACCGCCGTCCTGCTCGTCACCCACGACCTCGGCGTCGCCGCCGACCGCGCCCAGCGCATCGCGGTGATGTCGCGCGGCAAGATCGTCGAGACCGGCCCGACCGGGCGGATCCTCGACGCCCCGCGCGACCCGTACACGCGCCGCCTG
NZ_AGJN01000006	307	ISPa43	ISFINDER_NOFULL	0	911	FraCN3__NZ_AGJN01000006__ISPa43__307	19903	NZ_AGJN01000006	20937	21006	5.66008e-10	64.0	1	70	70	0.004	ACGTCACCCTGACGCTGCTCGAGGGGGCGAGCCTCGGGATCGTCGGCGAGTCCGGCTCCGGCAAGTCGAC
NZ_AGJN01000006	315	FraACN_R_5	ARB_MGE	8	912	FraCN3__NZ_AGJN01000006__FraACN_R_5__315	572	NZ_AGJN01000006	115073	115630	2.44265e-77	316.0	1	558	558	0.976	CGGGCTGGAGGTGGAGACGGCTCCGCTGCCCGAGCTGGAGGCGGAGATCTGTGGGTGGGCGGGGCGAATCGCGGCGGCGACGTGCCAGATGTTGCGGGTACTCGCGGCGTTCGACCGACGTCAGGGGTGGTCGGGGCTCGGGATGTCGACGTGCGCGCAGTGGCTGTCGTGGCGCTGTGGCATCTCGGTCCGCACGGCGCAGGAGCACGTGGCCGTGGCCCGGGCACTGGAGGGGCTGCCGGCGGTGCGGGCGGCGTTCGCGGCCGGGCGGCTGTCGTACTCGAAGGTACGGGCGGTGGCGCGGGTGGCCGAGCCGGCGTCGGAGCCGTCGTGGCTGGCTCATGCGCTGCACTGCACGGCCGGGCAGCTGGAGCGGCTCGTGTCCCGATTTCACCAGCT…
NZ_AGJN01000006	324	Frapec_R_53	OVER15_NOID	16	913	FraCN3__NZ_AGJN01000006__Frapec_R_53__324	522	NZ_AGJN01000006	144362	144848	5.08812e-73	300.0	43	529	487	0.933	GGTGGTGCGCAGCATCTCGCGCGGCGAACTCGGGTCGTACGGAGCGGCCCGGTGCACGACGCCGGTGTTGTCCCAGATGACGGTGTCGCCGACCGACCATTCGTGGCGGTAGGTCAGCCCGCCCGCGGTCGTGTGGTCGAGCAGCTTTCCCAGCAGCGCTCGCCCCTCGTCGAGGTCCATGCCGACGATGTGGCTGGCGTGGGCGCCGATGACCAGCGACCTGCGGCCGGTCCGGTGGGTCCAGACCAGGGGGTGGGCCGAGGTCGGGCGGGCGCGCCACTTCTCGAGCTGTTCCGGGGTCGGGTCCGGGTACACCGTGCGCTGGGACGCCTCGAACGTGTGCATCACCCGCAGCGAGGCGAACCGTTCCTTCTCTGCGTCGGACAGCGCGTCATAGCC…
NZ_AGJN01000006	330	FraEu_R_7	OVER20_GOOD_LOCX_TRANS	22	914	FraCN3__NZ_AGJN01000006__FraEu_R_7__330	1219	NZ_AGJN01000006	163447	163546	4.66395e-07	54.0	1	100	100	0.082	CAGCCCGGCGACGCCCCGCGCGCGCCGGAGATCGGCGAGCACACGGAGGAGGTGCTCCTCGGCCTTGGCCTCGACTGGTCGCGGATCATCGCCCTGAAGG
NZ_AGJN01000006	338	ISAzs26	ISFINDER	0	915	FraCN3__NZ_AGJN01000006__ISAzs26__338	2226	NZ_AGJN01000006	198942	198984	3.23891e-09	60.0	1	43	43	0.019	GATCGGCGGCGAGGCGCTGCCGGGGGAGCTGGTCGACCGGTTC
NZ_AGJN01000006	343	Frapec_R_6	GOOD_NX_LOCAL_IS	3	916	FraCN3__NZ_AGJN01000006__Frapec_R_6__343	1737	NZ_AGJN01000006	202485	202734	3.6759e-14	82.0	1	250	250	0.144	GCTGCGCCCGGTGCCGCCGGGGACGGTGGGGGAGGTCTGCGTGTCCGGCGCGCAGCTCGCCCGCGGGTACTGGCGCCGCCCCGGCCTGACCGCGAGCCGGTTCGTCGCCGACCCGTTCGCCACCGAGCCCGGCGGACGGCTCTACCGCACCGGCGACCGCGGCTGGTGGGACGCGGACGGGCGGCTGCGCTTCGCCGGCCGGGTGGACCACCAGGTCAAGATCCGCGGCTTTCGGATCGAGCTCGGCGAG
NZ_AGJN01000006	345	Frapec_R_6	GOOD_NX_LOCAL_IS	3	917	FraCN3__NZ_AGJN01000006__Frapec_R_6__345	1737	NZ_AGJN01000006	205926	206186	2.45658e-16	90.0	1	261	261	0.15	GTGCTCGACGCCCGGCTGCGGCTGGTCCCGGCGGGTGTGGCCGGCGAGCTCTACCTGGGCGGCGACCAGCTCACCAGGGGCTACCTTGGCCGGCCGGGGCACACCGCCGGTCGATTCGTCGCGGATCCCTTCCAGACCGGGGAACGGATGTACCGCACGGGCGACGTCGTGCGTCGCGCGGTGGCGGGCCGGCTCGAGTACCTGGGCCGCGGCGACGACCAGGTCAAGATCCGCGGCTACCGGGTGGAGCCGGCGGAGATC
NZ_AGJN01000006	347	Frapec_R_50	OVER20_GOOD_LOCX_TRANS	25	918	FraCN3__NZ_AGJN01000006__Frapec_R_50__347	560	NZ_AGJN01000006	218571	219077	6.34674e-21	108.0	1	507	507	0.905	ATCATCGCCGGCGCGACGTTCGTCCTGCTGTTCCTCGCGTTCGGCTCGATCGTGCTGCCGATCAAGGCGATCGTGATGAACATCCTGTCGCTCGGCGCCTCGTTCGGAGCACTGGTCCTGATCTTCCAGGACGGCCACCTGTCCGGCCCGCTGAACTTCACCTCCACGGGGACGCTGGAGGCGACCCAGCCGATCCTGGTCCTCGCGGTCGTGTTCGGGCTGTCGATGGACTACGAGGTCTTCCTGATGTCCCGGATCCGCGAGGAGTACGACCGGACCGGCGACAACACCATGGCGGTCGCGGTCGGGCTGCAGCGCAGCGGCCGGATCATCACGAGCGCCGCGCTGCTCATCCTGGTCGTGATCGGCCTGTTCTCCATCTCCGGGATCACGTTCATC…
NZ_AGJN01000006	348	FraCcI3_R_6	REMBX_TRANS_SCORE1000	7	919	FraCN3__NZ_AGJN01000006__FraCcI3_R_6__348	1560	NZ_AGJN01000006	220875	220986	2.97641e-10	66.0	1	112	112	0.072	TCGGCGAGCACCGCGACGTCGGCGGTCAGCGACGGCCGGGGAGCCCCGCCCGCGGCGCCCCGCGGCGGCGGCCCCGGCAGGGCCAAGGCCCCGGCGGCGGTCGGGGTGGCCG
NZ_AGJN01000006	352	FraCcI3_R_6	REMBX_TRANS_SCORE1000	7	920	FraCN3__NZ_AGJN01000006__FraCcI3_R_6__352	1560	NZ_AGJN01000006	252071	252174	3.14177e-10	66.0	14	117	104	0.067	GCCGGCGAGGCCGGCGAGTTCACCGGCCTCGACGCGCTCGCGGCGGCCGGCGCCGCCGCGCGGGCCGACGGCCGGGCCGCGACGCCGCCCGCTCCCGACCCGGC
NZ_AGJN01000006	356	Frapec_R_6	GOOD_NX_LOCAL_IS	3	921	FraCN3__NZ_AGJN01000006__Frapec_R_6__356	1737	NZ_AGJN01000006	256207	256588	7.72504e-25	122.0	14	395	382	0.22	GGCCGCTCCGACGACCAGGTCAAGGTGCGCGGCTTCCGGATCGAACCGGGCGAGATCGAGGCGGTGCTCGAACGCCACCCGGCGGTCGCGCGCTGCGCGGTCGTCGTCCGGGAGGACGGACCGGCCGGGCGCGCGCTGGTGGCCTACGTCGTCCCGGTCGACGGCGAGGCCGTCCCGGCCGACGGCGAGCCGCTGGCGGACCGGCTCCGCGCGCACGCGGCGTCGTTCCTGCCTGGCTACATGGTGCCGGCGGCCTTCGTGGCACTGCCCGCGCTGCCCACGAACACGAGCGGGAAGCTGGACCGCGCCGCCCTGCCCGCTCCCGACTTCGCGGCGGCCGCCCAGCCCGGCCGGACGCCGGCCACCCGCACCGAGACGGTCC
NZ_AGJN01000006	360	Frapec_R_6	GOOD_NX_LOCAL_IS	3	922	FraCN3__NZ_AGJN01000006__Frapec_R_6__360	1737	NZ_AGJN01000006	264556	264918	1.19426e-34	158.0	1	363	363	0.209	GTGCTCGACCGCTGGCTGCGCCCGGTCCCGGACGGCGTCCCCGGCGAGCTGTACATCGCCGGCGACGGCCTGGCCCGCGGCTATCTGGACCAGTTCGGCCTGACCGCGACCCGGTTCGTCGCCGACCCGGCCAGCCCGGGCGGGCGGATGTACCGCACCGGTGACCTGGTGACCCGCCGGGCCGACGACGGCAACCTCGACTTCCTGGGCCGCACCGACGACCAGGTCAAGATCCGTGGCCACCGGATCGAACTGGGCGAGGTCGCCGCCGCCGTCGACGGCCACGAGGCGGTCAGCCAGTCCGCCGTGATCGCGACCGACGACCCGGTGACGCCGGGGGCGAAGCGCCTCGTCGCCTACGTC
NZ_AGJN01000006	365	Frapec_R_6	GOOD_NX_LOCAL_IS	3	923	FraCN3__NZ_AGJN01000006__Frapec_R_6__365	1737	NZ_AGJN01000006	269107	269367	5.70096e-37	166.0	1	261	261	0.15	CTGGACGCGGCGCTGCGCCCGGTCCCCGACGGGGTCGCCGGCGAGCTGTACCTGTCCGGTCCCGGGCTCGCCCGGGGCTACCTGCGCCGCGCGGGCCTGACAGCGGCCCGGTTCGTCGCCGACCCGTACGGCGCGGCGGGGGAGCGCATGTACCGCACCGGGGACCTCGCGCGCCGCCGCCCCGACGGCTCGCTCGCGTTCCTCGGGCGTGCCGACGACCAGATCAAGCTGCGCGGGTTCCGGATCGAGCTCGGCGAGATC
NZ_AGJN01000007	370	FraACN_R_4	ARB_MGE	21	924	FraCN3__NZ_AGJN01000007__FraACN_R_4__370	754	NZ_AGJN01000007	59337	59915	8.85436e-39	174.0	1	579	579	0.768	CCTGACCGATCAGCCCGACGGCACCACCCGCCTGCACGGCACGCTGGACGCCGAGGGCGCCGCCACCCTCCGCGCCGCCCTCGAACCCCTCGCCCGGCCGAAACCACTCGGCGAGCACCCCGAAGACCGCCGCACCGTCCCGCAGCTGCGCGCCGACGCCCTCATCGACCTCACCGAACGTGTCCTGGGCACGGGCACGCTGCCGACCGCCCGCGGTACCCGGCCCCACCTGACAGTCACCACCACGATCGACACCCTGCTCGGCCGGGATGGCGCCACTCCGGCCGCCACCGGGCATGGCCTGCCACTGTCCCACGCCGCTCTGGAAAGAATCTGCTGCGACGCCAACCTCACCCACGTTCTGCTCTCCCGCGAAGGCGTGCCCCTTGAGCTTGGCCG…
NZ_AGJN01000007	388	FraEu_R_9	GOOD_NX_LOCAL_IS	26	925	FraCN3__NZ_AGJN01000007__FraEu_R_9__388	1021	NZ_AGJN01000007	145063	145979	5.31541e-82	334.0	1	917	917	0.898	CCCGACGGCCACTGGTGCGACCTGTGGCTCTACGGCGACCTCGTCTACCCGACCGGCCTGCTGCACGCCTCGGCCGGGGTACCGCCGGCCGAGGTCAAGAACCTCCCCGCCATCTACGAGGACTTCCGGCCGGGCACCTACGAGCGCGACGCCCGCCTCGCCGACATGGACGCCAACCATGTCGAGGCGGCCATCAACTTCCCGAACACGTTCCCGCGGTTCTGCGGCCAGGGCTTCTCCGAGCGGCCGGACAAGGACGTGGCGCTCGCCTGCATCCAGATCTACAACGACTGGATGATCGACGAATGGGCGGGCGGCGCCGGGCGGGGCCGGTTGATCCCGCTGTCGCTCATCCCGTTGTGGGATCCCGAGCTCGCCGCCGCCGAGGTGCGCCGGTGC…
NZ_AGJN01000007	392	FraEu_R_9	GOOD_NX_LOCAL_IS	26	926	FraCN3__NZ_AGJN01000007__FraEu_R_9__392	1021	NZ_AGJN01000007	161021	162046	4.3938e-154	600.0	1	1026	1026	1.005	GAAGACCTGATCCTGGTCAGCGTCGACGACCACATCGCCGAGCCGGCCGGCATGTTCGACGCGCACGTCCCGGCGAAGTACAGGGACTTAGCCCCGCGCGTCGTCGACGAGCCCGACGGCGTCCAGCAGTGGTACTACGGCACCCAGCGCGGCCGCAACCTCGGCCTGAACGCGGTCGCCGGCAAGCCGCCGGAGATGTTCAACGTCGACGCCAGCCGCTACGACGAGATGCGGCCCGGCTGCTACGACGTGCACGAACGGGTCCGGGACATGAACGCCGGCGGGCAGCTCGCCGGGCTGAACTTCCCGAACTGGACCGGCTTCTCCGGCCAGGTGCTCAACCAGGGCCCGGACCGCGACGTCAACCTCGTCATGATCAAGGCGTACAACGACTGGCAC…
NZ_AGJN01000007	394	FraEu_R_9	GOOD_NX_LOCAL_IS	26	927	FraCN3__NZ_AGJN01000007__FraEu_R_9__394	1021	NZ_AGJN01000007	162047	162094	8.93557e-11	66.0	1	48	48	0.047	GCCCCCGAGGACGTCATCGCCAACCTCGGCCACCTGCCCGACGACACC
NZ_AGJN01000007	398	FraCcI3_R_6	REMBX_TRANS_SCORE1000	7	928	FraCN3__NZ_AGJN01000007__FraCcI3_R_6__398	1560	NZ_AGJN01000007	188053	188096	1.4371e-07	54.0	1	44	44	0.028	GCCGGCGGCGCCGGCCGCGGCCCGGCGCCGGGCCGCGGCCGGCG
NZ_AGJN01000007	399	ISCmi3	ISFINDER	0	929	FraCN3__NZ_AGJN01000007__ISCmi3__399	1459	NZ_AGJN01000007	214001	214565	9.18243e-121	476.0	1	565	565	0.387	CGCACGCCCCGGTTCACCGAGCGGATGGTGATGATCTCTGACCGGCCGGCCGAGATCGCCGACAGGGCCGTGCCCGGGCACTGGGAAGGCGACCTGATCATGGGTGCCGGCTACGCGTCGGCGATCGTGACCCTGGTCGAACGCACCACCCGCTTGTGTTGCTCGGGCACCTGCCTGGCGGGCACCGCCGAGGAGGTCCGGGACCTGCTCGTGCCCTGATCGGATCACTACCCGACCACCTGCGCGGCTCGCTGACCTGGACCAGGGCGCGGAGATGGCCGCACACCGACAGTTCTCCGTCGCCACCGGCGTCCCGGTCTACTTCTGCGACCCGCACCCCCTGGCAACGCGGATCGAACGAGAACACCGACGGACTGCTACGCCAGTACTTCCCCAAGA…
NZ_AGJN01000008	407	FraCcI3_R_4	REMBX_TRANS_SCORE1000	6	930	FraCN3__NZ_AGJN01000008__FraCcI3_R_4__407	1695	NZ_AGJN01000008	13391	13471	1.77397e-06	52.0	6	86	81	0.048	CGCGGCGGCCGCGGCGGCCCCGGCCATGGCCGCGACACCGCCCGCTCCCGGCGGTCCGTCCGCTGCCGCGGCGACGCCGGC
NZ_AGJN01000008	410	ISThsp11	ISFINDER	0	931	FraCN3__NZ_AGJN01000008__ISThsp11__410	1814	NZ_AGJN01000008	22598	22661	2.11203e-08	58.0	1	64	64	0.035	GCGATGCCCTGGCCGCCGCCGATGCACAGGGTCTCCAGGCCGTAGCGGGCGTCCCGCCGGTGCA
NZ_AGJN01000008	413	FraEu_R_9	GOOD_NX_LOCAL_IS	26	932	FraCN3__NZ_AGJN01000008__FraEu_R_9__413	1021	NZ_AGJN01000008	47934	48738	2.51544e-60	254.0	1	805	805	0.788	CACGTTCGACGACATGCGCCCCGGCTGCTGGAAGGTGGCCGACCGGATCGCCGACATGGACATCAACGGGGTGGCCGCCCAGCTGGCCTTCCCGAACTACCCGCGGTTCTGCGGACAGATCTTCCTGTGGGGCAAGGACAAGGAGCTGTCGAAGCTCTGCGTCGAGGCGTACAACGACTGGATGGTCGAACAGTGGTGCGGCACGTCGGGCGGGCGGCTGCTCCCGCTGTGCATCGTGCCGCTGTGGGACGTGAACCTGGCCGCCGCCGAGGTGCGCCGCAACGCCGCCCGCGGCGTGCGGGCCGTCGCGTTCACTGAACTTCCGTCCTACCTGGACCTGCCGAGCCTGCACTCGGGGTACTGGGACCCGTTCTTCGCCGCCTGCGCGGAGACCGGCAC…
NZ_AGJN01000008	419	FraEu_R_7	OVER20_GOOD_LOCX_TRANS	22	933	FraCN3__NZ_AGJN01000008__FraEu_R_7__419	1219	NZ_AGJN01000008	69967	70566	2.64214e-39	176.0	3	602	600	0.492	GAGGTCGCCCAGTTCACGTTCACCCCGGCGGCCGGCGGAGTCCTCGCCGAGTGGGGCGCCGACGTGATCAAGGTGGAGCATGCCGAGCGGGGTGACGCGCAGCGCGGGATGGTGAACCACCCGAAGGACGGCACGTTCCACCCGATCATGGAGCATCCCAACCGCGGCAAGCGCAGCATCGGCCTCGACCTGGAGAACCCCGCCGGATACGCCGTCCTGCTCGAGCTGGTCAAGGACGCGGATATCTTCCTCACCAACTTCCTCCCGGACGCGCGCCGGCGGCTCGGTATCGAGCTCGAGGACATCCGCAAGGCCAATCCGGACATCATCTATGTGCGCGGGAGCGCGCACGGCCAGCGCGGGCCGTGGGCGGAGAAGGGCGGGTACGACGGCTCCTCG…
NZ_AGJN01000008	421	FraEu_R_7	OVER20_GOOD_LOCX_TRANS	22	934	FraCN3__NZ_AGJN01000008__FraEu_R_7__421	1219	NZ_AGJN01000008	71001	71155	6.91257e-14	80.0	1	155	155	0.127	CCGGCTGATCGCCAACCCGGTCCAGTTCGACTCCCAGCCACCCGAGACCAGCCGCGGGCCGCTGTTCGCGGAGCACACCGACGACCTGCTGCGCGAGCTCGGCCACTCCGAGGACGAGATCCTCGAGCTCAAGATCGCCGGTGCCGCCACCTGAC
NZ_AGJN01000008	422	FraEu_R_9	GOOD_NX_LOCAL_IS	26	935	FraCN3__NZ_AGJN01000008__FraEu_R_9__422	1021	NZ_AGJN01000008	83197	83327	2.95897e-11	70.0	1	131	131	0.128	CGCCGTGAACCGGGCGTACAACGACTGGCTCTGGGAGGACTGGGGCTACGCGCACGAGGGCCGCATCCTGGTCCCCGTGCCGATCCCGCTCCTCGACGTCGACCTGGCGGTCGCCGAGCTCAAGCGGTCGC
NZ_AGJN01000008	423	FraEu_R_7	OVER20_GOOD_LOCX_TRANS	22	936	FraCN3__NZ_AGJN01000008__FraEu_R_7__423	1219	NZ_AGJN01000008	91266	91321	7.30976e-07	52.0	1	56	56	0.046	CGGCCCGACCGCCGCCCGGCTGCTTGCCGACTTCGGTGCCGACGTCATCAAGGTCG
NZ_AGJN01000008	437	Frapec_R_53	OVER15_NOID	16	937	FraCN3__NZ_AGJN01000008__Frapec_R_53__437	522	NZ_AGJN01000008	121087	121610	1.01157e-113	450.0	1	524	524	1.004	TCGTCGCCGGCGATCGACGTGCGGTGCATCAGCCGGCTGGAGGTCTCGCCGTAGGGCAGCGCCCGGTGCAACATCCCCGTGTTGTCCCAGATGACGAGGTCGCCTCGCCGCCACTTGTGGCGTACCACAAACTGGGGCTGTGCCGCCCAGGTGAGCAGCCGGTCGAGCAGCGACTCCCCCTCGTCGGCCGGCCGGCCGACCACCTCGCCGGCGGTCGCGCCGAGCAGCAGCGACCGCCGGCCGCTGCGCCGGTGCCAGACGAGCGGGTGTTCCCGGGACGGGATCCGGTCCCAGGACGCCCGCTCCCGTTCCGAGGGGCTTGGGTAGACGCGCAGCTGCGACGCCGCGAAGCTGTGCACCACCCGCACCCCCGCGAGCCCCGCCTTCTCGTCGTCGGGG…
NZ_AGJN01000008	446	FraCcI3_R_6	REMBX_TRANS_SCORE1000	7	938	FraCN3__NZ_AGJN01000008__FraCcI3_R_6__446	1560	NZ_AGJN01000008	135897	135994	7.20105e-11	68.0	1	98	98	0.063	CGGCCTCGGCGAGCACACCGCCGAGGTCCTCGAGGCCGCCGGCTTCGACGCGGCCGCCCGCGCCACCCTCGCCGCCGCCGGCGCGATCCCCGTCGAGG
NZ_AGJN01000008	448	IS117	ISFINDER	0	939	FraCN3__NZ_AGJN01000008__IS117__448	2527	NZ_AGJN01000008	146639	146731	3.72076e-14	80.0	1	93	93	0.037	TGCGCTGGATCTACGTCCACATGATCGAGGAGACCGCCCGCCACGCGGGCCACGCCGACATCCTGCGCGAGCTCACCGACGGCACCACCGGCG
NZ_AGJN01000008	449	FraEu_R_18	ARB_MGE	10	940	FraCN3__NZ_AGJN01000008__FraEu_R_18__449	556	NZ_AGJN01000008	148220	148323	7.76956e-11	68.0	1	104	104	0.187	CATCGAGGTGGCTGGACGCTGGACCAGCCAGAATCAGGCGTCTTCATCTGGACGAGTCCCGCCGGCCGGACGTATCGGGTCGACACCAATACAAACGAGGAAGA
NZ_AGJN01000008	450	FraEu_R_18	ARB_MGE	10	941	FraCN3__NZ_AGJN01000008__FraEu_R_18__450	556	NZ_AGJN01000008	152656	153073	1.29542e-104	416.0	1	418	418	0.752	CCGACGGCGACAGGCGGCCGATCGACGCCCGGCGCGCGGACGTTCTCGCTGCGTTGCTGTTGGGTAACCGCCGCGAGTTGGTGAAGGTCGAGATTCAGGTCATCGCTGCCGTCGGCACCCTCGCTGGGCTGGACGACAACCCCGCCGAACTCGTCGGCCATGGCCCGATCCCGGCCACGGTCGGCCGGATGCTGGCCGCTGACGCGAACTGGCGCCGTGTCCTGACCGACCCGGACACCGGCACTGTCCTGGACCTCGGACACCGGCGGATTCCGACCCCGGCGCTTGCCCGGCTCATCCGACATCGGGACACCCGATGTGTCTTTCCCGGCTGCGGAATGCCCGCTACCTGCTGCGATATCGATCATACGGTCGCTCACGCCACGGGCGGTCGAACCG…
NZ_AGJN01000009	469	Frapec_R_37	ARB_MGE	0	942	FraCN3__NZ_AGJN01000009__Frapec_R_37__469	819	NZ_AGJN01000009	69434	69525	2.82023e-09	62.0	1	92	92	0.112	TCCAGGCCTACAACGACTGGCAGACGGAATGGGCGAGCGCGGACCCGAGCCGCCTGCTGCCGATGACCGCGTTACCGTTCTGGGACATCGAG
NZ_AGJN01000009	476	ISArsp6	ISFINDER_NOFULL	0	943	FraCN3__NZ_AGJN01000009__ISArsp6__476	26712	NZ_AGJN01000009	151493	151620	6.76731e-13	76.0	1	128	128	0.005	TCGGTGGTTGCCATGGTCACCGCACCCTTGTGGTGAGTGATCATCATGGTCAGGAACATCCGGTCGAAGTCCCGTCCGGACGCGGCGGCCAGTTTCGCCAGGTCCTCGTCGCCCATCATCCCGGGCAT
NZ_AGJN01000010	494	FraACN_R_3	OVER20_GOOD_LOCX_TRANS	4	944	FraCN3__NZ_AGJN01000010__FraACN_R_3__494	789	NZ_AGJN01000010	82974	83013	1.19758e-07	54.0	1	40	40	0.051	CAGGCCCGGCTCGACGAGCTCCGTGCCGTCGAAGAAACGC
NZ_AGJN01000010	495	FraACN_R_3	OVER20_GOOD_LOCX_TRANS	4	945	FraCN3__NZ_AGJN01000010__FraACN_R_3__495	789	NZ_AGJN01000010	83257	83624	1.32661e-59	250.0	1	368	368	0.466	AGGATCGTCTCGGGTTCGCGCACGTCGGCCTCGAGATAGGTCGTCGTACCCTCGGGTGTGCTGGTCAACAACGCGCGGGCCTGCCTCAGTACCAGCGGGTCGTTGTCGACATAGACGATCCGGCATTCCGGGGCGATCCGCTGGGCGACCTCATGCGTGTTGTTCTCGGTCGGTAGCCCGGTCCCGACGTCGAGGAACTGGCGGATACCCGCCTCCTCGACGAGGAAGCGCACGACCCGGGCCAGCGCGTTGCGGGACTCGCGGGCGATCGCCACGATTCCGGGGTACGCGGCGATGGCCGCCTCGGCGACCTCCCGGTCCGCCGGGAAGTTGTCCTTCCCGCCCACCCAGTAGTTCCAGATCCTGGC
NZ_AGJN01000010	508	IS4811	ISFINDER	0	946	FraCN3__NZ_AGJN01000010__IS4811__508	5396	NZ_AGJN01000010	121798	122660	2.75572e-85	346.0	1	863	863	0.16	TCCCACAGCCGCGCGGCGGCCTCGGGGTCGAGGGCGTGGGGCGCGACGCCGTTGCGGGCGCTGAGCGCGCCGACCTCGGCCTCGTTGCAGTCCTCGAAGTAGCGTCCGCCGACGCCGTCGAGCAGGGGTGACGTCGCGACGAGGATCGACGTGGCGGCGCCCTGCTCGGGGGTCTTCCACTTCAGGTCGGCCCCGCCCGCGGCGGCACGCAGCCGCTCCAGGTCCTCCTCGGACACGTAGCGCTGCAGGTTGGTCCGGATGCCGCCAGGCATCAGCGCGTTGACGGTGATCCCGTCGCCGGCCCACCGCTTGCTGGCCTCGACGGCGAACAGCACGTTGGCGGTCTTGGACTGCCCGTAGGCGGACCACGGCTCGTACGCCCGGCTCTCGAAGTGGATG…
NZ_AGJN01000010	511	Frapec_R_30	ARB_TRANS	5	947	FraCN3__NZ_AGJN01000010__Frapec_R_30__511	976	NZ_AGJN01000010	191654	191707	6.89206e-07	52.0	1	54	54	0.055	CGCCGCCTCCGCCTCCGCCGCCTCCGCCTCCGCCGCCGCCGGCGGCGGCGGCGG
NZ_AGJN01000011	522	Frapec_R_53	OVER15_NOID	16	948	FraCN3__NZ_AGJN01000011__Frapec_R_53__522	522	NZ_AGJN01000011	21022	21543	9.24786e-127	498.0	12	533	522	1.0	TCCTCGCCGACCAGGGTGGTGCGGTGCATCAGCCGGCGGGACTCGGCCGTGTAGGGCTGCGCCCGGTGCAGGATGCCGGTGTTGTCCCAGATCACCAGGTCACCGAGGCGCCAGTGGTGGCGCAGCGCGAACCGGGGCTGGGTCGCCCAGTCGAGCAGTCGGTCGAGCAGCGCCCGACTTTCCTCGGCCGGTAAGCCGACGACGTGGTCCGCGGTCGCTCCGACGAGCAGTGACTTGCGCCCGTTACGTCGCGTCCAGACCATAGGGTGCTCCCGGGACGGAACCTTGTCCCACGACGCCCGCATCTTCTCCGACGCATTGGGGTGCACCAGCCGCTGCGCCGCGGCGAAGCTGTGTACTACGCGAAACTCCCCGAACCTGGCCTTCTCCTCGTCGGAG…
NZ_AGJN01000011	533	FraEu_R_7	OVER20_GOOD_LOCX_TRANS	22	949	FraCN3__NZ_AGJN01000011__FraEu_R_7__533	1219	NZ_AGJN01000011	43689	44095	6.97091e-89	358.0	1	407	407	0.334	ATGACCGCGGCGACGCAGGGCGCACGTGTCCCGGAGGTGACCGAGCACACCGTCGTCGCGTCGGCATCCGCGCTACTGCCGGCTGGGCGTGGAGGTCACCAGGATCGAGCACGTCGAGCGGGGCGACGCGATGCGCGCACTCGGCTCCACGGGCGCGGCGACCATCTCCTCCGAGGTCCATGTGCCGTGCCGCTCGAGCACTTGAACAGAGGCAAGCGCAGCCTGGGCCTCGACCCCGCCTCCTCCAAGATCCTGGATATCCTCACAATCTGGCGGCGCAGTCAGATGTGTTCCTGACCAACAAGCTGCCGAGCGTCCACGCCAAACTGAAGATCGACCCTGACAATGTCCGCCCGCACAACCCGGACATCGTCTGCGTGCGTGGCACCGGTCAGGGCG…
NZ_AGJN01000011	542	Frapec_R_20	ARB_TRANS	14	950	FraCN3__NZ_AGJN01000011__Frapec_R_20__542	1194	NZ_AGJN01000011	78200	79389	0.0	1542.0	126	1315	1190	0.997	CCTGTGGGGTGTGAACAGTCGGCCTGGGCTTGTGACCTGGGCTGATGCGATGGCTGCGCGGTCGGCAGGACGGTCAGTCATGCCCGTGCGCCTGCTCTACCTGATCTTCGCTCGGGTGTGTGGCTGGCTCGTCCTGCTCGGTCGTTCCTCGGCGTCCAAGGACATCGAACTGCTCGTGCTCCGACACGAGGTCGCCGTGCTGCGCCGGAACCAACCCAAACCCCGGTGGGACTGGGCGGACCGGGCGGTACTCGCCGCGCTGATCCGGCTCCTGCCGAGACGGCTACGGATGCACCGGCTGATCACCCCCGGCACCGTCCTGCGCTGGCACCGCCGCCTGGTCACCAGGAAGTGGACCTATCCGCACCGGACCGGACGGCCGCCCGTCAGCCCAGGGAT…
NZ_AGJN01000011	552	FraDas_R_5	REMBX_TRANS_RATIO15	21	951	FraCN3__NZ_AGJN01000011__FraDas_R_5__552	1429	NZ_AGJN01000011	90141	91517	0.0	1760.0	1	1377	1377	0.964	TGTAAGAACAACGGTGTAACTCCCCTGTGACACTCTGTGCATCTGTGCAGGTAGAGGAGACACCAGATGACCGACACGATGGCTGACACGGCGGCTGGGGCGATCCCGGTCAGACCGGTGGATGGCGATGGGGCGCCGGCGGGCGTGGTCGTGGACGAGGCGCTCGCGCAGAGCCTCGTGGAGAAGGCCCGGGTTGAGGGGCTGTCGCTGACGGGGCCGGGCGGGCTGCTGGGCACCCTGACGAAGATGGTCCTGGAGAAGGCCCTCGCCGCCGAGCTGAGCTCGCATCTGGGCTACGAGGCCCACGACCCGGCCGGCCGTGACGGCGGGAACTCCCGTAACGGCACTCGAACGAAGACCGTGGTCACCGAGATCGGACCGGTCGAGATCGACGTGCCC…
NZ_AGJN01000011	554	Frapec_R_20	ARB_TRANS	14	952	FraCN3__NZ_AGJN01000011__Frapec_R_20__554	1194	NZ_AGJN01000011	104165	105352	0.0	1460.0	1	1188	1188	0.995	CCTGTGGGGTGCGGAAAGTCGGCCTAGGCCTGTGAGCTGGGACGATGCTACGGACCAGTCGCCGGCATGATGGTCAACCATGTCCGTGCGCCTGCTATACCTGATCTTCGTCAGGGTGTGTGGCTGGCTCGTTCTGCTCGGCCGATCGTCGGCATCGAAGGACATCGAGCTGCTCGTGCTGCGACACGAGGTCGCAGTGCTGCACCGCGCCCAGTCCCGGCCTCGGTGGGACTGGGCGGACCGGGCCATACTCGCCGCTCCGATCCGACGGCTACCGAAACGGCTACGGACGCACCGGCTGGTCACTCCCGGCACCGTCCTACGCTGGCACGCCGCCTGGTCACCAGGAAGTGGACCTATCCCCTGCGAACCGGACGACCGCCGATCAGCGTGGAGATC…
NZ_AGJN01000011	555	Frapec_R_11	REMBX_TRANS_SCORE1000	8	953	FraCN3__NZ_AGJN01000011__Frapec_R_11__555	1594	NZ_AGJN01000011	105353	105492	1.99941e-45	196.0	1	140	140	0.088	CAATGCCGTGAAGCTTAAGTCGATCTTGGATGGCTGATCTTCCGCTGTTGCTGGCCGGCGGGTTGGTACGGCGTGGCGGCGTGGCATCTGTGCTGGCGGGTGGTTTGGTCACGGTTCGTGGCTTCGATGATGTCCCCGGA
NZ_AGJN01000011	566	FraDas_R_11	ARB_MGE	3	954	FraCN3__NZ_AGJN01000011__FraDas_R_11__566	1025	NZ_AGJN01000011	129182	129513	6.84744e-31	144.0	1	332	332	0.324	GAGCTGATCCACCGGCTCCTCGCGGGCGCGTGCGAACTGTGCGGAGCGACGGAGCAGGTGGAAGTACACCATATCCGCCACCTCGCCGACCTCAACAAACCAGGACGACGTGAAAAACCGGCCTGGGTCCGCCTCAAGGCGAAGCGACGGCGAAAAACACTCGTCGCCTGCCGCCCCTGCCACGAGGCGATCCACGCCGGACGACCTACCACGCAACCCAAGGCATAACCACTGGAGAGCCCGTTGCAGTTAACGCTGCACGGCGGGTTCGGCGGGAGGTCGACGGAAAAGGAACCGCCCGAGGCGGTCACCTCGCCGGCGGCCTACCCAAC
NZ_AGJN01000011	567	ISFal2	ISFINDER	1	955	FraCN3__NZ_AGJN01000011__ISFal2__567	826	NZ_AGJN01000011	131518	131598	4.02173e-19	98.0	1	81	81	0.098	GTCGTCTGTCCGCCGGTCCTGGTGTCGGGGTTCGTGGGGTTCCGGTGCCCGCCGGAGATGATCGTGCCGGCGGTGTGCTGG
NZ_AGJN01000012	579	ISAnsp4	ISFINDER	0	956	FraCN3__NZ_AGJN01000012__ISAnsp4__579	2195	NZ_AGJN01000012	69355	69408	1.33048e-09	62.0	1	54	54	0.025	TCCTGTTCCTCGGCCCGACGGGCGTCGGCAAGACCGAGCTCGCGAAGGCGCTCG
NZ_AGJN01000012	581	Frapec_R_50	OVER20_GOOD_LOCX_TRANS	25	957	FraCN3__NZ_AGJN01000012__Frapec_R_50__581	560	NZ_AGJN01000012	97401	97880	1.50458e-28	136.0	1	480	480	0.857	CTGGCCTTCGGGCTGCTGCTGACGGCGTTCCGCAGCGCCACGGTCGCGGCCCTCGCGGTGGGCCTGAACCTGCTCTCCGTCGGCGCGGCCTACGGCCTGCTGGTGCTGATCTTCCAGCACCACTGGGCGGACAGCCTGCTGAACTTCACGGCCACCGGCAGCATCGCCAACTGGATGCCGCTGATGCTGTTCGTGATCCTGTTCGGCCTGTCGATGGACTACCAGGTGTTCCTGCTCTCCCGGGTCCGCGAGGCCCGCGAGGCGGGGCTGGACATGCGGTCGGCGGCGCTCGCCGGCCTGCGCCGCAGCGCCGGCGTGGTCACCAGCGCGGCGGTCATCATGGTCGCGGTCTTCTCGATCTTCGCGACGCTGTCCCAGGTCAGCATGAAGCAGCTGGGC…
NZ_AGJN01000012	582	FraCcI3_R_6	REMBX_TRANS_SCORE1000	7	958	FraCN3__NZ_AGJN01000012__FraCcI3_R_6__582	1560	NZ_AGJN01000012	99297	99346	6.05666e-07	52.0	1	50	50	0.032	CGGCGACGACCGCGTCCGGGCCGGCGGCGGCGGCCGCGAGGCCGGCCGCC
NZ_AGJN01000012	583	Frapec_R_11	REMBX_TRANS_SCORE1000	8	959	FraCN3__NZ_AGJN01000012__Frapec_R_11__583	1594	NZ_AGJN01000012	110331	110472	4.79099e-09	62.0	1	142	142	0.089	CGTCGAGGTCGCCGCGGCCCTCGGCGCGGAGGTGGTCGGGCTCGAGGTGACGCTCGTCGGCGCGGGCGCGGCGGCCGCCGAGGCCGGACTGGAGCTCGGCGCGGCCGGCGCGGTGGTCGGCGCGGCCGTGGGCGTCGCGCTG
NZ_AGJN01000013	589	Frapec_R_27	GOOD_NX_LOCAL_IS	8	960	FraCN3__NZ_AGJN01000013__Frapec_R_27__589	1033	NZ_AGJN01000013	32957	33989	0.0	1386.0	183	1215	1033	1.0	CTGGCCGGCGCAGGAGTGGGGGCGCGACCCGGCGGGATTCGCCGAGATGCGCCCCGGGGTCTACGACATCCATGACCGGGTGCGGGACATGGATCGCAACGGCATCCTCGCGTCGATGTGCTTCCCGACGTTCGCCGGGTTCAGCGCCGGCCACCTCAACCATTTCCGGGACCCCCAGACGGTGGTGATGATCCAGGCATACAACGACTGGCACATCGACGAGTGGGCGGGCACCTACCCCGGCCGGTTCATCCCGTTGGCGCTGCTGCCGACCTGGGACCCGGGGCTGATGGTCGACGAGATCCGCCGGGTCGCCGCCAAGGGCTGCCGCGCCGTCACCATGCCCGAGCAGCCCCACCTGGAAGGGCTGCCGAGCTACCACGACATCGACTACTGGGG…
NZ_AGJN01000013	592	ISPa43	ISFINDER_NOFULL	0	961	FraCN3__NZ_AGJN01000013__ISPa43__592	19903	NZ_AGJN01000013	39012	39113	1.46329e-13	78.0	1	102	102	0.005	ACCTACTCCGGCGGCATGAAGCGGCGCCTCGACCTGGCGATGACGCTCATCGCCCGGCCCCGGCTGATCTTCCTCGACGAGCCGACCGCCGGCCTCGACCCG
NZ_AGJN01000014	604	FraCcI3_R_6	REMBX_TRANS_SCORE1000	7	962	FraCN3__NZ_AGJN01000014__FraCcI3_R_6__604	1560	NZ_AGJN01000014	88418	88466	1.67543e-07	54.0	1	49	49	0.031	GCCGCCCGCCGGCCGCGCGGGCGGGCGCGGGCGGGCGCGGGCGGCGGGC
NZ_AGJN01000014	605	Frapec_R_34	REMBX_TRANS_SCORE1000	11	963	FraCN3__NZ_AGJN01000014__Frapec_R_34__605	905	NZ_AGJN01000014	120573	120634	8.56287e-07	52.0	1	62	62	0.069	CGGCCGGGACCGGAGCGGCCGGGACCGGAGCGCCGCGGCGCGGCGACCGCCCGCCCCGCGCG
NZ_AGJN01000015	609	Frapec_R_30	ARB_TRANS	5	964	FraCN3__NZ_AGJN01000015__Frapec_R_30__609	976	NZ_AGJN01000015	13831	13951	5.91963e-07	54.0	1	121	121	0.124	CCGCTCGCCGCGGCCGACGTGGTGGCCGGGGCGGTCCGCGCCCGCCGGGCCTCCCGGGCTCGGCAGGGCGCCGCCGGCGTCGTCGCGGCGGCCGGGTGGCGGGCCCTGGAAGCCGCGCCCG
NZ_AGJN01000015	616	ISThsp11	ISFINDER	0	965	FraCN3__NZ_AGJN01000015__ISThsp11__616	1814	NZ_AGJN01000015	124570	124626	3.41345e-11	68.0	1	57	57	0.031	GAGCCGTTCGATGACCATCGCCATGCCCTGACCGCCACCGACGCACATGGTCTCGAG
NZ_AGJN01000016	620	FraCcI3_R_6	REMBX_TRANS_SCORE1000	7	966	FraCN3__NZ_AGJN01000016__FraCcI3_R_6__620	1560	NZ_AGJN01000016	23651	23791	2.15683e-13	78.0	1	141	141	0.09	CGCGGACGGCGGCCGCGAGGTCCTCAGCGGGCCCACCGGCGTCGTGGCGCCGGCGGCCGCGGCGCCGCCGCCTGGGATGGCGCCGCCGCCCGAGACAGTGGTCCCGGCCGTGGCCGGGACACCCGGCCGCGCGGGCGGCGC
NZ_AGJN01000016	627	Frapec_R_27	GOOD_NX_LOCAL_IS	8	967	FraCN3__NZ_AGJN01000016__Frapec_R_27__627	1033	NZ_AGJN01000016	60664	60692	2.09147e-07	52.0	1	29	29	0.028	CCGTCGGCGCCCTGCTCGCGATCGCCACC
NZ_AGJN01000016	630	FraDas_R_4	OVER20_GOOD_LOCX_TRANS	37	968	FraCN3__NZ_AGJN01000016__FraDas_R_4__630	1587	NZ_AGJN01000016	103483	103540	7.72746e-07	52.0	1	58	58	0.037	GTGGACGGTGACGAGTCGTCGCTGGTGACGCCGGAGCCGCGGCGACGGCGAGGAGGTG
NZ_AGJN01000017	648	ISSav2	ISFINDER	0	969	FraCN3__NZ_AGJN01000017__ISSav2__648	1938	NZ_AGJN01000017	76247	76604	7.92121e-56	236.0	1	358	358	0.185	AGACGGAGAGCTTCGTCGAGCTCGCCGAGCTTCGCGGGCGACAGGCTTCCGGCCTTCTCGATCATGTCTGCCCTGGTCAGGGTGACCAGCCACGTGCAAGGAATGAGGCCTGGGCGTGGGAGCGCGACTCGCAGGACACCGCCCAGGGGCAGTCCCTCGGGGGCGCCCACTGCCACCTCGACAGCCACGCCGCTGATCTCGATGTTCGCTGGAGCGACGACCTGTATGGCCCGGAACCCACCGGGCTCCTCTCCCGAGAGCAGAACGACCGGCCGCCGCTCATCGAAGTCCACCCACCAGACTTCGCCGCGTTCCATGTGTCCTCCTACACGAGACGGCAGGCGCACCCCGCACGACC
NZ_AGJN01000017	650	ISSav7	ISFINDER	0	970	FraCN3__NZ_AGJN01000017__ISSav7__650	2992	NZ_AGJN01000017	98416	98704	3.05455e-09	64.0	1	289	289	0.097	GATCCTGGTGACCGGCGCGACCGGTACCGTCGGCCGGCACGTCGTGCGCGGCCTCGCTGAGGCCGGCCTGCCGGTGCGGGCGTTCGTCCGCGACGCCGGCGCGGCGGCCGGCGCTCTCGGCCCTGGCGTGGAGCTCGCCGTCGGCGACTTCGCCGACCGCGACGCGCTCGCCCGCGCCCTGTCCGGCGTCGACCGGCTCTTCCTCGCCTGCGGCAACGTCCCCGGGCAGGTCGGGCACGAACGCGCGGCCATCGACGCGGCGGTGTCGGCCGGCGTCGGCCGCGTCGTC
NZ_AGJN01000018	654	ISArsp3	ISFINDER	0	971	FraCN3__NZ_AGJN01000018__ISArsp3__654	1596	NZ_AGJN01000018	1	53	5.48592e-08	56.0	1	53	53	0.033	GCACATGCTCACCACCGACCTGCCCTACCAGGACCTCGGCCCCGACCACTTCA
NZ_AGJN01000018	655	FraDas_R_6	ARB_MGE	0	972	FraCN3__NZ_AGJN01000018__FraDas_R_6__655	1426	NZ_AGJN01000018	16449	16520	1.06514e-06	52.0	1	72	72	0.05	GGCCTGGCCGGCCCACGCCGCCCGGCGCGCCCCGGGCACGACCGCGCCCTGGCGCGGGTTGGGCCGCCCGCG
NZ_AGJN01000019	664	FraCcI3_R_19	REMBX_TRANS_SCORE1000	17	973	FraCN3__NZ_AGJN01000019__FraCcI3_R_19__664	826	NZ_AGJN01000019	87096	87176	8.85845e-15	82.0	1	81	81	0.098	TCGGCGTCGACGCCGAGTTCGTAGTGCCCACGGGCGGACTTTTCGGACAAACGCATGCCCGGAGCTGACCATCTGCGTGGA
NZ_AGJN01000020	667	Frapec_R_34	REMBX_TRANS_SCORE1000	11	974	FraCN3__NZ_AGJN01000020__Frapec_R_34__667	905	NZ_AGJN01000020	18851	18894	1.4371e-07	54.0	1	44	44	0.049	CGAGCTGCCGGCCGGGTTCGCCGCCCGCGACGCCGACGCGGCGC
NZ_AGJN01000020	677	FraCcI3_R_19	REMBX_TRANS_SCORE1000	17	975	FraCN3__NZ_AGJN01000020__FraCcI3_R_19__677	826	NZ_AGJN01000020	59902	60666	0.0	722.0	54	818	765	0.926	GGTCACAGGGCCAGGGCGAGCTCGGTGAAGGCGTCCGCGAGTCGGCGGTGGGGTTCGGCCTCGACGGCGAGTTCGTAGTGGCCGCGGCGAAGATTCTGAACGAACGCGTGCCCTGAGGCGATGACCTGGGCGGAGCGGAGGCGTTTGAGCCCTCGCATCGGTCGCAACCAGGCTTTCAACCGTCCGTGATCGGCCTCGATCGGGTTGTTGGCATACCTGGCATCGATGTGATGGGCAGCAGGCAGCTGCTCGTCGAGGACCCACGGGTAGGCCGCGGCCCGGTCAGTGGTCACCTCGACCGGACGGCGGCCGTGGGCCAGCGCCCGGGTGAAGAACCGGCGGGCCGCAGCCAGGTCTCGCTTCTCGGAGGCCAGTACATCGATGACCTGGCCGAACTGG…
NZ_AGJN01000020	682	Frapec_R_18	ARB_TRANS	12	976	FraCN3__NZ_AGJN01000020__Frapec_R_18__682	1226	NZ_AGJN01000020	70144	70344	6.60737e-49	210.0	67	267	201	0.164	CTGTGGGGCTCCAGAACTCCGATTTGGGCGTTGAGCTGCACGTTTGCGTGTCGGCGGCGCCCGTGTCGGGCAGGCTGGCCGGCATGGTGTGGTCCTTGCTCTACGGTCTGGCGCGCAACGTCCTCGGGCTGGTGGTGCTGCGGGTCCGCGGGACAGCGCGAAGGAGGTGGAGATCCTTGTCTTGCGCCACCAGCTCGGGGT
NZ_AGJN01000020	686	IS881	ISFINDER	0	977	FraCN3__NZ_AGJN01000020__IS881__686	3033	NZ_AGJN01000020	74539	74756	1.51556e-11	72.0	1	218	218	0.072	CTTGCCCGGTGGGCCATGCGGAAGTACAAACGGCTGCACCGCAGCTGGCGACGGGCACGCAGACTCCTGGGACAGGTCGCACGACGCGACCCAGGGCTGTTCGCCCACTGGCAGCTCGGACTGCGGCCGAAGGCTGGATGACGGGAGCCGGATGAGGCGAGAGTCTCACGTCCGGATCTACGAGCGCCGAGGGGTGAGACTCCCCTCGGCGACTCACC
NZ_AGJN01000020	696	IS1647	ISFINDER	2	978	FraCN3__NZ_AGJN01000020__IS1647__696	878	NZ_AGJN01000020	90029	90671	9.27267e-52	222.0	1	643	643	0.732	GGTCCGCCCGCAGGGCGGCGGGACCGCGCCGGTCGAGGACCGGGCGGTGTTCACCGCGGTCGTCTACGTGCTGACCGCGGGCTGCGCCTGGCGGCATCTGCCCGCCGAGTTCGGGGTGGCGGTGCCCACGGGCACACCGCCGGTTCCAGGACTGGGACCCGGGCACGGGTCTGGTCCCGGCTGCACCAGAAGGTCCTGGACGCCCACGGCGAGGCCGGCGGGCTCGACTGGTCGTCGGTGATCGTGGACGCGGCCAGCCTGCGCGCGAAAAAAGGGGATCTCTGACCGGTCCGAACCCGGTCGATCGCGGAAAGAAAGGGTCGAAAATCCATGTCCTGGCCGACGCGGCCGGGCTGCCGCTGGTCGTCGCGGTCACAGGGGCGAACCTGCACGACAGCC…
NZ_AGJN01000020	698	ISLxx2	ISFINDER	0	979	FraCN3__NZ_AGJN01000020__ISLxx2__698	1427	NZ_AGJN01000020	90940	91319	7.92157e-12	74.0	1	380	380	0.266	GGCGTCGACACCCACAAGGACAGCCATACCGCGGCGGCGCTCGACAGCGCCGGGCGGCTGCTCGGGTCGGCGCGGTTCGGCGCGACCGCGGCCGGCTACGGCCAGTTGCTCGACTGGCTGCGCGGCTTCGGCGCGCTGGTCCTGGTCGGGGTCGAGGGGACCGGTGCCTACGGCGCCGGCCTGGCCCGCCACCTGGCCGCGGCCGGCGTCGAGGTGGTCGAGATCGACCGGCCCGACCGCAGGGCGCGGCGCTGGCAGGGCAAGTCCGACCCGGTCGACGCGGAGGCGGCCGCCCGGGCGGCGCTCGCGGGCCGGCGGACCGGCGTCCCGAAGGGCCGCGACGGCCAGGTCGAGGCGCTGCGCTCGCTGCGGGTCGCCCG
NZ_AGJN01000020	699	ISLxx2	ISFINDER	0	980	FraCN3__NZ_AGJN01000020__ISLxx2__699	1427	NZ_AGJN01000020	91619	91926	2.78961e-55	234.0	43	350	308	0.216	TCGGCCCCGACGTCGCTGGCCAGCTGCTCGTCAGCGCCGGCGACAACCCCGACCGGCTACGCTCCGAGACCGCTTTCGCGATGCTCTGCGGCGTCGCCCCGCTGCCCGCCTCCTCGGGGAAGACGAACCGCCACCGACTCAACCGCGGTGGGGACCGCCAGGCCAACGCCGCGCTCTACCGCGTCGTGCTCTGCCGGCTGCGCTGGGACCCGGCCACCCGGGCCTACATCGAGCGCCGCACGGCCGAAGGCAAGTCCAAGAAAGAGATCATCCGCTGCCTCAAGCGCTACGTGGCCCGGGAGATCTAC
NZ_AGJN01000020	705	ISFal3A	ISFINDER	1	981	FraCN3__NZ_AGJN01000020__ISFal3A__705	1087	NZ_AGJN01000020	111325	111430	3.92288e-18	96.0	81	186	106	0.098	GGCGCATGAGCGCCGGGAGATCGTGAACGGGTTGGCCTATTGGATACGGGCGGGGTGTGCCTGGCGGTTGTTGCCGCATGACCTGCCGCCGTGGCAGACGGTCTAC
NZ_AGJN01000020	708	ISAzs16	ISFINDER	0	982	FraCN3__NZ_AGJN01000020__ISAzs16__708	990	NZ_AGJN01000020	111575	111642	2.1781e-08	60.0	43	110	68	0.069	GGCGGGCTGCACGGCTACGACGGCGGCAAGAAAGTCCCTGGTATCAAGCGCCATCTGCTCGTCGACAC
NZ_AGJN01000020	714	Frapec_R_20	ARB_TRANS	14	983	FraCN3__NZ_AGJN01000020__Frapec_R_20__714	1194	NZ_AGJN01000020	114513	115702	0.0	1478.0	1	1190	1190	0.997	GCCTGTGGGGTGCGGAAAGTCGGCCTGGGCCTGTGAGCTGGGACGATGCCACGGACCCGCCGCCGGCATGATGGTCAACATGTCCGTACGCCTGCTCTACCTGATCTTCGCCAGGGTGTGTGGCTGGCTCGTCCTGCTCGGTCGATCGTCAGCATCGAAAGACATCGAGCTGCTCGTGCTGCGGCACGAGGTCGCGGTGCTGCGCCGCACCCAGTCGCGTCCTCGATGGGACTGGGCGGACCGGGCCGTACTCGCCGCTCTGATCCGACGGCTGCCGAGACGGCTACGGATGCACCGGCTGGTCACTCCCGGCACCGTCCTGCGGTGGCACCGCCGCCTGGTCGCCAGGAAGTGGACCTATCACCGCCGGACCGGACGACCGCCGATCAGCGCGGAGAT…
NZ_AGJN01000021	727	FraCcI3_R_6	REMBX_TRANS_SCORE1000	7	984	FraCN3__NZ_AGJN01000021__FraCcI3_R_6__727	1560	NZ_AGJN01000021	111567	111687	2.06615e-06	52.0	1	121	121	0.078	GCGGCCGACGCGGCCGACGCGGCCGACGCGGCCGGTACCGCGGGCGCGTCCGGCGCGTCCGGCACGTCCGGCACGTTCGGCGCGGCGGCGCCGGCGGCCGGGGTCTGCGGCGGCGTCGAGG
NZ_AGJN01000021	728	ISPa43	ISFINDER_NOFULL	0	985	FraCN3__NZ_AGJN01000021__ISPa43__728	19903	NZ_AGJN01000021	112146	112225	1.5745e-11	70.0	1	80	80	0.004	AGCTCTCCGGCGGCATGCAGCAGCGGGTCGCGATCGCCCGGGCACTGGCCGAGCGCCCGCCACTGCTGCTGCTCGACGAG
NZ_AGJN01000022	730	Frapec_R_27	GOOD_NX_LOCAL_IS	8	986	FraCN3__NZ_AGJN01000022__Frapec_R_27__730	1033	NZ_AGJN01000022	17192	18223	0.0	886.0	181	1212	1032	0.999	TGGCCGCCGCTGGAGTGGAACAGCGAGCCGTCGGGGTTCGCCGAGATGCGGCCGGGCGCTTACGACATCCACGCCCGCGTGCGCGACATGGACCGCAACGGCGTACTGGCCTCGATGTGCTTCCCGACGTTCGCCGGCTTCAGCGGAGGCCACCTCAGCCAGTTCCGCGACGAGACGACCACCGCCGTGATCCAGGCCTACAACGACTGGCACATCGACGAGTGGTGCGCCACCTACCCCGGCCGGTTCATCCCGCTCGCGATCGCCCCGATCTACGACCCGGCCGCGGCCGCCAAGGAGGTCCGCCGGGTCGCCGCGAAGGGCGCCCGCGGCATCGCCATGCCCGAGATGCCGCACATCGACAACCTCCCGAGCTACCACGACGAGGACTACTGGAGG…
NZ_AGJN01000022	733	ISFsp10	ISFINDER	1	987	FraCN3__NZ_AGJN01000022__ISFsp10__733	1713	NZ_AGJN01000022	78673	78731	2.95759e-12	72.0	1	59	59	0.034	CGGTGATCGCGGCGCCGAGACGATTGACGGCGGCGGGCTCTGGCCCGGGTTCACCGGCG
NZ_AGJN01000022	734	FraACN_R_3	OVER20_GOOD_LOCX_TRANS	4	988	FraCN3__NZ_AGJN01000022__FraACN_R_3__734	789	NZ_AGJN01000022	103029	103071	1.6778e-06	50.0	1	43	43	0.054	GACCTCGGCGCGGCGGGCGCGGCCGGCGCGGCCGGCGTCGGGG
NZ_AGJN01000023	741	FraCcI3_R_2	REMBX_TRANS_SCORE1000	10	989	FraCN3__NZ_AGJN01000023__FraCcI3_R_2__741	1899	NZ_AGJN01000023	24628	24721	1.50266e-06	52.0	1	94	94	0.049	CGGGTGCGCAGCCTGGCCGCCAGCATGCCGCGGGCCACCGCCGGGTCGGCCGACCGCAGCGCGGCCACGCCGGGCCAGCGGTCGTCGCCGGCGC
NZ_AGJN01000023	746	FraDas_R_11	ARB_MGE	3	990	FraCN3__NZ_AGJN01000023__FraDas_R_11__746	1025	NZ_AGJN01000023	35738	35801	2.57298e-07	54.0	1	64	64	0.062	GGCGGTCGGAGAATGCGCAGGCCAACCGGCACCTCGTCAGCGGCCTTCTCTACGGTCAGTCCGG
NZ_AGJN01000023	747	ISFal2	ISFINDER	1	991	FraCN3__NZ_AGJN01000023__ISFal2__747	826	NZ_AGJN01000023	38146	38383	2.24032e-54	230.0	1	238	238	0.288	CCGGCGACCCGGCATGATCGGATCACGGCTCGCCGTGGTCCTCGTCCGCACATCCCGGTCTCGGAGCTCACGGGGTTCCGGTTCCCGCCCGAGGCGATCGTCCTGGCAGTGCGCTGGTGTCTGCGGTACGCCCCGTCCTACCGGGACGTCGAGGAGCTGCTCGCTGAGCGCGGCATCGAGGTTGATCACGTGACTGTGTATCGGTGGATACAACGCTTCGCATCGCTGCTGATCGAGG
NZ_AGJN01000023	752	Frapec_R_50	OVER20_GOOD_LOCX_TRANS	25	992	FraCN3__NZ_AGJN01000023__Frapec_R_50__752	560	NZ_AGJN01000023	43037	43500	2.30052e-32	150.0	1	464	464	0.829	GGACTCGGGTTCCTGCTGCTGGTGCTCGCGTTCCGCAGCCTCCTGGTGCCGCTGGTCGGGGCTGTCAGCAACCTGGCGACGATCGTCGTCGGCCTGGGCGCGCTGACCGCGATCTTCCAGTGGGGCTGGGCCAGCAACCTGCTCGGCGTCGGGGACGGCGCGCCGATCTCCTACATCGTCCCCATCATGGTCGTCGGGGTGATGTTCGGCCTGTCGATGGACTACCAGGTGTTCCTGGTCAGCCGCATCCGCGAGGAATGGGCACACACACACGACAACACGCGCTCGATCCGCACGGGTGTCGCAGAAACCGCCAAGGTCATCGCCACCGCCGCCGTGATCATGCTGTGCGTGTTCTCCTCGTTCGGGTTCAGCGGCCAGCGGATCGTCTCCTGCATC…
NZ_AGJN01000024	770	Frapec_R_11	REMBX_TRANS_SCORE1000	8	993	FraCN3__NZ_AGJN01000024__Frapec_R_11__770	1594	NZ_AGJN01000024	2891	2932	1.31734e-07	54.0	1	42	42	0.026	GTGCCGCCGGCCGAGGTCGACGAGGCGGTCGCGGCCTGCGGG
NZ_AGJN01000024	771	ISPa43	ISFINDER_NOFULL	0	994	FraCN3__NZ_AGJN01000024__ISPa43__771	19903	NZ_AGJN01000024	18426	18685	1.72366e-24	120.0	1	260	260	0.013	TGGGTTACGTCAGCCAGTTCCTGCGCTGCGTGCCACGCGTCGGCGCCCTGCAGGTCGTCGCCGAGCCGCTCGTCGAGCGCGGCGTGCCCGCGGCGCGGGCACGCGAGCGAGCGGCGGAGTTGCTCGCCCGGCTCGCCATCCCCGAGCGGCTGTGGAGCCTGCCGCCGGCCACCTTCTCCGGCGGCGAGCAGCAGCGGGTCAACATCGCGCGTGGGTTCGTGACCGAGCTGCCACTGCTGCTGCTGGACGAGCCCACCGCC
NZ_AGJN01000024	772	ISPa43	ISFINDER_NOFULL	0	995	FraCN3__NZ_AGJN01000024__ISPa43__772	19903	NZ_AGJN01000024	19027	19467	2.17834e-51	220.0	1	441	441	0.022	GCGGGCGGCAACGTGGGCGAGCCGCTGATGGCGACGGGCTGGCGCCACTACGGGCGCATCCGCGCCGCCGCCGCGGAGTGGCTGCGGCGGGTGGAGATCCCCGCCGACCGCATCGACGACGCTCCCGTCACCTTCTCCGGCGGCATGCGCCAGCGCCTGCAGATCGCCCGCAACCTGGTGGTCTCGCCGCGGCTGGTGTTCATGGACGAGCCCACCAGCGGCCTGGACGTGTCGGTGCAGGCGCGCCTTCTCGACCTGATTCGCTCGCTCGTCGCCGAGCTGGGCCTGGCCGTGATCATCGTGACGCACGACCTGGCGGTGGCCCGGCTGATCTCGCACCGAACCCTGGTGATGAAGGACGGCCGCGTCATCGAGTCCGGCCTGACCGACCGGGTGCTC…
NZ_AGJN01000024	773	ISPa43	ISFINDER_NOFULL	0	996	FraCN3__NZ_AGJN01000024__ISPa43__773	19903	NZ_AGJN01000024	20029	20681	9.40061e-33	152.0	1	653	653	0.033	GGACTCGGCGGATACAACATCGGCTACCTCGACGAGCAGACGAAGAGGATGATTCGTCGGGCGCTGCTCAAGGCCGTCGCCATCCCCGGCTTCCAGGTGCCGTTCGCCTCACGCGAGGTGCCGATGCCGCGTGGCTGGGGAACCGGCGGCGTCCAGGTGACCGCCGCGATCATCGGGCCGGACGACGTGCTCAAGGTCATCGACCAGGGCGCGGACGACACCACCAACGCCGTGTCGATCCGCTCGTTCTTCGCCGCGGTCGCCGGGGTGCGCACGACGACGCGCACCGACGAGGCCAGCATCATCCAGACCCGCCACCGCATCCCGGAGACGCCGCTGGGCGAGGGGCAGACGATCGTCTACCAGGTGCCGGGCCCCGAGCCGCTGCGGTTCCTGGAG…
NZ_AGJN01000024	779	FraACN_R_5	ARB_MGE	8	997	FraCN3__NZ_AGJN01000024__FraACN_R_5__779	572	NZ_AGJN01000024	48060	48557	3.43879e-62	260.0	1	498	498	0.871	TGGGCGGCACGAATCGCCGCGGCGACCTGCCAACTGCTGATGATGCTGGCCGCGTTCGACCGGCGGCGAGGCTGGTCGGGGCTCGGAATGGCGACCTGCGCGCAGTGGCTGTCCTGGCGGTGTGGCCTGGGAATCCGGACGGCACAGGAACATATGGCCGTCGCCCGCGCGCTGGAGGAGCTGCCCGCGCTGCGCGCGGCGTTCGCCGAGGGACGGTTGTCCTACTCCAAGGTGCGCGCCGTGGCGCGCGTGGCCGAGGCCGCGACGGAGCAGACCTGGCTGTCGCATGCGCTGCACTGCACCGCGGGCCAGCTTGAGCGGCTCGCGTCGCGCTACCACCAGCTGACGGCGGATCCGGCCGAGCAGCGGGCGGCACGGAAGGTGACCTGGAGCACCCGG…
NZ_AGJN01000024	782	Frapec_R_34	REMBX_TRANS_SCORE1000	11	998	FraCN3__NZ_AGJN01000024__Frapec_R_34__782	905	NZ_AGJN01000024	72417	72445	2.09147e-07	52.0	1	29	29	0.032	GCGGCGCGACCCCGAGCTGCCCGACGACC
NZ_AGJN01000025	788	ISArsp6	ISFINDER_NOFULL	0	999	FraCN3__NZ_AGJN01000025__ISArsp6__788	26712	NZ_AGJN01000025	1773	1963	1.0699e-50	216.0	1	191	191	0.007	GGGTCTCCACCCGCGACCAGCACGCCGAAGCCCAACACGACGCCCTCCGAGCGACCGGCTACGACGCGATCTTCATCGACAAGGCCTCCGGTAAGCTTGTCCGCCGCCCCGAGCTCGACAAGGCGCTCCTGTCCGCGAACCGCGCCGGCGACCAGCTCGTCATCACCAAGCTCGACCGGCTCGGCCGCTCC
NZ_AGJN01000025	791	Frapec_R_11	REMBX_TRANS_SCORE1000	8	1000	FraCN3__NZ_AGJN01000025__Frapec_R_11__791	1594	NZ_AGJN01000025	8179	8227	6.24373e-13	74.0	1	49	49	0.031	CAATGCCGTGAAGCTTAAGTCGATCTTGGATGGTTGATCTTCTGCTGTT
NZ_AGJN01000025	792	FraCcI3_R_2	REMBX_TRANS_SCORE1000	10	1001	FraCN3__NZ_AGJN01000025__FraCcI3_R_2__792	1899	NZ_AGJN01000025	10370	10521	2.20837e-07	56.0	1	152	152	0.08	GCGGCCGCGCGGGCAGCGGCGGCGGCCGCCGCGCCCGGCCACCCCGACCGCCCGGGCCGGCTGTCGAACCTGGCGCTCGCGCTGCGCGCCCGCTTCGAGCAGGCCGCCGACCCGGCCGACCTCGACGAGGCGGTCGACGCCGGCCGGGCCGC
NZ_AGJN01000025	794	FraCcI3_R_6	REMBX_TRANS_SCORE1000	7	1002	FraCN3__NZ_AGJN01000025__FraCcI3_R_6__794	1560	NZ_AGJN01000025	15240	15306	7.886e-08	56.0	1	67	67	0.043	CCGCGCCGACAGCCGGCGCGGAGCCGGTGCCGGCGGCGGCCGCGGACCGCCCGCCGGGCGGCGCCGC
NZ_AGJN01000025	795	ISPfr9	ISFINDER	1	1003	FraCN3__NZ_AGJN01000025__ISPfr9__795	1484	NZ_AGJN01000025	30338	30375	1.07782e-07	54.0	1	38	38	0.026	TTCAACTGGTCGTCGCAACGCCTCGATCTGGAGGTGTG
NZ_AGJN01000025	796	ISSav2	ISFINDER	0	1004	FraCN3__NZ_AGJN01000025__ISSav2__796	1938	NZ_AGJN01000025	30502	30599	8.77268e-10	64.0	1	98	98	0.051	CGGGCCCGCTGGGCCACCAGCGACGAGGTCTACGGCAAAGAACCGCCCAGCGCGCCGCCCGCGCGGACCGCCGCCTCGGCTACGTCCTCGCCGTCGCC
NZ_AGJN01000025	797	ISSav2	ISFINDER	0	1005	FraCN3__NZ_AGJN01000025__ISSav2__797	1938	NZ_AGJN01000025	30684	31005	1.23805e-27	132.0	11	332	322	0.166	CTGTCCGCCGGCAAGAGCGCCAAGGGCGGACGCCTCTACGACTGGGCGGTCGTCGAAACGACCGACGGCGACCTGCCCGGCCACCACCACCTGCTCGTCCGCCGCAACATCAGCAACGGCGAGTACGCGTTCTACCGGGCCACAGCCCCGCCCCGGTCTCGCTGACCACGTTCGTCCGGGTCGCGGGGATCCGCTGGGCCGTCGAGGACGACTTCCAGCCGAACAAGGAACTCGCAGCCCTCGACGAGCACCAGGTCCGCCGCTGGACCTCCTGGCACCGTTGGACCCTGGCCGCGATGATCATCTACGCGTTCCTCGCAGT
NZ_AGJN01000025	799	Frapec_R_1	ARB_TRANS	5	1006	FraCN3__NZ_AGJN01000025__Frapec_R_1__799	2599	NZ_AGJN01000025	33240	33425	2.79042e-07	56.0	1	186	186	0.072	GACCAGCGCCAGCACACGCTTGTCCTTGATCCGTTTCCTTACCCGGTCCATCAGCACGCCATGGTTGATCTCGTCGAAACACGCGTGGATGTCCGCGTCCAGCACCCAGCGGTAGCCCTTGGTGCCGAACATGTGGATCTCGGCTATCGCGTCCTGCGCCCGCCGACCCGGCCTGAAGCCATACGA
NZ_AGJN01000025	805	ISFsp14	ISFINDER	4	1007	FraCN3__NZ_AGJN01000025__ISFsp14__805	1696	NZ_AGJN01000025	52375	52447	1.23806e-18	96.0	1	73	73	0.043	ACGACTCCCTGGTCGTGGATCTCGACGCGACGCTGGTGACGGCGCATTCGGAGAAACAGAACGCGGCGCCGAC
NZ_AGJN01000025	806	Frapec_R_20	ARB_TRANS	14	1008	FraCN3__NZ_AGJN01000025__Frapec_R_20__806	1194	NZ_AGJN01000025	56466	56976	1.19776e-139	546.0	210	720	511	0.428	GCCTGTGGGGTGCCACAAGTCGGACTGGTCCCGTGAGCTGGGCCGATGCGACAGCCCGGCCGTCGGCATGATGGTCACCTGTGTCCGTACGCCTGCTCTATCTGATCTTCGTCCGGCTGTGTGGCTGGCTCGTGCTGCTCTGCCGGTCGTCAGCGTCGAAGAACATCGAGCTGCTCGTGCTTCGGCACGAGATCGCGGTACTGCGCAGCACCCAGCCACGGCCGAGATGGGACTGGGCGGACCGGGCCGTGCTCGCCGCGCTGATCCGACTCCTGCCGCGAAGACTACGACTGCACCGGCTGACCACCCCTGGCACCGTTCTACGTTGGCACCGCCGCCTGGTCACCAGGAAGTGGACCCACCCGAACCGGACCGGTCGACCACAGATCGCTCCAGAGG…
NZ_AGJN01000025	810	ISRhosp4	ISFINDER	1	1009	FraCN3__NZ_AGJN01000025__ISRhosp4__810	1349	NZ_AGJN01000025	66396	66532	5.1224e-10	66.0	3	139	137	0.102	GAGCTGGCGTTCTACGTCTGTTTCGGGCCTCAGCGCACCAGCCTGGCCGGGCTCGCACGGGTGGCCGGTGCCCGCTGACCGATCGAGGAATGCTTCCAACAGGCAAAACAGACCTGAGGCCAGGACGACTACCAGGT
NZ_AGJN01000025	814	ISGeob7	ISFINDER	0	1010	FraCN3__NZ_AGJN01000025__ISGeob7__814	883	NZ_AGJN01000025	67492	67943	5.60914e-78	318.0	1	452	452	0.512	GACCTGCACCGGGCGCTGGTGGACTCCTCCCATGTGCACGCCTTCAAAGGGGGACCGCGACGGTCCGAGCCCGGTCAACCGCGGCCACCTCGGCTCCAAACACCACCTGATCGTCGACGCCGGCAGGACACCGCTGGCGGTGTCCATCACCGGCGAGCACGGCAGCGACGTCACCCAGCTGATCCCGCTGATCGAGGCGATCCCGCCCATCCGGGGCCGCCCCGGCCGGCCCCGACACCGTCCGCGCTGTCTGCTCGCCGACTGGGGCTACGACCACGACGCCTACCGCCGCAAGCTCACCTGCTGGCAGATCACGCCGATCATCGCCCGCCGACGAGCGCCACACGGCTCCGGCCTGGCCCGGCAACGCTGGCCCGTGGAACGCACCATCGACTGGCT…
NZ_AGJN01000026	818	FraCcI3_R_6	REMBX_TRANS_SCORE1000	7	1011	FraCN3__NZ_AGJN01000026__FraCcI3_R_6__818	1560	NZ_AGJN01000026	29911	30029	2.02441e-06	52.0	1	119	119	0.076	CCGCGGCCACGGGCGCGGCGACGGCCAAGGGCGCGGTCGCGGCCAAAGGCCCGCCCGCGCCCGAGCCGGCGCCGGCGCCCGCGACGCGCGGGCTGGTGCTCGTCGGCCCTGGTGCCGCG
NZ_AGJN01000026	826	IS1141	ISFINDER	0	1012	FraCN3__NZ_AGJN01000026__IS1141__826	1588	NZ_AGJN01000026	92569	93248	5.0067e-43	190.0	1	680	680	0.428	GCTGGACGCGGGCCGGTACTGGTGCTCGCTGTCGACGATGTACCGGATCGCCCGCTCTGCAGGCCAGAGCAGGGAACGCCGCGCCCAGGCGTCGCATCCGCCGCGGGTCCGTCCCGAGCTGGCCGCAACCGGACCAGGCGAGGTGTGGACCTGGGACATCACCGCGCTGAAAGGACCGGTGAAAGGAACCTGGTACAAGCTCTACGTCATCCTCGATATCTACTCCCGGTATGTGACCGGTTGGCTCGTCGCGGCCGCCGAGGACGCCGTCGTCGCGAAGGACTTCCTTGCCGACGCGATCGCGCGCAACGGTATCCCGCCCGTGGCGATCCACGCCGACCGCGGCGGCGCGATGGTCTCGAAACCCGTATCCGAGCTCCTCGTCGACCTGGGCGTCGC…
NZ_AGJN01000026	828	ISAar44	ISFINDER	0	1013	FraCN3__NZ_AGJN01000026__ISAar44__828	1599	NZ_AGJN01000026	95114	95169	2.23607e-13	76.0	1	56	56	0.035	GCTCGCGACGACCGAGACCGCGCTGGATATCATGGGAAAAGCACACGCGCTCTTGG
NZ_AGJN01000027	832	FraCcI3_R_6	REMBX_TRANS_SCORE1000	7	1014	FraCN3__NZ_AGJN01000027__FraCcI3_R_6__832	1560	NZ_AGJN01000027	22822	22956	2.33581e-06	52.0	1	135	135	0.087	GCGGGCGGCGGCGTCGGGCCGTCCGGCACCGGATACCCGGCCGTCGGCGCCGGCGCGGCGGGCGCGGCCGTCGGTCCCGGCGGTGGCACCGGCCGCAGTGAGGTGCTGGGGGCGGCGGGCGCGGCGCCGGCCGCG
NZ_AGJN01000027	841	ISPa43	ISFINDER_NOFULL	0	1015	FraCN3__NZ_AGJN01000027__ISPa43__841	19903	NZ_AGJN01000027	67421	67489	4.55126e-11	68.0	1	69	69	0.003	AGCCTCGCCGTGGATGAGGGCGAGATCGTCGCCATCATGGGCCCGAGCGGCTCCGGCAAGTCCACCCTG
NZ_AGJN01000028	844	FraCcI3_R_7	REMBX_TRANS_SCORE1000	7	1016	FraCN3__NZ_AGJN01000028__FraCcI3_R_7__844	1498	NZ_AGJN01000028	11888	11975	9.28108e-09	60.0	1	88	88	0.059	GGGCGATCTCGTCGTCGAGCTGTTCGAGAGGCGCGGGCTGTTCGGGCACGGCGACGACGCGCCGGCGGTGGCCGCCGCCGGCTGACGG
NZ_AGJN01000028	846	FraEu_R_7	OVER20_GOOD_LOCX_TRANS	22	1017	FraCN3__NZ_AGJN01000028__FraEu_R_7__846	1219	NZ_AGJN01000028	12867	13044	3.23259e-06	52.0	1	178	178	0.146	GTGCCGTCGGCCACGCTGCTGCTCGCCCGGCTCGGCGCGGACGTCGTCAAGGTCGAGCCGCTCGCGGGCGAGTCGGGCCGCGGGGCGCAGCCGGCCGTGACCGACCCGGCCGGGCGGCCGGCGGGCGCGACGTTCCTGCGCTACAACCTGGGCAAACGCGCCATCGCGCTCGACCTCA
NZ_AGJN01000028	847	FraEu_R_9	GOOD_NX_LOCAL_IS	26	1018	FraCN3__NZ_AGJN01000028__FraEu_R_9__847	1021	NZ_AGJN01000028	14146	15017	2.42613e-67	280.0	52	923	872	0.854	CTGATCGCGGCCGCCGGCTACCCGGCCGACGAGATCAGCCTGGCGGGCGTGACCTTCGACGAGATGCGGCGCGGCTGCTGGGACCCGGCCGCGCGGGTCGCGGACAACGAGCTCAACGGCGTCGAGGCGCAGCTGTGCTACCCGAACTACCCGCGGTTCGCCGGCCAGATCTTCCTGTGGGGCAAGGACCGCGATCTCGCGCTGCTGTCCGTGCGCGCCTACAACGACTGGATGGTGGAGGAGTGGTGCGGCGGCGGCAGTAGCGGTAGTGGAGGCTGCGGCCGGCTGGTGCCGCTGTGCCTGGTGCCGCTGTGGGACGCCGAGCTCGCCGCCGCCGAGGTGCGACGCAACGCGGCCCGTGGCGTGCGGGCGGTCGCGTTCACCGAGCTGCCCACGTAC…
NZ_AGJN01000028	853	Frapec_R_53	OVER15_NOID	16	1019	FraCN3__NZ_AGJN01000028__Frapec_R_53__853	522	NZ_AGJN01000028	21144	21251	4.22106e-08	58.0	1	108	108	0.207	GTTGTCCCAGATGACGAGATCGCCGACCCGCCAGTGGTGCCGGTAGACGTACTCGGGCCGGCCGACCCGGGCGTACAGGAAGCTCAGCAGCGGGGCGGACTCCTCGTC
NZ_AGJN01000028	859	FraACN_R_3	OVER20_GOOD_LOCX_TRANS	4	1020	FraCN3__NZ_AGJN01000028__FraACN_R_3__859	789	NZ_AGJN01000028	98779	98824	1.8224e-06	50.0	1	46	46	0.058	CTGGTGGTCGGCGAGCTCGCGGGCCCGCGCGGCGGCGTCGCGGCGC
NZ_AGJN01000029	860	FraDas_R_5	REMBX_TRANS_RATIO15	21	1021	FraCN3__NZ_AGJN01000029__FraDas_R_5__860	1429	NZ_AGJN01000029	27	121	8.41895e-29	134.0	1	95	95	0.066	TGTAAGAACAACGGTGTAACTCCCCTGTGACACTCTGTGCATCTGTGCAGGTAGAGGAGACACCAGATGACCGACACGATGGCTGACACGGCGGC
NZ_AGJN01000029	866	Frapec_R_20	ARB_TRANS	14	1022	FraCN3__NZ_AGJN01000029__Frapec_R_20__866	1194	NZ_AGJN01000029	24005	24071	1.0952e-18	96.0	1	67	67	0.056	AACGAATACGAACGAGCCTGGTAAAAGCCAGGTCGACGCAGGTGGCCGAGTTCTGGAACCCCACAGG
NZ_AGJN01000029	869	Frapec_R_20	ARB_TRANS	14	1023	FraCN3__NZ_AGJN01000029__Frapec_R_20__869	1194	NZ_AGJN01000029	29155	29190	3.34398e-07	52.0	1	36	36	0.03	CCTCGGCGGCCTCCTCCACGAATACCAACGAGCCGC
NZ_AGJN01000029	873	Frapec_R_50	OVER20_GOOD_LOCX_TRANS	25	1024	FraCN3__NZ_AGJN01000029__Frapec_R_50__873	560	NZ_AGJN01000029	35199	35756	4.12907e-106	422.0	1	558	558	0.996	ATCGTCGTGATCGGCCTGGCGTTCGTCCTGCTCCTGCTGGTGTTCCGGTCGGTGCTCGTGCCGGTGATGGCCACCCTCGGCTTCCTGCTCAGCATCGCGGCCACGTTCGGAGCCGTCGTGGCAGTGTTCCAATGGGGCTGGCTCGCCAACCTGTTTGGCATCGAGCAGACCGGACCGATCCTCAGCCTCCTGCCCATCGTCCTGGTCGGCATCGTGTTCGGCCTCGCCATGGACTACCAGGTCTTCCTGGTCACGCGGATGCGTGAGGAGTACTCGCACGGCAGCGCCCCACGCCAGGCCATGATCACCGGGTTCGGCCACGGAGCCCGGGTCGTCACCGCCGCCGCATTCATCATGATCAGCGTCTTCGCCGGATTCATCCTGTCGCCCGAATCGATC…
NZ_AGJN01000029	874	Frapec_R_18	ARB_TRANS	12	1025	FraCN3__NZ_AGJN01000029__Frapec_R_18__874	1226	NZ_AGJN01000029	42475	42657	2.24638e-27	130.0	1	183	183	0.149	CAGAACTTCGATTCGGGCGATGACCTGTACGTATGCGTGTCCGCAGGACTCGTGTCGGGCAGGCTGGCTGGCATAGTGTGATCCCTGCTCCACGGCCCGGCGTGCAACGTCCTCGGACTGATGGCGCTTCAGACCCGCGGGGACCGCGCGAAGGACCTGGGAACTCTCGTCCTGCACCACCAG
NZ_AGJN01000029	877	FraEu_R_7	OVER20_GOOD_LOCX_TRANS	22	1026	FraCN3__NZ_AGJN01000029__FraEu_R_7__877	1219	NZ_AGJN01000029	60629	61595	4.77563e-20	106.0	101	1067	967	0.793	TCGAGCTCGCCAACCGGGGCAAGCGCAGCGTGGCCGTCGATCTGTCGACGCCGGCCGGGCGCGAGGTGCTGATGCGGCTGGTCGCCGAGGCCGACGTGTTCGTCACCAGCCTGCTGCCTGGTTCGCGCGGGCGGCTCGGCATCGACGTCGCCGACATCCGGGCGGCGAACCCCTCGATCATTTATGTGCGGGCCAGCGGCTACGGGCCTCGTGGCCCGGAGGCCGAGACCCCTGGCTTCGACGCCGCGGTGGCGTGGGCCCGGGTCGGTATCGCCCAGTTTCTCACCGAGCCGGATGCCTACCAGCCGACCCATCCGCCTGGTGGTATCGGTGACTGCGTGGGCGGGCTGTCTGGCGCTGGCGCCATCGCCGCCGCTCTCTACAAGCGGGCGCGCACGG…
NZ_AGJN01000029	880	FraEu_R_9	GOOD_NX_LOCAL_IS	26	1027	FraCN3__NZ_AGJN01000029__FraEu_R_9__880	1021	NZ_AGJN01000029	61697	61964	1.90416e-11	72.0	1	268	268	0.262	CGACAACCACATCATCGAGCCGCCGCACACGTTCACGACCTATCTGCCCAAGGAGTACCGCGACCGGGCGCCGCGTATTCTGCGCGGCGCGGACGGCGGTGACGGCTGGAGTTTCGACGGCAAGCCGCCGGTGAAGACGTTCGGGTTGAACGCCGTGGCCGGCCGCCCATACGAGGACTACAAGGCCAGCGGCCTCACGGTGGAGGAGATCCTGCCGGGCAACTACGACGGCACCGCCCACCTGAAGGACATGGACACCGACGGCGTC
NZ_AGJN01000029	882	Frapec_R_3	ARB_MGE	3	1028	FraCN3__NZ_AGJN01000029__Frapec_R_3__882	1946	NZ_AGJN01000029	72228	72627	3.90502e-112	444.0	1	400	400	0.206	GATGGGTCGGCCGCGCAGCGAGGTGCCAGCGTGGGCTGATCCTTTTCCGCGCGGCCTCCCGCCGAGCCGGACTTGATGGTTTCCCGATCATCGGCTCACCGGTGACTACTGGGTGAGCGGTATGGCTGGCTGCCTGGTGTGGATCTGGCCGTGGCAGGAAGCGCAGAGCACAAGGGTTATTCGCCTCCGGTTTGCCATGGTCGCTGCCCACCGGGGCTGTGCGGGTCCGGATGTTCCAAGGTCTTTTAGGGTGCGGACGTGGTGGACCTCGACCTCGCCCGCCCGCTGGCAGACCTCGCAGATTTCCGCGAGGAGCCGTGTGATGAGCTCCTTGTGCGGATGGTCGACCCGGATCGGTTGGCGGTCGTTGACCGTCGCCGATCGCTGCCGGTGGAGAGGG
NZ_AGJN01000029	883	ISMch9	ISFINDER	0	1029	FraCN3__NZ_AGJN01000029__ISMch9__883	848	NZ_AGJN01000029	72629	72724	1.56527e-06	52.0	2	97	96	0.113	GCCTGGCTCGGCGGCTACCGCCGCCTGACGATCCGCTACGAGACCAACGGCCGCAACTTCCTCGCGTTCCTCACGCTCGCGGCCACACTGATCTGC
NZ_AGJN01000029	885	Frapec_R_21	REMBX_TRANS_SCORE1000	35	1030	FraCN3__NZ_AGJN01000029__Frapec_R_21__885	1177	NZ_AGJN01000029	74248	74377	1.73133e-20	104.0	1	130	130	0.11	GTCACATGGAACTCCGTGCCACCTCCGCCTGGCTCACACCCCGGGGCGAATCGGTCAGCGGCAGCCAGCCGGACCCGCTCCCGCCGTATCTGCTCGGCGGGCGTCAGCCCGCCACCAGCCGCATACCTCA
NZ_AGJN01000029	886	Frapec_R_20	ARB_TRANS	14	1031	FraCN3__NZ_AGJN01000029__Frapec_R_20__886	1194	NZ_AGJN01000029	83309	83344	3.34398e-07	52.0	1	36	36	0.03	CCTCGGCGGCCTCCTCCACGAATACCAACGAGCCGC
NZ_AGJN01000029	891	Frapec_R_20	ARB_TRANS	14	1032	FraCN3__NZ_AGJN01000029__Frapec_R_20__891	1194	NZ_AGJN01000029	86121	86221	4.71957e-26	124.0	1	101	101	0.085	CTGTGTCCCTGCGTCTGCTCTGTCTGATCTTGTTCGGGTGTGTGGGTGGCTTGTCCTGCTCGGTCGTTCGTCGGCGTCGAAGGACGTCGAGCTGCTCGTGC
NZ_AGJN01000029	892	FraCcI3_R_19	REMBX_TRANS_SCORE1000	17	1033	FraCN3__NZ_AGJN01000029__FraCcI3_R_19__892	826	NZ_AGJN01000029	86225	86410	1.4442e-23	116.0	1	186	186	0.225	GGCGCTGTTGCATTGAGCTGGTCCGGGGTAAGGCTCGGGCGGGCTGGTTGCGTGGTCACAGAGCCAGGGGGAGTTCGGTGAACGCTGTTGCGGGTCGGTGATGGGTTTCGGCGTCGGCACCGAGTTCGTAGTGGCGGCGGCGGAGATTCTGGGCGAAGGCGTGCCCGGCGCCGATCGCTTGGGCGG
NZ_AGJN01000029	896	ISGeob7	ISFINDER	0	1034	FraCN3__NZ_AGJN01000029__ISGeob7__896	883	NZ_AGJN01000029	99112	99222	7.78326e-13	76.0	1	111	111	0.126	CCCACGGCTCCGGCCTCGGCTGCCAACGCTTGCCCGTCGAGCGGACCATCGGCTGGATACGCCGGTTCCGCCGGCTCCGCACCCGCTGGGAACGCCGCGCGGACATCCACC
NZ_AGJN01000030	899	FraCcI3_R_6	REMBX_TRANS_SCORE1000	7	1035	FraCN3__NZ_AGJN01000030__FraCcI3_R_6__899	1560	NZ_AGJN01000030	2796	2880	1.31482e-06	52.0	1	85	85	0.054	CCCCCGCGCCGGCCGGCCGGGCAGGGCGCCCGACCGCGGCCCACCCAGAGCGGCGCGCGCCGCCGGCTCCGGTTCCGCCGCCGGC
NZ_AGJN01000030	902	Frapec_R_11	REMBX_TRANS_SCORE1000	8	1036	FraCN3__NZ_AGJN01000030__Frapec_R_11__902	1594	NZ_AGJN01000030	10948	11081	1.91871e-07	56.0	1	134	134	0.084	ACGAGGTCGCCGTCGTCGACGACCCGGGCGTCGGTGACGGCGGCGCCGTAGCCGGCCAGGTCCGCCGCGGCGCCGTGATGCGTGGCCGCCGGCCGGCCGCCGACGAGGCCGGCCGCGGCCAGGACGAGGGTGCC
NZ_AGJN01000030	905	FraACN_R_5	ARB_MGE	8	1037	FraCN3__NZ_AGJN01000030__FraACN_R_5__905	572	NZ_AGJN01000030	19598	20144	1.61194e-79	324.0	1	547	547	0.956	GGGTGATGCGGACTCGGCACCGTTGGAGGTGCTGGAGCGGGAGATCTGCGGATGGGCGGGGCGGATCGCGGCGGCGACGTGTCGGATGTTGCTGCTGCTCGCGGAGTTCGACCGCCGGGGTGGCTGGTCGGGGCTGGGGATGGCGTCGTGCGGGCACTGGCTGGCGTGGCGGTGCGGGCTGAGCGTGCGCACGGCGCAGGAGCACGTGGCGGTCGGGCGCGCGCTGGAGAAGCTGCCGGCGGTGCGGGCGGCGTTCGCGGCGGGACAGCTGTCGTACTCGAAGGTGCGCGCCGTGGCACGGGTCGCTGACGCGGATACGGAGTCGACCTGGCTGGCGCATGCCCTGCACTGCTCGGCGGGGCAGCTGGAACGCCTGGCGTCGCGGTATCACCAGTTGAC…
NZ_AGJN01000030	907	Frapec_R_27	GOOD_NX_LOCAL_IS	8	1038	FraCN3__NZ_AGJN01000030__Frapec_R_27__907	1033	NZ_AGJN01000030	29349	30371	0.0	1256.0	1	1023	1023	0.99	CTGGCCCGCCGAGGAGTGGGACAAGAACCCGGCGAGCTTCGCCGAGATGCGTCCCGGCGCCTACGACATCCACGCCCGCGTCCGCGACATGGACCGCAACGGCATCCTCGCCTCGATGTGCTTCCCGACCTTCACGGGCTTCTCTGCCGGTCATCTCACCCACTACAAGGACGAGATCACCGTCTCGATGATCGAGGCGTACAACGACTGGCACGTCGACGGCTGGGCGGGCGCCTACCCGGGCCGGTTCATCCCGATCGCGCTGGTGCCGACCTGGGACCCGCAGCTGATGGTCAACGAGATCCACCGGGTCGCCGCCCGCGGGGTCAAGGCCGTCACGATGCCCGAGCAGCCCCACCTCGAAGGCCTGCCGAGCTACCACGACATCGACTACTGGGG…
NZ_AGJN01000030	913	IS4811	ISFINDER	0	1039	FraCN3__NZ_AGJN01000030__IS4811__913	5396	NZ_AGJN01000030	71924	72087	2.75172e-19	100.0	1	164	164	0.03	TCCCAGAGACGGGCGGCGCTCTGCGGGTCGAGAGCGTGGGGGGCGACGCCGAAGCGGTCGCCAGGACCGGCGACCGTGGCCTCGCCGCAGTCCTCGAAGTACCGGCCGCCGACGCCCTCGAGCAGCGGGGAGACCGCGACCAGGACGGAGGTCGCCGCGCCCTG
NZ_AGJN01000030	914	IS4811	ISFINDER	0	1040	FraCN3__NZ_AGJN01000030__IS4811__914	5396	NZ_AGJN01000030	72260	72858	1.04583e-50	218.0	1	599	599	0.111	CCGGGGTGCACGGCGTTGGCGGTGATGCCGTCGTCGGCCCAGCGGCGGGTCGCCTCGACGGCGAACAGCACGTTCGCCGTCTTCGACTGGCCGTAGGCGACCCACGGGTTGTACTCGCTGGTCGTGAAGTGGATGTCGTCGAAGAGCACCGGCGAGCGCAGGTGCGCGGCGGAGCTCACGGCCACGACCCGGGCGCCGCCGGCCGCCGCGAGCGCGCCGCGCAGGCCGGTGGCGAGCGTGAAGTGGCCCAGGTGGTTGGTGGCGAACTGGCGCTCCCAGCCCTCGGCGGTGCGGACGAGCGGCGAGGCCATGATCCCGGCGTTGTTGACCAGGAGGTGCAGCGGGCCGGCCCAGGCGGCGACGAACGCGCGCACGGAGGCCTGCTCGGTGAGGTCGAGC…
NZ_AGJN01000031	920	FraCcI3_R_4	REMBX_TRANS_SCORE1000	6	1041	FraCN3__NZ_AGJN01000031__FraCcI3_R_4__920	1695	NZ_AGJN01000031	45062	45133	1.06514e-06	52.0	1	72	72	0.042	GCGGCGGCGGCCTGGGCGATCCGCGCCGCCTCGGCGGCGGCGGCCTGCTGCCGCGCCCGCTGCGCCGCGGCC
NZ_AGJN01000031	922	FraEu_R_7	OVER20_GOOD_LOCX_TRANS	22	1042	FraCN3__NZ_AGJN01000031__FraEu_R_7__922	1219	NZ_AGJN01000031	50599	51816	0.0	1276.0	1	1218	1218	0.999	ATGACCGCGGTGATGCAGGGCGTCCGCGTCCTGGAGGTAGCCGAGCACACGTTCGTCCCGGCGGCGTCCGCGCTGCTGGCCGACTGGGGCGCGGACGTCGTCAAGATCGAGCACGTCGAGCGGGGTGACGCGATGCGCGCCCTCGGGTCCACCGGCGTCGCGACCATCTCCTCCGACGTCCATGTGCTGCTCGAGCACTCGAACCGGGGCAAGCGCAGCCTGGGTCTCGACCTCACCTCCCAGGAGGGCCTGGATGTCCTCTACCGGCTGGCGGCGCAGTCGGATGTGTTCCTGACCAACAAGCTGCCGGGCGTCCGAGCCAAGCTGAAGATCGACCTTGAGGACATCCGCGCGGCCAACCCGAACATCATCTACGTCCGTGGGACCGGTCAGGGCGAG…
NZ_AGJN01000032	937	FraEu_R_3	REMBX_TRANS_SCORE1000	9	1043	FraCN3__NZ_AGJN01000032__FraEu_R_3__937	1465	NZ_AGJN01000032	41894	42730	5.10443e-44	194.0	12	848	837	0.571	CAAGAGCGACCCGAAGGACGCCCGGGTCATCGCCGACCAGGTGCGGATGCGCGACGACCTGCGTGTCGTCGAACGGATGCGGGACGACGACATCGAGCTGCGGCTGCTGACCAGCCGACGCGGTGAGATCGTCACCGACCAGACCCGCCGGGCCGCCCGGCTGCGGGATCTGCTCAGCTCGATCCACCCCGGACTCGAACAGATCGTCGACGTGACGACCAAGACCGGGATGTGGCTGCTGACCCGCTACGTCACCCCAGGCGAGATCCGCCGGGCCGGCCGGCGCGGCCTGCTGGCCCATCTGCGCAAACTGCACCACGTCCGCGACAGCGACCTGGCCGCGCTCGCCGAAGCCGCGCTCGCCGCCGCCCAGGCCCAGCACGTCACCGTGCCCGGCGA…
NZ_AGJN01000032	941	FraCcI3_R_6	REMBX_TRANS_SCORE1000	7	1044	FraCN3__NZ_AGJN01000032__FraCcI3_R_6__941	1560	NZ_AGJN01000032	66153	66260	4.22106e-08	58.0	1	108	108	0.069	AGCACGGCGGCGCGGACGTCGCCGCGGCCGGCGCGGCCGCGGCCACCGCCTGGGCGCCCCCGTCGTCCCCACGGCCCCGGGCCGCCCGGGGGGACCGGACCGCCCGGG
NZ_AGJN01000033	946	FraCcI3_R_6	REMBX_TRANS_SCORE1000	7	1045	FraCN3__NZ_AGJN01000033__FraCcI3_R_6__946	1560	NZ_AGJN01000033	43926	44011	3.14125e-08	58.0	1	86	86	0.055	CGCCGGCCCCGGCGTGGCTGGTGGCGCCGGTGGGCCTGGCGGGGGCGCCCACGACGGCGCCGGCGGGAACGGCGCGCAGGGCGCGG
NZ_AGJN01000033	949	FraCcI3_R_11	REMBX_TRANS_RATIO15	5	1046	FraCN3__NZ_AGJN01000033__FraCcI3_R_11__949	1301	NZ_AGJN01000033	48052	48104	6.68321e-07	52.0	1	53	53	0.041	GGTGCGCGGCCGCGGCGGCCGTGGCCGCGCTCTCGGCGGCCGCGACGTTCTTC
NZ_AGJN01000034	963	ISSav4	ISFINDER	2	1047	FraCN3__NZ_AGJN01000034__ISSav4__963	1426	NZ_AGJN01000034	75774	75828	2.03445e-07	54.0	1	55	55	0.039	GCCGGGAGCGGCCTGGCGCGCCGCCGGTGGAGGTGGCGGCGACGCCGGCTTCGGG
NZ_AGJN01000035	965	FraCcI3_R_6	REMBX_TRANS_SCORE1000	7	1048	FraCN3__NZ_AGJN01000035__FraCcI3_R_6__965	1560	NZ_AGJN01000035	29068	29157	3.33758e-08	58.0	1	90	90	0.058	CCCGCGGCACCGCCGACCCGAACGCGGGCCCGGTGCGCGTCGGGGCGCCGGCCGGCGCGGTGGGCGCGGCCGAGGTGTCCGGCGGAGCCG
NZ_AGJN01000035	966	ISPa42	ISFINDER_NOFULL	0	1049	FraCN3__NZ_AGJN01000035__ISPa42__966	16941	NZ_AGJN01000035	30664	30696	2.23023e-08	56.0	1	33	33	0.002	CCGAGCTGAAGGAGGCCGTCGCCGAGAAGACCC
NZ_AGJN01000036	972	ISGeob7	ISFINDER	0	1050	FraCN3__NZ_AGJN01000036__ISGeob7__972	883	NZ_AGJN01000036	15604	15642	1.38601e-06	50.0	1	39	39	0.044	CTGCGCGCCGACGGCATCCCGCTCGACGTCTCGCCGACC
NZ_AGJN01000036	976	FraCcI3_R_6	REMBX_TRANS_SCORE1000	7	1051	FraCN3__NZ_AGJN01000036__FraCcI3_R_6__976	1560	NZ_AGJN01000036	69742	69839	1.06873e-08	60.0	1	98	98	0.063	GCCGCCGTCGTCCTCGGCCAGCTCGTCGGCGCCGGTGAGGAGGCTGCCGGCGCCGGCGGGGCCGCGCTCGGCGGCGCCGCCCGCGTGCCGCGCCGCGG
NZ_AGJN01000036	977	Frapec_R_34	REMBX_TRANS_SCORE1000	11	1052	FraCN3__NZ_AGJN01000036__Frapec_R_34__977	905	NZ_AGJN01000036	81119	81216	5.53616e-06	50.0	1	98	98	0.108	TCCAACGGCACGGTCTGCGCCGGCGCCGCCGGCGCCGCCGGCATCGCCGGCATCGCCGCCCGCGGCAGCGGCGGCGGGCAGGCGAAGCTCGCCGACGA
NZ_AGJN01000037	981	Frapec_R_50	OVER20_GOOD_LOCX_TRANS	25	1053	FraCN3__NZ_AGJN01000037__Frapec_R_50__981	560	NZ_AGJN01000037	10155	10703	1.97126e-78	320.0	1	549	549	0.98	GCCTTCGTCGTCGGCGTCTCGGTGCTGCTTCTGTTGCTGGTGTTCCGCTCGCCGCTGGTCGCGCTGAAGGCCGCGGTGATGAACATGCTGTCGATCGCCGCCGCCTACGGCGTCATCGTCGCCGTCTTCCAGTGGGGCTGGGGCACCGGCCTGCTGGGCCTGCCACATGCCGTGCCGATGTCGAGCTGGCTGCCACTGCTGATGTTCGCGGTGCTGTTCGGGCTGAGCATGGACTACGAGGTGTTCCTGCTCTCCCGGATCCGGGAGGACTGGCTGGCCACCGGCGACGCCCGTGGCAGCGTGACGCGGGGGCTCGCGAAGAGCGGCCGGGTCATCACCAGCGCCGGCCTCATCATGATCGCCGTCTTCGCCGGCTTCGCGCTGGACCCGGACGTGACC…
NZ_AGJN01000037	984	Frapec_R_50	OVER20_GOOD_LOCX_TRANS	25	1054	FraCN3__NZ_AGJN01000037__Frapec_R_50__984	560	NZ_AGJN01000037	19039	19463	4.93075e-34	156.0	1	425	425	0.759	CGTTCGTGCTGCTGTTCCTGTTCACCGGGAGCGTGATCCTCCCGCTGAAGGCCATCGTGCTCAACGGGCTGGTGCTCGGCGCGGTCCTCGGCGTCTCGGTCTGGATCTTCCAGGACGGGCACCTCGCCGGGCTGTTCGGCTTCACGCCCGGCCCGTTGGACACGTCGATGCCGGTGCTGCTGTTCTGCATCGCGTTCGGCCTGTCGATGGACTACGAGGTCTTCCTGCTCTCCCGCATCAAGGAGCAGCACGACGCGGGCGTGCCCAACACCGAGGCCGTCGCCACCGGCCTCGCCCGCACCGGTCGGATCGTCACGACCGCCGCGGTGCTGCTCGCCGTCACCTTCGCCGCGTTCGCGACCGGCTCGGTGCGGTTCATGCAGATGTTCGGCCTGGGTA…
NZ_AGJN01000037	987	FraCcI3_R_6	REMBX_TRANS_SCORE1000	7	1055	FraCN3__NZ_AGJN01000037__FraCcI3_R_6__987	1560	NZ_AGJN01000037	41216	41254	3.25957e-08	56.0	1	39	39	0.025	GCCACGGCCGCGGGCGGCCGGCGGCGGCGGCCGCGACCC
NZ_AGJN01000037	988	FraCcI3_R_6	REMBX_TRANS_SCORE1000	7	1056	FraCN3__NZ_AGJN01000037__FraCcI3_R_6__988	1560	NZ_AGJN01000037	50421	50574	2.24261e-07	56.0	1	154	154	0.099	GGCGGCGGCCGAGCCACGCCCGGCCGTGGGCCGGCCCGCCGACACGGGTGGCGCCCCCGTCTGCCGGCTCGCGCGGCGCGCGGCCCGCTCCGTGGCGATCCGGCGGTCGCGGGCGGCGCGGGACGCCGCGAGTCGCCGCTCGGCCCGGGTGGAG
NZ_AGJN01000037	993	FraEu_R_18	ARB_MGE	10	1057	FraCN3__NZ_AGJN01000037__FraEu_R_18__993	556	NZ_AGJN01000037	53201	53262	4.73599e-10	64.0	1	62	62	0.112	ACCAGGGATGTTCATCTGGACCACCCCCACCGGCCGGACCCACCGCAACGACACCACCACCA
NZ_AGJN01000037	994	FraEu_R_18	ARB_MGE	10	1058	FraCN3__NZ_AGJN01000037__FraEu_R_18__994	556	NZ_AGJN01000037	54602	55037	6.14447e-128	502.0	1	436	436	0.784	GACGGCGACACCCGACCGATCGGCGCCCGGCGGGCCGACGTCCTGACCGCCCTGCTCCTCGGGAACCGCCACGAGCGGGTCACGGTCGAGATCCAGGTCATCGCCCCCCGTCGGCACTCTCACCGGACTCGACGACAACCCCGCCGAGCTGGTCGGCCACGGCCCGATCCCCGCGCACATCGGCCGGGTACTGGCCGCGGACGCCCACTGGCGAAGAGTCCTGACCGACCCCCGGACCGGCACCGTCCTGGACCTGAGACACCGCCGCGTCCCGACCCCTGCACTCGCCAGGCTTGTCCGCCACCGCGACACCCGCTGCGTCTACCCCGGCTGCGCCATGCCCGCCGTCGCCTGCGACCTCGACCACACGATCGCCAGGGCCGACGGTGGCCGCACCGC…
NZ_AGJN01000037	997	ISThsp11	ISFINDER	0	1059	FraCN3__NZ_AGJN01000037__ISThsp11__997	1814	NZ_AGJN01000037	78604	78682	2.29647e-09	62.0	1	79	79	0.044	TCGTCAGAGCCGTTCGATGATGGTCGCGTTCGCCATGCCGCCGCCCTCGCACATGGTCTGCAGGCCGTAGCGCCCGCCG
NZ_AGJN01000038	999	Frapec_R_20	ARB_TRANS	14	1060	FraCN3__NZ_AGJN01000038__Frapec_R_20__999	1194	NZ_AGJN01000038	10110	10216	8.0467e-30	138.0	1	107	107	0.09	GAACGGATCAAACGCCGGCCCGCCGCCGGCGGCCTAATCAACGAATACGAACCAGCCGCCTGGAACCGCAGATCAACCCCGATGGCCGAGTTCTGGCACCCAACAGG
NZ_AGJN01000038	1010	Frapec_R_50	OVER20_GOOD_LOCX_TRANS	25	1061	FraCN3__NZ_AGJN01000038__Frapec_R_50__1010	560	NZ_AGJN01000038	15878	16340	4.14998e-29	138.0	1	463	463	0.827	GTTCCTGCTGCTGGCGTTGGCGTTCCGCAGCCTGCTGCTGCCGTTGGTCGGCGCCCTGAGCAACCTCACGACGATCGTCGTCGGCCTCGGCGCGATCACTGCGATCTTCCAGTGGGGCTGGGCCAGCAACCTGCTCGGCGTCGGGGACGGCGCGCCGATCTCCTACATCGTCCCCATCATGATCGTCGGCGTGATGTTCGGCCTCTCGATGGACTACCAGGTGTTCCTGGTCAGCCGCATGCACGAGGAGTGGACCCACACCCGCGACAACACCCGGGCGATCCGCGTGGGCCTCGGCGAGACCGCCAAGGTCATCGGAACCGCCGCCCTGATCATGCTGTGCGTCTTCTCCTCGTTCGGATTCAGCGGCCAGCGGATCGTGGCCTGCATCGGCATCGG…
NZ_AGJN01000038	1012	Frapec_R_18	ARB_TRANS	12	1062	FraCN3__NZ_AGJN01000038__Frapec_R_18__1012	1226	NZ_AGJN01000038	18097	18448	7.95602e-20	104.0	85	436	352	0.287	CGAACACCCCAGCGCCGCGTGGGTCACGCAGCAGGTGCGGAACCTCGTCTACCACCTCGGCGACAACGGCGGTGGGCCGTACAAGTTCCTGGTCCGCGACCGGGACACCAAGTTCGTCCGCGGCTTCGACGGCGTCTTCGCGGACGAGAGCATCCGGATCCTAAGGACACCGGTCCAAGCGCCGAAGGCGAATGCCTTCGCGGAACGCTGGGTCCGCACCGTGCGCGCTGAGTGCCTGGACTGGTCCCTGATCTGGAACCGGCGCCACGCCGAACAGGTCCTGTCGACCTACGTCGAGCACTACAACACCGCCCGACCCCACCGCGGGATCGACCTCGACACGCCCGACCCG
NZ_AGJN01000038	1027	ISSav7	ISFINDER	0	1063	FraCN3__NZ_AGJN01000038__ISSav7__1027	2992	NZ_AGJN01000038	23396	23427	7.18549e-08	54.0	1	32	32	0.011	TCGAGCAGCTCGACGGCGGCCTCGACGATGCG
NZ_AGJN01000038	1028	ISRop1	ISFINDER	0	1064	FraCN3__NZ_AGJN01000038__ISRop1__1028	4160	NZ_AGJN01000038	25048	25125	6.90172e-16	86.0	1	78	78	0.019	GCTTGAGCCCGATGCGGGGACGACCCGCACGTCGGGTTCTGAGGGAGCCCTGGCGCAGCAATGCGCCGGGGCTACCCG
NZ_AGJN01000038	1035	Frapec_R_20	ARB_TRANS	14	1065	FraCN3__NZ_AGJN01000038__Frapec_R_20__1035	1194	NZ_AGJN01000038	28314	28935	0.0	804.0	1	622	622	0.521	GGCAGTTCCTACGATCCCTGGCCTCGACGACGCTGGCCGTTGACTTCTTCCACGTGGACTGCACGGTGACGCTGCGGCGTCTGTACTGCTTGTTCGTCATGGAGGTCGGCTCCCGTTACGTCCACATCGTCGGCGTCACCGCCCACCCGGACGGGCCGTGGACCACCCAGCAGATCCGCAACGTCCTCATGGACCTTGGGGACCAGGCAACCGAGTTCCGCTTCCTAATCCGCGACCGCGCCGGACAGTTCGCCGCCTCGTTCGACGCAGTCCTCGCCGACGCAGGCATCACCGCGGTGAAGATCCCGCCTCGAGTTCCTCAAGCAAATGCCTACGCGGAACGGTTCGTCCGCACGGTTCGGGCCGAGGTCACCGACCGCATGCTGATCTTCGGCGAAC…
NZ_AGJN01000038	1036	Frapec_R_18	ARB_TRANS	12	1066	FraCN3__NZ_AGJN01000038__Frapec_R_18__1036	1226	NZ_AGJN01000038	28988	29044	5.64043e-08	58.0	53	109	57	0.046	TCCGCCGCCACAAGATCCTCGGCGGCGTGATCAACGAGTACCACCGGGCCGCCTGAC
NZ_AGJN01000038	1037	Frapec_R_20	ARB_TRANS	14	1067	FraCN3__NZ_AGJN01000038__Frapec_R_20__1037	1194	NZ_AGJN01000038	29045	29073	2.09147e-07	52.0	1	29	29	0.024	AGCCACCGTCATACCCCCCGACGGCCCGA
NZ_AGJN01000038	1038	Frapec_R_20	ARB_TRANS	14	1068	FraCN3__NZ_AGJN01000038__Frapec_R_20__1038	1194	NZ_AGJN01000038	28936	28987	5.67429e-14	78.0	1	52	52	0.044	CAAACAGCGAAACCACAGGCCAGGCACCCGAATCGAGTTCCGGCACGCTACA
NZ_AGJN01000038	1039	IS1647	ISFINDER	2	1069	FraCN3__NZ_AGJN01000038__IS1647__1039	878	NZ_AGJN01000038	39116	39622	8.34806e-53	226.0	1	507	507	0.577	CGCCCGCAGGGTGGGGGTGTGGCTCCGGTCGCGGACCGGGCGGTGTTCACCGCGGTCGTCTACGTGCTGACGTCGGGCTGTGCGTGGCGGCATCTGCCGCCGGGGTTCGGGGTGTCGCCGGCGACCGCGCATCGGCGGTTCCAGCAGTGGAGCCGGGCCGGTGTCTGGCCGAGGCTGCACCGGGCGGTGTTGGACCGCCATGGCGCGGTCGGGAACGTGGACTGGTCGTCCGGGATCGTCGACGCGGCGAGCCTGCGGGCGAAAAGGGGGGCTCGCTGACCGGTCCGAACCGGTCGACCGCGGCAAGAAAGGATCGAAGATCCACGTCCTGTCCGACGCGAACGGCCTGCCCATAGCCGTCGCGGTCTCGGGCGCGAACCTCCACGACAGCCAGGCGCT…
NZ_AGJN01000038	1043	FraEu_R_7	OVER20_GOOD_LOCX_TRANS	22	1070	FraCN3__NZ_AGJN01000038__FraEu_R_7__1043	1219	NZ_AGJN01000038	41397	41460	2.11203e-08	58.0	1	64	64	0.053	TCCCGCTGGTCACCGCATCGGTGCAGTTCGACCAGCAGCCAAGCCGACCGACCCGCGCGCCCGA
NZ_AGJN01000038	1044	Frapec_R_27	GOOD_NX_LOCAL_IS	8	1071	FraCN3__NZ_AGJN01000038__Frapec_R_27__1044	1033	NZ_AGJN01000038	44056	44109	6.89206e-07	52.0	1	54	54	0.052	CTACCCGGAGCTGAAGTTCGTGTCGGTGGAGAGCGGCATCGGCTGGCTGCCGTT
NZ_AGJN01000038	1047	FraEu_R_7	OVER20_GOOD_LOCX_TRANS	22	1072	FraCN3__NZ_AGJN01000038__FraEu_R_7__1047	1219	NZ_AGJN01000038	55719	56896	4.62725e-46	202.0	1	1178	1178	0.966	GGGGTGCGGGTGCTCGAGGTCGCCTCGCACGTGTTCGTCCCGATGTCGGGGGCCGTGCTCGCCGAATGGGGCGCCGAGGTCATCAAGATCGAACACCCCGAGACCGGTGACCCATACCGGGGCCTGGTCACCGCCGGCATGCACAAGCTGTGGAACGGCGTGGACGTGCACTTCCAGGCCACGAACCGAGGCAAGCGCTCCGTCGGGGTGGACATCAAGCACCCGGAGGGCCGGCGGCTGCTGTCCCAGCTCGTCGCCGCAAGCGACGTGTTCGTGACCAACCTGCGGGCCGACACCCTCGCCCGACTGAAGCTCGACGTCGCCCACGTACGGGCCGACAACCCCGCGGTGATCTACGTACGGGGCACCGCGTTCGGCGCCCGAGGGCCCGACGCCGGC…
NZ_AGJN01000038	1050	ISAnsp5	ISFINDER	0	1073	FraCN3__NZ_AGJN01000038__ISAnsp5__1050	2192	NZ_AGJN01000038	59685	59750	2.34061e-06	54.0	251	316	66	0.03	GGTCGGCTGCCCTCGGGCGACCACCATCGGCGAGCAGCTCGACGCGCCGCTCGCCGGCGCGCTGCG
NZ_AGJN01000038	1053	ISArsp4	ISFINDER	2	1074	FraCN3__NZ_AGJN01000038__ISArsp4__1053	1400	NZ_AGJN01000038	61263	61572	4.57427e-39	174.0	1	310	310	0.221	TGAGAGGAGTTCACTCCTTTCTTCGACTACGACGTGGAAATACTTCGGGTGCTGTGTTCCGCGAACGCGATCGAGTCGCTCAACGCCCGCTACCGGCGGGCGGTGCGGGCCCGAGGGTATTTCCCCAGCGACCAGGCCGCGCCTTGAAATGCCTGTATCTTATGACCCGCAGCCTCGACCGGCCGCGCCCGGTGGATCGTCCGTTGGAAGCCCGCGACCGACGCCTTCTCGATCACGTTCGGTGACCGTTGGCCGTCTGCCGAGACCTACTGAGCAAAGTTGCCGGAAACACCGTCTATGGGACGGTCCC
NZ_AGJN01000038	1061	FraCcI3_R_19	REMBX_TRANS_SCORE1000	17	1075	FraCN3__NZ_AGJN01000038__FraCcI3_R_19__1061	826	NZ_AGJN01000038	66506	66755	2.99506e-54	230.0	1	250	250	0.303	GCGCTGCACCCACCGGAAGATCGTGACGTGATCGACGTCGAGGCCGCGTTCGGCCAGCAGTTCCTCGACGTCGCGGTACGACAGGGCGAACCGTAGGTACCAGCGGACGCCCAGAACGATCACCTCTGGCGGAAGCGGAACCCAGCAAACTCCGAGGCCGGGACGACAGGTCGTACACGCCGACGACGCACTACTCGATCATGCCTGAGCGGATGGCCCGACCGCTGTGCACCGCCAACGCAACAGAGCC
NZ_AGJN01000038	1063	ISArsp6	ISFINDER_NOFULL	0	1076	FraCN3__NZ_AGJN01000038__ISArsp6__1063	26712	NZ_AGJN01000038	71101	71286	3.87533e-18	96.0	1	186	186	0.007	GTAACGCATGCCGTGTACGCACCTATGACACGCATACCCCCATTCGCGTTACGAACCGATCATGCATGTCAGCTACGGACGGGTCTCCCCCCGTGACCAGCGCGCCGCGCTGCAGGCGGCCGGCCGCGACGAGATCTTCATCGACAAGGCCGCAGGTAAGCTCGCCCACCGCCCCGAACTCGACAA
NZ_AGJN01000038	1064	FraCcI3_R_19	REMBX_TRANS_SCORE1000	17	1077	FraCN3__NZ_AGJN01000038__FraCcI3_R_19__1064	826	NZ_AGJN01000038	72701	73478	0.0	740.0	1	778	778	0.942	GGCGGTGTTGCGTTGAGCCGGCGTGGGGCGTGGTAAGGGCCGGTGGTTTACCTGGTCAGATGGCCTGGGCGAGTTCGGTGAAGGCTGCCGCGAGCCGCTGGTGGGGTTCGGTGTCGGTGGCGAGTTCGTAGTGGCCGCGGCGAACGTTCTGCACGAAGGCATGCCCGGAGCCGATCACCTGGGCGGAGCTCAGCCGTTTGAGGCCGCGCATCGGCCGCAGCCGCGCCTTCAATCGGCCATGATCGGCCTCGATCGGGTTGTTCGCGTACCGGGCGTCGACGTGGTGGGCGGCGGGCACCTGTTCGTCGAGGACCCGTGGGTAGGCCGGGGCCCGATCGGTGGTCACCTCGACTGGGCGTCGGCCGTGGGACAGCGCCCGGGTGAAGAACCGGCGGGCCG…
NZ_AGJN01000038	1066	FraCcI3_R_19	REMBX_TRANS_SCORE1000	17	1078	FraCN3__NZ_AGJN01000038__FraCcI3_R_19__1066	826	NZ_AGJN01000038	73803	73932	2.55849e-31	144.0	8	137	130	0.157	GTAGCGTGCCAGAACTCGATTCGGGTGCCTGGCCTGCGGTTTCGTTGTTCGGTCAGGCGGCTCGGTGGTATTCGTTGATCACGCTGCCGAGGATCTTGCGGCGACGGATCGGGCCGTCGAGGGGGGTGAC
NZ_AGJN01000039	1081	FraEu_R_9	GOOD_NX_LOCAL_IS	26	1079	FraCN3__NZ_AGJN01000039__FraEu_R_9__1081	1021	NZ_AGJN01000039	35190	35997	6.42874e-106	422.0	1	808	808	0.791	CACCTACGACGAGATGCGCGCCGGCTGCTACGACCCGGTCGCCCGGCTTGCCGACATGGACCTCAACCACGTCGAGGCGTCGCTGTCGTTCCCCACCTTCCCGCGCTTCTGCGGCCAGACGTTCGCCGAGGCCTCGGACCGCGATCTCGCCGCCGCCTGCGTCACGGCCTACAACGAGTGGATGGTCGAGGAGTGGTGCGGCGACTCCGGCGGCCGGCTGATCCCGCTGTGCATCATCCCGTTGTGGGACGCCGAGGCGGCGGCCGCCGAGGTGCGCCGCAACGCGGCCCGCGGCGTGCGGGCGGTCTGCTTCAGCGAGATCCCGCCGAAGCTGGGGCTGCCGAGCATTCACAGCGGCTACTGGGACCCGTTCTTCGCCGCCTGCGCCGAGACGGGGAC…
NZ_AGJN01000039	1084	ISPa43	ISFINDER_NOFULL	0	1080	FraCN3__NZ_AGJN01000039__ISPa43__1084	19903	NZ_AGJN01000039	46076	46369	1.1598e-14	84.0	1	294	294	0.015	CTGGACCGCGTGGGCCTGCTCGAAAAGGCCTACCAGCGTGCGGACCAGCTCTCCGGCGGCCAGCAGCAGCGCGTCGCGATTGCCCGCGCGCTGATGCAGAGCCCCGAGATCCTGCTCGCCGACGAGCCCGTCGCGAGCCTCGACCCCGAGTCGAGTGAACAGGTCATGCGGCTCATCCGGGAGATCGCCGCCGACGACGGCCTGACCGTCGTCTGCAGCCTGCACCAGGTCGACCTCGCGCTCGACTGGGGCGACCGGATCGTCGGCCTGCGCCAGGGCGGGGTCGTCCTCGAC
NZ_AGJN01000039	1088	ISPa43	ISFINDER_NOFULL	0	1081	FraCN3__NZ_AGJN01000039__ISPa43__1088	19903	NZ_AGJN01000039	59765	59808	1.17964e-08	58.0	1	44	44	0.002	GCCGGCCGGGTCACCGGGCTGATCGGCCCGAACGGCGCCGGCAA
NZ_AGJN01000040	1093	ISAnsp4	ISFINDER	0	1082	FraCN3__NZ_AGJN01000040__ISAnsp4__1093	2195	NZ_AGJN01000040	26862	26961	4.66395e-07	54.0	1	100	100	0.046	CCTGCTCGCGGCGCGGGGCGTCCAGGCCGACGACGGTCGCGCGCGCCGAGGTCGGCGGGGCCGACGCGACGGCCGGGCGCTCGCCGATCCGCGGGTGCGC
NZ_AGJN01000040	1094	FraCcI3_R_6	REMBX_TRANS_SCORE1000	7	1083	FraCN3__NZ_AGJN01000040__FraCcI3_R_6__1094	1560	NZ_AGJN01000040	27542	27618	3.28868e-07	54.0	1	77	77	0.049	GCGCGGCGGCCGGGCGCGGCGGTCAGCGGCCCGGGGCACCGCCGGGGCTGTCCGCTGGCGGTGGCGCCGGCCGGGGC
NZ_AGJN01000040	1095	Frapec_R_11	REMBX_TRANS_SCORE1000	8	1084	FraCN3__NZ_AGJN01000040__Frapec_R_11__1095	1594	NZ_AGJN01000040	32000	32076	1.14786e-06	52.0	1	77	77	0.048	CGGCCAGCGCAGGGTCCGCTTCGCCCGCCCGGCCGGCCGCGCCACCGGCCCCCCCGAGGCCGGCTCCCCCGAGGCCG
NZ_AGJN01000040	1096	Frapec_R_7	BLASTN_CLOSEIS_NOHIGH	0	1085	FraCN3__NZ_AGJN01000040__Frapec_R_7__1096	1702	NZ_AGJN01000040	40004	40054	4.22167e-09	60.0	1	51	51	0.03	CGGGCAGCGCCTCGCCGACATCGTCGCCGGCCTCGCCGACGGGATCGCGGC
NZ_AGJN01000041	1099	ISGeob7	ISFINDER	0	1086	FraCN3__NZ_AGJN01000041__ISGeob7__1099	883	NZ_AGJN01000041	8408	8459	5.31448e-08	56.0	1	52	52	0.059	GTGGGCGATGGTGCACGACCGGCTGCTCGCCGACCTGCGCGCCCGGCCGGCG
NZ_AGJN01000041	1103	FraCcI3_R_2	REMBX_TRANS_SCORE1000	10	1087	FraCN3__NZ_AGJN01000041__FraCcI3_R_2__1103	1899	NZ_AGJN01000041	21350	21489	6.99096e-07	54.0	1	140	140	0.074	GCCCGCGCGCACGGCCGACGCCGGCGACCGGTCCACCGGCAGGGTCGCGTCCGGACGCTCGCCGGTGGCCCCGCCGGCCGGCGCCGCGAGCGCGGCGGGCTCGACCGGCTCGACCGGCTCGGCGGCCTCGACCGGCTCGG
NZ_AGJN01000042	1113	FraACN_R_3	OVER20_GOOD_LOCX_TRANS	4	1088	FraCN3__NZ_AGJN01000042__FraACN_R_3__1113	789	NZ_AGJN01000042	38059	38822	1.43635e-75	310.0	1	764	764	0.968	AGGGCTTGCGGCCGACGCCGCAGTGGCCGTCGACCGGAGCGGGCAATGCGCCGTCCGGGGTGGGGTCCGGCCGCCAGTGGGTGTGCGGCACGACTCCCGGGTCGACCAGCTCCAGGCCCTCGAAGCGTTCGGCGAACCGTTCCGGCGTGCGCAGGATGTAGGGAAGCGCCCCCGACTCGTTGTAGTCGTCCTGCGCGTCGCCGAACCCGCTGTCGCCGGCCGGCTGGGTCCCGTCATAGCTGGCCAGGTAGCTGCCCGAAGGCAATGCGTCCAGGTACTGCTTCACGATGGATCGCAGCTCAGCGTCGTCGGGGATATGACCGAGGACACCCATCAGCATCAGAGCTACAGGCCTGGTGAAGTCCAGGGTCCCGGACGCGGCGGCCAGGACGCTCTTCG…
NZ_AGJN01000042	1114	FraCcI3_R_6	REMBX_TRANS_SCORE1000	7	1089	FraCN3__NZ_AGJN01000042__FraCcI3_R_6__1114	1560	NZ_AGJN01000042	52037	52076	5.43701e-12	70.0	1	40	40	0.026	GCAGGGCTCCGGCACGTTCGCGTTATGACCGGCCTGTCCG
NZ_AGJN01000043	1117	FraDas_R_5	REMBX_TRANS_RATIO15	21	1090	FraCN3__NZ_AGJN01000043__FraDas_R_5__1117	1429	NZ_AGJN01000043	2	139	8.35637e-44	190.0	1	138	138	0.097	CTCAAGCACCTCTACCTCACCGTGACCAGCCTCGACCCCACCGGACGCGGCCGGGCAAAGTGGATGATCCGCTGGAAGGCACCGCTGAACGCCTTCGACCTCGCGTTCGACGGGCGCCTCACCGCCGGCCGAAAGTAG
NZ_AGJN01000043	1126	ISArsp4	ISFINDER	2	1091	FraCN3__NZ_AGJN01000043__ISArsp4__1126	1400	NZ_AGJN01000043	35225	36461	0.0	860.0	1	1237	1237	0.884	GCGAAGGCGCGGGGGCTGGCGCTGACCGGGCCGGACGGTCTGTTGAAGCTGTTTACCAAGAGTGTGTTGGAAACGGCGTTGGCCGAGGAGATGACCGAGCACCTCGGCCATGAGAAGAACCGCGCCCCGGTCGAGCGGGAATCGACGAACGTGCGGAACGGCAGCCGGTCGAAGACAGTGGTTTCCGAGGCGGCTGGCGAGGTGGAGATCGCCGTTCCGCGGGACCGGGAAGGGACGTTCGAGCCGCAGATCGTGAAGAAGCGGCAGCGGCGTCTCTCGGGTGTCGACGAGATCGTGCTGTCGCTGTATGCGAAGGGGCTGACGACAGGGGAGATCTCGGCGCATTTCGAGGAGATCTACGGGGCGTCGGTGTCGAGGGAGACCATCTCACGGATCACC…
NZ_AGJN01000043	1127	Frapec_R_20	ARB_TRANS	14	1092	FraCN3__NZ_AGJN01000043__Frapec_R_20__1127	1194	NZ_AGJN01000043	40206	40462	8.2349e-73	298.0	1	257	257	0.215	GAAGTCACCGACCGCATGCTGATCCTCAGTGACCGGCACCTGCGGACGGTCCTAGCCGACTATGCGGGCCACTACAACGGGCGATGACCCCACCGCAGCCGTGATCTTCGACCGCCACGGCCCGGCCATCCCATCGCCGACCTGACCACCGAACGGATCAGGCGCCGGCCCACCCTCGGCGTCTTGATCAACGAATACGAACGAGTCGCATAAAAGCCCAGGTCAAGATCGGTGATCCAGCTCTGGCACTCTACCGG
NZ_AGJN01000044	1139	FraCcI3_R_4	REMBX_TRANS_SCORE1000	6	1093	FraCN3__NZ_AGJN01000044__FraCcI3_R_4__1139	1695	NZ_AGJN01000044	20347	20415	8.22887e-08	56.0	1	69	69	0.041	GGGCCAGCGAGGACGGCTGGGGCGACGGCGGGGTGATCGTCTGCTTCGTCCTGGCGGCGCTGCTCCTCG
NZ_AGJN01000046	1159	FraCcI3_R_6	REMBX_TRANS_SCORE1000	7	1094	FraCN3__NZ_AGJN01000046__FraCcI3_R_6__1159	1560	NZ_AGJN01000046	22433	22532	1.47654e-08	60.0	12	111	100	0.064	GCGACGGCCGCGACGGCGGCCCCGCCGCCGCCGGGGCGAACGAGCCGCGCGGCGCCGGTTGGCTCGCCGGCCTGCGCGGGCGGCGCGGCCGGCTGCGCCG
NZ_AGJN01000046	1162	IS1648	ISFINDER	1	1095	FraCN3__NZ_AGJN01000046__IS1648__1162	969	NZ_AGJN01000046	34275	34362	1.23346e-07	56.0	7	94	88	0.091	CGCAACGTCGTCGGAGCGGTTCTTCAACCGGCTCAAGCAGTGGCGCGCGCTGGCGACCCGCTACACCAAGCGCGCCCACTACTTCTAC
NZ_AGJN01000046	1164	FraCcI3_R_11	REMBX_TRANS_RATIO15	5	1096	FraCN3__NZ_AGJN01000046__FraCcI3_R_11__1164	1301	NZ_AGJN01000046	40579	40708	3.46358e-23	114.0	6	135	130	0.1	CGTAGGTGACGTCGCGGATCCAGTGGAGCTTGGTCTCGATGGCCCAGTGGCCGCGGGCGAGGTCGGCGAGCAGGGCGGGGCTTGCCAGGTGGGTGGGCAGGCTGGTGACGGCGTGGACGGCCTTGGCCGT
NZ_AGJN01000047	1178	FraCcI3_R_2	REMBX_TRANS_SCORE1000	10	1097	FraCN3__NZ_AGJN01000047__FraCcI3_R_2__1178	1899	NZ_AGJN01000047	6124	6213	1.41918e-06	52.0	1	90	90	0.047	GGCCGCGGTGGGCGGCGCGGGCGCGGCGCCGCCAGGAACGGCGGCGGTACCAGCGCCGGGCTCCGGCCCGGCGGCGCCGCCGAGCAGGTC
NZ_AGJN01000047	1180	Frapec_R_38	ARB_TRANS	3	1098	FraCN3__NZ_AGJN01000047__Frapec_R_38__1180	812	NZ_AGJN01000047	33454	33522	1.00248e-06	52.0	1	69	69	0.085	CGGCCGAGCCCGACGCTCTGCCGATCGTCCTCACGCACGGCTGGCCGAACTCGTTCGTGGAGTTCGCCG
NZ_AGJN01000047	1190	ISArsp6	ISFINDER_NOFULL	0	1099	FraCN3__NZ_AGJN01000047__ISArsp6__1190	26712	NZ_AGJN01000047	52545	52849	2.33016e-17	94.0	1	305	305	0.011	TGTGGGCGGTGCTGTTCGGCATCGTCGGCGCCCGGCTCTACCACGTCATCACCAGCCCCGAGGCCTACTTCGGGGCGGACGGGCACGTCGCCGACGTCCTGAAGGTGTGGAACGGCGGGCTGGGGATCTGGGGGGCGGTCGCCGGCGGCGCGCTGGGTGTCTGGATCAAGACGAGGCGGTCGGGCGTCTCGTTCCTGATGTTCGCCGATGCGGCGGTGCCCGGCATCGTCCTGGCCCAGGCGATCGGCCGCTGGGGCAACTACTTCAACCAGGAGCTGTTCGGCCGGCCCAGCACGCTGCCCTGG
NZ_AGJN01000047	1191	ISSav7	ISFINDER	0	1100	FraCN3__NZ_AGJN01000047__ISSav7__1191	2992	NZ_AGJN01000047	57294	57362	8.22887e-08	56.0	1	69	69	0.023	CCGCACGGCCGCGTCGGCGTCAGCGCCCGAGGCCATCGGCGCAGGCACGCCGACCGCCTCGTCCGCGTC
NZ_AGJN01000047	1193	Frapec_R_7	BLASTN_CLOSEIS_NOHIGH	0	1101	FraCN3__NZ_AGJN01000047__Frapec_R_7__1193	1702	NZ_AGJN01000047	65960	66025	2.21026e-08	58.0	1	66	66	0.039	GCGAGCGCCAGCTCGTCGCCCTCGCCCGCGCCGAGCTCGCCGACCCCGACCTGCTCGTCCTCGACG
NZ_AGJN01000048	1203	FraACN_R_3	OVER20_GOOD_LOCX_TRANS	4	1102	FraCN3__NZ_AGJN01000048__FraACN_R_3__1203	789	NZ_AGJN01000048	26002	26692	7.65097e-66	274.0	1	691	691	0.876	GCCGGGCTCGATGAGGTCCAGGCCGTCGAAGTAGCTCTGGATCGTGGCGCGTGGCCGGAACGTCATGGGTGAGGTGGCGTTGCGGTACGCGGCCTCGGTGCGGGCCACGCCCTCGGCCGGTGGCCCGTCGGTCGTCAGGTGGGACAGGACCAGGTAGGAGCCCGAGGGGACCGCCTCCAGGAACTGGGCAAGCAGACCGCCCGGGTCCTCGGCGTCCTGGATGAAGTGGAACAGGGCCACCAGGAGCACGGCGACGGGCCGCGAGAAGTCCAGCAGCGCGGTGGTTTCCGGATGGGCGAGGATTCCCGCCGGGTTCCGGGCGTCCGCGGTGATGATCGCGGTGGTGTGGTCGTCTGCCAGCAACGCGCGCCCGTGGGCCAGCACGATGGGGTCGTTGTC…
NZ_AGJN01000048	1206	ISSav7	ISFINDER	0	1103	FraCN3__NZ_AGJN01000048__ISSav7__1206	2992	NZ_AGJN01000048	55858	56160	6.2082e-12	74.0	1	303	303	0.101	ACCGGTGCGACCGGGCAGCTCGGCCGACTCGTCATCGATCAGCTCCTGGCGGCGGGCGTGCCCGCCGGGCAGCTCGTGGCGACCGGTCGTGACGCCGGCAGGCTCAGCGCGCTCACCGCGCGGACCGGGGTGACGACCCGTCGGGCGGACTTCGCCGACCCCGCCAGCCTGGCCGAGGCGTTCCACGGCGTCGAGAGGCTGTTGTTGGTCTCGACCACGACCGTCGGGCACCGGTTCGACAACCACCGGCGCGCCATCGACGCCGCGGTGGCGGCAGGAGGGTCGCTGGTCGCCTACACCAGC
NZ_AGJN01000048	1207	FraCcI3_R_7	REMBX_TRANS_SCORE1000	7	1104	FraCN3__NZ_AGJN01000048__FraCcI3_R_7__1207	1498	NZ_AGJN01000048	62093	62130	1.07782e-07	54.0	1	38	38	0.025	GCCGCCGATCAGCGCGTGCAGCCGGTCGATGCCGGTCA
NZ_AGJN01000048	1208	ISArsp3	ISFINDER	0	1105	FraCN3__NZ_AGJN01000048__ISArsp3__1208	1596	NZ_AGJN01000048	67466	67560	3.82557e-14	80.0	1	95	95	0.06	AGCACTGGTCGCTGTCGGCCACTCCGTTCTCATCTCCGTCTGGCACATGCTCACCACCGACCTGCCCTACCAGGACCTCGGCCCCGACCACTTCA
NZ_AGJN01000049	1214	ISPa43	ISFINDER_NOFULL	0	1106	FraCN3__NZ_AGJN01000049__ISPa43__1214	19903	NZ_AGJN01000049	62360	62415	6.00022e-08	56.0	1	56	56	0.003	ACTGCTCACCCAACCAACCCTGCTCTACCTCGACGAACCCACCTCCGGCCTCGACC
NZ_AGJN01000050	1217	ISThsp11	ISFINDER	0	1107	FraCN3__NZ_AGJN01000050__ISThsp11__1217	1814	NZ_AGJN01000050	3259	3345	7.50295e-10	64.0	1	87	87	0.048	TCAGAGGCGTTCGAGGATCGTGACGTTGGCCTGACCGCCGCCCTCGCACATGGTCTGCAGGCCGAAGCGGCCGCCGGTGCGCTCCAG
NZ_AGJN01000050	1220	ISRhosp7	ISFINDER	0	1108	FraCN3__NZ_AGJN01000050__ISRhosp7__1220	1455	NZ_AGJN01000050	15809	15879	8.57174e-08	56.0	1	71	71	0.049	ACGAGCGTCTCGCCGAACTCGTCGTCCTCGTCCTCCTCGTCGTCGTCATCGTCGTCGAGGCCGCGCGGGTC
NZ_AGJN01000050	1221	ISPa43	ISFINDER_NOFULL	0	1109	FraCN3__NZ_AGJN01000050__ISPa43__1221	19903	NZ_AGJN01000050	19067	19146	6.69494e-10	64.0	1	80	80	0.004	TCCGGCGGCCAGCGGCAGCGCGCCGCGCTGGCACGCGCGCTGGTCACCGAGCCTCGGCTGCTGTTCGCCGACGAACCGAC
NZ_AGJN01000050	1222	FraCcI3_R_6	REMBX_TRANS_SCORE1000	7	1110	FraCN3__NZ_AGJN01000050__FraCcI3_R_6__1222	1560	NZ_AGJN01000050	35278	35378	3.87748e-08	58.0	1	101	101	0.065	CCGCCGGCGGTGTCTCGATCAACGCGGCCGCCGCCAGCGCGGCGGCCGGCCTGCGGGCGGCCCGCCGCGTCGTCATCGGCGGCATCGCCGGCTCCCGCGCC
NZ_AGJN01000050	1226	IS1549	ISFINDER	0	1111	FraCN3__NZ_AGJN01000050__IS1549__1226	1640	NZ_AGJN01000050	55574	55685	4.71646e-14	80.0	1	112	112	0.068	TCGTCCGCACCACGCGCCGCTACCGCTCCACCCAGATCCAGGCAGGCGACCACACCCTCACCGCCACCGAGACCCTCACCCGACCACCTCCGCGACGACCTCGACAAGAGCC
NZ_AGJN01000051	1227	FraCcI3_R_6	REMBX_TRANS_SCORE1000	7	1112	FraCN3__NZ_AGJN01000051__FraCcI3_R_6__1227	1560	NZ_AGJN01000051	21	113	3.48483e-08	58.0	1	93	93	0.06	GCGCCGGGGGCCTGGCCGGCCCGGGTGGCGGCGTGGGCGCCGGTGCGGGCGCGGGCGGCGCCGCCCGGGGCGGGGCGGGTGGCCCTGGCGGCG
NZ_AGJN01000051	1232	ISFsp11	ISFINDER	2	1113	FraCN3__NZ_AGJN01000051__ISFsp11__1232	1836	NZ_AGJN01000051	35693	35731	3.97097e-07	52.0	1	39	39	0.021	CCGGCTCGCCGCGGTGGCCGACGAGGTCTGGCTCTGCAC
NZ_AGJN01000051	1235	ISAnsp4	ISFINDER	0	1114	FraCN3__NZ_AGJN01000051__ISAnsp4__1235	2195	NZ_AGJN01000051	56246	56306	6.85739e-08	56.0	1	61	61	0.028	CGCGGTCCGGGACGGCAGCGTGCCCGCCGAGGTCGTCGAGGACAAGGCCCGCCGCCTGCTC
NZ_AGJN01000051	1236	ISPa43	ISFINDER_NOFULL	0	1115	FraCN3__NZ_AGJN01000051__ISPa43__1236	19903	NZ_AGJN01000051	61671	61765	8.42639e-10	64.0	1	95	95	0.005	CTCGGGCGGCATGCGCCGGCGGCTCGACCTGGCCGCGAGCCTGGTCGCCAATCCGCCGGTGCTCTTCCTCGACGAGCCGACCACCGGCCTCGACC
NZ_AGJN01000052	1244	FraDas_R_6	ARB_MGE	0	1116	FraCN3__NZ_AGJN01000052__FraDas_R_6__1244	1426	NZ_AGJN01000052	38699	38783	1.07927e-07	56.0	1	85	85	0.06	GCTGGTCACGAGCAGGTCGGCCATCGCGACGGTGGGGGTCGCGCCGACGCCGGCGTAGGCGCCGTCGGGGATGACGCCGCGCCGG
NZ_AGJN01000052	1245	Frapec_R_50	OVER20_GOOD_LOCX_TRANS	25	1117	FraCN3__NZ_AGJN01000052__Frapec_R_50__1245	560	NZ_AGJN01000052	50116	50422	1.92633e-18	98.0	1	307	307	0.548	TCCTGTTCGGGCTGTCGATGGACTACGAGGTGTTCATCCTGTCCCGCGTCCGGGAGGAGTACGACCGGACGGGGGACACGAACGGCGCCGTCGTCGAGGGCATCGGGCGCACCGGCCGCCTGGTGACCAGTGCCGCGCTGATCCTGTTCCTGGCGTTCCTCGCGCTCGCCACCGGTCCGGGCACCGACCTGAAGGTGTTCGCGACGGCGCTCGGCTTCGGCATCCTGCTCGACGCGACCATCGTCCGGTCGGTGCTGGTGCCCGCGCTCGTGTCGTTGTTCGGCAAGTGGAACTGGTGGTTGCCCGA
NZ_AGJN01000053	1254	ISPa43	ISFINDER_NOFULL	0	1118	FraCN3__NZ_AGJN01000053__ISPa43__1254	19903	NZ_AGJN01000053	24026	24122	3.02168e-09	62.0	1	97	97	0.005	GGTGGTCGGCCTCGACGGCGTCGACCTCGACCTCTACCCGGGCGAGGTTCTGGCCATCATCGGCGACAACGGCGCCGGCAAGTCCACCCTGATCAAG
NZ_AGJN01000053	1256	FraCcI3_R_6	REMBX_TRANS_SCORE1000	7	1119	FraCN3__NZ_AGJN01000053__FraCcI3_R_6__1256	1560	NZ_AGJN01000053	59290	59390	1.35337e-07	56.0	1	101	101	0.065	CGGCCGCCGGGCGACCGAGCTTCTGCGCGCCGCCCCCGCCACGCGAAACCCGCCGGCGCCGGCGGGGCCGGCGGGAGCGGGGGCGCTGGACGACGCGGTCG
NZ_AGJN01000054	1258	ISLxx2	ISFINDER	0	1120	FraCN3__NZ_AGJN01000054__ISLxx2__1258	1427	NZ_AGJN01000054	184	478	4.94114e-51	218.0	1	295	295	0.207	CGCCGGCCAGATGCTCGTCACCATGGGAGCCAACCCCGACCGGATGCGCTCAGAGGCCGCGTTCGCAATGCTCTGCGGCGTCGCCCCGCTACCCGCGTCCTCAGGCCGGACCCATCGCTACCGACTCAACCGCGGTGGCGACCGCCAGGCGAACGCCGCGCTCTACCGGGTCGTGCTCTCCCGCCTGCGCTGGGACGCGAGAACCCGTGCCTACGTCGAGCGCCGCACCAAGGAGGGCAAGAGCAAGAAAGAGATCATCCGCTGCCTCAAGCGCTACGTCGCCCGGGAACTCTAC
NZ_AGJN01000056	1280	FraCcI3_R_6	REMBX_TRANS_SCORE1000	7	1121	FraCN3__NZ_AGJN01000056__FraCcI3_R_6__1280	1560	NZ_AGJN01000056	7297	7347	2.18688e-06	50.0	1	51	51	0.033	CGGCGCCGGCCGAGCAGCGCGGCGACGGCCGCGGCGGCGGCGAGGGCGCCG
NZ_AGJN01000056	1285	Frapec_R_11	REMBX_TRANS_SCORE1000	8	1122	FraCN3__NZ_AGJN01000056__Frapec_R_11__1285	1594	NZ_AGJN01000056	45746	45778	9.48319e-07	50.0	1	33	33	0.021	CCGCCCGTCCGGCGGCCGGTCCGCGCGCCGCCG
NZ_AGJN01000056	1287	ISFsp11	ISFINDER	2	1123	FraCN3__NZ_AGJN01000056__ISFsp11__1287	1836	NZ_AGJN01000056	46918	46948	2.29898e-07	52.0	1	31	31	0.017	GGAGCGCGCCGAGCGGGACCGGGCCGAGCGG
NZ_AGJN01000058	1304	FraCcI3_R_19	REMBX_TRANS_SCORE1000	17	1124	FraCN3__NZ_AGJN01000058__FraCcI3_R_19__1304	826	NZ_AGJN01000058	37177	37678	2.5719e-140	548.0	5	506	502	0.608	CGTCGACGTGGTGGGCGGCGGGGAGCTGTTCATCGAGGGCCCGTGGGTGGGCCGCGGCCCGGTCGGTGGTCACCTCGACCGGTCGGCGGCCGTGAGACAGCGCCCGGGTGAAGAACCGCGGCGCCGCTGCCAGGTCCCGCTTCTCGGAGGCGAGCACGTCGATGACCTGGCCGAACTGGTCGATGGCCCTGTGGAGGTATGTCCACCGTCCGGCGACCTTCACGTTGGTCTCATCGCAGAACCACCTGTCACCAGGGCTGTGGCGGCAGGGCCGGGCCGCGTCGATCAGCAGCGGAGTGAACCGCTGCACCCAGCGGAAGATCGTGACGTGGTCGACCTCGAGGCCACGCTCGGCCAGCAACTCCTCGAGATCCCGGTCCGACAGCGCGTACCGCAGAT…
NZ_AGJN01000058	1307	FraCcI3_R_19	REMBX_TRANS_SCORE1000	17	1125	FraCN3__NZ_AGJN01000058__FraCcI3_R_19__1307	826	NZ_AGJN01000058	47838	48020	4.33653e-30	140.0	1	183	183	0.222	GGCGTTGTTGCGTTGAGCGAGCGCGAGGCATGGCAGCGGCGGGTTGGCGGCCTGGTCAGATGGTGAGGGCCAGCTCGGTGAAGGCTGCGGCGAGCCGGCGGTGGGGTTCGGTGTCGGTGGCGAGTTCGTAGTGGCCGCGGCGAACGTTCTGGACGAAGGCGTGCCCGGAGGCGATGACCTGGG
NZ_AGJN01000058	1308	FraCcI3_R_19	REMBX_TRANS_SCORE1000	17	1126	FraCN3__NZ_AGJN01000058__FraCcI3_R_19__1308	826	NZ_AGJN01000058	49580	49734	1.74738e-35	160.0	1	155	155	0.188	GGCGGTCAGATGACCGTGGTGAGTTCGGTGAAGGCGGCCGCGGGCCGCTGACGTGGTTCGACGTCGATGCCCAGTTCGTAGTGGCCGCGGCGGAGGTTCTGCACGAACGCGTGCCCAGCGCCGACGACCTGTGCGGAGCGCAGACGTTTCAGACC
NZ_AGJN01000058	1310	ISFsp15	ISFINDER	3	1127	FraCN3__NZ_AGJN01000058__ISFsp15__1310	1695	NZ_AGJN01000058	50227	51201	0.0	1108.0	4	978	975	0.575	AACACGGCGACCGACCACATCACGGTCGCCACCGACGCGCTCGCCCACCTGCCCCGAGATCTGCGCCGATCGCGCAAGGTCCTCATCCGCGCGGACTCAGCCGGTGGCACCCACGTCTTCCTGGACTGGCTATCCCAGCGCCGGGTGGGCTACTCGGTCGGGTTCACCCTCCCCGACGACGCCGCCGTCCTGATCGCCCGGCTACCGAAGACAGCGTGGACGCCGGCCTACGACGCCGACCGGCAGCCGAGACCCGGCGCGTTCGTCGCCGAGCTGACCGGCCTGATGGACCTGTCCGGCTGGCCACCGGGGATGCAGGTCATCGTCCGCAAGGAACGACCGCATCCCGGCGCGCAGCTGCGGATCACCGACGTCGACGGCAACCGGATCACCGCGTTC…
NZ_AGJN01000058	1311	ISRop1	ISFINDER	0	1128	FraCN3__NZ_AGJN01000058__ISRop1__1311	4160	NZ_AGJN01000058	51202	51287	1.17064e-13	78.0	1	86	86	0.021	GGGCCTGCTTGAGCCGTGTGCCGGGAAAGCTGGCACGCACGGTTCTGAGGGGGCCGGAGCGCAGCAATGCGCTCCGGCTACCCGAC
NZ_AGJN01000058	1313	ISRop1	ISFINDER	0	1129	FraCN3__NZ_AGJN01000058__ISRop1__1313	4160	NZ_AGJN01000058	51440	53754	0.0	836.0	1	2315	2315	0.556	GGGTCGGTGCGACACGAGGTCGCACGAGTTGAGTGGTTGCACCGATTGGGGGTTCGGCTGATGTCGACGGTGTAGCTCGGGCCAGTGTCCAAGGCCTGTCCCCACCCTGACGTGCGTCGCTGGTAACGGCGGGGTGCGAAGCTCGGGGAAGAAGCCCAAGGGTTGGCGTTCCGTCCGCCGGCCACAGGCAAGGGGAAAACCGGACGGGTGAACGTGAGTGAACCCTTGATGATGCCTCGTCACGTTTGAGCCCCGCAGGCGGAAGGTTCCAGCGGGGTTTAGGGGCTGGCCGTTGCGAAACGGCGGGTGCCGGTCGGACAGCTGAACCGTCGGCCGGGTGGACACCACCGTCCCCGGGGTTTAGAGGGCGCCCACCCCGGTTGTGTCTCGCTCGTGTGG…
NZ_AGJN01000058	1314	ISFsp14	ISFINDER	4	1130	FraCN3__NZ_AGJN01000058__ISFsp14__1314	1696	NZ_AGJN01000058	53755	53842	5.9405e-24	116.0	1	88	88	0.052	CGGGTTCCATCCGCTGTGGGCGTTCGTCGACCACGGCCAGGACGGCACCGGGGAGCCGGCGGCGGTACTGCTGCGGGCGGGCAACGCC
NZ_AGJN01000059	1316	ISArsp6	ISFINDER_NOFULL	0	1131	FraCN3__NZ_AGJN01000059__ISArsp6__1316	26712	NZ_AGJN01000059	560	1926	1.2603e-123	488.0	1	1367	1367	0.051	GACCTTGTCATCCTCGGTGGCGGCAGCGGCGGATACGCCGCCGCGCTGCGCGCCGCCGAGCTCGGACTGAGCGTTGTCCTGGTCGAGAAGGACAAGCTCGGCGGCACGTGCCTCCACCGCGGGTGCATCCCGACGAAGGCACTGCTGCACTCGGCGGAGATCGTGGACAACATCCACGAGAGCGAGACCTTCGGCATCCTGTCGACCCTCAACGGTGTCGACATGGCCAAGGTCAACGCGTACAAGGAGTCGGTCGTCGGCGGCCTGTTCAAGGGCCTGACGGGACTCATCAAGGCACGAGGCATCGAGGTCGTCGCCGGCGAGGGCCGGCTGGTCTCCCCGACGGCGGTCGCCGTCGACGGCCGGGTCATCGAGGGCCGGCACGTGATCCTGGCCACG…
NZ_AGJN01000059	1323	FraCcI3_R_6	REMBX_TRANS_SCORE1000	7	1132	FraCN3__NZ_AGJN01000059__FraCcI3_R_6__1323	1560	NZ_AGJN01000059	47742	47869	7.72149e-06	50.0	1	128	128	0.082	CGGCGTCGGGCGGCGCACCGAGCCGACGATCCGCCCGCGGCCGTCGACGACGCCCGCGGCCACCTTCGTCCCGCCGACGTCGACGCCGATCGCCAGGCCTGACACGGGGCCGGCCGGCGCGGGCAGCG
NZ_AGJN01000060	1331	FraCcI3_R_6	REMBX_TRANS_SCORE1000	7	1133	FraCN3__NZ_AGJN01000060__FraCcI3_R_6__1331	1560	NZ_AGJN01000060	20063	20146	4.51634e-06	50.0	1	84	84	0.054	GCCGCCGCCGGCCCCGGCGCCGAGCAGGACGACCAGGGCCGCCGCGAGAGCGGCCCCGCGGCGCGACCCGCGGCGCCGACGGCC
NZ_AGJN01000061	1337	ISAnsp5	ISFINDER	0	1134	FraCN3__NZ_AGJN01000061__ISAnsp5__1337	2192	NZ_AGJN01000061	7011	7078	2.30849e-08	58.0	1	68	68	0.031	CCGTGCTCTGCGACACGGCGCTGCTGGCCACGCTGCCGCCGGCGGAGACCGCGGCCGGGCTCGCAGAG
NZ_AGJN01000062	1344	Frapec_R_50	OVER20_GOOD_LOCX_TRANS	25	1135	FraCN3__NZ_AGJN01000062__Frapec_R_50__1344	560	NZ_AGJN01000062	47588	48098	2.90015e-63	264.0	1	511	511	0.912	CGTTCCTGCTGCTCATGGTGGTGTTCCGGTCGTTGGTGCTGCCGTTGAAGGCCGCCGTCCTGAACCTGCTGTCGATCGGCGGCTCCTACGGCGTCCTCGTCGCCGTGTTCCAGTGGGGGTGGCTCGGGAGCCTCTTCGGCCTGCACGAGACCTACCTGATCGCGTCGCCGATGCCGACGATCTTCTTCGCGGTGCTGTTCGGGCTGTCCATCGACTACGAGGTCTTCCTGCTCTCGCGCATCCGGGAGGAGTACGACGCCACCGGCGACAACGCCGAGGCGGTGGCACGCGGGATGGCGGGCACCGGCCGCGTGATCACGTCGGCGGCGCTGATCATGACGGTGGTGTTCCTCGGTTTCGTCGTGGACCCGTCGCCGCTGGTCAAGATGCTGGGGCTGG…
NZ_AGJN01000063	1346	Frapec_R_38	ARB_TRANS	3	1136	FraCN3__NZ_AGJN01000063__Frapec_R_38__1346	812	NZ_AGJN01000063	37274	37315	1.31734e-07	54.0	1	42	42	0.052	GCCGCGCTCGCCGAGTACGGCCGCCGCGTGCTGCTCGTCGAC
NZ_AGJN01000064	1349	FraACN_R_5	ARB_MGE	8	1137	FraCN3__NZ_AGJN01000064__FraACN_R_5__1349	572	NZ_AGJN01000064	7293	7346	6.89206e-07	52.0	1	54	54	0.094	GGCGAACGCGCAGCCGTTGGACCGGGTGACACCGAGCCGGGCGGCGTTCGCCGC
NZ_AGJN01000065	1357	Frapec_R_11	REMBX_TRANS_SCORE1000	8	1138	FraCN3__NZ_AGJN01000065__Frapec_R_11__1357	1594	NZ_AGJN01000065	5896	5988	5.17194e-06	50.0	1	93	93	0.058	CGCAGCCTCGGCCGGCCCGGCCGCGGGCACGGGTGGCGGCCCGTACGCCGTGGCCGGCGGCGGGGTCGCGGCCGCCGCGGGCGGCCCGGGCGG
NZ_AGJN01000066	1365	FraCcI3_R_2	REMBX_TRANS_SCORE1000	10	1139	FraCN3__NZ_AGJN01000066__FraCcI3_R_2__1365	1899	NZ_AGJN01000066	35124	35219	4.42477e-07	54.0	1	96	96	0.051	CGGCCGGGTAGGGGACGTCGACACCGCAGGCGAGCACGGCCACCGTCGTCCCGCCGCCGGCCAGGGCGCCGCGGTGCGCGGCGGCGTCGATCCCGA
NZ_AGJN01000067	1367	Frapec_R_44	ARB_TRANS	0	1140	FraCN3__NZ_AGJN01000067__Frapec_R_44__1367	697	NZ_AGJN01000067	8271	8341	3.6448e-06	50.0	1	71	71	0.102	CGCCGCCAGCGGCCTTCCCCGGCACGGAGGGCGTCGGCGCGACGGCGGGCGTCGACGCCACCGCCTCCGCG
NZ_AGJN01000067	1369	FraACN_R_3	OVER20_GOOD_LOCX_TRANS	4	1141	FraCN3__NZ_AGJN01000067__FraACN_R_3__1369	789	NZ_AGJN01000067	21849	21901	5.48592e-08	56.0	1	53	53	0.067	ACGCCCGGCTCGAGGAGCTCCAGCCCGGCGAAGTAGCTCTGGATCGTGGCGCG
NZ_AGJN01000067	1372	FraEu_R_9	GOOD_NX_LOCAL_IS	26	1142	FraCN3__NZ_AGJN01000067__FraEu_R_9__1372	1021	NZ_AGJN01000067	26925	26964	1.45895e-06	50.0	1	40	40	0.039	ACCGCGGGCGGGATCGCCGCGACCGCGGCGGCCGGCAGCC
NZ_AGJN01000068	1375	ISArsp6	ISFINDER_NOFULL	0	1143	FraCN3__NZ_AGJN01000068__ISArsp6__1375	26712	NZ_AGJN01000068	1690	1745	1.15831e-10	66.0	1	56	56	0.002	CGCCGTGGTTCGCGGCGATCTACCTGCTGCTGTTCATCTCGCTGATCGGCTGCCTG
NZ_AGJN01000068	1376	ISArsp6	ISFINDER_NOFULL	0	1144	FraCN3__NZ_AGJN01000068__ISArsp6__1376	26712	NZ_AGJN01000068	2383	2600	1.51556e-11	72.0	1	218	218	0.008	CGCACCACGCGCAGCGCGCCGGCGACCCGTCGGAAGGCGAGCCCGACGACGACGAACGGCACCCCGAGGCCGAGGCAGTACACCGCGGACAGGAACGCGCCGCGGCCGGGAGTACCACTCTGCACTGCCAGCCCCTGCACGGCCGCGAGGGTCGGGCCGAGGCACGGCGTCCAGCCGAGGCCGAACAGCGCGCCCAGCACCGGCGCGCCCAGCAGGCC
NZ_AGJN01000068	1379	ISFsp6	ISFINDER	1	1145	FraCN3__NZ_AGJN01000068__ISFsp6__1379	1472	NZ_AGJN01000068	25914	25943	8.02993e-07	50.0	1	30	30	0.02	AGGACGGCCGGCTGGAGCTGCGTTCCCGGG
NZ_AGJN01000068	1381	ISArsp6	ISFINDER_NOFULL	0	1146	FraCN3__NZ_AGJN01000068__ISArsp6__1381	26712	NZ_AGJN01000068	31990	32081	2.02891e-17	92.0	1	92	92	0.003	TCGATCGCGACGTCGCTGCCCGTGCCCATCGCGAGCCCGAGATCGGCCAGCGCGAGTGCCGGGGCGTCGTTCACCCCGTCACCGACCATGGC
NZ_AGJN01000070	1394	FraCcI3_R_1	REMBX_TRANS_SCORE1000	2	1147	FraCN3__NZ_AGJN01000070__FraCcI3_R_1__1394	1920	NZ_AGJN01000070	6761	6836	3.93359e-06	50.0	1	76	76	0.04	GCTGCTCGACGACCCCATCGCCGCCGCGGGCGCGGCGGCCGCGTGCTCCGACGCGGACGAGGGGTGGTCCGCGGCG
NZ_AGJN01000070	1398	Frapec_R_11	REMBX_TRANS_SCORE1000	8	1148	FraCN3__NZ_AGJN01000070__Frapec_R_11__1398	1594	NZ_AGJN01000070	25303	25379	3.28868e-07	54.0	1	77	77	0.048	CCGCCCGGCCGGCGGCCGGGCCGCCGTCGTCCGTGGCCAGCCGCCAGATCGCCGCGGCCGAGACCGCCCCGGCCAGG
NZ_AGJN01000070	1399	FraCcI3_R_2	REMBX_TRANS_SCORE1000	10	1149	FraCN3__NZ_AGJN01000070__FraCcI3_R_2__1399	1899	NZ_AGJN01000070	30688	30759	3.05167e-07	54.0	1	72	72	0.038	GGCCGCCGGCCGGTCGCCGGCCGCGGAGACCGGACCGGCGCCCGCGCCGCGGCCGGCGAGCAGCCGTCGGAC
NZ_AGJN01000071	1400	ISPa43	ISFINDER_NOFULL	0	1150	FraCN3__NZ_AGJN01000071__ISPa43__1400	19903	NZ_AGJN01000071	162	209	8.93557e-11	66.0	1	48	48	0.002	CGCGCTGATCGGCCCGAACGGTGCCGGCAAGTCGACGCTGATCAAGGC
NZ_AGJN01000071	1401	FraCcI3_R_1	REMBX_TRANS_SCORE1000	2	1151	FraCN3__NZ_AGJN01000071__FraCcI3_R_1__1401	1920	NZ_AGJN01000071	6839	6918	4.22497e-06	50.0	1	80	80	0.042	GCGCGCCGCCGAGCGAGCCGCCTCTGCCGCGTGAGACCGCGTCGCCGTCGCGCGGCAGGCGGCCGGACGGCGGCGGACGG
NZ_AGJN01000071	1403	FraCcI3_R_9	REMBX_TRANS_RATIO15	3	1152	FraCN3__NZ_AGJN01000071__FraCcI3_R_9__1403	1376	NZ_AGJN01000071	32971	34000	1.33437e-58	248.0	1	1030	1030	0.749	GCCGAGGTCCTGGTAGGGCAGGTCGGTGGTGAGCATGTGCCAGACGGAGATGAGAACGGAGTGGCCGACAGCGACCAGTGCTCGTTTCTTGCCGCGGCGGGCGGCGATCCGCCGGTAACGGGCCGCGAGGTAGGTCCCCTTCGTGCGGCCGGCCGAGACGGCGACCTGGCCGAGGGCGGCCTTGAGCCAGGGGTCGCCGTGGCGGGTCGGCCCGTTGCGGGCGGTGGCTCCGGACTGGTTGTTGCCCGGGCACATCCCTGCCCAGGACGCCAGCGCGGCGGCCGAGGGGAACCGGGCCGGGTCGGCGCCGATCTCGGCGAGGATGACCTGCGCGGTGCGCCGGCTCGCGCCGGGCACGGTCTCGATCAGGTCGAGCTGGCGGCGAAAGGGACGGACCTG…
NZ_AGJN01000071	1405	ISFsp6	ISFINDER	1	1153	FraCN3__NZ_AGJN01000071__ISFsp6__1405	1472	NZ_AGJN01000071	36004	36034	2.29898e-07	52.0	1	31	31	0.021	CGACCACGACCCCGACGGCCCCCTGCCCGCG
NZ_AGJN01000072	1406	FraCcI3_R_6	REMBX_TRANS_SCORE1000	7	1154	FraCN3__NZ_AGJN01000072__FraCcI3_R_6__1406	1560	NZ_AGJN01000072	18306	18440	8.15277e-06	50.0	1	135	135	0.087	GCCGGCGCCGGCGATCGCGGCTCCGAGACCGGCGGCACCGACGAGCAGCCGGCGGCTGGGGCCGCGCCGGGGCGGCCGCCCACCGCTGGATCCCGGCGCGGCGGACGTCGTCGCCTGCCGCGCGGCCGGGCGCGG
NZ_AGJN01000073	1411	ISFsp11	ISFINDER	2	1155	FraCN3__NZ_AGJN01000073__ISFsp11__1411	1836	NZ_AGJN01000073	6746	6797	1.24985e-09	62.0	1	52	52	0.028	CGCGGTTCGCGGATCTCGCCGTCGGGCAGGCCTGGCGCGTCGGCGGCGGCGA
NZ_AGJN01000073	1412	FraCcI3_R_6	REMBX_TRANS_SCORE1000	7	1156	FraCN3__NZ_AGJN01000073__FraCcI3_R_6__1412	1560	NZ_AGJN01000073	20311	20380	1.02337e-06	52.0	1	70	70	0.045	GGCCGGCCCGGGCGGCCGCGGCGCTTCGGGCGGCGAAGCCGGTGACGGCGCCCGCCTCGGGTCCGGGGGC
NZ_AGJN01000074	1426	Frapec_R_44	ARB_TRANS	0	1157	FraCN3__NZ_AGJN01000074__Frapec_R_44__1426	697	NZ_AGJN01000074	4137	4206	2.932e-07	54.0	1	70	70	0.1	TCACCGGCCCGGCGGCCGACATCGCGCGGCGCGCGGCGACGCCAGGCCGCCACGGGCTGACGCGCGGCGC
NZ_AGJN01000075	1433	ISFsp11	ISFINDER	2	1158	FraCN3__NZ_AGJN01000075__ISFsp11__1433	1836	NZ_AGJN01000075	28656	28699	5.01596e-07	52.0	1	44	44	0.024	CGCCGCCGGGATCTTCCGCCTCGGCGAGGACGTCATCGACGCGC
NZ_AGJN01000075	1434	Frapec_R_53	OVER15_NOID	16	1159	FraCN3__NZ_AGJN01000075__Frapec_R_53__1434	522	NZ_AGJN01000075	29573	29625	2.33267e-06	50.0	1	53	53	0.102	CGGAGAGCGTCTCGTAGGCGGTGACGAGGTTCGTCCACTGGGTGTCGCCGCCG
NZ_AGJN01000076	1439	Frapec_R_50	OVER20_GOOD_LOCX_TRANS	25	1160	FraCN3__NZ_AGJN01000076__Frapec_R_50__1439	560	NZ_AGJN01000076	9579	10121	6.37044e-72	296.0	1	543	543	0.97	TCGCCGTCGTCATCGCCGCGGCGTTCCTGCTGCTGCTCGTCAGCTTCCGCAGCCCCTTCCTCGCGCTGAAGGCCGCGGTGCTGAACCTGTTCTCGATCGGCGCCGCCTACGGCGTCGTCGTCGCCGTCTTCCAGTGGGGCTGGGGCGGGTCGCTGCTCGGTGTCGGCGAGAAGGTGCCCGTCGAGTCCTACGTGCCCATGATGATGTTCGCCATCGTGTTCGGGCTGTCCATGGACTACGAGGTGTTCCTGCTGTCCCGGGTCCGCGAGCGGTGGCTCGCCACCGGCGACAACACCCGCAGCGTCGCCGACGGACTGGCCGCCACCGCCCGCGTCATCACCTGCGCGGCCCTCATCATGACCAGCGTCTTTCTCGCGTTCCTGCTCTCCAGCAACGTCG…
NZ_AGJN01000077	1441	ISFsp11	ISFINDER	2	1161	FraCN3__NZ_AGJN01000077__ISFsp11__1441	1836	NZ_AGJN01000077	8973	9031	2.77005e-06	50.0	1	59	59	0.032	ACAGCCAGCTCGACCAGGCGATGGACGCGCTGCGGCTGCCGCCCGGCGACGCCGACGTC
NZ_AGJN01000077	1442	FraCcI3_R_6	REMBX_TRANS_SCORE1000	7	1162	FraCN3__NZ_AGJN01000077__FraCcI3_R_6__1442	1560	NZ_AGJN01000077	12602	12677	6.23322e-10	64.0	1	76	76	0.049	CGGCAGCGGCACCGGTGCCGGCAGCGGCGCGGGCGCGGGTGCCGGTTCGGGTGCGGGTGCGGCCCGCGGCGCCGGC
NZ_AGJN01000078	1450	FraCcI3_R_4	REMBX_TRANS_SCORE1000	6	1163	FraCN3__NZ_AGJN01000078__FraCcI3_R_4__1450	1695	NZ_AGJN01000078	9066	9100	1.09421e-06	50.0	1	35	35	0.021	CGACCCCGCCCCGCCGGGCGCCTTCGACCTCGCGC
NZ_AGJN01000079	1454	ISSer1	ISFINDER	1	1164	FraCN3__NZ_AGJN01000079__ISSer1__1454	1447	NZ_AGJN01000079	15	131	3.8832e-22	110.0	1	117	117	0.081	GACCCCACCAGCAAGGCCTACTACCGGCGGAAACGAGACGAGGGCAAGACCCACCACCAGGCCGTCCTCGCGCTCGCCCGCCGACGCGTCAACGTCCTGCACGCCGATCCATCCGCA
NZ_AGJN01000079	1457	FraACN_R_5	ARB_MGE	8	1165	FraCN3__NZ_AGJN01000079__FraACN_R_5__1457	572	NZ_AGJN01000079	37324	37357	3.56457e-06	48.0	1	34	34	0.059	GGCGTTGGAGCAGCACCCGGCGATCCGGGCCGCG
NZ_AGJN01000080	1465	Frapec_R_11	REMBX_TRANS_SCORE1000	8	1166	FraCN3__NZ_AGJN01000080__Frapec_R_11__1465	1594	NZ_AGJN01000080	30121	30188	9.81597e-07	52.0	1	68	68	0.043	GCTGCGCGCCCTGCTCGACCTCGCCGCCCTGGACGACGGGGCCGCCGTCACCGCCGCCGAGATCACCC
NZ_AGJN01000081	1468	FraEu_R_9	GOOD_NX_LOCAL_IS	26	1167	FraCN3__NZ_AGJN01000081__FraEu_R_9__1468	1021	NZ_AGJN01000081	17829	18864	3.12368e-117	464.0	5	1040	1036	1.015	TCGACGACCACATCCTCGAGCCGCCACACGTGTGGATCGACCGCGTCCCCAGCAAGGACCGTGACCGCGCCCCGCACATGATCAACGAAAACGGCCTGGACTACTGGGTGTACGACGGCAAGAAGTACCCCAGCTCGGGACTGTCGGCGGTCGCCGGCAAGTCCAAGGAGGAGTTCAGCCCCGAGCCGCTGCCCTACAGCGAAATGCGGCCCGGCTGCTACGACCCGACCGAGCGGGTCAAGGACATGGACCGCGCCGGCATCCTCGCCTCGCTCTGCTTCCCGACGATCACCCGGTTCTGCGGCCAGCTGTTCATGGAGGCCTCCGACCAGGAGTTCGGCCTCGTCTGCCTCAAGGCCTACAACGACTGGATGATCGACGAGTGGTGCGCCGCCGCGC…
NZ_AGJN01000081	1473	FraEu_R_7	OVER20_GOOD_LOCX_TRANS	22	1168	FraCN3__NZ_AGJN01000081__FraEu_R_7__1473	1219	NZ_AGJN01000081	22529	22660	5.39903e-08	58.0	1	132	132	0.108	CCAGCTGCCGACCGTTCCGGTGCAGTTCGACGAGCGTCCGCCGCCGCTGCGGCGTGCCCCCGAGCATGGCGAGCACACCGAGGAGATCCTGCTGGAGCTTGGCCGCACCTGGGAACAGATCGCCGAGCTGAA
NZ_AGJN01000081	1474	FraEu_R_7	OVER20_GOOD_LOCX_TRANS	22	1169	FraCN3__NZ_AGJN01000081__FraEu_R_7__1474	1219	NZ_AGJN01000081	22869	23697	2.65092e-28	136.0	1	829	829	0.68	GGCGTCCGCGTCGTGGAGCTGGCGCAATGGGTGTTCGTCCCGGTGGCCGGCGCGCTGCTGGCGGACTGGGGCGCGGATGTCATCCGGATCGAACGCCTGGAAGGCGACCCGTACCGAGGCCTGGCCACCCAGGGCATCGGAACCGACAGCGGCGGGGTCAACCTGTCCGTCGCCCTGGCCAACCGCGGCAAACGCTCGATCGCCCTCGACCTGCGCCGCGAGCAGGGACGAGCACTGCTCGACGAGCTGCTCGCGACCGCCGACGTGTTCCTGACGAACTTCCGGCCCGGCGCGCTCACCCGTCTCGGCCTCGACGCCGACACGCTGCGCCGGCGCTTCCCCCGGCTGGTCTACGCCCGTGGCCACGGCTACGGGGTCCGCGGTCCGGATGCTGATCTG…
NZ_AGJN01000082	1477	FraEu_R_18	ARB_MGE	10	1170	FraCN3__NZ_AGJN01000082__FraEu_R_18__1477	556	NZ_AGJN01000082	19483	19524	1.60485e-06	50.0	1	42	42	0.076	CGACCACACCGTCGCCTACGCCCTCGCCGGCGGCTACGGCGC
NZ_AGJN01000082	1478	FraACN_R_3	OVER20_GOOD_LOCX_TRANS	4	1171	FraCN3__NZ_AGJN01000082__FraACN_R_3__1478	789	NZ_AGJN01000082	21430	21951	4.12233e-55	234.0	1	522	522	0.662	GTGGGTCAGGAAGAGGTAGCTCCCTGACGGCACGGCGTCCAGGTAGGTGGCCACGATCCCGTCCGGGTCCTCGTCGTCACCGAGATGGTGGATGACCCCGATGAGGAGCACACCCACCGGCTGGGACAGGTCGATGTGCTTGGCGATCTCGGGGCGGGCGAGGACGTCGGCCGGCTCGCGCAGATCGGCGGTGACGACGTCCGTGTTGTCGTTCTCGGCCAGCAGGGCACGCCCGTGCGCGAGCACGATCGGGTCGTTGTCGACGTACACGACCCGCGCGTCCGGCGCGTGGCGCTGAGCCACCTGGTGCGTGTTCTCGACGGTCGGCAGCCCCGAGCCGAGGTCGACGAACTGGCGGATCCCGGCCTCCCTGGCCAGGAAGGTGACGCCCCGACGGAG…
NZ_AGJN01000082	1479	FraACN_R_3	OVER20_GOOD_LOCX_TRANS	4	1172	FraCN3__NZ_AGJN01000082__FraACN_R_3__1479	789	NZ_AGJN01000082	29891	29950	1.91556e-08	58.0	1	60	60	0.076	CCTTGTGCGGGGTTTGCCAGGTGGGAGGCTGGTGCCGACGTCGAGGAACTGGCGGATGCC
NZ_AGJN01000083	1480	FraCcI3_R_7	REMBX_TRANS_SCORE1000	7	1173	FraCN3__NZ_AGJN01000083__FraCcI3_R_7__1480	1498	NZ_AGJN01000083	3170	3250	4.29781e-06	50.0	1	81	81	0.054	GCGAGCCGCTCGCCGCGGGTCAGCCGGACCGAGGTGCGCAGCCGGTCGTCGCTGCCGCGCGGGCCGAGCAGCTGCTCGGCC
NZ_AGJN01000083	1483	FraCcI3_R_6	REMBX_TRANS_SCORE1000	7	1174	FraCN3__NZ_AGJN01000083__FraCcI3_R_6__1483	1560	NZ_AGJN01000083	11360	11445	5.07281e-09	62.0	64	149	86	0.055	CCGTCGCCGGCACCATCGCGGCCGGGGCCCCGGCCGGCGCGCGCGCGGGCAGCGGCGGCACCGGGGTCAGCGGCAGCAGCGTGCGG
NZ_AGJN01000084	1487	FraCcI3_R_4	REMBX_TRANS_SCORE1000	6	1175	FraCN3__NZ_AGJN01000084__FraCcI3_R_4__1487	1695	NZ_AGJN01000084	24958	25037	3.46806e-07	54.0	1	80	80	0.047	CGGCAGCGGCCTGGCGCACGGCGGCCGCCACGGCGGCGGCCTGACGACGGGTGCCGCGCTCGGCCCGGCCCCCGGGACGG
NZ_AGJN01000084	1489	FraCcI3_R_6	REMBX_TRANS_SCORE1000	7	1176	FraCN3__NZ_AGJN01000084__FraCcI3_R_6__1489	1560	NZ_AGJN01000084	32572	32641	1.43903e-07	56.0	4	73	70	0.045	GCCGCGGCCGGCGCCTTCGGCCGGCTGGCCCTGCCGCCCGGCAGCGGCCCGGGCGCCGACGGCCCCGACG
NZ_AGJN01000084	1492	FraEu_R_18	ARB_MGE	10	1177	FraCN3__NZ_AGJN01000084__FraEu_R_18__1492	556	NZ_AGJN01000084	33889	34440	2.93454e-133	522.0	1	552	552	0.993	CCGACGGCGACAGACGGCCGATCGACGCCCGGCGCGCGGACGTTCTCGCGGCGCTGGTGCTGGGTAACCGCCGCGAGCTGGTGAAGGTCGAGATTCAGGTCATCGCCGCCGTCGGCACCCTCGCTGGGCTGGACGACAACCCCGCCGAACTCGTCGGACATGGCCCGATCCCGGCCACGGTCGGCCGGACGCTGGCCGCCGACGCGAACTGGCGCCGTGTCCTGACCGACCCGGAAACCGGCACGGTCCTGGACCTCGGACACCGACGGATCCCGACCCCGGCGCTTGCCCGGCTCATCCGACATCGAGACACCCGATGCGTCTTTCCCGGCTGCGGAATGCCCGCCACCTGCTGCGACATCGATCATACGGTCGCTCACGCCACGGGCGGTCGCACGG…
NZ_AGJN01000085	1497	ISAau4	ISFINDER	0	1178	FraCN3__NZ_AGJN01000085__ISAau4__1497	3898	NZ_AGJN01000085	24401	25467	7.11639e-75	308.0	8	1074	1067	0.274	GTCGACCTGCCCGAGATGGTGCTGGAGGTCAACTCCTGGGTGCCCTACCTGGCCGAGTTCACCCACGTCTCCGAGGCCGAGTCCCGGATGGACGACCTGGAGCTGTCGGTCGCCGCCGTGCTCACCGCGGAGGCCACTAACGTCGGCATGGAACCGATCGTCCACGACGGCATCGCCGTGCTTAGCCGCGACCGGCTGTTCTGGGTCGAGCAGAACTACATACGCTCCCAGACCCTCAGCCGGGCCAACGCCCGCCTCGTCGCCTTCCACACGCTCCTGCCGCTCGTCCAGGCGTGGGGCGGCGGGGAGCTGGCCTCCGCCGACGGCCTGCGGTTCCTCACCCCGGTCCGCACCCTCAACTCCGGCCCCAACCCGAAGTACTTCGGCACCCGCCGCCAC…
NZ_AGJN01000086	1502	ISMno10	ISFINDER	0	1179	FraCN3__NZ_AGJN01000086__ISMno10__1502	1749	NZ_AGJN01000086	12158	12217	5.48817e-09	60.0	1	60	60	0.034	CGCACCGACAGCACCCACCTGCCCTACGGGCTGCACGACCTGGACAGCGTCGAGCTGCTG
NZ_AGJN01000088	1513	ISSav7	ISFINDER	0	1180	FraCN3__NZ_AGJN01000088__ISSav7__1513	2992	NZ_AGJN01000088	17462	17553	4.18559e-07	54.0	1	92	92	0.031	AGCGGCGGTAGATGGCCGACGCGTGGACCCCGGAGTGCGCGGCGACCGCGTGGATCGTCGTCGCGTCGAAGCCACGCCGCACCAGCAGCTCG
NZ_AGJN01000088	1515	FraCcI3_R_6	REMBX_TRANS_SCORE1000	7	1181	FraCN3__NZ_AGJN01000088__FraCcI3_R_6__1515	1560	NZ_AGJN01000088	32368	32433	3.28032e-06	50.0	1	66	66	0.042	CGCCGGCCCCGGTCCCGGCGCGGGCGGGCCCGGCGTCGCGGCGTCCGGCGACGGTGGGGGCGCGGG
NZ_AGJN01000090	1519	FraCcI3_R_6	REMBX_TRANS_SCORE1000	7	1182	FraCN3__NZ_AGJN01000090__FraCcI3_R_6__1519	1560	NZ_AGJN01000090	3172	3307	5.54234e-08	58.0	1	136	136	0.087	CGGCCTCGGGACGGCCGCGACCGGGGCCCGCGGCCCGCGGCCGTCGCGGCCGTCGTCGACGCCCGCTTCGGTGACGTCGGGTGTGACGGCCGTCGTGCCGCGGGCGCCGGCGGTGGCGCGGGCGACCCGCGCGGCG
NZ_AGJN01000091	1529	FraCcI3_R_6	REMBX_TRANS_SCORE1000	7	1183	FraCN3__NZ_AGJN01000091__FraCcI3_R_6__1529	1560	NZ_AGJN01000091	2219	2295	2.03718e-07	56.0	19	95	77	0.049	CCGACGCCTGCCCCGGCGCGCCCGGCGCCGCCGTCAGGGCGGCGCGCGGCGCGGGCAGAGCCGCGGGCGGCGTCGTG
NZ_AGJN01000091	1537	FraCcI3_R_6	REMBX_TRANS_SCORE1000	7	1184	FraCN3__NZ_AGJN01000091__FraCcI3_R_6__1537	1560	NZ_AGJN01000091	24147	24286	1.34957e-09	64.0	1	140	140	0.09	GCGCCGGGCAGCTCCGCCGCGGAGCCCGCGGCGGCGTCGAGCGCGGCGACCCACAGCAGGCCGTCGGCGGCGACTCCGCCGGCGACGACCTCGGCGAGGTCCGGGGCGCCGGCGTCGAGGAGGCGCACGGTCGCGCCGGC
NZ_AGJN01000092	1543	FraCcI3_R_7	REMBX_TRANS_SCORE1000	7	1185	FraCN3__NZ_AGJN01000092__FraCcI3_R_7__1543	1498	NZ_AGJN01000092	11	277	1.06101e-14	84.0	5	271	267	0.178	AGCCGCCGCCGGTCTCGTCCTGGATCTCGATGTCGTGATGGGCCTCGGCCCAGTCATCCCCGACGAACAGCAACCCGGTTCCCTTCCCAGCTGTCGATCATTCAACAGAGCCTTCGGGAAGGATCGCGCACACCCTAATGGATCAGTGCTCGACGGCACGACATCCCACCGGTCGTCTCACCCTCCCAGCGAACCAGCGGCGACACGATCTAGGACTAGACCTCGATCATCAGGCCTGGCGAAACGAGTGCTCGACCGCTGGCGGCT
NZ_AGJN01000092	1548	FraCcI3_R_4	REMBX_TRANS_SCORE1000	6	1186	FraCN3__NZ_AGJN01000092__FraCcI3_R_4__1548	1695	NZ_AGJN01000092	15351	15421	1.62788e-06	52.0	30	100	71	0.042	GCCGAGCTCGCCGCCGTGCTCGCCGCCGCCGGCCGCCCGCTCCCCGTCACGACGGCGACATCGGCCGCGGC
NZ_AGJN01000094	1558	ISMno6	ISFINDER	0	1187	FraCN3__NZ_AGJN01000094__ISMno6__1558	816	NZ_AGJN01000094	16667	16691	4.37996e-07	50.0	1	25	25	0.031	CGACGTCGAAGAACTCCTGGCCGAG
NZ_AGJN01000097	1569	Frapec_R_34	REMBX_TRANS_SCORE1000	11	1188	FraCN3__NZ_AGJN01000097__Frapec_R_34__1569	905	NZ_AGJN01000097	5925	6002	3.34848e-07	54.0	1	78	78	0.086	ACCGGACCCGGTGCCTGCGGGCGCTGCGGGCGCTCGCCGAGGCCACGCCGGCACGGGACGCCGACGGCGGCGCGGCCG
NZ_AGJN01000097	1571	FraACN_R_3	OVER20_GOOD_LOCX_TRANS	4	1189	FraCN3__NZ_AGJN01000097__FraACN_R_3__1571	789	NZ_AGJN01000097	15615	15650	4.0738e-06	48.0	1	36	36	0.046	CCGGCGCGGGTCAGCGCGAGGGTGGCGCGCAGCTCG
NZ_AGJN01000097	1573	FraCcI3_R_6	REMBX_TRANS_SCORE1000	7	1190	FraCN3__NZ_AGJN01000097__FraCcI3_R_6__1573	1560	NZ_AGJN01000097	22759	22832	3.7879e-06	50.0	1	74	74	0.047	CACCCCGACGACGGGAGCCCTGTCACCGGCGGCGGGGCGGGCCCCCGGCCCGCCGCCGGCCGCCGCCCGCGCCG
NZ_AGJN01000098	1579	Frapec_R_11	REMBX_TRANS_SCORE1000	8	1191	FraCN3__NZ_AGJN01000098__Frapec_R_11__1579	1594	NZ_AGJN01000098	24085	24149	9.18942e-07	52.0	1	65	65	0.041	GGCCCGCCCGACCGCCCGGCCGTGGGCAGGTCCGCCGGCGACGCTCGGCGAGCGCCTGCCCCGCG
NZ_AGJN01000099	1581	FraCcI3_R_6	REMBX_TRANS_SCORE1000	7	1192	FraCN3__NZ_AGJN01000099__FraCcI3_R_6__1581	1560	NZ_AGJN01000099	18392	18424	9.48319e-07	50.0	1	33	33	0.021	CGCCGCCGGCGCGGGCGGCGGCGCGGGCGCCGG
NZ_AGJN01000102	1594	FraCcI3_R_6	REMBX_TRANS_SCORE1000	7	1193	FraCN3__NZ_AGJN01000102__FraCcI3_R_6__1594	1560	NZ_AGJN01000102	9307	9398	9.84357e-09	60.0	1	92	92	0.059	CGAGCACCCCGGGGATGGCCGCGTCGGCCGTCGGCGCCTGCCCGCCCGGGAGCCGGCCGCCGGTCAGCCTGCTGGCGGCGGCGCCGCCGAGG
NZ_AGJN01000103	1600	IS117	ISFINDER	0	1194	FraCN3__NZ_AGJN01000103__IS117__1600	2527	NZ_AGJN01000103	9509	9538	8.02993e-07	50.0	1	30	30	0.012	CCGATCTCGGCGCGCACCCGGGCGACGAGC
NZ_AGJN01000103	1601	ISPa43	ISFINDER_NOFULL	0	1195	FraCN3__NZ_AGJN01000103__ISPa43__1601	19903	NZ_AGJN01000103	19256	19343	3.94642e-07	54.0	1	88	88	0.004	CGGCGAGATCCTCGCGGTCATCGGACCGAACGGCGCCGGCAAGACGTCGCTGTTCAACTGCCTGACCGGCGCCTACAAGCCGCAGCAG
NZ_AGJN01000104	1602	FraCcI3_R_6	REMBX_TRANS_SCORE1000	7	1196	FraCN3__NZ_AGJN01000104__FraCcI3_R_6__1602	1560	NZ_AGJN01000104	4110	4180	8.57174e-08	56.0	1	71	71	0.046	CGGAGTCCGGCGCCGGCGTCCGCATGGCCGCCGCCGGCCGGACCGGCACGGCGGCCGGCGCCGGCGCCGGC
NZ_AGJN01000104	1604	FraCcI3_R_6	REMBX_TRANS_SCORE1000	7	1197	FraCN3__NZ_AGJN01000104__FraCcI3_R_6__1604	1560	NZ_AGJN01000104	17666	17801	8.22556e-06	50.0	1	136	136	0.087	CGCTGCTGCTCGACGCCGGCGCCCTCGACCCGTTCGCCGACGCGTTCGCCGCCGGCTTCCCCGCCCGGGCCGGCGCGGGCGTCGGCGTCGGCTTCACCGCGGGCTTCACCGGGGGCGGCGGGGGCGGCGCCGCCCG
NZ_AGJN01000106	1611	ISAzo15	ISFINDER	0	1198	FraCN3__NZ_AGJN01000106__ISAzo15__1611	2441	NZ_AGJN01000106	12042	12106	3.20742e-06	50.0	1	65	65	0.027	CGCCCCCGTGGCCCCGGTCGTCGACGGCGGCGGGGCCGAGGCCGGCGCGGGTGGCGACGGTGGCG
NZ_AGJN01000106	1613	FraCcI3_R_6	REMBX_TRANS_SCORE1000	7	1199	FraCN3__NZ_AGJN01000106__FraCcI3_R_6__1613	1560	NZ_AGJN01000106	20912	21055	1.70032e-08	60.0	1	144	144	0.092	CCGGTGACGAGCGCGACGGCGGCGGCGACGGCGATCACGGCGGTCACGGCCCGGCGCTGGTGGCGGCGGCGGGTGATGACGGCGGCGCCGGTCGGCGCGGGCGGCATGATGCCGGCCGCCGCGGCGTCGAACTCGGCGCGCAGG
NZ_AGJN01000107	1616	FraDas_R_6	ARB_MGE	0	1200	FraCN3__NZ_AGJN01000107__FraDas_R_6__1616	1426	NZ_AGJN01000107	14775	14865	3.42457e-09	62.0	1	91	91	0.064	GAGCACGTCGGCCGCGCCGGCGGCCGCGCCCGTGCCGACGACCAGCACGGCCCGCGGCCGCCCGTCGGCGCCCAGCCGGCCGGCACCCGCC
NZ_AGJN01000108	1619	FraACN_R_3	OVER20_GOOD_LOCX_TRANS	4	1201	FraCN3__NZ_AGJN01000108__FraACN_R_3__1619	789	NZ_AGJN01000108	3046	3104	2.77005e-06	50.0	1	59	59	0.075	GGCGGCGGCGAGCTCGACCGGGTCGGCGCCGGCGAGCAGCGCCTGCTGCATGACCTTCA
NZ_AGJN01000108	1624	FraCcI3_R_6	REMBX_TRANS_SCORE1000	7	1202	FraCN3__NZ_AGJN01000108__FraCcI3_R_6__1624	1560	NZ_AGJN01000108	12781	12892	5.78757e-08	58.0	1	112	112	0.072	CGCCGCCCGCGCCAGGGCCGGCGGGAGCGGCGGCGGCCGGCGGCGCGGCGGATGCCGACCGCCGTGCCGGCGCGGGCAGCGGCACCGGGCCCAGGACGTCGGCGGCCGCCGG
NZ_AGJN01000109	1628	FraCcI3_R_6	REMBX_TRANS_SCORE1000	7	1203	FraCN3__NZ_AGJN01000109__FraCcI3_R_6__1628	1560	NZ_AGJN01000109	10133	10280	3.39091e-11	70.0	1	148	148	0.095	CGGCTGGGCGGTGGCCGGCGCCGGCCACCGCCACCGCTGCCCGTGGCGCCGCCGGAGCTGGAGGCGCTGCCAGCGGCGCCCGCGGTCCCGGCGGTTCCCGCGGTCCCGGTGCCGCCGCGGGCGGCGCCGGCGCGCGGGGCGGGTGTCG
NZ_AGJN01000110	1634	FraEu_R_7	OVER20_GOOD_LOCX_TRANS	22	1204	FraCN3__NZ_AGJN01000110__FraEu_R_7__1634	1219	NZ_AGJN01000110	17792	18184	2.68177e-24	120.0	1	393	393	0.322	TCGGGCACCCGGAGCTCGCCGTCGACCCGCGGTTCGCCGACCTGGCGGCCCGGCGCCGCAACGCCGCCGCCTGCGTCGAGGAGCTCGACGCCCTCTTCGCGACCCGGCCGCTCGCGGCCTGGCAGGCGGCACTGGCCCAGTTCGCGGGGGAGTGGACACCTGTGCAGACCCCGCGCGAGGTCCACGACGACCCGCAGGTGCTCGCCAACGGCTATATCGCGGACGTCGAGATGGGCGCCGGGTTCGGACTGCCGATGGTGACCACACCCGTGCAGTTCGACGGCCAGCCAGGCCAGCCGACCCGCGCGCCCGAGCACGGCGAGCACACCGAGACCGTGCTGCTCGAGCTCGGCCTGACCTGGCAGGAGATCACGGACCTGAAGGAGCGCGGCG
NZ_AGJN01000111	1638	Frapec_R_11	REMBX_TRANS_SCORE1000	8	1205	FraCN3__NZ_AGJN01000111__Frapec_R_11__1638	1594	NZ_AGJN01000111	5956	6040	8.85922e-09	60.0	1	85	85	0.053	GCGGGGCCCGCGGCGCCCGTCCGGGGCGGCCGGGTCACGAGGTCACCAGCGCGGCGCCGTCGCCACGGCCGCCGGGGCCGGCGGG
NZ_AGJN01000112	1643	FraCcI3_R_6	REMBX_TRANS_SCORE1000	7	1206	FraCN3__NZ_AGJN01000112__FraCcI3_R_6__1643	1560	NZ_AGJN01000112	14454	14579	1.46247e-08	60.0	1	126	126	0.081	CACTGGCCGCGCTCGGCATCGCCGTCGCCACGACGGCGGCCGGGGCGCCGGGCGACGACGACGCGCAGCCGTGGCCCCCCGGGCCGCCAGCGGGCTGCGGCCCGGGAGCGGGCGACGGGCCGGCCG
NZ_AGJN01000112	1644	FraCcI3_R_4	REMBX_TRANS_SCORE1000	6	1207	FraCN3__NZ_AGJN01000112__FraCcI3_R_4__1644	1695	NZ_AGJN01000112	16554	16612	2.77005e-06	50.0	1	59	59	0.035	GCCGCTGCCCGCCGGCCGCCCGGGCACGCCGGCGGTGGCGGCCGCGCTGCGGACCGCCG
NZ_AGJN01000112	1645	FraCcI3_R_6	REMBX_TRANS_SCORE1000	7	1208	FraCN3__NZ_AGJN01000112__FraCcI3_R_6__1645	1560	NZ_AGJN01000112	17757	17821	2.63281e-07	54.0	1	65	65	0.042	GACGGCGCTCGCGGTCACCGCCGACGGCCGCGGGCTCGCCACCGGCGGCGCCGACGGCGCCGTCC
NZ_AGJN01000113	1649	FraACN_R_3	OVER20_GOOD_LOCX_TRANS	4	1209	FraCN3__NZ_AGJN01000113__FraACN_R_3__1649	789	NZ_AGJN01000113	17124	17174	7.63296e-06	48.0	1	51	51	0.065	CCTGCTCGTCGGCGAGCTCTACCAGCGCGGCCCCGCCGGCGCCGGCGGGGC
NZ_AGJN01000113	1650	FraCcI3_R_6	REMBX_TRANS_SCORE1000	7	1210	FraCN3__NZ_AGJN01000113__FraCcI3_R_6__1650	1560	NZ_AGJN01000113	19814	19937	7.43011e-06	50.0	1	124	124	0.079	GCGGCGGCGGCGAGCACCAGCGCGCCCACCCACGGCCAGAGCCGGCGCGAGGCCGGCCGCGCCGAGGCCGGCCGGCCGGCGCCCGTCCGCGCGGCGTCTCCCGGCGCGGACGCGTCGCCCAGGC
NZ_AGJN01000115	1656	Frapec_R_11	REMBX_TRANS_SCORE1000	8	1211	FraCN3__NZ_AGJN01000115__Frapec_R_11__1656	1594	NZ_AGJN01000115	1379	1464	1.0964e-07	56.0	1	86	86	0.054	CGCCGCGCTCCGGGTGGCCGCGGCCGTGCTGGCGGCCCGGGCGAAGCCGCGGCCGGGCCGGCGCGGCCGGCCGGTGAGCGCCTGGC
NZ_AGJN01000115	1657	FraCcI3_R_6	REMBX_TRANS_SCORE1000	7	1212	FraCN3__NZ_AGJN01000115__FraCcI3_R_6__1657	1560	NZ_AGJN01000115	3475	3536	2.98873e-06	50.0	1	62	62	0.04	GCGCCGGCCGGCGAGAGGGGCGGCCGGCGCCGGGGAGACGCCGGCCCGGTCGTCGAGGGAGC
NZ_AGJN01000117	1661	FraCcI3_R_6	REMBX_TRANS_SCORE1000	7	1213	FraCN3__NZ_AGJN01000117__FraCcI3_R_6__1661	1560	NZ_AGJN01000117	1	124	2.12876e-06	52.0	1	124	124	0.079	GGCCGCGGGCGGCGGCGAGCACACGGCGAAGGTGCTGCCCGCCCTCCTGTCCGGCGAGGCCTCGGCGGCCTGGGCGCTCGCCGCCGCGCCGGTCCCGCCGGTTCCGCCGGCCCCGGCGGGGACG
NZ_AGJN01000118	1664	FraCcI3_R_6	REMBX_TRANS_SCORE1000	7	1214	FraCN3__NZ_AGJN01000118__FraCcI3_R_6__1664	1560	NZ_AGJN01000118	1980	2092	3.00948e-10	66.0	1	113	113	0.072	CGGGCGGCGTCGGCGAGCGCCGCGGCCGGGTCGCTCACCCCGTCGCGGGTGGCCGCGGTCAGCACCGCCGCGGTCGGCCCCGCCGTGTCCCCGGCGCGGGCCGCGGCCCTGGC
NZ_AGJN01000121	1672	Frapec_R_50	OVER20_GOOD_LOCX_TRANS	25	1215	FraCN3__NZ_AGJN01000121__Frapec_R_50__1672	560	NZ_AGJN01000121	12277	12825	4.63596e-80	326.0	1	549	549	0.98	ATCGTCGTGATACTCGCGTTCCTGCTGCTGGTGGCGGTGTTCCGCAGCCTGCTGATCCCGCTGACCGCCTCGGTGATGAACCTGTTCGCGGTCGGCGCCGCGTTCGGCGTGATCGTCTCGATCTTCCAGTGGGGCTGGTTCGGAAGCCTGATCGGGATCAGCGGAGGCCCGGTCGAGGCGTTCATCCCGGTGATCCTGTTCGCAGTGCTGTTCGGCCTGTCCATGGACTACGAGGTGTTCCTGGTCAGCCGCATGCACGAGGAGTGGAGCGCACGGCGCGACAACCGGCTCGCCGTCTCCCTCGGCCAGGCCGAGACCGGCCGCGTCATCTCCGCCGCCGGCGCGATCATGACCCTGGTGTTCGCGTCCTTCGTCCTCGGCGACGAGCGCGTCCTGAAG…
NZ_AGJN01000121	1673	FraEu_R_18	ARB_MGE	10	1216	FraCN3__NZ_AGJN01000121__FraEu_R_18__1673	556	NZ_AGJN01000121	13570	14081	1.4087e-73	302.0	1	512	512	0.921	CGTGCTGACGTGCTCGCGGCGTTGCTGCTGGGTAACCGGCGTGAGTATGTGACGACCGAGATCCAGGTGATCGCTTCGGTCGGCACGCTGGCGGGTCTGGATGATGATCCGGCGGAGTTGGTCGGTTATGGGCCGATCCCGGCCGGTGTCGGGCGGGCGCTGGCTGCGGATGCCCGCTGGCGCCGCGTGCTCACCGACCCGGTTACCGGCACTGTCCTGGACCTTGGGCATCGCCGGGTTCCGGCCCCGGACCTGGCTCGGCTCATTCGGTATCGCGATCAGCGCTGCACGTTCCCGGGCTGTGCGGTTCCCGCGGTGAGCGCCGACCTTGATCACACCGTGCCCTGGGCTCACGGCGGCCGCACCGCCTTCGACAACCTCGGCGCCGCGTGCCGCCAT…
NZ_AGJN01000123	1679	FraCcI3_R_6	REMBX_TRANS_SCORE1000	7	1217	FraCN3__NZ_AGJN01000123__FraCcI3_R_6__1679	1560	NZ_AGJN01000123	10740	10851	5.38148e-07	54.0	1	112	112	0.072	CTGGCCGCGGGCGGTGCCGGCTACGGCGCCGCCGACGCGGCCGCCCAGATGGCGCCGGTCCCGGCCGCGGCGCGGGCGAAGGCTCCGGGGGCGTCGGCCCCGCCGCCGCCGG
NZ_AGJN01000125	1687	FraCcI3_R_4	REMBX_TRANS_SCORE1000	6	1218	FraCN3__NZ_AGJN01000125__FraCcI3_R_4__1687	1695	NZ_AGJN01000125	3716	3770	2.47846e-06	50.0	1	55	55	0.032	GCGGCGGGCGCGGCGGCCGCGCCCGCCGGGTGCCCGCTCACGGCGCGCGCTGGCG
NZ_AGJN01000127	1695	FraCcI3_R_7	REMBX_TRANS_SCORE1000	7	1219	FraCN3__NZ_AGJN01000127__FraCcI3_R_7__1695	1498	NZ_AGJN01000127	3058	3089	3.05535e-06	48.0	1	32	32	0.021	TGCTCGGCCCGCAGCGCCGGCCCGATCCCGGC
NZ_AGJN01000128	1699	FraCcI3_R_4	REMBX_TRANS_SCORE1000	6	1220	FraCN3__NZ_AGJN01000128__FraCcI3_R_4__1699	1695	NZ_AGJN01000128	4273	4362	4.95341e-06	50.0	1	90	90	0.053	CGGGCGGGGCCGCCGCCGGCCGGAGGAGTCGGCCTCGGCCGCCGCCAGGTCGTCCCGGCCACGCCGGCCCGGCGGGCCGGTGCCCGCGGG
NZ_AGJN01000128	1704	FraCcI3_R_6	REMBX_TRANS_SCORE1000	7	1221	FraCN3__NZ_AGJN01000128__FraCcI3_R_6__1704	1560	NZ_AGJN01000128	11263	11311	1.37527e-08	58.0	1	49	49	0.031	GCCGGCGCCGGCGGGGCGGGCCGCCGCGCGGGGGGCCGCCGGCGCAGGC
NZ_AGJN01000128	1705	FraCcI3_R_4	REMBX_TRANS_SCORE1000	6	1222	FraCN3__NZ_AGJN01000128__FraCcI3_R_4__1705	1695	NZ_AGJN01000128	12524	12588	9.18942e-07	52.0	1	65	65	0.038	CGGCCGCGGCGGGCGCCAGCCGCGCCACCCGCGACGGTCGTCGGCGCCGGGCGCGGCGCCGGCCG
NZ_AGJN01000133	1714	FraCcI3_R_4	REMBX_TRANS_SCORE1000	6	1223	FraCN3__NZ_AGJN01000133__FraCcI3_R_4__1714	1695	NZ_AGJN01000133	654	698	6.10637e-06	48.0	1	45	45	0.027	CTCGACCAGCTCACCGCCCGCGGCGGCCGTCCGCCGCGGGCGCCC
NZ_AGJN01000134	1718	FraCcI3_R_4	REMBX_TRANS_SCORE1000	6	1224	FraCN3__NZ_AGJN01000134__FraCcI3_R_4__1718	1695	NZ_AGJN01000134	342	383	5.60147e-06	48.0	1	42	42	0.025	CCGCGGCGGCGGCGGGCGCCCGGCCACCGGCCGCCCGCCGCC
NZ_AGJN01000134	1720	ISRop2	ISFINDER	1	1225	FraCN3__NZ_AGJN01000134__ISRop2__1720	2171	NZ_AGJN01000134	5971	6038	9.81597e-07	52.0	1	68	68	0.031	GCCGGCGCGGACGGCGCCCGGGTCGGCGGTGGGCGGCGGCCTGCTGGTGGACGCCGCGGACCAGCTGA
NZ_AGJN01000136	1729	FraEu_R_11	OVER20_GOOD_LOCX_TRANS	28	1226	FraCN3__NZ_AGJN01000136__FraEu_R_11__1729	1003	NZ_AGJN01000136	10375	10422	6.86966e-06	48.0	1	48	48	0.048	GCGCCGGTCGCGGCCGGCCCGAACGAGATCGGCGCGGCCACCCCGGAG
NZ_AGJN01000139	1740	FraEu_R_7	OVER20_GOOD_LOCX_TRANS	22	1227	FraCN3__NZ_AGJN01000139__FraEu_R_7__1740	1219	NZ_AGJN01000139	2150	2216	9.60712e-07	52.0	1	67	67	0.055	ATCATGGGTGCGCTCGTCGCCCGGCAGCGCACCGGCCGGGGCCAGCGGGTCGAGGTGTCGCTGCTCG
NZ_AGJN01000139	1742	FraEu_R_7	OVER20_GOOD_LOCX_TRANS	22	1228	FraCN3__NZ_AGJN01000139__FraEu_R_7__1742	1219	NZ_AGJN01000139	2958	3045	3.94642e-07	54.0	1	88	88	0.072	CGCGGCAAGCGGGACATCGCCCTCGACCTGAAGAAGCCCGAGGGCCTGGACGTCGCGCTGCGGCTGGTCGCGACCGCCGACGTCGTCC
NZ_AGJN01000142	1752	FraACN_R_3	OVER20_GOOD_LOCX_TRANS	4	1229	FraCN3__NZ_AGJN01000142__FraACN_R_3__1752	789	NZ_AGJN01000142	7851	8377	5.11551e-48	208.0	1	527	527	0.668	GTCGGCGATGCCCAGGTGGGTGAGCACCAGGTAGCTGTTGGCGGGCAGCGCTGCGGACAGGGTTCGTACCGCCGCCCAGGGACCATCTGCCTGGTGGAGATAGTGCATGATCCCGGCGAGGACCAGCGCGACCGGTCGAGTGAAGTCGAGGATGTCCGCCGCGCGGGTGAGAATGTCGGCGGGTTCGCGGACGTCGCCCAGCAGGTAGTCGGTGGTCCCCTCGGGGGTGCTGGTCAGCAGCGGCCGCCCGTGCGCGAGCACGATGGGGTCGCGGTCGATGTACACGACGCGGGCGTCCGGCGCCGCCCGCTGGGCGACCTCGTGGGTGTTGCCGGCGGTCGGCAGGCCCGCGCCGATGTCGAGGTACTGGCGGATTCCGCGCTCGGTGGCCAGCAGGTG…
NZ_AGJN01000143	1755	FraACN_R_3	OVER20_GOOD_LOCX_TRANS	4	1230	FraCN3__NZ_AGJN01000143__FraACN_R_3__1755	789	NZ_AGJN01000143	6654	6697	6.1107e-06	48.0	1	44	44	0.056	CGTAGGCGCTGACGTGGTCGGGGGCGAGCTCGACGGCGGCGGCG
NZ_AGJN01000143	1756	Frapec_R_11	REMBX_TRANS_SCORE1000	8	1231	FraCN3__NZ_AGJN01000143__Frapec_R_11__1756	1594	NZ_AGJN01000143	8146	8206	2.91584e-06	50.0	1	61	61	0.038	CGGGGCCCGCCTCGTCCGGCAGGACGGCAGCGGCCTCGGCGGCGTCGGCGAGCCGCCGCCC
NZ_AGJN01000143	1757	Frapec_R_11	REMBX_TRANS_SCORE1000	8	1232	FraCN3__NZ_AGJN01000143__Frapec_R_11__1757	1594	NZ_AGJN01000143	11811	11882	3.71769e-06	50.0	1	72	72	0.045	GCGGCCGCCCTGGCCGTGGGCCGGGAGCGCGGGGCGCCGGGCGGCGCCACCGGAGCCTCGCCGCCGCCGGCC
NZ_AGJN01000144	1762	FraEu_R_7	OVER20_GOOD_LOCX_TRANS	22	1233	FraCN3__NZ_AGJN01000144__FraEu_R_7__1762	1219	NZ_AGJN01000144	6903	6958	1.71909e-08	58.0	1	56	56	0.046	CTGCGAGACCGCGCGGACCTTCCAGCCGCCGCCGCGCCGGTACAGCTCGACGAGCA
NZ_AGJN01000145	1764	ISPa43	ISFINDER_NOFULL	0	1234	FraCN3__NZ_AGJN01000145__ISPa43__1764	19903	NZ_AGJN01000145	2641	2744	1.71136e-06	52.0	1	104	104	0.005	AGCTCTCCGGCGGCGAGCGCCAGCGGGTGGCGCTCGCCCGGGTGCTGCTCGCCGACCCGTCGCTGCTGGTCCTCGACGAGGCGACCTCCCAGCTGGACTCGGTG
NZ_AGJN01000145	1765	FraCcI3_R_6	REMBX_TRANS_SCORE1000	7	1235	FraCN3__NZ_AGJN01000145__FraCcI3_R_6__1765	1560	NZ_AGJN01000145	5859	5904	6.3608e-06	48.0	1	46	46	0.029	GCGGACGAGGCTCCCGCGCCCGGCGGCGCGACCGGCGCCGGCCACG
NZ_AGJN01000145	1766	IS1141	ISFINDER	0	1236	FraCN3__NZ_AGJN01000145__IS1141__1766	1588	NZ_AGJN01000145	7128	7177	2.11398e-06	50.0	1	50	50	0.031	GGACGTGTTCGCCGCGACCCACGCCGAGCGGCTGGCCAGGCTGGAGGCCG
NZ_AGJN01000146	1770	Frapec_R_17	REMBX_TRANS_SCORE1000	31	1237	FraCN3__NZ_AGJN01000146__Frapec_R_17__1770	1325	NZ_AGJN01000146	2465	2496	3.05535e-06	48.0	1	32	32	0.024	CGAGCGCCGCGACCGTCCACGGCTGGCCCGGG
NZ_AGJN01000146	1771	FraCcI3_R_4	REMBX_TRANS_SCORE1000	6	1238	FraCN3__NZ_AGJN01000146__FraCcI3_R_4__1771	1695	NZ_AGJN01000146	2855	2914	2.84294e-06	50.0	1	60	60	0.035	CCGCCGGCGGCCAGGCGGACGCGACGGCGCCCGCCGGGGCGCCGCCCATCCGGCCGCCCG
NZ_AGJN01000153	1784	FraCcI3_R_1	REMBX_TRANS_SCORE1000	2	1239	FraCN3__NZ_AGJN01000153__FraCcI3_R_1__1784	1920	NZ_AGJN01000153	6647	6694	1.96819e-06	50.0	1	48	48	0.025	ACGTCAACGCCGACACCGCGGCCGCGGCGCTCGCCGTCGCCCTCGGCG
NZ_AGJN01000155	1790	Frapec_R_7	BLASTN_CLOSEIS_NOHIGH	0	1240	FraCN3__NZ_AGJN01000155__Frapec_R_7__1790	1702	NZ_AGJN01000155	1695	1752	3.28032e-06	50.0	1	58	58	0.034	GCCGGCCGCGGCGGCGGTCACGGGGCCACCGCCGCCGCGGCGACGGCCGCCACGGCCG
NZ_AGJN01000161	1802	FraCcI3_R_6	REMBX_TRANS_SCORE1000	7	1241	FraCN3__NZ_AGJN01000161__FraCcI3_R_6__1802	1560	NZ_AGJN01000161	21	132	6.55598e-06	50.0	1	112	112	0.072	CGGCGACGGGCCGGGGCGCCGTCTGGCCCAGCGGGCGGCGCGGGCGGCGGCGCGGCGGCTCCCCACCGGCGGTCTCGACCGGCGCGTGGCCGACGACCAGGGCGGGCGGCGC
NZ_AGJN01000161	1803	FraCcI3_R_6	REMBX_TRANS_SCORE1000	7	1242	FraCN3__NZ_AGJN01000161__FraCcI3_R_6__1803	1560	NZ_AGJN01000161	5339	5404	9.39827e-07	52.0	1	66	66	0.042	CGACGGTGAGCACCCCGGCGAGCTCGGCGGCGCAGGCGGCGGTCGCCAGCCGCCGGCCGCCGGCCG
NZ_AGJN01000161	1804	FraCcI3_R_6	REMBX_TRANS_SCORE1000	7	1243	FraCN3__NZ_AGJN01000161__FraCcI3_R_6__1804	1560	NZ_AGJN01000161	7237	7374	2.39837e-06	52.0	1	138	138	0.088	ACCGCGGCCACCCGGCGCTCGCGGACGCCGACGCGTTCGGCGAGCGCGGCCTGCGGGTGCTGCTGCTCGCCCGCTCCGACCGGTCGCTGGCGGACGCGCTCGCGGGCGGCGTGGACGGCGCGGTGGAGCCGGCGGCGC
NZ_AGJN01000165	1823	IS110	ISFINDER	0	1244	FraCN3__NZ_AGJN01000165__IS110__1823	1558	NZ_AGJN01000165	7492	7610	7.06589e-06	50.0	1	119	119	0.076	TCGCGGACGGCGGCGCGACGGTGCTGCTCACGACGCAGTACCTGGAGGAGGCCGACCAGCTCGCCGACCTGGTCTCGGTCCTCGACGGGGGCCGGATCGTCGCCGAGGGCACCCCCACC
NZ_AGJN01000166	1825	FraCcI3_R_6	REMBX_TRANS_SCORE1000	7	1245	FraCN3__NZ_AGJN01000166__FraCcI3_R_6__1825	1560	NZ_AGJN01000166	2238	2295	6.34309e-08	56.0	1	58	58	0.037	CCGCCGCCTCGGCCGCCGCCGCCTTCGGCGGAGAAGGCCGGGTCGGCGCCCGCGGCGG
NZ_AGJN01000167	1831	FraCcI3_R_1	REMBX_TRANS_SCORE1000	2	1246	FraCN3__NZ_AGJN01000167__FraCcI3_R_1__1831	1920	NZ_AGJN01000167	2146	2229	4.51634e-06	50.0	1	84	84	0.044	CGCGGCCTCGGACGCCGACATCGCCGCGGCGGCGGCCGAGCGGGCGGGGGAGGTGGGCCTGCCGGCGGCGGCGGTCGCCGGCCT
NZ_AGJN01000170	1837	ISArsp6	ISFINDER_NOFULL	0	1247	FraCN3__NZ_AGJN01000170__ISArsp6__1837	26712	NZ_AGJN01000170	192	222	1.88712e-08	56.0	1	31	31	0.001	CCGGGTGCCCTGGGGCAACATGTACGAGTTC
NZ_AGJN01000170	1838	ISArsp6	ISFINDER_NOFULL	0	1248	FraCN3__NZ_AGJN01000170__ISArsp6__1838	26712	NZ_AGJN01000170	633	889	2.52576e-22	112.0	1	257	257	0.01	CTGGACGTTCGCCGTCATCGCCGGCGCGATCTGGGCCGAGGCCGCCTGGGGCCGGTACTGGGGCTGGGACCCGAAGGAGACCTGGTCGTTCATCACCTGGGTCTGTTACGCCGCCTACCTGCACGCACGGGCGACCGCCGGCTGGCGCGGCCGCAAGGCCGCGGCCGTCTCCCTGGTCGCCTTCAGCGCCCTGTTCGTCGACTACTACCTGGTCAACCTCGTCATCTCCGGCCTCCACTCCTACGCGGGCGTCTGAC
NZ_AGJN01000171	1842	FraCcI3_R_6	REMBX_TRANS_SCORE1000	7	1249	FraCN3__NZ_AGJN01000171__FraCcI3_R_6__1842	1560	NZ_AGJN01000171	5878	5972	4.36498e-07	54.0	1	95	95	0.061	CGCCGGCGGCGCACCCCGGCGACGGCGCGGCGGGCCGGATGCGCCAGGCCGGCCTCGACGAGCCGGCGGGCGAGCGCGCCCGCGCCCGGCCCGGC
NZ_AGJN01000175	1852	FraCcI3_R_1	REMBX_TRANS_SCORE1000	2	1250	FraCN3__NZ_AGJN01000175__FraCcI3_R_1__1852	1920	NZ_AGJN01000175	5732	5877	8.95349e-06	50.0	1	146	146	0.076	CGGGCTCGCCGGCGCCTGGCTCGCCGGCCGAGACGCCGGCACCCGGCCCGATGACCCGGCCCGGATCCCGGTCTGGGTCCGGGCCGACGGTCGGCGGGACGGTGGCGGTCGTCGTCGCGCGCGGCGGGCAGGTGCCGCCGGGCGGC
NZ_AGJN01000176	1855	FraCcI3_R_6	REMBX_TRANS_SCORE1000	7	1251	FraCN3__NZ_AGJN01000176__FraCcI3_R_6__1855	1560	NZ_AGJN01000176	3050	3120	1.04425e-06	52.0	1	71	71	0.046	CCGGCGGCGCCGTCGGCGGTCCGGCCGTCCGGGTCCCGCGCGGGCGCGGCCGGTGGCGCGCCGAGCGGGCG
NZ_AGJN01000179	1862	IS117	ISFINDER	0	1252	FraCN3__NZ_AGJN01000179__IS117__1862	2527	NZ_AGJN01000179	2741	2845	8.39675e-17	90.0	1	105	105	0.042	TCACCCTCCGCTGGGTGTACCTCCACATGATCGAGGAGTACGCCCGTCACAACGGCCACGCCGACCTGCTGCGGGAGCGCATCGACGGCGCCACCGGAGACTGAG
NZ_AGJN01000182	1869	ISPa43	ISFINDER_NOFULL	0	1253	FraCN3__NZ_AGJN01000182__ISPa43__1869	19903	NZ_AGJN01000182	1329	1384	6.00022e-08	56.0	1	56	56	0.003	GGTGAGTTCGTCGCCGTCACGGGTCCGTCCGGCAGCGGCAAGTCCACCCTGCTCAA
NZ_AGJN01000184	1873	FraCcI3_R_6	REMBX_TRANS_SCORE1000	7	1254	FraCN3__NZ_AGJN01000184__FraCcI3_R_6__1873	1560	NZ_AGJN01000184	230	310	2.37956e-07	56.0	12	92	81	0.052	CGCGGCCGGGCGGCGGCGAGCGCCTCGGCCGCGGCGGCGGGCGTCATCCCGACGGCGCCGGCGGCCGCCGCCGCCGCCAGG
NZ_AGJN01000186	1877	FraCcI3_R_6	REMBX_TRANS_SCORE1000	7	1255	FraCN3__NZ_AGJN01000186__FraCcI3_R_6__1877	1560	NZ_AGJN01000186	1795	1964	7.20994e-08	58.0	1	170	170	0.109	GCGGGTCGGGGGCGGCGAGCACCGTCGCGACGCCCGCGGCGACGGCGAGCGCCACCACGGCCCCGAAGGCACGCCGGCCGCCCAGCACGCCGAGCCCCCAGGACAGCGCCGGCGACCGGGGCGCCGGCCGCTCGGCCAGCACCAGGCCCGCGACGACGCCGGCCGCGGCG
NZ_AGJN01000194	1888	Frapec_R_21	REMBX_TRANS_SCORE1000	35	1256	FraCN3__NZ_AGJN01000194__Frapec_R_21__1888	1177	NZ_AGJN01000194	2755	2797	1.6778e-06	50.0	1	43	43	0.037	GGCCGACGCGGTGCTCGCCGCGCTGACCACCGCGGACCCGGCC
NZ_AGJN01000199	1896	ISPa43	ISFINDER_NOFULL	0	1257	FraCN3__NZ_AGJN01000199__ISPa43__1896	19903	NZ_AGJN01000199	1125	1154	8.02993e-07	50.0	1	30	30	0.002	CGCGCTGTTCGGCCGGACCGGCGCCGGCAA
NZ_AGJN01000204	1903	Frapec_R_11	REMBX_TRANS_SCORE1000	8	1258	FraCN3__NZ_AGJN01000204__Frapec_R_11__1903	1594	NZ_AGJN01000204	703	746	1.4371e-07	54.0	1	44	44	0.028	GGAGGTCGGCCGCGGCGAACGGATGCGCGCCGCCGCGATGGCCG
NZ_AGJN01000204	1904	FraCcI3_R_6	REMBX_TRANS_SCORE1000	7	1259	FraCN3__NZ_AGJN01000204__FraCcI3_R_6__1904	1560	NZ_AGJN01000204	778	825	7.30976e-07	52.0	1	48	48	0.031	CGGCGTCGGACGGCGCCGGCCCGCCGCCCGCCAGCGCCTCCTGCGCCG
NZ_AGJN01000206	1914	FraCcI3_R_6	REMBX_TRANS_SCORE1000	7	1260	FraCN3__NZ_AGJN01000206__FraCcI3_R_6__1914	1560	NZ_AGJN01000206	2418	2479	2.98873e-06	50.0	1	62	62	0.04	GGCTGCGGAGGCGGCGGGGGGACCGGCGCGGGCGGGGACGGCGCGGGCCCGGGCGGCGGCGG
NZ_AGJN01000207	1916	FraCcI3_R_6	REMBX_TRANS_SCORE1000	7	1261	FraCN3__NZ_AGJN01000207__FraCcI3_R_6__1916	1560	NZ_AGJN01000207	2249	2302	8.39625e-06	48.0	1	54	54	0.035	CGGCGAGCACCTGTCCGCGGAGCTGCGCGGCGGCCGGCGCTCGGCCGCCCCGGC
NZ_AGJN01000208	1918	FraCcI3_R_1	REMBX_TRANS_SCORE1000	2	1262	FraCN3__NZ_AGJN01000208__FraCcI3_R_1__1918	1920	NZ_AGJN01000208	2217	2251	1.09421e-06	50.0	1	35	35	0.018	GCTCGCCGCCGAGGCCGCCGACGCCCGCGCGGAGG
NZ_AGJN01000209	1919	ISAzo15	ISFINDER	0	1263	FraCN3__NZ_AGJN01000209__ISAzo15__1919	2441	NZ_AGJN01000209	55	87	9.48319e-07	50.0	1	33	33	0.014	GGTCGCGCAGGCGGCCGACGTGCCCGGCCCGGA
NZ_AGJN01000214	1923	ISSer1	ISFINDER	1	1264	FraCN3__NZ_AGJN01000214__ISSer1__1923	1447	NZ_AGJN01000214	525	551	2.03834e-06	48.0	1	27	27	0.019	AGGTGCTCGTCGGGTTCGACGGCGACC
NZ_AGJN01000216	1925	Frapec_R_11	REMBX_TRANS_SCORE1000	8	1265	FraCN3__NZ_AGJN01000216__Frapec_R_11__1925	1594	NZ_AGJN01000216	1316	1357	1.60485e-06	50.0	1	42	42	0.026	ACGACGAGGCCGCCGGCGCGGCCCGCCCGGCCCGCCCGGCCG
NZ_AGJN01000222	1928	FraDas_R_6	ARB_MGE	0	1266	FraCN3__NZ_AGJN01000222__FraDas_R_6__1928	1426	NZ_AGJN01000222	97	199	4.84333e-07	54.0	1	103	103	0.072	CGCGGCGGCGGTCGCGGTCGCGCCGGTGACGGTGCTCGGCGTCGTCGCGCTGGCCGTGGGGCCCGTCAGCGGCGAGCTGGCCCGGCTGGCAGCCTGGCTCGCC
NZ_AGJN01000225	1932	Frapec_R_11	REMBX_TRANS_SCORE1000	8	1267	FraCN3__NZ_AGJN01000225__Frapec_R_11__1932	1594	NZ_AGJN01000225	14	132	1.72843e-08	60.0	11	129	119	0.075	GCCGACCAGGTCGCCGCGGCCGACGACGCCGCCGCGGCCGTCACCGCCGACGGTCGGATCGCCGCCCTGCTCGGCCTCGCGGCGCCGGCCCCCGCCGCCGTGGCCCCGGATGCGGCCGG
NZ_AGJN01000232	1943	FraCcI3_R_19	REMBX_TRANS_SCORE1000	17	1268	FraCN3__NZ_AGJN01000232__FraCcI3_R_19__1943	826	NZ_AGJN01000232	1	432	3.36839e-112	444.0	1	432	432	0.523	AGCGCCCGGGTGAAGAACCGGCGGGCCGCGGCGAGATCCCGTTTCTCGGAGGCGAGGACGTCGATGACCCGGCCGAACTGGTCGATCGCCCGGTACAGGTACGTCCAGCGGCTGGCGACCTTTACATACGTCTCATCGGTGAACCATCTGTCGGCCGGGCTGTGGCGGCACGGCCGGGCGGCGTCGATCAGCAACGGAGTGAACCGCTGCACCCAGCGGAACAGCGTCACATGGTCGACAACGATGCCGCGCTCGGCGAGTAGTTCCTCGACGTCCCGGTAGGACAGGGAGTAGCGCAGGTACCACCTGACGGCCAGCACGATCACTTCCGGTGGAAACCGGAACCCCGCGAACTCGGAGGCCGCGACCACGGGACGGACACGCCGACGATGCACCAGT…
