# Supplementary material for: Candidatus Frankia Datiscae Dg1, the Actinobacterial Microsymbiont of Datisca glomerata, Expresses the Canonical nod Genes nodABC in Symbiosis with Its Host Plant
Source: PLoS One. 2015 May 28;10(5):e0127630. doi: 10.1371/journal.pone.0127630 (PMC4447401; doi:10.1371/journal.pone.0127630)
Supplement: S2 Table — (ZIP) [file pone.0127630.s008.zip › frankia_csvs_is_hits/drafts_all_contigs_one_file/FraEUN1.csv]

contig	contig	number	name	classification	high_hits	uberkey	identifier	org_len	contig	hit_start	hit_end	expected	score	query_start	query_end	len_seq	frac_of_seq	seq
NZ_ADGX01000001	4	IS466	ISFINDER	0	1269	FraEUN1__NZ_ADGX01000001__IS466__4	1628	NZ_ADGX01000001	24811	24844	2.92598e-07	52.0	1	34	34	0.021	CACACTCCGTCACCACCGAAAGTGAGCCAGAGCC
NZ_ADGX01000001	5	IS466	ISFINDER	0	1270	FraEUN1__NZ_ADGX01000001__IS466__5	1628	NZ_ADGX01000001	24928	24988	1.6127e-09	62.0	1	61	61	0.037	CTGGTTGAGCTGGTGTTTTCGGGTCTCTCGCCGCTGGTCATCGAGGACGTGGTGGACGGGG
NZ_ADGX01000001	9	FraDas_R_4	OVER20_GOOD_LOCX_TRANS	37	1271	FraEUN1__NZ_ADGX01000001__FraDas_R_4__9	1587	NZ_ADGX01000001	48626	48904	1.85325e-24	120.0	1	279	279	0.176	GGCCCAGCGCCAGTCGTCGCCGTCGCCGGTCGCGCCGATGACGGCCTGGAGTTCCCGCAGGAGATGCGCGGTTGCACAGGGCGTGACCGGCGTCGGTGAACGTGTCGTACGGGGCCCAGGCCGTCGTGCACCGCGATGCCGGTGGACCCGGGGAGCACCCCGGCGGCGAGCATCGCTTCCCGGCCGCGCCGACGGTGCGCGGTCAACAGCGAATACTCGGCGGTGGAGGCGGAGTGAATCCAGTGATTCGCGCCGTCGACCCGGAACCCGGTCTCGTCG
NZ_ADGX01000001	13	IS1166	ISFINDER	0	1272	FraEUN1__NZ_ADGX01000001__IS1166__13	1469	NZ_ADGX01000001	51767	51856	2.44727e-10	66.0	7	96	90	0.061	GGGCGTACCTTCCCGGTGATCGAGGTTGAGGTCTCAGTCAGGCCGACGTTGGCGCGTCGGTCGGGAAGGCACACCCGTGCTCACGGTAGT
NZ_ADGX01000001	16	IS6120	ISFINDER	0	1273	FraEUN1__NZ_ADGX01000001__IS6120__16	1486	NZ_ADGX01000001	79296	79365	2.40673e-08	58.0	1	70	70	0.047	GTCGCTGATCGATGAGATCGTCCGTGAGGGCACCCAGACGATGCCGCCGCGGCATTGGAAGCCAAGGTCG
NZ_ADGX01000001	20	ISLxx2	ISFINDER	0	1274	FraEUN1__NZ_ADGX01000001__ISLxx2__20	1427	NZ_ADGX01000001	99372	99759	1.23952e-47	206.0	1	388	388	0.272	CCGATGAGATCGTCGACCTGGACAAGGTCATCGGCCGGCTTGTCGCCGTGGTCGCCCCGAAGCTGCTCGCCGTGAACGGTGTCGGTGCCGACTGCGCTGGCCAGCTTCTCGTCAGCGCGGGTGACAACCCCGACCGGCTGCGTTCCGAGGCGGCGTTCGCGATGCTCTGCGGTGTCGCTCCGCTGCCTGCCTCGTCCGGGCGGACGCACCGCTACCGGCTCAACCGCGGCGGGGACCGCCAGGCCAACGCCGCGCTCTACCGGGTCGTGCTCTGCCGGCTGCGTTGGGCCCGGCCACCCAGGCCTACTCCCAGCGCCGCACCGCCGAAGGCAAGACCAAGAAAGAGATCATCCGCTGCCTCAAACGCTACGTCGCCCGGGAGATCTAC
NZ_ADGX01000001	22	FraACN_R_5	ARB_MGE	8	1275	FraEUN1__NZ_ADGX01000001__FraACN_R_5__22	572	NZ_ADGX01000001	103511	103572	3.88754e-11	68.0	1	62	62	0.108	GAGCTGGAGACCGCGATCTGCCAGTGGGCGGGCCGGATCGCCGCGGCGACCTGCACCTGGCT
NZ_ADGX01000002	28	FraCcI3_R_6	REMBX_TRANS_SCORE1000	7	1276	FraEUN1__NZ_ADGX01000002__FraCcI3_R_6__28	1560	NZ_ADGX01000002	28404	28530	2.19137e-06	52.0	1	127	127	0.081	CGGGGGCGGCGGGCACACCGGCGGCGGTGAGTTCGGCCGCGGCGTCATCGCGGTCGCGGGGCGCGGCCCAGGCCGCGATCGCCGCGTCGATCCGGTCGTGGGCGCGGCGCCGGCCGGCGGCGGTGGC
NZ_ADGX01000002	29	FraEu_R_7	OVER20_GOOD_LOCX_TRANS	22	1277	FraEUN1__NZ_ADGX01000002__FraEu_R_7__29	1219	NZ_ADGX01000002	30499	30618	3.04041e-11	70.0	15	134	120	0.098	GGAGTCCGCGTGCTGGAGCTGGCCACCGGCATCGCCGGGCCCTACCTCGGGAAGATGTTCGCGGACGCCGGCGCCGACGTCGTCAAGATCGAACATGGTGCCGGCGACCCGATGCGCGGC
NZ_ADGX01000002	32	FraEu_R_7	OVER20_GOOD_LOCX_TRANS	22	1278	FraEUN1__NZ_ADGX01000002__FraEu_R_7__32	1219	NZ_ADGX01000002	40259	41445	1.09769e-28	138.0	1	1187	1187	0.974	GGTGTGCGCGTCATCGAGGCGTCGATGTACGCGTTCGCGCCGTCCGCCGGCGCCGTGCTCGCCGACTGGGGTGCCGACGTCATCAAGATCGTGCCGCCCGACGTCCGCGACCCGATGAGCGGCAACATCATCGCCGGGCTGCCGGAGCGCGAGGTGGGCGTCGCGTTCATGTGGGAGATCACGAACCGCGGGAAGCGCTGCATCGGCGTGGACCAGCGCACGGAACAGGGCCAGAAGATCGTGGCGGAGCTGGCGCGAGGCGCCGACGTCTTCATCACCAACCTGCTACCGGACGCACGCCGTCGGTTCCGGGTGGACGCCGAGGACCTCACCGCGATCAACCCGAACCTCGTCTACGCCCGGGCGAGCGCGCACGGGCCGGCAGGGCCGGAACGTGAC…
NZ_ADGX01000002	33	FraEu_R_9	GOOD_NX_LOCAL_IS	26	1279	FraEUN1__NZ_ADGX01000002__FraEu_R_9__33	1021	NZ_ADGX01000002	41849	42463	4.28487e-24	120.0	1	615	615	0.602	CCGCCCGCTTCGACGAGATCCGTCCCGGCTGCTACGACCCGGTCGAGCGGCTTAAGGACATGGACGTCGACGGAACGTGGGGCCAGCTCTGCTTCCCGAACTACGCGCGGTTCGCCGGGCACCGCTTCTTCCTGAACGTCACCGACCTGGAGCTGGGGCTCGCCTGCCTGCGCACCTACAACGACTACCTGCTCGACGAATGGTGCGCGACCGACCCCGAGCGGCTGTTCGGCGCCGTCATCCTCCCGCTGTTCGACGCCGAGAAGGCCGTCGAGGAACTGAAGCGGGTGCTCGCCAAGGGCGCGCGGGCCATCGCCTTCTCGGAGAACCCGACCGTGCTCGGACTTCCCTCGGTCCACACCGACCACTGGGATCCGCTGTGGGCGGTGGCGAACGAGG…
NZ_ADGX01000002	34	FraEu_R_9	GOOD_NX_LOCAL_IS	26	1280	FraEUN1__NZ_ADGX01000002__FraEu_R_9__34	1021	NZ_ADGX01000002	42597	42659	5.91034e-09	60.0	1	63	63	0.062	GACGACCATCTGATCGAACCGGCCCACCTGTGGGTCGACCGCGTCCCGGCGAAGTACCGCGAC
NZ_ADGX01000002	45	FraEu_R_9	GOOD_NX_LOCAL_IS	26	1281	FraEUN1__NZ_ADGX01000002__FraEu_R_9__45	1021	NZ_ADGX01000002	69984	70099	1.61034e-07	56.0	1	116	116	0.114	GCCTTCAACCGCTGGCTCGAGGACGACTGGGGCTACTTCTACCAGGAGCGGATCATCTCCGTGCCGATGCTCTCGCTGGCCGACCCCGAGGCGGCGCTCGCCGAGGTCGACCGGGT
NZ_ADGX01000002	47	FraCcI3_R_6	REMBX_TRANS_SCORE1000	7	1282	FraEUN1__NZ_ADGX01000002__FraCcI3_R_6__47	1560	NZ_ADGX01000002	87616	87704	3.2885e-08	58.0	1	89	89	0.057	CCGCCGGGTCGTCGGTGAGCGGGCCGGCGACGGCGGCGCGGGCCGCCGCTCGCAGCGGGAGCCCCTCCGCGGCCAGCCGCCCGGCGGCG
NZ_ADGX01000002	51	Frapec_R_17	REMBX_TRANS_SCORE1000	31	1283	FraEUN1__NZ_ADGX01000002__Frapec_R_17__51	1325	NZ_ADGX01000002	95816	95998	4.94798e-23	114.0	1	183	183	0.138	GTGACCAATAAAGGTAGCGCGCAGGCCCCGTCCTTCAGGGCGCGGTCAGCACATCAACTCGGCCGTAAAGGTGACAGTCGCGCGTTGTATTCTGCCGGTTATGGGGAGTCGGGTGGTGAAACGGGCATACAGGTACCGTTTCTACCCGAATCCAGAACACGTGGAGAACCTCGCGAAAACCTT
NZ_ADGX01000003	65	FraCcI3_R_4	REMBX_TRANS_SCORE1000	6	1284	FraEUN1__NZ_ADGX01000003__FraCcI3_R_4__65	1695	NZ_ADGX01000003	49805	49855	9.0796e-08	56.0	8	58	51	0.03	CGCCGCGCGGCGCGGCGCGCCGCCGCCGGCCGGCCGGCGCCCGCCCCGGCG
NZ_ADGX01000004	68	Frapec_R_15	ARB_TRANS	9	1285	FraEUN1__NZ_ADGX01000004__Frapec_R_15__68	1498	NZ_ADGX01000004	88	1265	0.0	814.0	1	1178	1178	0.786	GCACTGCGGGCATGCACGGTTCGTGTGGAATCTGTGCGTGGAACAGCAGTCATGGTGGACCCGCTACCGGGGTAAGGCGCCATCCCATCTGGAACGGTGCCGGCAATTGACCGACGCGCGCGCCGCGTTCGACTGGCTCCGCGCCGGATCGCAAACCGTCCAACAGCAGGCCCTGCGGGACTACGATCAAGCTCTGCGGAACTTTTTCGGTGGCTCCCATCAGCGACCGACCTTTCGGAAACGCGGCCAGTCCGAAGGTTTCCAGATCGTGGGGAAGAACGCCCGGGTTGAAAAGCTGAACCGGCGCTGGTCCCGATGCTGGATACCGAAAGTCGGCTGGGTGAAGTTTCGGCTGTCCCGGCCTGTTCCCGACTTCAAGTCGTACCGGATCACCCGTGA…
NZ_ADGX01000004	79	FraEu_R_9	GOOD_NX_LOCAL_IS	26	1286	FraEUN1__NZ_ADGX01000004__FraEu_R_9__79	1021	NZ_ADGX01000004	94090	94900	2.03264e-80	328.0	2	812	811	0.794	CTACGACCAGATGCGCCCGGGTGCCTTCACGGTCGCCGACCGGCTCGCCGACATGGACGTCAACCACATCGAGTCGTCTCTGTGCTTTCCCACCTTCCCGCGTTTCTGCGGCCAGACCTTCACCGAGGCCGCCGACCGGGAGCTGGCACTGCTGTGCGTACGCGCCTACAACGACTGGATGGTCGAGGAATGGTGCGGCGCGGCGGCCGGCCGGCTGATCCCGCTCGCGATCGTCCCGCTGTGGGACGCCGGGCTCGCCGCCGCCGAGGTCCGCCGCAACGCCGCCCGGGGTGTGCGCGCCGTCTGCTTCAGCGAGATCCCACCGTTTCTCGGCCTGCCGTCCATCCACGACCGCGACCATTACTGGGATCCGTTCTTCGCCGCCTGCGCCGAGACCGG…
NZ_ADGX01000005	87	IS4811	ISFINDER	0	1287	FraEUN1__NZ_ADGX01000005__IS4811__87	5396	NZ_ADGX01000005	18627	18756	1.24664e-09	64.0	1	130	130	0.024	CCCGCACCGACTTCGCCACCACCTCCAGCCGGTCGGCGCGGCGGGCGGCGAGCACGATGTCGGCGCCGGCCTCGGCCAGCGCCCGGGCGAACCCGGCCCCCAGACCGGAGCTCGCGCCGGTGACCACGGC
NZ_ADGX01000005	88	FraEu_R_7	OVER20_GOOD_LOCX_TRANS	22	1288	FraEUN1__NZ_ADGX01000005__FraEu_R_7__88	1219	NZ_ADGX01000005	25693	26903	0.0	1112.0	1	1211	1211	0.993	ATGACCGCAGTGATGAAAGGTGTTCGTGTCCTCGAGGTGGCGGAGCACACCTTCGTCCCCGCGGCGTCGGCGCTGCTGGCCGACTGGGGCGCCGAGGTCATCAAGATCGAGCACGTCGAGCGCGGCGACGCGATGCGCGGCCTGGCCTCGACCGGCACCAGCCCCGTCTCCGGCTCGGTCCACGTGCTGCTCGAGCACTCCAACCGGCACAAGAAGAGCCTCGCGCTGGACCTCACCAGCGACGAGGGGCTCGACATCGTCTACCGCCTCGCCGCGACGTGCGACATCTTCCTGACCAACAAGCTGCCCAGGGTGCGGGCGAAGCTGAAGATCGACGTGGAGCACATCCGCGCCCACAACCCGAAAATCATCTACGCCCGCGGGACGGGCCAGGGCGAG…
NZ_ADGX01000007	99	ISPa43	ISFINDER_NOFULL	0	1289	FraEUN1__NZ_ADGX01000007__ISPa43__99	19903	NZ_ADGX01000007	5996	6034	7.66578e-10	62.0	1	39	39	0.002	CTCGGCATCGTCGGCGAGTCCGGCTGCGGCAAGTCCACC
NZ_ADGX01000007	102	Frapec_R_17	REMBX_TRANS_SCORE1000	31	1290	FraEUN1__NZ_ADGX01000007__Frapec_R_17__102	1325	NZ_ADGX01000007	8991	9152	1.18808e-30	142.0	15	176	162	0.122	CGTGACCGATAAAGGTAGCGCGCAGGCCCCGTCCTTCAGGGCGGGGTCAGCGCATCAACTCCGCCGCCAGGGCGACCGCGGCGTGTTGTATTCTGCCGGCTATAGGGAATCGGGTGGTGAAGCGGGCATACAGGTACCGTTTCTACCCGAATCCGGAACAGG
NZ_ADGX01000007	104	FraEu_R_9	GOOD_NX_LOCAL_IS	26	1291	FraEUN1__NZ_ADGX01000007__FraEu_R_9__104	1021	NZ_ADGX01000007	11049	11157	1.49043e-07	56.0	1	109	109	0.107	CGAGCCGCCCGATCTGTTCACCAAGCGCGCGCCGGCGGCGTACCGCGACCGGGTTCCGCGGGTAGCCGATGTCGACGGCACTCCCATGTGGATCTTCGACGGCAAGCCG
NZ_ADGX01000007	107	FraACN_R_3	OVER20_GOOD_LOCX_TRANS	4	1292	FraEUN1__NZ_ADGX01000007__FraACN_R_3__107	789	NZ_ADGX01000007	25849	26392	1.01141e-75	310.0	1	544	544	0.689	GGTCGTCGGAGCCGTCCTCCAGCACGAGGAAGCTTCCCGACGGCAGTTCCCCGAGCAGGTGGCGCACGATGGAGTAGGCCTCGTCGAGGTCCGCGATCAGACCCATGATCGACATGAGCATCAGGCCGACGGGCTGGGAGAAGTCCAGCGTCTGGCGGGCGAAGGCGAGGATGCGCGCGGGGTCGCGCGCATCGGACTCCAGGTAGGTGGTGACGCCCTCGGGCGTCCCGGCCAACAGCGCACGGGCGTGAATGAGCACCATGGGATCGTTGTCGACGTAGACGACCCGCGACTGCGGCGCTATGCGCTGCGCGACCTGGTGCGTGTTGTTCTCGACCGGCAGTCCGGTGCCGACGTCCAGGAACTGCCGCACCCCCTGTTCGGCCGCGAGGTAGGTGA…
NZ_ADGX01000007	108	ISPa43	ISFINDER_NOFULL	0	1293	FraEUN1__NZ_ADGX01000007__ISPa43__108	19903	NZ_ADGX01000007	34443	34517	9.0796e-08	56.0	1	75	75	0.004	CGTGCTGCACGGGGTGAACCTGAGCGTGTCGGCCGGGCAGGTGGTGGCGCTGCTCGGCCCGAACGGCGCCGGCAA
NZ_ADGX01000007	109	FraCcI3_R_7	REMBX_TRANS_SCORE1000	7	1294	FraEUN1__NZ_ADGX01000007__FraCcI3_R_7__109	1498	NZ_ADGX01000007	47129	48548	0.0	1090.0	1	1420	1420	0.948	CCAGGCGGTCGTCTCGTCGTAGGGGCTGCCGGTCTTGATGCAGCCGTGGAGGATGCCGACGAGGCGGTTGGCGAGCTGGCGCAGGGCGGCGTTGTGGCTGGCTCCGCGGGCTCGTTGCCGGTCGTAGTAGGCGCGGGCGCCCGGGGATGCCTGGAGGCTGGAGAACGCCTGGGTCATGAGGGCGTCGACGAGCCGGTCGTTGTGGACATAGCGGGCCGCGACGGTTCTCTTCTTGCCGGAGGCGCGGGTGATCGGGCTGGTGCCGGCGTAGTTCTTGCGGGCCTTGGCGGTGGTGTAGCGGTCGGGGTCGTCGCCGAACTCCGCGAGCACCCGGGCACCGAGAACCGGTCCGAGCCCGGGCTGGGACCGGATGATCTCAGCGGCCGGGTGCCGGCCAAA…
NZ_ADGX01000007	113	IS4811	ISFINDER	0	1295	FraEUN1__NZ_ADGX01000007__IS4811__113	5396	NZ_ADGX01000007	56221	56898	1.54757e-55	236.0	1	678	678	0.126	TCCCAGAGCTGCTTCGCTGCCACCGGGTCCAGCGCATAGGCGGCGACTCCCCCCGGGCTGCCCGGAGTGTGCGCGAGCGCCTCGTTGCAGTCCTCGAAGTATCGGCCACCGACACCGCCGAGCAGCGGCGAGGCTGCGACCAGCACCGACGTCGCGGCACCCTGCTCCACGGACTTCCACTGCTGCTCCGGCGCCCCGCTGCGGGCACGCAGCCGCTCCATCTCGGCGGTGTCGACATGACGTTGCAGGTTGGTCGAGATCGCGCCGGGCATCAGCGCGTTCACGGCGATCCCGTCCTCGGCCCAGCGCCGGGTCGCCTCCACCGCGAACAGCACGTTCGCCGTCTTCGACTGGCCGTACGCCACCCATGGCTGGTACGGGCGGCGTTCGAAGTGGATG…
NZ_ADGX01000007	114	FraEu_R_7	OVER20_GOOD_LOCX_TRANS	22	1296	FraEUN1__NZ_ADGX01000007__FraEu_R_7__114	1219	NZ_ADGX01000007	60371	60401	2.29898e-07	52.0	1	31	31	0.025	GCGCTGTTCCACCGGGCCCGCACCGGCGAGG
NZ_ADGX01000007	117	FraEu_R_18	ARB_MGE	10	1297	FraEUN1__NZ_ADGX01000007__FraEu_R_18__117	556	NZ_ADGX01000007	72556	72757	2.06473e-09	64.0	1	202	202	0.363	CTGCGTCCACCCCGGCTGCACCCGCCGTGCCACCCGTACTGACACCGACCACACCACGCCCTACGCCGCCGGCGGGCCCACGATCGTCGACAACCTCGGGCCGCTCTGTCTCAAGCACCACCGCCTGCGCCACCACCCCGACCGCCCCTGGATCATCCGCCAGCCCCGCCCTGGCACGTTCACCTGGACCAGCCCGCTCGGC
NZ_ADGX01000008	127	Frapec_R_27	GOOD_NX_LOCAL_IS	8	1298	FraEUN1__NZ_ADGX01000008__Frapec_R_27__127	1033	NZ_ADGX01000008	36204	37236	0.0	1536.0	1	1033	1033	1.0	CTGGCCCGCCGAGGAGTGGGGCAAGGACCCGGCCGGGTTCGCGGAGATGCGCCCGGGTGTGTACGACATCCATGACCGGGTGCGGGACATGGACCGCAACGGCATCCTGGCCTCGATGTGCTTCCCGACCTTCGCGGGGTTCTCGGCCGGGCACCTCAACCACTACAAGACCGACACCACCGTCACCATGATCCAGGCGTACAACAACTGGCACATCGACGAGTGGGCCGGCACCTACCCGGGCCGGTTCATCCCGCTCGCGCTGCTGCCCACCTGGGACCCGCAGCTGATGGTGAACGAGATCCGCCGGGTCGCCGCCAAGGGCTGCCGCGCCGTCACGATGCCGGAGCTGCCGCACCTCGAAGGCCTGCCCAGCTACCACAACCTGGAGTTCTGGGC…
NZ_ADGX01000008	130	FraCcI3_R_6	REMBX_TRANS_SCORE1000	7	1299	FraEUN1__NZ_ADGX01000008__FraCcI3_R_6__130	1560	NZ_ADGX01000008	41242	41291	6.05666e-07	52.0	1	50	50	0.032	GGCCGGCCTCGGCCGCCGCGGCCCGGGCCCGGGCGCGCTGGCGCCGGCCC
NZ_ADGX01000008	131	ISArsp6	ISFINDER_NOFULL	0	1300	FraEUN1__NZ_ADGX01000008__ISArsp6__131	26712	NZ_ADGX01000008	48375	48432	1.94037e-14	80.0	1	58	58	0.002	CACGGCCTGCTGGTGGTGCGGGATCATCATCTGGGCGAACATCACGTCCGCGTCGTTG
NZ_ADGX01000008	132	ISArsp6	ISFINDER_NOFULL	0	1301	FraEUN1__NZ_ADGX01000008__ISArsp6__132	26712	NZ_ADGX01000008	54076	54302	2.86666e-08	60.0	1	227	227	0.008	GCCTGGGGCGACCTCCACGGGGACGGATTCGCCGGTCAGCATCGAGGCGTCGACGGCGGAGGAGCCTTCGTCGACCACGCCGTCGGTGGCGATCCGCTCGCCGGGCCGGACGACGAACCGCTCGCCGACGGCCAGCTGCCCGATCGGGACCCGGATCTCCGTGCCGTCCCGCAGGACCGCGACGTCCTTGGCGCCGAGTTCGAGCAGCGCGCGCAGTGCGGCGCCGG
NZ_ADGX01000008	133	ISArsp6	ISFINDER_NOFULL	0	1302	FraEUN1__NZ_ADGX01000008__ISArsp6__133	26712	NZ_ADGX01000008	55307	55434	8.80244e-18	94.0	1	128	128	0.005	GCAGGTCGCCGCGGACGAGGGTGAGATCGCTGGCCTCGATGGCGACGTCGGTGCCGGTGCCCATGGCAAGGCCGAGGTCGGCCTGGGCGAGGGCGGGGGCGTCGTTGACGCCGTCGCCGACCATCGCG
NZ_ADGX01000008	137	ISSav2	ISFINDER	0	1303	FraEUN1__NZ_ADGX01000008__ISSav2__137	1938	NZ_ADGX01000008	100253	100682	3.36374e-36	164.0	1	430	430	0.222	CATCTCCTGATCCGCCGGAACATCACCACCGGCGAGTACGCGTTCTACCGGACCCACCACCCGACCCCGGTCCCGCTGGCCACCTATGTCCGCGTCGCCGGGATCCGCTGGAACGTGGAGGACGACTTCCAGTCCTCCAAGGAACTCGCCGCCCTCGACGAGCACCAGGTCCGCCGCTGGACCAGCTGGCACCGCTGGACCCTGCTCGCGATGCTCGCCCACGCCTTCCTCGCCGTCACCACCGCCCGGGCCCATGACACCGAACCCGCCGACGGGCTGATCCCGCTCACCGTCAACGAGGTCCGCCACCTCATCATCCAGCTCGCGATGCCCCGACCCGCCCCGGCCGCCGGCTTCGTGCTGGCCTGGTCCCGGTGGCGACGCCGCCACCAGGCACGC…
NZ_ADGX01000009	141	Frapec_R_50	OVER20_GOOD_LOCX_TRANS	25	1304	FraEUN1__NZ_ADGX01000009__Frapec_R_50__141	560	NZ_ADGX01000009	24457	24956	4.80017e-54	230.0	1	500	500	0.893	CGTTCCTTCTGCTGATGGTGATGTTCCGTTCCATCGTGGTGCCACTGAAGGCCGCCGCGTTGAACCTGCTGTCGATCGGTGGCGCGTACGGCGTCGTCGTCGCCGTGTTCCAGTGGGGGTGGTTCGGGAGCGTGTTCGGCCTGGAGGAGACCTACCAGATCGCCTCTCCACTGCCGACGATCTTCTTCGCGGTGCTCTTCGGCCTGTCCGTCGACTACGAGGTGTTCCTCCTCTCCCGGATCCGCGAGGAGTACGACGCCAGCGGCGACAACGTCGAGTCAGTCGCCCGGGGCCTGGCCGGCACCGGGCGCGTGATCACCTCAGCCGCCCTGATCATGACGGTGGTGTTCCTGAGTTTCGTCGCCGACCCGTCGCCGTTGGTGCGGATGCTGGGCCTCG…
NZ_ADGX01000009	142	Frapec_R_7	BLASTN_CLOSEIS_NOHIGH	0	1305	FraEUN1__NZ_ADGX01000009__Frapec_R_7__142	1702	NZ_ADGX01000009	38861	38938	3.34848e-07	54.0	1	78	78	0.046	CGCGGCCGGTGCCGCGGCCACCGCACCGCCGCCAGCTCCGTTACCGCCGCCAGCAGCTCCGCCGCCGCCCGCGCCCGT
NZ_ADGX01000009	145	Frapec_R_53	OVER15_NOID	16	1306	FraEUN1__NZ_ADGX01000009__Frapec_R_53__145	522	NZ_ADGX01000009	54930	55426	2.02464e-90	364.0	1	497	497	0.952	TCGTCACCGAACACGGTCGTCCGCAGCATCTCCCGCGGCGAGCGCGGGTCGTAGGGCGCCGCCCGGTGCACCACCCCGGTGTTGTCCCAGATGACGGTGTCGCCGACGGACCACCGGTGGCGGTAGACCCGTTCGGGCGCCGTCGCCCGGTCGAGCAGGTCCTGCAGCAGCCGCCGGCCCTCGGCGAGATCCATGTCGACGACGTGGCCGGCCTGGACGCCGATGACGAGCGACCGCCGGCCGGTGCGGCGCCTCCACACCAGCGGGTGGACCGACGTCGGGCGGGCCCGCCACCGCGCGAGCTGCTCAGGGGTCGGATCGGGGGTGACCCGGCGTTGGGAGGCCTCCATGGCGTGGACGACCCGCAGGGCGGCGAACGCCTCCTTCTCCTCGTCACCG…
NZ_ADGX01000009	149	ISKrh1	ISFINDER	0	1307	FraEUN1__NZ_ADGX01000009__ISKrh1__149	2854	NZ_ADGX01000009	66844	66907	2.11203e-08	58.0	1	64	64	0.022	TGCGAGACCCCGGCCCGGCGGCCGACCTCGCGCAGGGTCACCGCACCTGGGCCGCCCTCGTCGA
NZ_ADGX01000009	151	FraACN_R_5	ARB_MGE	8	1308	FraEUN1__NZ_ADGX01000009__FraACN_R_5__151	572	NZ_ADGX01000009	69027	69551	3.47587e-75	308.0	12	536	525	0.918	GGCGAGCTGGAGACCGCGATCTGCCAGTGGGCCGGCCGGATCGCGGCCGCGACCTGCACCTGGCTGGCCCTGCTCGCCGCCTTCGACCGGCGCACCGGCTGGTCCGGCATCGGGATGCGTTCCTGCGCGCACTGGCTGTCCTGGCGATGCGGACTAAGCCCGCGAACCGCCCGCGAGCACCTCGCCACCGCCCACGCCCTCGAACAGCTCCCCGCGATCCGCACCGCGTTCGCCGCCGGAACCCTGTCCTACTCGAAGGTCCGCGCGATCACCCGGGTCGCCCGCCCCGACACCGAACAGACCTGGCTCAACCACGCCGAACACTGCACCGCCGGCGCCCTGGAACACCTGGCCCGCGCCTACCGGCAACGCAGCGCCGACCCCGATACCCGGGCCCGC…
NZ_ADGX01000009	154	ISPa43	ISFINDER_NOFULL	0	1309	FraEUN1__NZ_ADGX01000009__ISPa43__154	19903	NZ_ADGX01000009	86986	87045	1.91556e-08	58.0	1	60	60	0.003	GACGGGGAGTTCCTCGTCTTCGTGGGCCCGTCCGGCTGCGGCAAGTCCACGTCGTTAAGA
NZ_ADGX01000010	158	ISFal2	ISFINDER	1	1310	FraEUN1__NZ_ADGX01000010__ISFal2__158	826	NZ_ADGX01000010	45690	45723	2.92598e-07	52.0	1	34	34	0.041	GAACATCCGCCACGACCACTATGAACTCGCCGTC
NZ_ADGX01000010	159	ISFal2	ISFINDER	1	1311	FraEUN1__NZ_ADGX01000010__ISFal2__159	826	NZ_ADGX01000010	46657	46789	8.62553e-31	142.0	1	133	133	0.161	GGCGCTGTCGCGTCGGCAGTCCACCATCCAGCGGCCGTTATCCGGCCATGATCGGGTGCTGCGTCGGCGTCGTGGCTGTCCACCGGTTCCGACGCCGGAGTTTCGCGGGGTTCCGGTTCCCGCCGAAGGTGAT
NZ_ADGX01000010	160	Frapec_R_18	ARB_TRANS	12	1312	FraEUN1__NZ_ADGX01000010__Frapec_R_18__160	1226	NZ_ADGX01000010	48661	48733	5.26435e-17	90.0	1	73	73	0.06	CCTGTGGAGCTCCAGAACTCCGATCTGGGTGGTGGCCTGCGCGTTTGCCTGCGGAAGCGGGCCCGTCTTGGGC
NZ_ADGX01000012	171	ISFal1	ISFINDER	3	1313	FraEUN1__NZ_ADGX01000012__ISFal1__171	1736	NZ_ADGX01000012	2520	3084	0.0	804.0	1	565	565	0.325	GGATCTGTCCCTGATCTTGTGCTCGAACTGACCCTGGTGCGCTGACCACGATCGACCCTCTGTGATCATGCGCCGGGCGCCTTTCTGATCTTGGGGTTCTCCTTCCGCACCTGGCGGGTCTCGTTGTCGGCCGGGTGGACCGGTCTGGTGATCGGCTGCGGTTACGGGCCCATGTTCGAGGAGCCGGTGGTGCGTGCCCCGGGTGCGGGGTGGTCTCGGAGCGGGCCCACGGGCGGCATCGACGCCGGTCGGTCGATGCGGCGATCGCGGGTGCTCACGTCGAGATCGACCTGCTGGTCCGGCGGTTCCGCTGTCTGACAGCGAGCTGTCCCCGGGTGACGTTCGCGGAGCAGGTCGTGGGCGTGACGCGTCCGCGCACCCGGTTCACCCCGCTGGCCG…
NZ_ADGX01000012	172	ISFal1	ISFINDER	3	1314	FraEUN1__NZ_ADGX01000012__ISFal1__172	1736	NZ_ADGX01000012	3085	3131	1.27704e-08	58.0	1	47	47	0.027	CCGCGAGCGGTACACCGCCGTCTAGGAGCTCAAGGCCGCAGGCGTGG
NZ_ADGX01000012	173	IS117	ISFINDER	0	1315	FraEUN1__NZ_ADGX01000012__IS117__173	2527	NZ_ADGX01000012	5712	5882	5.57578e-22	110.0	1	171	171	0.068	TCTGCAGACAGCGGTGGAGCTGGCCGAGGAAGCGGTTGAACAGGTGCCGCAGCGCGGCGGCGTGGCTGTCGCCCGAGTCCGGCGGCGGTTGTAGTGGTCCTTTGCCGGACCTGGTCTGGGGACGATGGCGAAGGCCCAGACGAAGCCGACCGCGTTGAGGCGGTCGTTCTT
NZ_ADGX01000012	174	Frapec_R_30	ARB_TRANS	5	1316	FraEUN1__NZ_ADGX01000012__Frapec_R_30__174	976	NZ_ADGX01000012	6028	6094	6.32077e-22	108.0	1	67	67	0.069	CGTTCGAGTTCATCGATGCGGAGTACGCCGCCCGCACCACCACGAACACCGAAACACCGGCGCCGTC
NZ_ADGX01000012	177	Frapec_R_34	REMBX_TRANS_SCORE1000	11	1317	FraEUN1__NZ_ADGX01000012__Frapec_R_34__177	905	NZ_ADGX01000012	6403	6561	3.15311e-40	178.0	101	259	159	0.176	TCTCCCCGTACTCCGCACCACGGACACCGTCTGCCTCGGCGCCCATCAACGCCTCCACGAACGCCTTCACCATCGAACCAAACAGATCCGGACTGGCCGCCACGAGCTCCTTGCCGAACCCCTCAACGTCAGTCACAGTCGGACGCACGGCCATCGCGT
NZ_ADGX01000012	179	Frapec_R_20	ARB_TRANS	14	1318	FraEUN1__NZ_ADGX01000012__Frapec_R_20__179	1194	NZ_ADGX01000012	6303	6402	4.08399e-33	150.0	1	100	100	0.084	GCCTGTGGGGTGCCAGAAGTCGGCCTGAGCCTGTGACCTGGGGCGATGCGCCGGCGCGGGGCCGGTCGCATGATGGTCAACTATGTCCGTGCGCCTGCTG
NZ_ADGX01000012	188	Frapec_R_20	ARB_TRANS	14	1319	FraEUN1__NZ_ADGX01000012__Frapec_R_20__188	1194	NZ_ADGX01000012	17849	17963	5.04834e-22	110.0	1	115	115	0.096	ACCGTGAATCGGACATGGGGGTACAAGCGGATCCAAGGCGAGCTACTCAAGCTCGGCCACCGCGTCGGCGCGTGACCCTCCGCCGCGTCTGAAGACGCTCGGCCTGCCTCCCGCA
NZ_ADGX01000012	189	Frapec_R_20	ARB_TRANS	14	1320	FraEUN1__NZ_ADGX01000012__Frapec_R_20__189	1194	NZ_ADGX01000012	17964	18005	1.31734e-07	54.0	1	42	42	0.035	TCCTCGGCGGCCCGATCAGCAGCTACGAACGAGCCGCATAAA
NZ_ADGX01000012	191	IS466	ISFINDER	0	1321	FraEUN1__NZ_ADGX01000012__IS466__191	1628	NZ_ADGX01000012	24882	25107	8.4983e-23	114.0	74	299	226	0.139	AACGCCAACCGGCTCGATGAACGGAGCATCACTGTGCGTGCCACCGACCTGTTTCACCTGCATTCCTTCATCCGCGGTCTCGACCTCGACCGCGCGGTTGACACCGGGCTCACCCTGTCCATCCACAACAGCGGCAGCTGATGGTTGAGCAGCCAGACCAAACGGATCACACGCCAGATGCACGACAGAGCAGAATTCCCCTTCCTTCGCCGCCGCATCGTGCTCG
NZ_ADGX01000012	196	ISPfr16	ISFINDER	0	1322	FraEUN1__NZ_ADGX01000012__ISPfr16__196	1234	NZ_ADGX01000012	43691	44120	2.76113e-37	168.0	1	430	430	0.348	CCGATGACCCGCACATGCGTGTGAGCCACGAGACGATCTACCGCAGCCTCTACATGCCCGGCCGCGGTGGCCTGCGCCGGGAGTTGGTTCAGCGCCTGCGCACTGGCCGGACCCTGCGCAAGACCCGACGGACCACAGAACGAGAGGGCGCCTCGCTGGCATGGTCGGCATCGCGCAGCGACCGTCCGAGGTCTTGGACCGCGCCGTGCCGGGACATTGGGAAGGCGACCTCATCACCGGTGCGGAGAACCGGTCCGCGATCGGCACGCTCGTGGAGCGTTTGACTGGCTACGTCATGCTCCTGCATCTACCGAACAACCATGGGGCCGACGACGTCGAGGCGGCAACGGTCGACGTGATGAGCCGGTCGCCACTCACGCTGCGCCGCACTGACCTGGG…
NZ_ADGX01000012	197	FraDas_R_4	OVER20_GOOD_LOCX_TRANS	37	1323	FraEUN1__NZ_ADGX01000012__FraDas_R_4__197	1587	NZ_ADGX01000012	46829	46932	3.30078e-28	132.0	1	104	104	0.066	GGTGGTGGACAGGTAGCTTCGGATCGCGCAGAACTGGTGGGCGCTGGTGAGGGTGCGAGGACAGCCGGAGATTTTCTGCCGCAGTTTGATTATGCGAATGTGGC
NZ_ADGX01000012	199	FraDas_R_4	OVER20_GOOD_LOCX_TRANS	37	1324	FraEUN1__NZ_ADGX01000012__FraDas_R_4__199	1587	NZ_ADGX01000012	66556	66753	1.1135e-69	286.0	1	198	198	0.125	CCAGTTCGGCGAGCGCGGTCGCGGTCCGGTCCTTCGACAGGAACTGACCGGAATACAGGTAGACCGCCGCCGCGGTCACCCGGGGCCCGTATTGGACCGGGGCGTCCACCCCGGCCGGTGGGGTCGCCTTCGTCCGTGTCCCGCAGCCGCATTCTCGTTCGAGGAGCTGATGTTCGGTCACCTGCGGACGGAGTTCGG
NZ_ADGX01000013	203	ISSdi1	ISFINDER	1	1325	FraEUN1__NZ_ADGX01000013__ISSdi1__203	1789	NZ_ADGX01000013	276	400	8.55331e-18	94.0	1	125	125	0.07	CCCGCTACCGCGGCCTGCCCAAGACCAGCCTTGAACACAACATCGCCGCAGCCGCGATCAACATGATCCGGCTCGATGCCTACTGGACCGGCAAGCCCCTCGACCGGACCCGCGCCACCCACCTC
NZ_ADGX01000015	205	Frapec_R_23	ARB_TRANS	0	1326	FraEUN1__NZ_ADGX01000015__Frapec_R_23__205	1095	NZ_ADGX01000015	11642	11695	9.57166e-18	92.0	1	54	54	0.049	TCCGGGAGGATGCCCCGGCCTTCAGGCCGGGGAAGAATCCGGTTTCCCGCGGAG
NZ_ADGX01000015	208	FraEu_R_7	OVER20_GOOD_LOCX_TRANS	22	1327	FraEUN1__NZ_ADGX01000015__FraEu_R_7__208	1219	NZ_ADGX01000015	25990	26025	1.33048e-09	62.0	19	54	36	0.03	TGCTCGCCGACTTCGGCGCGGACGTCATCAAGATCG
NZ_ADGX01000015	212	FraEu_R_7	OVER20_GOOD_LOCX_TRANS	22	1328	FraEUN1__NZ_ADGX01000015__FraEu_R_7__212	1219	NZ_ADGX01000015	44843	45261	6.49355e-39	174.0	12	430	419	0.344	AACCGCGGGAAGCGCAGCATCGGCCTCGACCTCGCCACCCCCGCGGGCTACGACGTCCTCCTCGAACTGTGCCGTGACGCGGACATCTTCCTCACCAATTTCCTCCCGGCCGCGCGCCGCCGGCTGCGGCTGGAGGTCGACGACATCCGAAAGGTGAACCCGGACATCATCTTCGTCCGCGGGTCCGCGCACGGGCAGCGTGGGCCTTGGGCGGAGAAGGGCGGCTACGACGGCTCCGCCTTCTGGTGCCGGATGGGCAGCGCCTGGGGGGTGACCCCGCAGGAGAGCCCGCGGGTCGTCAGCATGCCCGCCGGTGCCTACGGCGACTCGATGGGCGCCATGACCATCGCCGGCGGCATCGCCGCCGCGCTCTACGGTCGCGCGACCACCGGCCAGCCC…
NZ_ADGX01000015	214	FraEu_R_7	OVER20_GOOD_LOCX_TRANS	22	1329	FraEUN1__NZ_ADGX01000015__FraEu_R_7__214	1219	NZ_ADGX01000015	45656	45872	1.83686e-10	68.0	1	217	217	0.178	GACCCGCAGATGCACGCCAACGGCTACCTGAGCACGTTTCCCGACAGCGAGGGCAAGGAGCGTCGGCTGGTCGCCAACCCCGTCCAGTTCGACAACCAGCCGCCGGACACCCGGCGCGCCCCCCAGTTCGCCGAGCACACCGACGACCTGCTCCGGGAGCTCGGGCACACCGACGAGCAGATCATCCAGATGAAGATCGACGGCGCCGTCACCTGAC
NZ_ADGX01000017	225	Frapec_R_53	OVER15_NOID	16	1330	FraEUN1__NZ_ADGX01000017__Frapec_R_53__225	522	NZ_ADGX01000017	22668	22743	9.25092e-08	56.0	1	76	76	0.146	GGCCTCGATGCTGTGGCGCGCCCGTAGCCCGGCGATCCGCTCCTTCACGTGATCGGGTAGGCCCTCGTAGGCGGCG
NZ_ADGX01000017	226	ISFsp15	ISFINDER	3	1331	FraEUN1__NZ_ADGX01000017__ISFsp15__226	1695	NZ_ADGX01000017	25591	25941	2.09639e-88	356.0	4	354	351	0.207	CCTCGGGCTTTCACCGGGGTGATCGTCTGTTGGGGTGCCGGGAATAGGAAAGTGCTCCTGAGCTGGGAGGATCGGGCTTGCTGAGGGCCTGAATCCAACCCAACCAAGGAGCACCTTCGCGGTGAAGACTACCGCTGTGTATCCGTCTGTCCGCGTGGACGTCGCTGGGCGTGGAATCGTGTCGCACGCGGGCGGGCTGATGCTGACCGAGACGGTCCGGGCCAGCGGACTCGGGCAGGCGCTGTCGGCGGCGTTGACACCGTGGCGGCCGGGCCGGGCGGTGCATGATCCGGGCAAGGTGCTGTGCGATCTGGCGCTGTCCGCGGCGTTGGGTGGGGACTGCCTCGCGGA
NZ_ADGX01000021	248	Frapec_R_34	REMBX_TRANS_SCORE1000	11	1332	FraEUN1__NZ_ADGX01000021__Frapec_R_34__248	905	NZ_ADGX01000021	487	516	8.02993e-07	50.0	1	30	30	0.033	CGAGTCGCTAGACGATCATGATCCGTACAC
NZ_ADGX01000021	249	ISAzs23	ISFINDER	0	1333	FraEUN1__NZ_ADGX01000021__ISAzs23__249	1596	NZ_ADGX01000021	4319	4672	7.20448e-25	122.0	1	354	354	0.222	CACGCCGACCGTGGTGGGGCGATGGTGTCGAAGCAGGTCTCCGAACTGCTCGTCGACCTGGGCGTCCACCGGTCGCATTCCCGGCCGCGGACCTCGAACGACAACCCCTATTCCGAGGCGCAGTTCAAGACTCTCAAGTACAGCTACGATTTCCCGGACAGGTTCGGGTCACTTGCTGATGCCCGGGTCTACTGCGAGGGGTTCTTCACCGCCTACAACCACGACCATCGTCAATCCGGGATCGGGTTCCACACACCCGCCTCGGTCCACTTCGGGACCGCCGACCAGGTCCAGGCGCACCGCCAGGCCACCCTCGACCGTGCCCACGCGGCGCACCCTGAGCGGTTCGCTCGC
NZ_ADGX01000021	251	FraCcI3_R_7	REMBX_TRANS_SCORE1000	7	1334	FraEUN1__NZ_ADGX01000021__FraCcI3_R_7__251	1498	NZ_ADGX01000021	4848	5147	6.55145e-37	166.0	1	300	300	0.2	CGACGGCCCGAGGCGTCCATCACCTCCACATCATGGTGATCTTCCGCCCAGTCGTCTCCCACGAACAGTCGCAACACGTCTCCCGCCCTCTGTGTCGATCACCGTGAGCAGCCCGCGGGAGAACAGTCAGCGACCTAATGAACACAGTGCTCACGCCGTAGGGGCGGGCACGACATCCCATCAGCGATCAACTCTCCCGGCCAACCGGCAGGGGCACGGTCTTTCAACAGGACTCGAAGTCCAGGACCCACGAGTGCTCACCTGCCAGCGGCTACCGATCGGGAGTCTGCCGGACGGCTG
NZ_ADGX01000021	256	Frapec_R_50	OVER20_GOOD_LOCX_TRANS	25	1335	FraEUN1__NZ_ADGX01000021__Frapec_R_50__256	560	NZ_ADGX01000021	74691	74733	1.6778e-06	50.0	1	43	43	0.077	CGCGGCCGCCCCCGGCCTCGCCCACGGCGGCCGGATCGTGCCC
NZ_ADGX01000022	257	FraCcI3_R_2	REMBX_TRANS_SCORE1000	10	1336	FraEUN1__NZ_ADGX01000022__FraCcI3_R_2__257	1899	NZ_ADGX01000022	43039	43105	9.60712e-07	52.0	1	67	67	0.035	GGCGGGCCATCAGCCGGCCCCGGCCGGGATCCGCTCCGGCGCCGGCCGGCCCGTCGGGCGCACCGGC
NZ_ADGX01000022	258	ISFsp14	ISFINDER	4	1337	FraEUN1__NZ_ADGX01000022__ISFsp14__258	1696	NZ_ADGX01000022	58062	58138	2.36592e-15	84.0	1	77	77	0.045	CGCCTGGCCGCCGGGTATACGAGTCGTCATCCGGTGGGAACGCCCGCACCCCGGCTCCCAGCTGTGCGTCACCGACG
NZ_ADGX01000023	262	Frapec_R_11	REMBX_TRANS_SCORE1000	8	1338	FraEUN1__NZ_ADGX01000023__Frapec_R_11__262	1594	NZ_ADGX01000023	5130	5226	4.48457e-07	54.0	1	97	97	0.061	CGGGGCCCGCCGCCGCGGCCCGGCCGGCCCGGCCGGCCCGCGTACCGCGCTCCGCCGAGTCCGCGTTCGCCGTTCTGCGTGGCCGGTCGAGGCCGGC
NZ_ADGX01000023	263	Frapec_R_11	REMBX_TRANS_SCORE1000	8	1339	FraEUN1__NZ_ADGX01000023__Frapec_R_11__263	1594	NZ_ADGX01000023	6524	6580	7.51861e-07	52.0	1	57	57	0.036	GGCCGGGCCGCCCGGCGCGCGGCGTGACGCCGCCGGCGTCGCGTCGCCGGCCCGGGC
NZ_ADGX01000023	264	ISPa43	ISFINDER_NOFULL	0	1340	FraEUN1__NZ_ADGX01000023__ISPa43__264	19903	NZ_ADGX01000023	47826	47927	1.46329e-13	78.0	1	102	102	0.005	ACCTACTCGGGCGGCATGAAGCGTCGCCTCGACCTGGCGATGACGCTCATCGCCCGGCCCCGACTGATCTTCCTCGACGAGCCGACGGCCGGCCTCGACCCG
NZ_ADGX01000024	268	ISFsp15	ISFINDER	3	1341	FraEUN1__NZ_ADGX01000024__ISFsp15__268	1695	NZ_ADGX01000024	7415	7527	7.07763e-12	72.0	1	113	113	0.067	GCGGGGCCCGCCGCGAGGACCGCATCCGCGGCGGAAGGGACATCGGCCTTCTGACCCGCCTCCGCCTGGCTTCGCCCAGAAACAGATCCACGCCATCGTCGCGCTCGCCTGCG
NZ_ADGX01000024	269	FraDas_R_4	OVER20_GOOD_LOCX_TRANS	37	1342	FraEUN1__NZ_ADGX01000024__FraDas_R_4__269	1587	NZ_ADGX01000024	9053	9163	1.85745e-06	52.0	1	111	111	0.07	CCGCGGTCACCCGCGGCCTGTGCTGCCCCGGCCCGTGCTGTCCCGGGGCGTCCACTCGGCTGGCGCGGTCGCTTTCGGGCGTGTCCCGCCGGCGCATTCCGTTCGAGGAGC
NZ_ADGX01000024	270	FraCcI3_R_6	REMBX_TRANS_SCORE1000	7	1343	FraEUN1__NZ_ADGX01000024__FraCcI3_R_6__270	1560	NZ_ADGX01000024	56904	56996	1.23346e-07	56.0	2	94	93	0.06	CCGGGCGGCCGCGATCGCCGGCGGCGGCGCTGTCGGCCGGCCGCTGTCGGCCGGCCGCGGGCGGGCGGGTTGCGGGGCCGGCCGGCGTCGGCG
NZ_ADGX01000024	274	FraCcI3_R_6	REMBX_TRANS_SCORE1000	7	1344	FraEUN1__NZ_ADGX01000024__FraCcI3_R_6__274	1560	NZ_ADGX01000024	77427	77472	5.22126e-07	52.0	1	46	46	0.029	CGGCCGCGCGGTGGCCAGGTCGGCCAGCCGCGGCCGGCCGCCCGGC
NZ_ADGX01000025	283	Frapec_R_50	OVER20_GOOD_LOCX_TRANS	25	1345	FraEUN1__NZ_ADGX01000025__Frapec_R_50__283	560	NZ_ADGX01000025	14743	15064	2.02664e-37	168.0	1	322	322	0.575	ATGTTCTGCATCGCCTTCGGCCTCAGCATGGACTACGAGATCTTCCTGCTCGCCCGCATCCGGGAGGAGCACCTGCGCGGGTCCGGCAACCGCCGTGCCGTCGCCCGCGGGCTCGCGGCGACCGGCCCGCTGCTGACCTGCGCCGCGCTCGCCCTGATCGTGGTCATGGTCGGGGTGGCGACGTCCGGCATCAGCCTCATCAAGATGATCGGGGTGGGCCTGGCGCTGGCTGTGCTGCTCGACGTCACCGTGGTCCGCGCCGTGCTGGTGCCCGCGTTCATGGCCCTGGCGGGCCGCTACAACTGGTGGGCGCCCGGGCCGC
NZ_ADGX01000025	285	FraCcI3_R_4	REMBX_TRANS_SCORE1000	6	1346	FraEUN1__NZ_ADGX01000025__FraCcI3_R_4__285	1695	NZ_ADGX01000025	41894	41977	3.70724e-07	54.0	1	84	84	0.05	GCGACGAGGCCCACCACCGCGCCCGCACCACCGCCTACCACGACCTGCCCCGCACCACCCGCCTCGACGCCGCCCGCCGGGTCC
NZ_ADGX01000025	287	ISMex22	ISFINDER	0	1347	FraEUN1__NZ_ADGX01000025__ISMex22__287	3864	NZ_ADGX01000025	77460	77888	2.53108e-19	102.0	49	477	429	0.111	GGCGGCCGCCGGCGCGGCCGCGGGCACGGGCGGCGGCGAGGCCGTCGCGGGTGTTGGCGACGATGAGCTCACGCTGGTACTCGGCGAGCACGGAGAGCATGCCGAACATGGCGCGCCCCTCAGGGGTGGCCGTGTCGATGCCCTGCTCGACGACGTGTAGGCCGACCTCGCGTTCGGTGAGTTCGGCGCCGAGGGTGACCAGGTGCAGCAGGGATCGGCCGAGCCGGTCCAGCCGGGTGACCTTGAGCGTGTCGTCAGCGCGCAGCAGCTGCATGACGAGGTCGAACTTCGGCCGGGACGCCTTCGCGCCGGAGGCGATGTCGAGGTGGATGTCGCGTTCGGCGACGCCGGCGCGCAGGAGCGCGTCGATCTGGTGGTCGGGGTTCTGGTCGGCGGTCG…
NZ_ADGX01000026	289	Frapec_R_9	ARB_TRANS	7	1348	FraEUN1__NZ_ADGX01000026__Frapec_R_9__289	1636	NZ_ADGX01000026	25719	25822	6.37201e-31	142.0	1	104	104	0.064	CGTGACTACTCCGACGGCTGAGGCCGCCGGCTTCTCAGGCCGCGTGCGCGGTCTGACGGGCCAGCCCGGCCCGGAGGGTGTTGACGGCCGCGTTCACGTCGGCG
NZ_ADGX01000026	293	FraCcI3_R_1	REMBX_TRANS_SCORE1000	2	1349	FraEUN1__NZ_ADGX01000026__FraCcI3_R_1__293	1920	NZ_ADGX01000026	59755	59809	7.10091e-07	52.0	1	55	55	0.029	CGCGGCGGCCGCGGGGCCGCGCCGTACCGGCCGGGCGGCGGGCGTCGGCGGCGGC
NZ_ADGX01000028	301	ISArsp6	ISFINDER_NOFULL	0	1350	FraEUN1__NZ_ADGX01000028__ISArsp6__301	26712	NZ_ADGX01000028	17596	17723	5.55494e-14	80.0	1	128	128	0.005	GCAGGTCCCCGCTGACCAGCGTCAGGTCGCTCGCCTCGATGGCGACATCGGTGCCGGTGCCCATCGCGAGCCCCAGATCCGCCTGCGCGAGCGCGGCGGCGTCGTTGACGCCGTCCCCCACCATGGCG
NZ_ADGX01000028	302	Frapec_R_50	OVER20_GOOD_LOCX_TRANS	25	1351	FraEUN1__NZ_ADGX01000028__Frapec_R_50__302	560	NZ_ADGX01000028	18207	18336	1.85018e-07	56.0	1	130	130	0.232	GTCTTCGCCGGGCTCGCCCGGTCGGCCGATCCGATCATCCGGACGACCGGTCTCGTCCTGGCCTTCGGGCTCCTGGTCAACGCGCTGGTGGTGCGCCTGGTGACCGTTCCGGCCGCGCTTGCCCTGCTCG
NZ_ADGX01000028	303	Frapec_R_50	OVER20_GOOD_LOCX_TRANS	25	1352	FraEUN1__NZ_ADGX01000028__Frapec_R_50__303	560	NZ_ADGX01000028	18569	18631	7.20026e-08	56.0	1	63	63	0.113	CGCGGCCTACGGTGCCGTGGTCGCGGTGCTCCGGTGGGGTCCGCTCGCCGAGCCACTCGGGCT
NZ_ADGX01000029	307	FraEu_R_11	OVER20_GOOD_LOCX_TRANS	28	1353	FraEUN1__NZ_ADGX01000029__FraEu_R_11__307	1003	NZ_ADGX01000029	19865	19908	1.75074e-06	50.0	1	44	44	0.044	CGGCCGCAGCGCGGTGATCAGGTCGGTCGCGGTGTCCTCGTCGA
NZ_ADGX01000029	308	Frapec_R_30	ARB_TRANS	5	1354	FraEUN1__NZ_ADGX01000029__Frapec_R_30__308	976	NZ_ADGX01000029	33860	33901	4.59797e-07	52.0	1	42	42	0.043	AGGCCGCCGGCGGCGTGGGCCTCGGTCAGGCGGGCGCCCGCG
NZ_ADGX01000029	309	Frapec_R_34	REMBX_TRANS_SCORE1000	11	1355	FraEUN1__NZ_ADGX01000029__Frapec_R_34__309	905	NZ_ADGX01000029	34114	34344	1.20002e-57	242.0	8	238	231	0.255	CCGACGGCGAGCAGGCAGTGCACGTTGATCACACGGCCGCCCTCGCGGACCTTCATCGGCAACGCGTCGGCCTGCACGAACCGGTACGGACCGGCGTCCAACGGCCGGGACCGGAACGCCTCGACCTGGCCGTCGAGATGCTTCGCCAGCTCGGACACTTGCGACTTCGAGATGTGCGCCACCCCGAGCTGCTCGACGAGTTTGTCGACACGGCGGGTCGACACTCCGAGC
NZ_ADGX01000030	314	Frapec_R_30	ARB_TRANS	5	1356	FraEUN1__NZ_ADGX01000030__Frapec_R_30__314	976	NZ_ADGX01000030	9833	9931	4.60415e-07	54.0	1	99	99	0.101	GCACCCGCCCCCGCCCCGCCCCGCCCCGCCGACGGTGCCGGTGCCGGTGCCGGCGGCCGCGATCGGTCCCGCGCCCAGGCCCGCCGGCCCGCCCACGGC
NZ_ADGX01000030	316	FraDas_R_4	OVER20_GOOD_LOCX_TRANS	37	1357	FraEUN1__NZ_ADGX01000030__FraDas_R_4__316	1587	NZ_ADGX01000030	27887	28084	2.01498e-29	138.0	39	236	198	0.125	AGCGTCGAACAGGCCGATGCCGTTTTTGGTGGCGGCGGGCAGGTGACAATGATCGCGCAGAACTGGCGTTCGCCGGCGATGGCGTGCAGACACCCTGAGATTCTCAGTCGCCGTTTGATCACGGGCATGCCACGTTCCGGGACATTGTTTTCCACGGATATCCGCAAGGTTACGGGTGAAACGCAGGCAGTCGGCCTC
NZ_ADGX01000030	317	Frapec_R_21	REMBX_TRANS_SCORE1000	35	1358	FraEUN1__NZ_ADGX01000030__Frapec_R_21__317	1177	NZ_ADGX01000030	27849	27883	4.58302e-06	48.0	1	35	35	0.03	TCTCAGGCCAGTCCGTTTCAGCCAGGAACCCGACG
NZ_ADGX01000030	319	FraACN_R_3	OVER20_GOOD_LOCX_TRANS	4	1359	FraEUN1__NZ_ADGX01000030__FraACN_R_3__319	789	NZ_ADGX01000030	48701	48738	1.31306e-06	50.0	1	38	38	0.048	CGCTGACGTGCCCGTCGGCGAGCCCGGCCGGGGCGGCG
NZ_ADGX01000031	322	ISMgi4	ISFINDER	0	1360	FraEUN1__NZ_ADGX01000031__ISMgi4__322	1772	NZ_ADGX01000031	18651	18779	6.83115e-13	76.0	1	129	129	0.073	CGCCGAGTGCCCTACCGCGGCGTGACCCGGAACGACACCTGGTTCCACCACCGGGCCGCCGCTCTCAACCTGCGCCGGCTGATCACCCTCGGACTCACCCGCACCAGCACCAACGGCTGGACCCTGACC
NZ_ADGX01000031	324	FraACN_R_5	ARB_MGE	8	1361	FraEUN1__NZ_ADGX01000031__FraACN_R_5__324	572	NZ_ADGX01000031	26852	27376	8.14253e-77	314.0	10	534	525	0.918	GGCGAGCTGGAGACCGCGATCTGCCAGTGGGCCGGCCGGATCGCGGCCGCGACCTGCACCTGGCTGGCCCTGCTCGCCGCCTTCGACCGGCGCACCGGCTGGTCCGGCATCGGGATGCGTTCCTGCGCGCACTGGCTGTCCTGGCGATGCGGACTCAACCCGAGAACCGCCCGCGAGCACCTCGCCACCGCCCACGCCCTCGAACAGCTCCCCGCGATCCGCGCCGCGTTCGCCGCCGGAACCCTGTCCTACTCGAAGGTCCGCGCGATCACCCGGGTCGCCCGCCCCGACACCGAACAGACCTGGCTCCACCACGCCGAACACTGCACCGCCGGCGCCCTGGAACACCTGGCCCGCGCCTACCGGCAACGCAGCGCCGACCCCGATACCCGGGCCCGG…
NZ_ADGX01000031	328	IS4811	ISFINDER	0	1362	FraEUN1__NZ_ADGX01000031__IS4811__328	5396	NZ_ADGX01000031	68777	68841	5.08252e-10	64.0	1	65	65	0.012	CGCGCCGGCGCCGGCCAGGGCGCGGCACAGGGCGGCCCCGATGCCCGACCCACCGCCGGTGACCA
NZ_ADGX01000032	329	FraCcI3_R_6	REMBX_TRANS_SCORE1000	7	1363	FraEUN1__NZ_ADGX01000032__FraCcI3_R_6__329	1560	NZ_ADGX01000032	1112	1172	1.96468e-08	58.0	1	61	61	0.039	GCCGGGCTGGTGCCGGCCGCGGTGGCCGCAGGGCCTGCCGCCCGGCGGCGGCGCCGTCGCC
NZ_ADGX01000033	350	FraCcI3_R_2	REMBX_TRANS_SCORE1000	10	1364	FraEUN1__NZ_ADGX01000033__FraCcI3_R_2__350	1899	NZ_ADGX01000033	66431	66528	1.30198e-07	56.0	1	98	98	0.052	GCGCCGGCGACGGTTCGCACGGCGGCGCCCGCGGCGAGGCCGGGAGTGCCGAGCACGCCGCTGTCGGCCTCGTCCCAGCGCCCCGGCGGCACCGTCGA
NZ_ADGX01000033	351	ISPa43	ISFINDER_NOFULL	0	1365	FraEUN1__NZ_ADGX01000033__ISPa43__351	19903	NZ_ADGX01000033	69917	69954	3.08802e-08	56.0	1	38	38	0.002	CAGGGCGCGGACGTCACCGGCATCGCGGTGAACCTGCG
NZ_ADGX01000035	359	IS1647	ISFINDER	2	1366	FraEUN1__NZ_ADGX01000035__IS1647__359	878	NZ_ADGX01000035	10	191	7.32919e-23	114.0	1	182	182	0.207	GCGATCGTGGACTCCGCGAGCGTGCGAGCAAAAAGTGGGGCACGCTGACGGGTCCGAGCCCGGTCGACCGCGGCAAAGCCGGCTCGAAACTGCACGTCCTCACCGACGCGGCGGGTCTTCCGTTGGTCGTCGGCGTCTCCGGTGCCAACCTTCACGACGGCCACGCCCTGATCCCGCTGGTC
NZ_ADGX01000036	397	IS4811	ISFINDER	0	1367	FraEUN1__NZ_ADGX01000036__IS4811__397	5396	NZ_ADGX01000036	55130	55191	9.14261e-13	74.0	1	62	62	0.011	GCACCGGCGGCGGCCAGCGCCCGCGCGGTGGCGGCCCCGAGGCCCGACGCACCTCCGGTGAC
NZ_ADGX01000038	408	FraCcI3_R_6	REMBX_TRANS_SCORE1000	7	1368	FraEUN1__NZ_ADGX01000038__FraCcI3_R_6__408	1560	NZ_ADGX01000038	15182	15299	2.00354e-06	52.0	1	118	118	0.076	GGCCGAGCCGGCCGAGCCGGTGGCGCTCGCCGTCGGCGACGAGGCCGTCGACGCCCGCGGTCTGCGTGGCGCGCTCGGCCTGCGCGCGGCCGGCGCCGGCGCCGGCGGTGCCGGCGGC
NZ_ADGX01000038	421	FraCcI3_R_4	REMBX_TRANS_SCORE1000	6	1369	FraEUN1__NZ_ADGX01000038__FraCcI3_R_4__421	1695	NZ_ADGX01000038	66936	66994	7.93632e-07	52.0	1	59	59	0.035	TGCCGGCGCCGGCGCACCGCCGGCCGGTCGGGCGCGGGGTCCTCGCCCGCCGGGTCGGC
NZ_ADGX01000039	422	ISPfr5	ISFINDER	0	1370	FraEUN1__NZ_ADGX01000039__ISPfr5__422	1329	NZ_ADGX01000039	10983	11034	6.47436e-07	52.0	1	52	52	0.039	GCGCCCCGACGGCGCCGCCCACGGCCAGGGCGCGGCACGGCCCACGCCGGCA
NZ_ADGX01000039	423	FraCcI3_R_2	REMBX_TRANS_SCORE1000	10	1371	FraEUN1__NZ_ADGX01000039__FraCcI3_R_2__423	1899	NZ_ADGX01000039	18116	18222	1.45616e-07	56.0	1	107	107	0.056	CCGCGCGGCCGGTTCTGCCCGCGCGGCCCACGGCCGCGCAGCGCCCGCTCGGCCCGGTCGAGCTGGCGCCACGCCTCCTCGGCGGCACGCGCCCCGGCCGCGCCGTC
NZ_ADGX01000039	428	Frapec_R_50	OVER20_GOOD_LOCX_TRANS	25	1372	FraEUN1__NZ_ADGX01000039__Frapec_R_50__428	560	NZ_ADGX01000039	31539	32086	4.05891e-68	282.0	1	548	548	0.979	TCGTGGTCGGCGTGTCCATCCTGCTGCTGACCATCGTCTTCCGGTCGCCGGTGGTCGCCCTCAAGGCTGCCGTGATGAACCTGCTGTCCATCTCCGCGGCCTACGGCGTGGTGACCGCGGTCTTCCAGTGGGGATGGGGAACCGACCTTCTGGGGCTGCCGCACAGCGTCCCGATGTCGAGCTGGCTGCCCGTCCTGATGTTCACCGTGCTGTTCGGGCTGAGCATGGACTACGAGGTCTTCCTGCTTTCCCGGATCAGGGAGGACTGGGTGGTCACCCGCGACCCGCGCGGCAGCGTGGTGCGTGGCCTCGCCTCGACCGCCCGGGTGATCACGAGCGCCGCCCTCATCATGATCGCCGTCTTCGCGGGGTTCGCCCTCGACCCGGACGTGACCGTGA…
NZ_ADGX01000039	430	Frapec_R_50	OVER20_GOOD_LOCX_TRANS	25	1373	FraEUN1__NZ_ADGX01000039__Frapec_R_50__430	560	NZ_ADGX01000039	42026	42487	9.7376e-31	144.0	1	462	462	0.825	TCCCGCTGAAGGCGATCGTCCTGAACGGGCTGACGCTCACCGCCGTCTTCGGGGTCGCCGTCTGGATCTTCCAGGACGGCCATCTAGCCTCGCTGATGGACTTCACCCCGGGCACGCTCGACACGTCGATGCCGGTGCTGCTGTTCTGCATCGCGTTCGGGCTGAGCATGGACTACGAGGTCTTCCTGCTCTCCCGGATCAAGGAGGAGTACGACGCGGGCGCGTCGAACACCGAGGCGGTCGCCGCCGGCCTGGCCCGCACCGGGCGCCTCGTGACGACGGCGGCGGCCCTGCTCGCGGTGACCTTCATCGCCTTCTCCACGTCCTCGGTCCGCTTCATGCAGATGTTCGGGCTGGGCACGGCGCTGGCGATCCTGCTGGACGCCTCTCTGATCCGCG…
NZ_ADGX01000039	431	Frapec_R_23	ARB_TRANS	0	1374	FraEUN1__NZ_ADGX01000039__Frapec_R_23__431	1095	NZ_ADGX01000039	52666	52759	6.81603e-30	138.0	1	94	94	0.086	CCGGAGGATGTCCCGGCCTTCAGGCCGGGGACGGATCCGGTCTCCCATGCAGCGGGGCAGGGGCGGGCGATTCGCCGCTGGGCGGACCGCCGTC
NZ_ADGX01000039	432	Frapec_R_15	ARB_TRANS	9	1375	FraEUN1__NZ_ADGX01000039__Frapec_R_15__432	1498	NZ_ADGX01000039	53086	53351	6.21371e-41	182.0	172	437	266	0.178	GGCATGTGGCATTCGCCGTCGTCCCCGACCCGATCCCCGCGCCAGGCACCGAGGAAGTCGTCGGGGTGGACCGGGGTGTGAAGGTGGCCGCCGCTCTGTCCACGGGCGAGCTGCTGACCTGCCCGGGTCTGCGGCCCGGCGAGGCGCAACGGCTCCGCCGGCTGCAACGGCGTCTGTCCAGGGCGCAACGCGGGTCGAACCGGCGTGCCCGGCTGAAAGCGCAGATAGCCCGAGTGAAGGCCCGGGAGGCGGACCGGCGGAAGTAC
NZ_ADGX01000039	433	Frapec_R_15	ARB_TRANS	9	1376	FraEUN1__NZ_ADGX01000039__Frapec_R_15__433	1498	NZ_ADGX01000039	53382	53516	1.03274e-24	120.0	31	165	135	0.09	AACATCGCCGCAGGACGTGCGGTGACTGCGCGGGGAGGCTCGCCGTCGGGGTTGCCCGCGAACCGCGAACCCCAGCAACACGAACTCCTGTTCGTGTAGTTGGAATCCCCCGCCTTCAGACGGGGAGGACGTCAA
NZ_ADGX01000039	435	Frapec_R_23	ARB_TRANS	0	1377	FraEUN1__NZ_ADGX01000039__Frapec_R_23__435	1095	NZ_ADGX01000039	52915	53085	1.14925e-30	142.0	1	171	171	0.156	TGACCCGGTTTCGGCTGTACCCCGACGAGGGGCAGGAGGAGACCCTGCTCGTGCACTGCAGGCACGCCCGGTACGTCTGGAACCTTGCCGCCGAACAGCAGTCGTGGTGGAACCCGCGCCGCGGCCCCGCACCCGGCTACGCCGAACAGAACCGGCAGCTGACCGAAGCCC
NZ_ADGX01000040	439	FraCcI3_R_6	REMBX_TRANS_SCORE1000	7	1378	FraEUN1__NZ_ADGX01000040__FraCcI3_R_6__439	1560	NZ_ADGX01000040	5504	5560	2.15412e-07	54.0	1	57	57	0.037	CCGCCGCCGGCGGCGCCGACGGCGCCGGCCTCGTCGCCGTCGTCGCGGAGCCGGGCG
NZ_ADGX01000041	445	Frapec_R_17	REMBX_TRANS_SCORE1000	31	1379	FraEUN1__NZ_ADGX01000041__Frapec_R_17__445	1325	NZ_ADGX01000041	3080	3362	1.18578e-58	246.0	1	283	283	0.214	CGTGACCAGCCGAGGTAGCGCGCAGGCTCCGTCCTTCAGGGTGGGGCCAGCGCATCACTCCGCCGTCACGGTAAGTGGCGTGTTGTATTCTTCCGGTTATGGGGAGTCGGGTGGTGAAGCGGGCATACAGGTACCGTTTCTACCCGAATCAGGAACAGGTCGAGAACCTCGCGAGAACCTTCGGTTGTGTGCGCTATGTGTACAACCGCGCGCTGGCCGAACGGCACCGCGCCTGGGTCGGGGAGCAGCGCCGGATCAGTCATGCCGAGACCGACAAAATGCT
NZ_ADGX01000041	446	FraEu_R_7	OVER20_GOOD_LOCX_TRANS	22	1380	FraEUN1__NZ_ADGX01000041__FraEu_R_7__446	1219	NZ_ADGX01000041	5921	6052	4.06488e-10	66.0	1	132	132	0.108	TGCACGGCGTGCGGGTCCTGGACTTCTCGGCCTTCGTGGCCGGCCCGCTCGCCGCCCAGGTGCTGGCTGACCTGGGCGCGGACGTCATCAAGGTCGAGCCGCCGGGCGGTGAGGCGATGCGGGCCGCGGCCT
NZ_ADGX01000041	453	FraEu_R_9	GOOD_NX_LOCAL_IS	26	1381	FraEUN1__NZ_ADGX01000041__FraEu_R_9__453	1021	NZ_ADGX01000041	25297	26101	2.5794e-47	206.0	3	807	805	0.788	TCGACGACCATCTCATCGAGCCGGCACGGCTCTGGCAGGAGCGGCTCCCGCAGAAGTGGCGCGACACGGGCCCGCGGATCGTGCGCGAGGGCACGTCCGAGTTCTGGGTCTACGAGGACAGGCAGATCGTCACCACCGGCCTCAACGCCGTCGCGGGCAAGTCCCGCGAGGAGTTCTCGCCTGAGCCGATCTCGTATGAGGACATGCGGCCGGGCTGCTACGAGCCGGCGGCCCGGGTGGCCGACATGAACCAGGGGCTGGTGCTCTCCTCGATCCTGTTCCCGTCGTTCCCGCGGTACTGCGGGCAGGTGTTCCACGAGGCGAAGGACAAGGAGCTCGCCCTGCTGGGCGTGCAGGCCTGGAACGACTTCATCCTCGAGGACTTCGCCGCCGCCTACC…
NZ_ADGX01000042	461	FraCcI3_R_4	REMBX_TRANS_SCORE1000	6	1382	FraEUN1__NZ_ADGX01000042__FraCcI3_R_4__461	1695	NZ_ADGX01000042	29137	29196	2.33363e-07	54.0	1	60	60	0.035	GCTCGCCACGGACGCCGCTGCCGCCGCCCGGCCGAGGCCGTGCGCGGCTGCGGCGGCGCC
NZ_ADGX01000042	462	ISPha2	ISFINDER	0	1383	FraEUN1__NZ_ADGX01000042__ISPha2__462	1387	NZ_ADGX01000042	35832	35871	2.81644e-09	60.0	1	40	40	0.029	CCCGACACCAGGGCCGATGCCGATGCCGATGCCGATGCCG
NZ_ADGX01000042	463	ISBlo6	ISFINDER	0	1384	FraEUN1__NZ_ADGX01000042__ISBlo6__463	1330	NZ_ADGX01000042	58994	59038	1.7495e-06	50.0	1	45	45	0.034	GGTGAGGCGCGCGCCCAGCCGGTTGGCCAGGCCCGGCAGCGGGTT
NZ_ADGX01000044	472	ISSdi1	ISFINDER	1	1385	FraEUN1__NZ_ADGX01000044__ISSdi1__472	1789	NZ_ADGX01000044	62851	63257	7.97491e-25	122.0	1	407	407	0.228	GACCGCGCGGGTCGCGCGTGCCGCGTCCCCGAAGGGGAACCTGGCGATGCGTATCCGTGACGAGCTCGGTGTGGTCTACGAGGACGGGCGGTTCACCGGCGCGTTCGGGGTGCGGGGCCGGCCGGGGATCTCTCCGGCCCAGCTGATGATGGCCACGGTTCTGCAGTTCTCCGAGAACCTCACCGACCGGCAGGCCGCGGACGCGGTCCGCGACCGGATGTCGTGGAAATACGCGCTCGGTCTCGATCTCGACGATCCGGGGTTCGACGCCAGCGTGTTCTCGGAGTTCCGCGCGCGGCTGGTCGAGGGGGAGTCTGGCGACCCACGCGCTCGACGCGCTTCTGGCGCGTCTGGTCGCCGAGGGGCGTGCTCAAGGCGGGCGGGCGGGCGCGCACCGAC…
NZ_ADGX01000045	474	FraCcI3_R_6	REMBX_TRANS_SCORE1000	7	1386	FraEUN1__NZ_ADGX01000045__FraCcI3_R_6__474	1560	NZ_ADGX01000045	9504	9556	3.69638e-10	64.0	1	53	53	0.034	CGTCCCGCCGCAGGTGCCGACGCCGGCGCCGGCGCCGGCGCGGGCGCGGGCGC
NZ_ADGX01000046	489	Frapec_R_44	ARB_TRANS	0	1387	FraEUN1__NZ_ADGX01000046__Frapec_R_44__489	697	NZ_ADGX01000046	17345	17384	8.98057e-07	52.0	16	55	40	0.057	GCCAGCGCGCCGGCGCCGCCGCCGTCCCGGCCGCCGACGC
NZ_ADGX01000046	508	Frapec_R_27	GOOD_NX_LOCAL_IS	8	1388	FraEUN1__NZ_ADGX01000046__Frapec_R_27__508	1033	NZ_ADGX01000046	46242	46278	1.24011e-06	50.0	1	37	37	0.036	CGCCGGGCTGCCGACGAAGGTCTGCCGCGCGGTCACC
NZ_ADGX01000049	522	ISFsp14	ISFINDER	4	1389	FraEUN1__NZ_ADGX01000049__ISFsp14__522	1696	NZ_ADGX01000049	468	1462	0.0	908.0	468	1462	995	0.587	AACGGGGTTCGGGTTCCGCCCGCTGTGGGCGTTCGCCGACCACGGCCCGGACGGGTCCGGGGAGCCGCTGGCAGTGCTGCTGCGACCGGGTAACGCCGGAGCGAACACGGCCGCCGACCACGTCATCGTGGCCACCGCTGCACTGGCGCAGCTACCCCGGCGGCTGCGCCGGAGCCGGTCGGTGCTGATCCGGACCGACAGCGGCGGCGGCACACACGCGTTCCTCGACTGGCTGCACCGCCGCCGGCTGGCCTACTCGGTCGGGTTCACCCTGCCCGACACCGCCGCCGAGGCGATCGCGAAGGTTCCCGCGGGCGCGTGGACCCCCGCCTACGACGCAGACGGGCAGCCCCGCGACGGCGCGTGGGTCGGTCGAACTGACCGGGCTGATGGACCTGT…
NZ_ADGX01000049	526	FraDas_R_9	REMBX_TRANS_SCORE1000	28	1390	FraEUN1__NZ_ADGX01000049__FraDas_R_9__526	1260	NZ_ADGX01000049	3312	3633	7.06742e-56	236.0	1	322	322	0.256	GCCGAGAGGGTCATTCTCGTCTTGGACAACCTCAAACACCCAATCACTCGGCTCCCTCTACGAAGCCTTCACACCGGCCGACGCCTCGAGATCCACCACACCCCCGACACCGCTCTTGACTCAACATCGCCGAGATCGAAGTCCGCCCTGACCTGCCAATGCCTCGGCGGTCAAATCGCCGACCTGGACATCATGAACACCGAACTCACCACCTGGCGGAACGCAGTCGACACCCACCAGCGGTAGGTCCCGCTTCACCGCCAGCGACGCCCGCACCAAACTCCTCCACCTCTACCCTGAACATTAGAAGCGACGGCCTACT
NZ_ADGX01000049	537	ISMsm8	ISFINDER	0	1391	FraEUN1__NZ_ADGX01000049__ISMsm8__537	1457	NZ_ADGX01000049	13177	13216	2.81644e-09	60.0	1	40	40	0.027	CACTTCAACAAGCCGATGTTGCGACGACCGGTTGAATCCG
NZ_ADGX01000049	538	ISFsp8	ISFINDER	1	1392	FraEUN1__NZ_ADGX01000049__ISFsp8__538	1297	NZ_ADGX01000049	13219	13354	3.98371e-35	158.0	1	136	136	0.105	CAGTATACGTCAGGTTCGTACCATCGCACTGAAACACCATGGCGCACGCCCGTCGGCCGGAGCCACCGGAGCGTGCTGGGATAATTCCACTGCAGAGTCCGTCTTCGGGACGCTGAAGAACGAACTCGTCTACCGG
NZ_ADGX01000049	539	ISFsp8	ISFINDER	1	1393	FraEUN1__NZ_ADGX01000049__ISFsp8__539	1297	NZ_ADGX01000049	13356	13485	3.34226e-23	114.0	1	130	130	0.1	CACTCTCCGCTACCGCACCCCAGAACAAGACGAGCGCGCACATACCACGCGACCCAGACCGAAACCAAGAATGCAGCATAAGCTGGTATAGTCCGTCTACGTCGGCATCCGAGGAATGGGCATCGCCTCA
NZ_ADGX01000049	544	IS1415	ISFINDER	0	1394	FraEUN1__NZ_ADGX01000049__IS1415__544	2580	NZ_ADGX01000049	33471	33815	9.91983e-23	114.0	1	345	345	0.134	GGGAGATCATGGACATTCTCCAGGCGTACGACCTGACGGGGTCGTTGCGTGACGCGGGTGAGCTCGCGGGCTGTTCGCATCACGCAGTCGGCCGGTACGTCGCCGCCCGTGCCGCGGGTGCGCTGGTACGCGGTGCGCGGCCGGTCCGGGCGAGCGTGGTAGACCCGCTCCCGGGGAGATCAAGGAGCTGGTCGAGCGGTCGCGGGGGAAGATCCGCGCCGATGTGGTCCACGACAACCTCGTGGCCATGGGCTGTCCGGGGGCGGCGCGCACGACGCGGCGCGCGGTGGCCCAGGCGAAGGCGGCCTATGGGGTCGGACGGCGGCGGGTGTTCCGGCCGTGGGT
NZ_ADGX01000049	545	ISGeob7	ISFINDER	0	1395	FraEUN1__NZ_ADGX01000049__ISGeob7__545	883	NZ_ADGX01000049	34083	34490	9.93708e-56	236.0	36	443	408	0.462	AAAGGGGGGACCGCACAGGTCCGAGCCCGGTCAACCGCGGCCACCCCGGCAGAGAACATCATGTGATCACCGACGCGACCGGAGTACCGCTGGCGAGCACCGTGACCGGCGGGAACCGCCACGACGTCACCCAGCTCATCCCGCTCGTCGAGGCCATCCCCGCGATCCGAGGCCGGGCCGGTCGGCCACGAGACCGGCCCCGCTACCTGCTCGCGGACCGGGCCTGCGACCACAACCGTTACCGCCGGCAGCTCAGCCTCCGCCAGATCACCCCGGTCATCGCCCGCCGCGGGCACCCTCACGGCTCCGGACTGGGCACCCAGCGTTGGCCGGTGGAGCGCACGATCTGCTGGCTGCACCAGTTCCGCCGGCTCCGCACCCGCTGGGAACGCAAGGCCG…
NZ_ADGX01000049	549	ISFsp3	ISFINDER	0	1396	FraEUN1__NZ_ADGX01000049__ISFsp3__549	2209	NZ_ADGX01000049	59751	59818	3.1305e-13	76.0	3	70	68	0.031	CTGCGCCGCGACGTCCTCGCGCACCTGGCCACCGGCACCTTCGTCGCCAAAGCCGAGAACGTGATCCT
NZ_ADGX01000050	552	ISMno6	ISFINDER	0	1397	FraEUN1__NZ_ADGX01000050__ISMno6__552	816	NZ_ADGX01000050	1398	1432	1.09421e-06	50.0	1	35	35	0.043	GCGCAGCGTAGCCGGGTCGCATCCCGGTGCTCGCG
NZ_ADGX01000050	553	FraCcI3_R_19	REMBX_TRANS_SCORE1000	17	1398	FraEUN1__NZ_ADGX01000050__FraCcI3_R_19__553	826	NZ_ADGX01000050	8093	8162	1.33112e-11	70.0	1	70	70	0.085	GTCGACCCATCACTCGATCACGGCCGATCGGCGGCTGCGGGACGACAGACCCCGTCGACGCAACGGTGCC
NZ_ADGX01000050	554	FraCcI3_R_7	REMBX_TRANS_SCORE1000	7	1399	FraEUN1__NZ_ADGX01000050__FraCcI3_R_7__554	1498	NZ_ADGX01000050	10901	10956	7.30976e-07	52.0	1	56	56	0.037	CGACCTGCTGCGCGAGCTGGACCAGCTCGCCTTCGACGTCGCCGAGCAGCCCGGCC
NZ_ADGX01000050	557	Frapec_R_18	ARB_TRANS	12	1400	FraEUN1__NZ_ADGX01000050__Frapec_R_18__557	1226	NZ_ADGX01000050	41045	41222	7.11397e-21	106.0	1	178	178	0.145	GATCCTGCGCTCCGCCCGGGTCGATCCCGCACCCCGACGCTCCGGCCCCACCTGGCGGCAGTTCCTGCATGCCCAAGCCCACGCCATCCTGGCCTGTGACTTCGTCACCGTCGACACCGTCCTGCTGAGCAAGTTGTACGTCCTGTTCTTCATAGAACGTCGATCACTACAACCACCA
NZ_ADGX01000050	558	Frapec_R_20	ARB_TRANS	14	1401	FraEUN1__NZ_ADGX01000050__Frapec_R_20__558	1194	NZ_ADGX01000050	41288	41443	6.66891e-16	88.0	4	159	156	0.131	CGGCTGGCTGGGGCTGGTGGCCCGCAGCTCGGCGGCGAAAGACGCCGAGATCCTCGTGCTCCGCCACGAACTCGCCGTGCCGCGCCTCCAGGTGCCCCGGCCCCGGTTCTGCTGGGCCGACCGCGCGATCCTCACCGGACTGACACGACTCCTCCC
NZ_ADGX01000050	562	FraCcI3_R_6	REMBX_TRANS_SCORE1000	7	1402	FraEUN1__NZ_ADGX01000050__FraCcI3_R_6__562	1560	NZ_ADGX01000050	52886	53016	6.51757e-07	54.0	1	131	131	0.084	CGTCGGCGAGCCACCCGGCGCGGTCGGCGAGCGCGCCGGCGAGCGGGCCGGCCGCGCCGAGCGCGGCCCCGCAGGCCAGCACGGTCGCCTCCGGGGCCGCCTCGCCGGCGGCGACAGCGGCGCGCAGGGCG
NZ_ADGX01000054	580	ISAau4	ISFINDER	0	1403	FraEUN1__NZ_ADGX01000054__ISAau4__580	3898	NZ_ADGX01000054	48427	51511	0.0	1420.0	1	3085	3085	0.791	GGGGTGTGCCGCTGGAGTTCCTGACTGATGCGCAGGTGGCCCGGTATGGCCGGTTTCAGGGGGTGCCGTCACGGGCGGAGTTGGAGCGGTTCTTCTTCCTGGATGACGTCGATCGGGGTCTGATCGCGGACCGGCGGGGTGATCACAACCGGTTGGGGTTTGTGGTGCAGGCGACGACGGTGCGGTTCCTGGGGCTGTTCCTGGAGGATCCGCTGGATGTGCCGTGGCCGGTGGTGGAGTACCTCGGGCAGCAGTTGGGGATCGGAGACGTGTCGTGCGTGAAGCGGTACACCGAGCGGTCGAAGACGGCCTACGAGCATGCCTGGGAGATCCGCGACGCCTACGGGTTCCGCCCGTTCGAGGACGAGCGGGCCGCGGCTGAGTTCCGCCGGTTCCTGG…
NZ_ADGX01000056	585	Frapec_R_11	REMBX_TRANS_SCORE1000	8	1404	FraEUN1__NZ_ADGX01000056__Frapec_R_11__585	1594	NZ_ADGX01000056	14122	14167	1.8224e-06	50.0	1	46	46	0.029	CGCCGGGCGGGTCGCCGCACCCGTACGGCCGGCCCGGGCGTGCAAG
NZ_ADGX01000056	586	Frapec_R_11	REMBX_TRANS_SCORE1000	8	1405	FraEUN1__NZ_ADGX01000056__Frapec_R_11__586	1594	NZ_ADGX01000056	17295	17324	8.02993e-07	50.0	1	30	30	0.019	CGCGGCCGGGGCGGGGCTCGCCGCTCCCGC
NZ_ADGX01000056	587	ISFsp15	ISFINDER	3	1406	FraEUN1__NZ_ADGX01000056__ISFsp15__587	1695	NZ_ADGX01000056	23633	23695	3.06163e-06	50.0	1	63	63	0.037	GCTCGCCCTCGGCGTCCCGCTGCACGGCGTGCACCACCTCGCCGCCCACGTCGCCGTGGACAC
NZ_ADGX01000057	598	Frapec_R_53	OVER15_NOID	16	1407	FraEUN1__NZ_ADGX01000057__Frapec_R_53__598	522	NZ_ADGX01000057	35210	35730	5.5528e-155	602.0	22	542	521	0.998	TCCTCGCCGACGAGGGTGGTCCGGTGCATGAGGCGCCGTGAGGTGGCGGTGAACGGCAGCGCCCGGTGCAGCATGCCGGTGTTGTCCCAGATGACGAGGTCGCCGGTGTGCCACCGGTGCCGCAGGACGAACTGCGGCTGGGTCGACCAGTCGAGCAGACGGGCCAGCAGGGCCTCGCCCTCCTCGGGAGGCAGGCCGATCACCTCGCCGGCCGTCGCCCCGAGCAGGAGCGACCGGCGGCCGTTTCCCCGGGTCCAGACGAGCGGGTGCCGGCGCACGGGCACCCTGCCCCAGGACGCCTTCTGCTCGTCCGTCGCGTCGGGGTGGGCGCGCAGCTGAGCGGCGGCGAAGCTGTGCAGCACCTGGAGATCGGCGAACGCCGCCTTCTCCGCTTCCGGG…
NZ_ADGX01000057	600	FraCcI3_R_12	REMBX_TRANS_SCORE1000	5	1408	FraEUN1__NZ_ADGX01000057__FraCcI3_R_12__600	1274	NZ_ADGX01000057	38339	39612	0.0	1176.0	598	1871	1274	1.0	CCGTTGCATGAGAGCGCTGGATAGCGCCGTTCATGCCGCCTCGCCTTTCGGCGGGGCACCCCGGGCCTGACCGGCCTGTTCCGTGCCCGGTTCCCGCTTCCCAGCCACCTGCCGCGCAAGCACGGTCTTACGGTCGGCTCCACGGGCGTTTCGCGTCTCCGATGTACTGGCGGCGACGAGGTTCGCCAGATTGATCGCGGCGTTGTGGTCGCGATCGGCCACCAGCCCGCAGGACTGGCAGTGGAACACGCGGTCCGACAGCGTCAGGCTTGGGTTTCGCCAGCCGCAGCCGGAGCAGGTCTTCGAGGACGGGTACCAGCGGTCCGCGACGCGTAGCCGGGAGCCGTACCAGACGGTCTTGTAGTCGAGCTGCCGGCGGATCTCACCGAAGCCGGCGGC…
NZ_ADGX01000057	601	Frapec_R_38	ARB_TRANS	3	1409	FraEUN1__NZ_ADGX01000057__Frapec_R_38__601	812	NZ_ADGX01000057	38026	38338	4.13584e-119	470.0	285	597	313	0.385	CGTCGTCGAGCACCGGGACAGGTTCGCCCGGGTCGGCGCCGAGTATGTCGAGGCCGCGCTCGCCGCGAACGGCCGCCGGCTTCTCGTGGTCGACCCGGCCGAGGTGGATGACGACCTGGTCCGCGACATCACCGAGATCCTCACGTCGATGTGCGCCCGGCTCCACGGCCGCCGGGCCGCCGCGAACCGCGCCCGCCGCGCGGTCGCCGCCGCCACCGAGGCAGCCGAATGAGGACATTGCGGGCGTACCGGTTCGCGCTCGACCCGAACGACAGCCAGCTCGCCGGGCTTCGTCGTCACGCCGGGGCGGCCC
NZ_ADGX01000057	606	Frapec_R_17	REMBX_TRANS_SCORE1000	31	1410	FraEUN1__NZ_ADGX01000057__Frapec_R_17__606	1325	NZ_ADGX01000057	42729	42912	4.08693e-24	118.0	1	184	184	0.139	CGTGACCAATAAAGGTGGTGCGCGGGCCCCGGCCTTCAGGGCGGGGTTAGCGCATCAACTCCGCCGTCAAGATGACAGCCGTGTGTTGTATTCTGCCGGTTATGGGGAATCGGGCGGTGAAGCGCGCATACAGGTACCGTTTCTACCCGAATCCAGAACAGGTCGAGAACCTCGCGAAAACCTT
NZ_ADGX01000058	608	FraACN_R_3	OVER20_GOOD_LOCX_TRANS	4	1411	FraEUN1__NZ_ADGX01000058__FraACN_R_3__608	789	NZ_ADGX01000058	3435	3766	3.32998e-41	182.0	2	333	332	0.421	AGCAGCGCGCGGCCGTGTGCCAGGACGATCGGGTCGTTGTCCACATAGACGACCCGGGCATCCGGGTTCACCTGCTGGGCGATCTCGTGCACGTTCCCCTGCGTCGGCAGGCCGGTCCCGATGTCGAGGAACTGGTCTATACCGGCGTTCGCGAGCCAGCGGGTCGCCCGCTGCAGGAAACGGCGGTTCTCCCAGACGATGTCGAACGTCATCGTCTTGCCCAGGGCGGCGTCGACCGCGGCGGCAGCCGTCCGGTCGACCTCGAAGTTGTCCTTGCCTCCGAGGAAGAAGTCGTACATGCGGGCCGGGGTCGGCCGGTCCGTCCGAAGATC
NZ_ADGX01000058	610	IS4811	ISFINDER	0	1412	FraEUN1__NZ_ADGX01000058__IS4811__610	5396	NZ_ADGX01000058	7126	7184	1.86644e-08	58.0	1	59	59	0.011	GCGCCGGCACAGGGCCCGGACGGTCTCGGCGCCGATTCCGCGGCCGGCGCCGGTGACCA
NZ_ADGX01000059	624	FraEu_R_7	OVER20_GOOD_LOCX_TRANS	22	1413	FraEUN1__NZ_ADGX01000059__FraEu_R_7__624	1219	NZ_ADGX01000059	5525	5719	1.98399e-09	64.0	1	195	195	0.16	GGTCGTCGACCTCACCCGGTTCGTCTCCGGCGCCTACACCACGATGATGCTCGCCGCGCTCGGCGCGGACGTCGTCAAGATCGAGCCACCGGACGGTGGCGACTCCTACCGGGCCCAGGCGACCGCCACCGTGGCCGACCGCTCCGCGCTGTTCCTCTCGCTGAACAACGGCAAGCGCAGCCTTGCCCTCGACCT
NZ_ADGX01000059	627	ISSdi1	ISFINDER	1	1414	FraEUN1__NZ_ADGX01000059__ISSdi1__627	1789	NZ_ADGX01000059	48786	49093	4.8541e-26	126.0	1	308	308	0.172	GACCGCGCGGGTCGCGCGTGCCGCGTTCCCGAAGGGGAACCTGGCGATGCGTATCCGTGACGAGCTCGGTGTGGTCTACGAGGACGGGCGGTTCACCGGCGCGTTCGGGGTGCGGGGCCGGCCGGGGATCTCTCCGGCCCAGCTGATGATGGCCACGGTTCTGCAGTTCTCCGAGAACCTCACCGACCGGCAGGCCGCGGACGCGGTCCGCGACCGGATGTCGTGGAAATACGCGCTCGGTCTCGATCTCGACGATCCGGGGTTCGACGCCAGCGTGTTCTCGGAGTTCCGCGCGCGGCTGGTCGAGG
NZ_ADGX01000060	630	FraEu_R_9	GOOD_NX_LOCAL_IS	26	1415	FraEUN1__NZ_ADGX01000060__FraEu_R_9__630	1021	NZ_ADGX01000060	43556	44469	4.33875e-83	338.0	1	914	914	0.895	CCGACGGCCCGGACGTCGCCTGGTGGGTCTACGAGGGCCGCCACACCAGCCTCAAGCGCTACATCGCGGCCGCCGGCGTCCCGGCCGACGAGGTGACCATGGACGGCATCACCTTCGACGAGATGCGCCCCGGCTGCTGGAAGGTTCCCGACCGGCTGGCCGACATGGACCTCAACGGGGTCGAGGCACAGCTCAGCTTCCCGAACTACCCGCGGTTCTGCGGGCAGATGTTCCTGTGGGGCAAGGACAAGGAGCTGGCACTGCTGTCCGTCCAGGCCTACAACGACTGGATGGTCGAGGAATGGTGCGGCACCTCGGGCGGCCGGCTCATCCCGCTGTGCATCGTGCCGCTGTGGGACGTCGACCTGGCCGTCGCCGAGGTGCGCCGCAACGCCGCCC…
NZ_ADGX01000061	633	FraCcI3_R_2	REMBX_TRANS_SCORE1000	10	1416	FraEUN1__NZ_ADGX01000061__FraCcI3_R_2__633	1899	NZ_ADGX01000061	8015	8077	2.51314e-07	54.0	1	63	63	0.033	CGCCGGCGAGCCGGTCGCCGCGGTCATCGCCCGCGACGTCGACACCGCCCGCGAGGCCGCCGC
NZ_ADGX01000063	641	Frapec_R_44	ARB_TRANS	0	1417	FraEUN1__NZ_ADGX01000063__Frapec_R_44__641	697	NZ_ADGX01000063	37117	37146	8.02993e-07	50.0	1	30	30	0.043	CGCGGTCCTCGCCGTCGCCGGCATCGCCGC
NZ_ADGX01000064	649	FraCcI3_R_1	REMBX_TRANS_SCORE1000	2	1418	FraEUN1__NZ_ADGX01000064__FraCcI3_R_1__649	1920	NZ_ADGX01000064	19133	19248	1.9618e-06	52.0	1	116	116	0.06	TGGCACGCCGCCGCCGCGCCCTCGACGCGGCTTTCGCGCGGCTGCTCGCCCAGTGGACCACCACCGGCCGGCCGGCACCGGCGGTGCAGCCGGTGCCGGCGGGGCCGGCGGCGCCG
NZ_ADGX01000064	651	Frapec_R_27	GOOD_NX_LOCAL_IS	8	1419	FraEUN1__NZ_ADGX01000064__Frapec_R_27__651	1033	NZ_ADGX01000064	37713	38744	0.0	1180.0	184	1215	1032	0.999	TGGCCGGCGGAGGAATGGGGCCTCGACCCCGCCGGCTACCCGGAGATGCGCCCGGGTGCGTACGACATCCACGAGCGGGTCCGCGACATGGACCGCAACGGGATCTTCGGGTCGATGTGCTTCCCGACCTTCCCCGGCTTCAGCGCCGGCAACCTCGGTCGCGGTCGCAACGAGCTCGCCTACGTGATGGTCCAGGCGTACAACGACTGGCACATCGACGAATGGGCGGCCGCCTACCCGGGCCGGTTCATCCCGCTCGCGCTGCTGCCCACCTGGGACACGCAGCTGATGGTCGCCGAGATCCGCCGGATCTCGGCGAAGGGCTGCCCGGCCGTCTCGATGCCGGAACTGCCGCACATCGAAGGCCTGCCCAGCTACCACAACCTCGACCACTGGGGC…
NZ_ADGX01000065	656	Frapec_R_17	REMBX_TRANS_SCORE1000	31	1420	FraEUN1__NZ_ADGX01000065__Frapec_R_17__656	1325	NZ_ADGX01000065	4514	4695	9.49214e-26	124.0	1	182	182	0.137	TGACCGAGAAAGGTAGCGCGCAGGCCTCGTCCTTCGGGTCGGGGTTAGCGCGTCAACTCGGCCGTCAAGGCGGCGGTCGGGTGTTGTATTCTGCCGCTTATGGGGAGTCGGGTGGTGAAGCTGGCATACAGGTACCGCTTCTACCCGAATCCGGAACAGGTAGAGAACCTCGCGAGAACTTT
NZ_ADGX01000065	661	FraCcI3_R_6	REMBX_TRANS_SCORE1000	7	1421	FraEUN1__NZ_ADGX01000065__FraCcI3_R_6__661	1560	NZ_ADGX01000065	8687	8786	1.33624e-07	56.0	1	100	100	0.064	CTGGCCGCGGACCGCGTCCATCAGCACCTGCCGCCACCGCGGCGGCGGCGCGGCGGCCAGCGCCGCCAGCAGGGGCCGCTCGGGCGGCGTGGCGGCCGGC
NZ_ADGX01000065	663	FraCcI3_R_4	REMBX_TRANS_SCORE1000	6	1422	FraEUN1__NZ_ADGX01000065__FraCcI3_R_4__663	1695	NZ_ADGX01000065	17085	17154	2.932e-07	54.0	1	70	70	0.041	CGCGGGCCCCCGGTCCGGCTCGCCGCCGGCCTGCTCCGCGTCCTCCGTCCGCGCGACGCCCAGGTCCTCG
NZ_ADGX01000065	665	Frapec_R_30	ARB_TRANS	5	1423	FraEUN1__NZ_ADGX01000065__Frapec_R_30__665	976	NZ_ADGX01000065	20946	21042	3.02168e-09	62.0	1	97	97	0.099	CCCCGGCCGCCTGACCCGACCGCGGCGGACCCGCCCCACGGGTCCGCCACCTCCGGCCGTGCCGCCCGCGTCCCGCGACGCGGGCGGCACGGCCGCG
NZ_ADGX01000065	667	ISPa43	ISFINDER_NOFULL	0	1424	FraEUN1__NZ_ADGX01000065__ISPa43__667	19903	NZ_ADGX01000065	22837	22917	3.52786e-07	54.0	1	81	81	0.004	GGCCGCCTGATCGAGACAGGGCCGACCGAGCGCATCTTCGCCGACCCCCGCGAGCCCTACACCCAGGAGCTCCTGGCCGCG
NZ_ADGX01000066	675	FraEu_R_7	OVER20_GOOD_LOCX_TRANS	22	1425	FraEUN1__NZ_ADGX01000066__FraEu_R_7__675	1219	NZ_ADGX01000066	32253	32399	2.21468e-09	64.0	69	215	147	0.121	CAATCCGCTCGTCGGTCCCTACCGCACCAAGGACGGCCGGCACATCCAGCTCGTGTTCCTGGAACCGGACCGCTACTGGGCTGACTTCTGCCGCCTCGTCGGCCGGGACGACCTCGTCACCGACCCCCGCTTCACCGACCTGGCCGC
NZ_ADGX01000066	681	FraEu_R_9	GOOD_NX_LOCAL_IS	26	1426	FraEUN1__NZ_ADGX01000066__FraEu_R_9__681	1021	NZ_ADGX01000066	36004	36814	4.07866e-103	412.0	2	812	811	0.794	TCGACGACCACGTGCTCGAACCGCCCAACCTGTGGCTCGACCGCGTGCCGGCGAAGGACCGCGACCGTGCCCCGCACATGGAGTTCGACGAGACCGGCATGGACTTCTGGGTTTACGACGGCAAGAAGTTCCCCAGCTCGGGACTGTCCGCGGTCGCCGGGAAGGAGAAGGAGGAGTTCTCCCCGGAGCCGCTGCGGTACAGCGAGATGCGCCCGGGCTGCTACGACGCCGCGGAGCGGATCAAGGACATGGACCGGGCCGGCATCCTGGCCTCGCTGTGCTTCCCGACCATCACCCGCTTCTGCGGCCAGCTGTTCATGGAGGCGTCCGACCGGGAGTTCGGGCTGGTCTGCCTGAAGGCCTACAACGACTGGATGATCGAGGAGTGGTGCGGCGCCG…
NZ_ADGX01000066	683	FraEu_R_9	GOOD_NX_LOCAL_IS	26	1427	FraEUN1__NZ_ADGX01000066__FraEu_R_9__683	1021	NZ_ADGX01000066	36816	36920	1.87179e-12	74.0	2	106	105	0.103	CAGGTGCTCGACAAGCAGCGGCACTGGGTGAAGAAAGGGGCGCGCTGGAACGACCACGGCGCCGCCGGCGCCATCGACCTGGACACGTTCGACGTCCGGGCGACG
NZ_ADGX01000067	690	ISArsp6	ISFINDER_NOFULL	0	1428	FraEUN1__NZ_ADGX01000067__ISArsp6__690	26712	NZ_ADGX01000067	2626	2916	8.8097e-29	136.0	1	291	291	0.011	TCACCTACCGGGTCATCGCCTTCGCGTTCCCGATCTGGACGTTCGCCATCATCGCCGGAGCCATCTGGGCGGAGGCGGCGTGGGGGCGTTACTGGGGCTGGGACCCGAAGGAGACCTGGTCCTTCATCACCTGGGTCATCTACGCGGCCTACCTGCATGCGCGGGCGACGGCCGGGTGGCGTGGGCGGCGGGCCGCGGCGGTCTCGCTGCTGGCGTTCAGCGCCCTGTTCGTCGACTACTACCTGGTCAACCTGGTCATCAACGGCCTGCACTCCTACGCGGGCGTCTGAC
NZ_ADGX01000067	691	ISArsp6	ISFINDER_NOFULL	0	1429	FraEUN1__NZ_ADGX01000067__ISArsp6__691	26712	NZ_ADGX01000067	3293	3401	1.00424e-09	64.0	1	109	109	0.004	CCGGATCGCGGTCGTCCTGACGATCGTCGGCTGGGCGGCGCACCTCGGCTCGGTGGTCACGCGGGGGATCGCGGCCAGCCGGGTCCCCTGGGGCAACATGTACGAGTTC
NZ_ADGX01000067	692	ISArsp6	ISFINDER_NOFULL	0	1430	FraEUN1__NZ_ADGX01000067__ISArsp6__692	26712	NZ_ADGX01000067	4972	5130	5.47542e-09	62.0	1	159	159	0.006	CTGCGCGAGACCGGCAACCTGGTGTTCCACCTCGCGCTGGTCGCGATGCTGGCCGGTGTGGGACTCGGCTCCTGGTTCGGCTACCAGGGCTCCGTCCTGGTCATCACCGGCAACGGGTTCGCCAACACGCTGATCGCCTACGACACCTACAGCGGCGGC
NZ_ADGX01000067	693	ISArsp6	ISFINDER_NOFULL	0	1431	FraEUN1__NZ_ADGX01000067__ISArsp6__693	26712	NZ_ADGX01000067	5368	5425	1.2245e-10	66.0	1	58	58	0.002	CTCGCCCTGGTTCTCCGCCATCTATCTGCTGCTGTTCATCTCGCTGATCGGCTGCCTG
NZ_ADGX01000067	694	ISArsp6	ISFINDER_NOFULL	0	1432	FraEUN1__NZ_ADGX01000067__ISArsp6__694	26712	NZ_ADGX01000067	5518	5602	1.71023e-11	70.0	1	85	85	0.003	CCAGCTCACCAGCATGCGCACGGCGCTGGTGCTGCTGTTCCTGCTGGCGTTCGCCGCAGTGTGGGGGTCGCTCTTCCCGCAGCGC
NZ_ADGX01000067	695	ISArsp6	ISFINDER_NOFULL	0	1433	FraEUN1__NZ_ADGX01000067__ISArsp6__695	26712	NZ_ADGX01000067	6179	6320	6.23178e-14	80.0	1	142	142	0.005	CGACGACGAGAAACGGCACGCCGAGGCCCAGGCAGTACATGGCGGAGAGGAAGGCCCCGCGCTCGGCGGTGGCACTCGTCGCGGCCAGGCCGAGCACGGCGGTTAGGGTCGGGCCGATACAGGGCGCCCAGCCGAGGCCGAA
NZ_ADGX01000067	696	FraACN_R_3	OVER20_GOOD_LOCX_TRANS	4	1434	FraEUN1__NZ_ADGX01000067__FraACN_R_3__696	789	NZ_ADGX01000067	35869	35917	1.67543e-07	54.0	1	49	49	0.062	TGCGCCGCGACCGCGGCGGCGGCCGCCTCGGCCGCCGCCGGGTCGAGGT
NZ_ADGX01000069	703	Frapec_R_53	OVER15_NOID	16	1435	FraEUN1__NZ_ADGX01000069__Frapec_R_53__703	522	NZ_ADGX01000069	6119	6640	4.26899e-150	584.0	1	522	522	1.0	TCTTCGCCTACGAGGGTGGTTCGGTGCATCAGTCTGCGCGACGTAGCCGTGTACGGAATTGCCCGGTGCAGCATGCCGGTGTTGTCCCAGATGACCAGGTCGCCCGGGCGCCAGTGGTGGCGCAGGACGAACCGCGGCTGCGTCGACCAGGCCAGCAGCCGGTCGAGCAGGGCTCGGCTTTCCTCCTCCGGCCAGCCGACGACGTGGCTGGTGGTCGCGCCGACCAGCAGGGACTTGCGCCCGCTGCGGCGGGTCCAGACCAGCGGGTGCTCCCGGCTGGGCACCCGGGCCCACAGCGCCCGGGTCTTCTCCGAGGCGTCCGGCTCGGCCAGACGCTGGGAGGCCGCGAAGCTGTGCACGACGCGCAGCGTGGCGAACTGGGCCTTCTCGTCGTCCGTC…
NZ_ADGX01000069	705	FraCcI3_R_6	REMBX_TRANS_SCORE1000	7	1436	FraEUN1__NZ_ADGX01000069__FraCcI3_R_6__705	1560	NZ_ADGX01000069	15385	15471	4.73488e-06	50.0	1	87	87	0.056	CCGGCACCGGCGCGGGCTCCGGCACCGGCGCGGGCTCCGGCACCGGCTCCGGCTCCCGCGCGGTCGCCGGAGCCGTCCGGCCCGGCG
NZ_ADGX01000069	707	FraEu_R_7	OVER20_GOOD_LOCX_TRANS	22	1437	FraEUN1__NZ_ADGX01000069__FraEu_R_7__707	1219	NZ_ADGX01000069	32724	33164	1.57743e-21	110.0	1	441	441	0.362	GGGGTGCGCGTGCTGGAGGTCGCCACCCATGTGTTCGGGCCGGTGGCGGCGGCCGTCCTGGCCGAATGGGGTGCCCAGGTCATCAAGGTCGAGCATCCCGGGACGGGGGATCCCTACCGGGCGCTGACCACCGTCGGCCTGCACCCCGAGTACCGGGGGGTCGACCCGTACTTCCAGTCCGCGAACCGGGGGAAGCGGTCGGTCGGCATCGACCTGACGCACCCGCGGGGACGTGAGCTGCTCGACCGGCTCCTCGCCGGCAGCGACGTGTTCGTGACCAACCTGCGTGAGGGCGCCCGGCGCCGGCTGGGCATCGACGTCGACGACATCCGCGGGCGGCACCCGTCGATCGTCTACGTCCGGGCGAGCGCGTTCGGTGCCCGCGGCCCGGACGCGCAC…
NZ_ADGX01000069	709	FraEu_R_7	OVER20_GOOD_LOCX_TRANS	22	1438	FraEUN1__NZ_ADGX01000069__FraEu_R_7__709	1219	NZ_ADGX01000069	33648	34074	1.97346e-26	128.0	1	427	427	0.35	CCGGACCGCAACTGGCCCGCGCTCTGCGACGCCCTGGGCCGGTCCGACCTGGCCACCGACCCGCGTTTCGTGGACCTCGACGCCCGGCGCCGCAACGCCCCCGCCTGCGTCGACGAGCTCGACGCGATCTTCGCCGCGCGCCCGCTGGCGGCCTGGCGCGACGCCCTCGCCGGATTCGGGGGCGAATGGGCGGTCACCCAGCATCCGGGTGAGGTGCACGATGATCCGCAGGTGGCCGCCAACGGCTACGTCACCGAGGTCGAGACGGGTGGCGGCTTCGGGATGCCGATGGTCACGACTCCCGTGCAGTTCGACGGACGTCCAGGACGTCCTACCCGCGCGCCCGAGCACGGCGAGCACACCGAGGACGTCCTGCTCGAACTCGGGCTGACCTGGGAG…
NZ_ADGX01000069	710	IS1162	ISFINDER	0	1439	FraEUN1__NZ_ADGX01000069__IS1162__710	2634	NZ_ADGX01000069	36266	36311	6.26551e-07	52.0	2	47	46	0.017	CGGCCCGACCGGGGTCGGGAAGACCGAGCTCGCCCGCGCGCTGTGC
NZ_ADGX01000070	713	Frapec_R_20	ARB_TRANS	14	1440	FraEUN1__NZ_ADGX01000070__Frapec_R_20__713	1194	NZ_ADGX01000070	10855	11273	6.90225e-173	668.0	135	553	419	0.351	CCGGGCGGCCGACTTCCGGTTCCTGGTCCGTGACCGCGCCGGACAATTCACCGCGTCGTTCGACGCGGTCCCTCGCCGACGCCGGCATCACCACCGTCACGATCCCACCCCGGGCTCCGCGGGCGAACGCCTACGCGGAACGGTTCGTCCTGACCGTTCGGACGGAGGTCACTGACCGGATGCTGATCTTCGGTGAACGGCACCTACGCACCGTTCTGGCCGAGTACGCCGCCCACTACAACGGACGACGACCCCACCGCGGCCGCGACCTTCAACCACCACGGCCCGACCACCCCGTCGCAGACCTGAGCCAGGAACGGATCAAGCGCCAGCGCGTCCTCGGCGGCTTGATCAACGAATACGAACGAGCCACCTAAAAGCCCAGGTCAAGGCCGGTGT…
NZ_ADGX01000070	714	Frapec_R_20	ARB_TRANS	14	1441	FraEUN1__NZ_ADGX01000070__Frapec_R_20__714	1194	NZ_ADGX01000070	10721	10852	6.68513e-45	194.0	1	132	132	0.111	TGTGGGGTGTCAGAAGTCGGCCTGAGCCTGTGATCTGGGGCGATGCGCCGGCGCGGGGCCGGCCGCATGATGGTCAACTGTGTCCGTACGCCTGCTCTATCTGATCTTCGTTCGGGTCTGTGGCTGGCTGGT
NZ_ADGX01000070	716	IS1648	ISFINDER	1	1442	FraEUN1__NZ_ADGX01000070__IS1648__716	969	NZ_ADGX01000070	28439	28940	5.31289e-41	182.0	1	502	502	0.518	TCGGCCGGTCCCGGGGCGGCCTGACCAGCAAGATTCATCTGGCGTGCGACGGGCGGGGCCGACCGCTGTCGATCGTGCTGACCCCCGGGCAGGCCAGCGATGGCACCCATTTCGACCAGGTCATGGCTGGTATCCGGGTTCCGCGCCTGGGGCGAGGACGGCCCCGTACACGCCCCGACCATCTCCTCGCTGACAAGGCCTACGCCAGCAAGAAGATCCGCGAGTCGCTGCGGGCACGGGGCATCTCCCACACGATCCCGGAGAAGAAGGATCACCAGGTGAACCGGCGCCGTCGCGGGTCCGCGGGCGGTCGCCCGCCCGCGTTCGACGCGCAGCTCTACAAGCAGCGCAACGTGGTGGAACGCTGCTTCAATCGGCTCAAGCAGTACCGCGGGCTGG…
NZ_ADGX01000070	719	FraCcI3_R_11	REMBX_TRANS_RATIO15	5	1443	FraEUN1__NZ_ADGX01000070__FraCcI3_R_11__719	1301	NZ_ADGX01000070	31313	32426	0.0	1280.0	1	1114	1114	0.856	CAGGGCCCCGGCATTGTTGTCGGTTAGCAAGCAAGCTTCATGATCGTCTGAAGTGGGCGTTCGGGGCGGCGGGCGTGATGACGGGTGCCCGCGGCGATGTTCGTGACGCCGGTCAGGCGCAGGATCGCGATCGCGAGGTTGCGCAGACTGGCCATGACCTGGGGTGCGTGACCGGTCCGGATCTGGCTGAGATCCTCACCGAAAGTCACATCGCGGACCCAGCGCAGCCGGTTCTCCACATGCCAGTGCTCCCGGGCGAACGCGGCGAGCTGGGATGGGCTGGCCTGATGGGTCGCCACGCTGGTGATCAGGTAGGCGACCTCGGTCTCGGCGGGCCCGCCGGTGAGGGGTTGGCGTCGGCGGGTGATCCGGACCGCCTGCACGGCATGCGGGAACAAC…
NZ_ADGX01000070	722	ISSav2	ISFINDER	0	1444	FraEUN1__NZ_ADGX01000070__ISSav2__722	1938	NZ_ADGX01000070	43869	44229	9.20858e-30	140.0	1	361	361	0.186	GTCCCGCTGGCCACCTATGTCCGCGTCGCCGGGATCCGCTGGAACGTGGAGGACGACTTCCAGTCCTCCAAGGAACTCGCCGCCCTCGACGAGCACCAGGTCCGCCGCTGGACCAGCTGGCACCGCTGGACCCTGCTCGCGATGCTCGCCCACGCCTTCCTCGCCGTCACCACCGCCCGGGCCCATGACACCGAACCCGCCGACGGGCTGATCCCGCTCACCGTCAACGAGGTCCGCCACCTCATCATCCAGCTCGCGATGCCCCGACCCGCCCCGGCCGCCGGCTTCGTGCTGGCCTGGTCCCGGTGGCGACGCCGCCACCAGGCACGCGCACAAATCAGCCACTACCACCGCCAGGCCG
NZ_ADGX01000072	729	FraCcI3_R_6	REMBX_TRANS_SCORE1000	7	1445	FraEUN1__NZ_ADGX01000072__FraCcI3_R_6__729	1560	NZ_ADGX01000072	6845	6917	8.43735e-09	60.0	1	73	73	0.047	GGCGGCGCCGGCGTCGGTCCCTGCGATGGCGAGCGCCCGGCCGTCGACGGCCGGCGGCCAGCCGCCGGCGGCG
NZ_ADGX01000072	732	FraCcI3_R_11	REMBX_TRANS_RATIO15	5	1446	FraEUN1__NZ_ADGX01000072__FraCcI3_R_11__732	1301	NZ_ADGX01000072	20990	21042	2.33267e-06	50.0	1	53	53	0.041	CAGGGCGCCGGTAAGGCTATCGGTTAGCAAGAAAACTTCATGATTGTCTCTAG
NZ_ADGX01000073	735	FraCcI3_R_6	REMBX_TRANS_SCORE1000	7	1447	FraEUN1__NZ_ADGX01000073__FraCcI3_R_6__735	1560	NZ_ADGX01000073	20057	20159	4.84333e-07	54.0	1	103	103	0.066	GCGACGGCGGCAGCAGCGGCGGCTCCGCCGGCGGTTCGTCGGCCCGCCCGCCGGCGGCGGGGTCGAGGTCGGCGGCCGGGTCGAGGTCGAGCGCGCCGGCCGG
NZ_ADGX01000073	737	Frapec_R_21	REMBX_TRANS_SCORE1000	35	1448	FraEUN1__NZ_ADGX01000073__Frapec_R_21__737	1177	NZ_ADGX01000073	42693	42743	6.26551e-07	52.0	1	51	51	0.043	CGCCCGCGGGTCCGCCCACCCGCGCCGGCCGGCGCGGCGCGACCGCGCGCC
NZ_ADGX01000074	738	FraCcI3_R_2	REMBX_TRANS_SCORE1000	10	1449	FraEUN1__NZ_ADGX01000074__FraCcI3_R_2__738	1899	NZ_ADGX01000074	31883	31944	2.98873e-06	50.0	1	62	62	0.033	CGCGCCGGCCCGGCCCGCGCCACGGGCTCACGAGCGCCCGCCACCCGAGCCCGCGAGCGCCG
NZ_ADGX01000075	741	Frapec_R_50	OVER20_GOOD_LOCX_TRANS	25	1450	FraEUN1__NZ_ADGX01000075__Frapec_R_50__741	560	NZ_ADGX01000075	12723	13219	5.81608e-34	156.0	1	497	497	0.887	TCGGCTTCGTCCTGGTCCTGGCGTTTCTGCTGCTGCTGGCGGCCTTCCGCAGCCCGCTCGTGGCCGCGGCGGCCGTGGCGCTGAACCTGCTCTCGGTCGCCTCGGCATACGGCCTGCTCGTGGTCGTGTTCCAGCACCACTGGGCGGACGGCCTGCTCGGCTACACCTCCACCGGCACCATCACGAACTGGCTGCCCCTGATGCTGTTCGTGATCCTGTTCGGACTGTCGATGGACTACCAGGTCTTCGTGCTCAGCCGGGTCCGGGAGGCATACAGCGCCGGGCTTCCGATGCGCGAGGCGGTGCTGGCCGGCGTCCGGAGCAGCGCCGGCGTGGTCACCAGCGCCGCCGTGATCATGGTCGCCGTGTTCAGCGTGTTCGCGACGCTGTCGCAGGTGA…
NZ_ADGX01000076	746	Frapec_R_23	ARB_TRANS	0	1451	FraEUN1__NZ_ADGX01000076__Frapec_R_23__746	1095	NZ_ADGX01000076	21843	21931	3.74886e-20	102.0	1	89	89	0.081	TCACCGAAGTCCCCGGAGGATGCCTCGGCCTTCAGGCCCGGGAGGAATCCGGTTTCCCGCCCAGCGGGGCGGGGACCGCCGATTCGGCG
NZ_ADGX01000076	747	Frapec_R_15	ARB_TRANS	9	1452	FraEUN1__NZ_ADGX01000076__Frapec_R_15__747	1498	NZ_ADGX01000076	22118	22343	6.2722e-42	184.0	1	226	226	0.151	CAGGTGGCGTCGGGGTCGCGTGAGAGCCAAGCGCGGTTCCGGTGTGTGGCCTGCGGGCATCGGGGCAACGCGGACGTGAACGCTGCTGTGAACATCGCCGCGGGGCGCGCGGTGACTGCGCGGGGAGGGGTCGGGTTGCCGGTGCCGGTGAACCGCGAACCTCAACAACGCGAAGCAGTTTTCGTGTAGTTGGAATCCTCCGCGTTCACGCGGAGGAGGACGTCAA
NZ_ADGX01000078	752	FraEu_R_7	OVER20_GOOD_LOCX_TRANS	22	1453	FraEUN1__NZ_ADGX01000078__FraEu_R_7__752	1219	NZ_ADGX01000078	10082	10530	1.21407e-11	74.0	123	571	449	0.368	CTTCCTGGAGGCCGACCGATACTGGGCCGACTTCTGCCGCCTCGTCGGGCGCGACGACCTCGCCGCCGACCCGCGCTTCGCGGACCTGCGGGCCAGGGCCGAGAACCGCGAGGCCTGCGTCGCCGAGCTGGAGGCCGAGTTCGCGAAGCGCTCGTTCGACGAGTGGAAGGAGCTGCTCGGACGGATCGACGCGCCGTGGGCTCCCGTGCAGGCCGTGGAGGAGCTGCTCACCGACCCGCAGGTGCTCGCCAACGACTACCTCGGGGAGGTCGTCGTCGAGGGCGGGCCCAGGTATTCGCTGCCGAACGTGCCCGTACAGCTCGACGGGGCGCCGCCGGCACTGCGCCGGGCCCCGGAGCACGGCGAGCACACGGAGACGGTGCTGCTCGACCTCGGCTA…
NZ_ADGX01000078	759	FraEu_R_9	GOOD_NX_LOCAL_IS	26	1454	FraEUN1__NZ_ADGX01000078__FraEu_R_9__759	1021	NZ_ADGX01000078	13845	14654	2.25584e-106	424.0	2	811	810	0.793	TCGACGACCACGTTCTCGAACCGCCGCACCTGTGGGTGGAGCGCGTCCCCGCCAAGGACCGCGACCGCGCTCCGCACATGGAGATCGACGACAGGGGGATGGACTTCTGGGTCTACGACGGCAAGAAGTTCCCCAGCTCGGGCCTGTCCGCGGTGGCCGGCAAGTCGAAGGAGGAGTTCTCCCCGGAGCCCCTCGCCTACAGCGAGATGCGCCCTGGCTGTTACGACGCCGCCGAGCGCATCAAGGACATGGACCAGGCCGGCGTCCTCGCGTCGCTGTGCTTCCCGACGCTGCCCAGGTTCTGCGGGCAGCTGTTCTACGAGGCCTCCGACCGGGACTTCGGCCTGGTCTGCCTGAAGGCCTACAACGACTGGATGATCGAGGAATGGTGCGGCGCGG…
NZ_ADGX01000078	761	FraEu_R_9	GOOD_NX_LOCAL_IS	26	1455	FraEUN1__NZ_ADGX01000078__FraEu_R_9__761	1021	NZ_ADGX01000078	14656	14747	1.71581e-12	74.0	2	93	92	0.09	GCAGGTTGTCGACAAGCAGCGCTACTGGGTCCAGCGGGGCGCGACGTTCGGGGACCACGGTGCCGCGACCAGCGTCGACCTGGACACCTTCG
NZ_ADGX01000078	766	Frapec_R_4	REMBX_TRANS_SCORE1000	25	1456	FraEUN1__NZ_ADGX01000078__Frapec_R_4__766	1785	NZ_ADGX01000078	32103	32200	1.58614e-06	52.0	1	98	98	0.055	CCGGGCGCCCGGCGCCCCGCGTCGTCGCGGGCCTGCCCGTGGCTGTCCATGATGACCGGGCCGAGGCCCGGACGGCCACCGCGGCGACCGCCGCCGGG
NZ_ADGX01000079	772	ISLxx2	ISFINDER	0	1457	FraEUN1__NZ_ADGX01000079__ISLxx2__772	1427	NZ_ADGX01000079	9755	9871	1.19301e-10	68.0	26	142	117	0.082	TCCGACGCGGCGTTCGCCGCCTTCGCCGGCGCCGCACCGATCCCCGCTTCCTCCCGCTTGACCACCCGCCACCGACTCAACCGAGCGGGGGACCGCCAGCTCAGCCGGGCCCTGCAC
NZ_ADGX01000079	775	ISArsp4	ISFINDER	2	1458	FraEUN1__NZ_ADGX01000079__ISArsp4__775	1400	NZ_ADGX01000079	11609	12874	0.0	790.0	1	1266	1266	0.904	AGGCCGCCGCGGCGGCGATGGTCGCGGACGCGAAGGCCCGTGGCCTGGCGCTGACGGGTCCGGACGGCTTGTTGAAGCTGTTCACGAAGTCCGTGTTGGAAGCCGCGCTTACCGAGGAGATGACCGAGCACCTCGGGCACGAGAAGAACCGCGCCCCCGCAGACCGCGAATCGATGAACATCCGCAACGGCAGCCGAACGAAGACGGTTGTTTCCGAGGCGGCCGGCGAGGTTGAGATCTCGGTTCCGCGGGACCGGGAGTCGACGTTCGAGCCGCAGATCGTGAAGAAAAGGCAGCGGCGGCTCACCGGTGTGGACGAGATCGTGTTGTCGCTGTACGCGAAAGGCCTGACGACCGGTGAGATCTCGGCACATTTCGAGGAGATCTACGGGGCTTCGG…
NZ_ADGX01000079	776	ISFal2	ISFINDER	1	1459	FraEUN1__NZ_ADGX01000079__ISFal2__776	826	NZ_ADGX01000079	12879	12935	1.41341e-16	88.0	5	61	57	0.069	GGCTCTGTTGCCTCGGCGGAGTCCGCAGTCCCGCGACCGCCGATCGGTCATGATCGA
NZ_ADGX01000079	782	Frapec_R_3	ARB_MGE	3	1460	FraEUN1__NZ_ADGX01000079__Frapec_R_3__782	1946	NZ_ADGX01000079	16493	16552	4.50496e-10	64.0	1	60	60	0.031	GTTGTGCTGGACGGTGCCCTCGTCGCGGAGGAACGGTGCCGCGCCTGTTCGGGCCTGGGT
NZ_ADGX01000079	783	Frapec_R_20	ARB_TRANS	14	1461	FraEUN1__NZ_ADGX01000079__Frapec_R_20__783	1194	NZ_ADGX01000079	16718	16896	1.99163e-53	226.0	6	184	179	0.15	TTCGACGCGATCCTCGCCGATGCCGGTATCGACACGGTCAAGATCCCACCCCGGACTCCGCGGGCGAATGCCTACGCGGAACGGTTCGTCCGCACGGTCCGGACCAAGGTCGCCGACCGGAGCTGATCTTCGGCGAAGAGCACCTGCACGTGGTCCTGGCCGAGTATGCACGGCACTAC
NZ_ADGX01000079	786	Frapec_R_34	REMBX_TRANS_SCORE1000	11	1462	FraEUN1__NZ_ADGX01000079__Frapec_R_34__786	905	NZ_ADGX01000079	16916	17003	2.33048e-16	88.0	1	88	88	0.097	GATCGCGCGGTGGTCCTACGTCACGGACCCCCGCTCCGGCGAGTCGCTAGATCATCGATCTACGTACACCAGGCCCGTTGACACCACT
NZ_ADGX01000079	790	ISRop1	ISFINDER	0	1463	FraEUN1__NZ_ADGX01000079__ISRop1__790	4160	NZ_ADGX01000079	22726	22859	9.81178e-17	92.0	211	344	134	0.032	GAGCTGGTCGAGGAGTATCTGCGACCGGCGGCCCCGACAGGGGCGAACGCACCGGTGAAGGTCGGGTGCCTGGTCGCGGGCATGGTCGCCGGGGCGGACAGCATCGAGGACATGGAGCTCCTGCGGGACGGGGC
NZ_ADGX01000080	795	Frapec_R_21	REMBX_TRANS_SCORE1000	35	1464	FraEUN1__NZ_ADGX01000080__Frapec_R_21__795	1177	NZ_ADGX01000080	7540	7636	7.1063e-11	68.0	1	97	97	0.082	GCAGGGTGTAGCGGACGTGGAACAGTCGGCCGATCAGCAGGGTGACCCGGGCCAGGGTCCATCGCTGATCAGCCCAGCCGTGCGCGGCCGGACCCCG
NZ_ADGX01000080	799	Frapec_R_18	ARB_TRANS	12	1465	FraEUN1__NZ_ADGX01000080__Frapec_R_18__799	1226	NZ_ADGX01000080	9402	9486	1.82602e-17	92.0	1	85	85	0.069	GTGGGGCTCCAGAACTCAGATTTGGGCAGTGACTGCGTGGTTGCCTCCGATGGGGCCTGTGTGGCAGGTGGATGGTCATGGTGTG
NZ_ADGX01000080	801	IS1166	ISFINDER	0	1466	FraEUN1__NZ_ADGX01000080__IS1166__801	1469	NZ_ADGX01000080	25248	25891	1.37033e-106	424.0	1	644	644	0.438	TCAGGCCGACGTGGGCGCGTCGGTCGGAAGGCATGCCCGTGCTCACGGTAGTCCCCGAGGAGAACACGCCCGCTGATGGTTCGGCGTCAACGCGTCGCCGATCGACGAGATCGTGCGAGAGTGCGCCCGGCGGATGCTCGCTGCCGCGTTGGAAGCCGAGGTCGACACCCACATCGCCGAGCTCGCCGACCAGCGTGACGACCGTGGCCGCCGGCTGTTGGTCCGTAACGGTCACCCCCAGCTGCGGCAGGTCATGACCGCCGGCGGGGCGGTGCAGGTCACCGCGCCGCGGGTCAATGACCGCCGTGTCGATGCGGACACCGGGGAACGGCAGCGGTTCTCCTCCGCGATCCTGCCGCAGTGGTGCCGCAGCTCCCCGACGATCGGCGAGGTGCTGCC…
NZ_ADGX01000082	811	FraCcI3_R_6	REMBX_TRANS_SCORE1000	7	1467	FraEUN1__NZ_ADGX01000082__FraCcI3_R_6__811	1560	NZ_ADGX01000082	4601	4656	2.55136e-06	50.0	1	56	56	0.036	CCGGTGCGGGCCGGTGCGGGCCGGTGCGGGCCGGTGCGGGGCGGCGCCGGCGGCGC
NZ_ADGX01000084	818	ISFsp14	ISFINDER	4	1468	FraEUN1__NZ_ADGX01000084__ISFsp14__818	1696	NZ_ADGX01000084	29447	29481	1.09421e-06	50.0	1	35	35	0.021	CCGCCGCCGTCCCCATCCCCGTCGCCACCGCCGCC
NZ_ADGX01000088	830	Frapec_R_11	REMBX_TRANS_SCORE1000	8	1469	FraEUN1__NZ_ADGX01000088__Frapec_R_11__830	1594	NZ_ADGX01000088	23890	23951	8.56287e-07	52.0	1	62	62	0.039	CGCGCAGCTCGCCCTCGCCGCCGAGGTCCACGCGGCCGCGCAGCGCCGCGGGCTCGACCCCG
NZ_ADGX01000088	834	Frapec_R_4	REMBX_TRANS_SCORE1000	25	1470	FraEUN1__NZ_ADGX01000088__Frapec_R_4__834	1785	NZ_ADGX01000088	27618	27658	6.95482e-11	66.0	1	41	41	0.023	CTAGGCCTGTCTTCCGCAGATGGGATTTCGATGCGTTGACC
NZ_ADGX01000088	835	FraCcI3_R_19	REMBX_TRANS_SCORE1000	17	1471	FraEUN1__NZ_ADGX01000088__FraCcI3_R_19__835	826	NZ_ADGX01000088	27941	28277	3.3612e-117	462.0	1	337	337	0.408	CTGTTGCATTAGGGGATGGCAGGGCATGGTTGACCCTGCCGAGCGGGTGATCAGATAGCGAGGGTGAGCTCGGTGAACGCGGCTGCCAGCCGCAGGTGCGGGTCGGTGTCGATGGCGAGTTCGTAGTCGCCGCGGCGGATGTTCCGGACGAGCGCATGACCTGCGCTGATCGTCTGGGCGGACCGCAGGCGTTTCAGGCCGCGCATGGGCCGGAGCCGGGCTTTCAGGCGGCCGTGATCGGCTTCGATCCGGTTGTTCTCCCGCGCGGCGTCGACGTGGCAGGCCTCGGGGAGCAGCTCGTCGAGGAGCCTTGGGTAGACGGGGGCCTTGTCGGTGG
NZ_ADGX01000088	836	FraCcI3_R_19	REMBX_TRANS_SCORE1000	17	1472	FraEUN1__NZ_ADGX01000088__FraCcI3_R_19__836	826	NZ_ADGX01000088	31427	32252	0.0	1032.0	1	826	826	1.0	GGCGCTGTTGCGTTCCGGGGAAGCTGGGCATGCCAGCGGCCTCGATGATCGGCGGTCAGACGGCGGCGGCGAGCTCGGTGAACGCGGCTGCCAGCCGCAGGTGTGGGTCCGTGTCGATGGCGAGTTCGTAGTGGCCGCGGCGGATGTTCCGCACCAGGGCATGTCCGGCGCTCACGGTCTGGACCGAACGCAGCCGTTTCAGGCCGCGCATCGGCCGTAGCCGGGCTTTCAGGCGGCCGTGGTCGGCTTCGATCCGGTTGTTCTCCCGGGCGGCGTCGACGTGGCAGGCCTCGGGGAGCAGCTCGTCAAGGATTCTCCGATAGACCGGTGCCTTGTCGGTGGTGACCTCGACCGGCCGGCGCCCGTGGGACAGTGCGTGGGCGAAGAACCTACGGGCGG…
NZ_ADGX01000088	837	ISFal2	ISFINDER	1	1473	FraEUN1__NZ_ADGX01000088__ISFal2__837	826	NZ_ADGX01000088	32253	32306	2.56843e-12	72.0	1	54	54	0.065	GGCGCTGTTGCATCGGCAGAGTCCGCTGTCCTGCGGCTACCGATCGGTCCTGAT
NZ_ADGX01000088	838	FraCcI3_R_19	REMBX_TRANS_SCORE1000	17	1474	FraEUN1__NZ_ADGX01000088__FraCcI3_R_19__838	826	NZ_ADGX01000088	32376	32437	1.1138e-11	70.0	1	62	62	0.075	TCGACGCGTCACTCGATCATGACTGATCAGGATCCGCGATGCCGGACTCCGCGGATGCAACA
NZ_ADGX01000088	839	ISFal2	ISFINDER	1	1475	FraEUN1__NZ_ADGX01000088__ISFal2__839	826	NZ_ADGX01000088	33306	34104	0.0	988.0	29	827	799	0.967	GGCGCTGTTGCATCGGCAGAGTCCGCTGTCCTGCGGCTACCGAACGGTCATGATCAAGCGATGCGTCGACGTCGCGCCCACCCACCGGCTCCAGCATCGGAGTTCTCCGGCTTCCGGTTCCCGCCCGAGGTGATCGTTCTGGCGGTGCGCTGGTACCTGAGGTTCGCCCTGTCGTACCGCGATGTGGAGGAGCTCCTCGCCGAACGCGGCCTCAAGGTCGATCACGTGACCGTCTACCGATGGGTCCGCCGGTTCACCCCGCTGCTGGTCGACGCGGCCCGGCCGTGTCGGCACCGGCCTGGCGGGAGGTGGTTTGTCGATGAGACCTACGTGAGGGTCTCCGGCCGGTGGACCTACGTGTACCGGGCTGTTGACCAGCATGGTCAGGTCATCGACGTC…
NZ_ADGX01000089	841	ISArsp6	ISFINDER_NOFULL	0	1476	FraEUN1__NZ_ADGX01000089__ISArsp6__841	26712	NZ_ADGX01000089	2238	2305	1.55545e-10	66.0	1	68	68	0.003	CCCATCGCGATCCCGATGTCGGCGGCCTTGATGGCCGGTGCGTCGTTGACCCCGTCTCCGGTCATCGC
NZ_ADGX01000090	843	Frapec_R_50	OVER20_GOOD_LOCX_TRANS	25	1477	FraEUN1__NZ_ADGX01000090__Frapec_R_50__843	560	NZ_ADGX01000090	5230	5789	7.46101e-141	550.0	1	560	560	1.0	TCGCGGTCGTGGTGGGCCTCGCCTTCCTGCTCCTGATGGCGCTCTTCCGGTCGGTGCTCGTCCCACTCAAGGCCGCCTGCGGATTCCTGCTCTCGGTGCTGGCCGCTCTCGGCGCGGTCGTCGCGGTCTTCCAGTGGGGATGGATGGCGGGCCTCATCGGCCTCGAACAGACCGGACCAATCATGAGCATGATGCCGATCTTCATGGTGGGCATCGTCTTCGGCCTCGCCATGGACTACGAGGTCTTCCTCGTCACCCGCGTGCGCGAGGCCTACATCCACGGCGATGACGCCGGGCACGCGATCGTCTCCGGGTTCGGGCACAGCTCCCGGGTCGTGGTCGCCGCGGCACTGATCATGATGGCGGTCTTCGCGGGATTCGTCGGTGCGACCGAGCCGA…
NZ_ADGX01000090	844	FraEu_R_9	GOOD_NX_LOCAL_IS	26	1478	FraEUN1__NZ_ADGX01000090__FraEu_R_9__844	1021	NZ_ADGX01000090	10528	11335	3.62161e-96	386.0	5	812	808	0.791	CACCTACGACGAGATGCGTCCCGGCTGCTACGACCCGGTCGCCCGGGTCGCCGACATGGAGCTCAACCATGTCGAGGCGTCGCTGTGCTTCCCCACCTTTCCCCGCTTCTGCGGCCAGACGTTCGCCGAGGCGCGGGACACCGACCTCGCGCTGGCCTGCGTCCGGGCATACAACGACTGGATGATCGACGAGTGGTGCGCGGACTCGGGCGGCCGGCTGATCCCGCTGTGCCTGATTCCGCTGTGGGACGCGGAGCTCGCCGCGGCGGAGGTCCGGCGTAACGCCGCGCGCGGCTGCCGGGCCGTCTGCTTCAGCGAGATCCCGCCGCATCTGGGGCTGCCGAGCATCCACAGCGGCAGCTGGGAGCCGTTCCTCGCCGCCTGCGTCGACACCGGGAC…
NZ_ADGX01000090	849	ISGeob7	ISFINDER	0	1479	FraEUN1__NZ_ADGX01000090__ISGeob7__849	883	NZ_ADGX01000090	19246	19292	5.43011e-07	52.0	1	47	47	0.053	GCCGCCGCTGGTCGAGCTGCTGCGCGCCGAACGCGCGGCGGCCGGCG
NZ_ADGX01000090	853	FraACN_R_4	ARB_MGE	21	1480	FraEUN1__NZ_ADGX01000090__FraACN_R_4__853	754	NZ_ADGX01000090	31220	31264	5.01241e-07	52.0	1	45	45	0.06	CGACATCCGTCGCCTCGCCAGCCCACCGCCACCGCCACCGGCACC
NZ_ADGX01000091	854	ISFsp8	ISFINDER	1	1481	FraEUN1__NZ_ADGX01000091__ISFsp8__854	1297	NZ_ADGX01000091	4747	4807	2.91584e-06	50.0	1	61	61	0.047	ACGGCCGGCCCGCGTCGGCCCGGCCGTCCGTCGGCGCTCGCACCCAGGACACCCGCGACCG
NZ_ADGX01000092	859	ISArsp6	ISFINDER_NOFULL	0	1482	FraEUN1__NZ_ADGX01000092__ISArsp6__859	26712	NZ_ADGX01000092	6023	6084	7.02883e-08	56.0	1	62	62	0.002	ACCACGATGTCGTCGACGTTGGTGACGGCGAACAGGCCCGCCGCCTGCCCGATGATGCCCAG
NZ_ADGX01000092	860	FraCcI3_R_6	REMBX_TRANS_SCORE1000	7	1483	FraEUN1__NZ_ADGX01000092__FraCcI3_R_6__860	1560	NZ_ADGX01000092	12388	12487	5.68185e-06	50.0	1	100	100	0.064	GCGGCGGCCGGCGACGGCGGCCGCCTGCAGCAGGCGGCGGCACCGTGGACCGACCCGGTCGAGCCGGGCGCCGACGGCGTCGAGCACGGTGCGCGGGGGC
NZ_ADGX01000093	871	FraEu_R_7	OVER20_GOOD_LOCX_TRANS	22	1484	FraEUN1__NZ_ADGX01000093__FraEu_R_7__871	1219	NZ_ADGX01000093	27714	28926	0.0	1320.0	1	1213	1213	0.995	TGACCTCGGTGATGCAGGGCGTCCGAATTCTCGAGGTCGCCGAGCACACATTCGTTCCCGCGGCCTCGGCCCTGCTCGCCGACCTCGGTGCCGACGTCATCAAGATCGAGCACGTCGAGCGCGGCGACGCCATGCGGGCCCTGGCCTCCTCGGGTATCGCGGTAGTCCCCAAGGACGTCCACGTCCTGCTCGAGCACTCCAACCGCGGCAAGCGCAGCCTCGGGCTCGACCTCACCTCCGAGGCGGGCCGCGACATTCTGTACCGCATCGCCGCGACGGCGGACGTCTTCCTCACCAACAAGCTGCCGAGCGTGCGCACCAAGCTGCACATCGACGTGGACGAGATCCGCGCCCACAATCCGAAGATCATCTACGTGCGGGGCACCGGCCAGGGCGAGC…
NZ_ADGX01000093	872	FraEu_R_7	OVER20_GOOD_LOCX_TRANS	22	1485	FraEUN1__NZ_ADGX01000093__FraEu_R_7__872	1219	NZ_ADGX01000093	31811	32969	8.91679e-106	422.0	21	1179	1159	0.951	CTTCGTGCCGTCCGCGGGCGGTGTGCTCGCGGACTGGGGCGCCGAGGTCATCAAGATCGAGCACGCGGTGACCGGCGACCCGCAGCGGGGCCTGAAGCAGACCGGCAACCTGAAGGTCGGCGACGGGCCGAACCCGAACATCTGGCACGCCAACCGCGGCAAGCGCAGCCTCGGCCTCGACATGTCCCGGCCCGAGGGCAAGGAGATCCTCGACGAGCTGGTCCGCCGCGCGGACGTCTTCCTCACCAGCTTCCTGCCCCGCTCGCGCCAGAAGCTCGGCATCGACGTCGAGGACATCCGGAAGCTGAACCCGAAGGTCATCTACGCCCGGGGCAGCGCCCTGGGGCCGCGCGGCCCGGAGTCGGACAAGGGCGGCTTCGACATGACGGCCTTCTGGTC…
NZ_ADGX01000096	885	Trie_R_50	ARB_PHAGE	8	1486	FraEUN1__NZ_ADGX01000096__Trie_R_50__885	687	NZ_ADGX01000096	12532	12587	6.68596e-08	56.0	5	60	56	0.082	GCAGCACCAGCAGCACCAGCAGCACCGGCAGCACCGGCAGCACCAGCCGGACCGGC
NZ_ADGX01000097	887	ISSav2	ISFINDER	0	1487	FraEUN1__NZ_ADGX01000097__ISSav2__887	1938	NZ_ADGX01000097	2	403	1.09309e-35	162.0	1	402	402	0.207	CCACCGGTGATCCTCGCGGTTTGTGACGACACGTGAAGATCAGCCGGCGGCCGTGTGCCCCAGCGTAGACCCCGACGGGTGGCTTGAAGCGTTCGAGGGGCTCGCGGGCCGGCTCGACCGCCGGTTCCGTCGGCCGGAGTCCCGTCGGCGGATGCGCCGGTTCCTGCGCGGTCTGATGGCCGGGCTGCCTCGGGTGAACTGCTGGACGTTGGCCGAGTACGCCGGGGAGGCCTCACCGGGTGGGATGCAGCATTTCCTGGCCGAGGCGGTGTGGGACGACGACGGTCTGCGCGCTGACCTGCGTGACTACGTCGTCGAACGGTTCGGCGACCCCGAGGCGGTGTTCGTCTTCGACGAGACCGGCGACGTGAAGAAGGGATCGATGACCGTCGGTGTCCA…
NZ_ADGX01000098	889	ISFsp11	ISFINDER	2	1488	FraEUN1__NZ_ADGX01000098__ISFsp11__889	1836	NZ_ADGX01000098	24925	25017	5.17194e-06	50.0	1	93	93	0.051	CGGCTGCGCCGGGCCGGGCGGGTACGGCTGCGCCGGCTGCGCGAGCTGGCCGCGACCGTGCGCGCCGAGCTGGACCGGCCGTTCCGCCGGGCG
NZ_ADGX01000098	890	IS117	ISFINDER	0	1489	FraEUN1__NZ_ADGX01000098__IS117__890	2527	NZ_ADGX01000098	29502	29541	2.81644e-09	60.0	1	40	40	0.016	CGTCGTGGTGGTCTTCCGACCAGTCGAGGCCGCAGAACAC
NZ_ADGX01000099	892	ISRhosp4	ISFINDER	1	1490	FraEUN1__NZ_ADGX01000099__ISRhosp4__892	1349	NZ_ADGX01000099	4691	4783	4.53282e-13	76.0	1	93	93	0.069	GGGTGGATGGTGGCAGAGCGGACTCGTGAGGTGTCGCCGGACGGGATGCGGCGGATGTCGCGGCGGGCGGACTGGGACGTTGACGGGCTCGGC
NZ_ADGX01000099	893	ISFsp13	ISFINDER	2	1491	FraEUN1__NZ_ADGX01000099__ISFsp13__893	1724	NZ_ADGX01000099	5023	5098	4.80772e-06	50.0	13	88	76	0.044	GACCAGCCACGAGGCGATTGTGATACAGCGCCACCACGACCCGCGCCCCGTTGACGGTCCACGTCGAACTCGACCC
NZ_ADGX01000100	899	FraACN_R_6	GOOD_NX_LOCAL_IS	2	1492	FraEUN1__NZ_ADGX01000100__FraACN_R_6__899	511	NZ_ADGX01000100	26790	26828	3.97097e-07	52.0	1	39	39	0.076	CGGCCAGGCCTCCCGCCGGGCCACCCGCCGGGCCGTCGG
NZ_ADGX01000101	901	FraEu_R_7	OVER20_GOOD_LOCX_TRANS	22	1493	FraEUN1__NZ_ADGX01000101__FraEu_R_7__901	1219	NZ_ADGX01000101	5882	5938	2.62425e-06	50.0	1	57	57	0.047	CGCACCCGCAGACCGTCGGCCTCGACGACGTGCAGCCGCTGCGCGAGCGCGGCCGGC
NZ_ADGX01000101	903	Frapec_R_11	REMBX_TRANS_SCORE1000	8	1494	FraEUN1__NZ_ADGX01000101__Frapec_R_11__903	1594	NZ_ADGX01000101	24037	24122	1.0964e-07	56.0	1	86	86	0.054	CGATGCCGCCGACCGGTCCACGAACGACGGCCGGGGCGTCGCCGCCCGCGCCCGCGCCGCTGTGGGACCGGCCCGTGCGGGGCCGG
NZ_ADGX01000103	908	FraCcI3_R_6	REMBX_TRANS_SCORE1000	7	1495	FraEUN1__NZ_ADGX01000103__FraCcI3_R_6__908	1560	NZ_ADGX01000103	30637	30715	9.76486e-08	56.0	1	79	79	0.051	CGGCGGCGGCGCCGGCGACCGGGGCCGGCCCGCCCTGCGGCGGGCCCCACGGCTGACCCCCCGCGGGTGGCGGCGGCGG
NZ_ADGX01000104	912	ISFal2	ISFINDER	1	1496	FraEUN1__NZ_ADGX01000104__ISFal2__912	826	NZ_ADGX01000104	11515	11609	9.11092e-29	134.0	7	101	95	0.115	TGCGTCGACGTCGTGCCTGTCCACCGCTTCTGGCGTCGGAGTTCGCGGGGTTCCGGTTCCCGCCCGAGGTGATCGTCTTCGCGGTGGGCTGGTAT
NZ_ADGX01000104	914	FraCcI3_R_19	REMBX_TRANS_SCORE1000	17	1497	FraEUN1__NZ_ADGX01000104__FraCcI3_R_19__914	826	NZ_ADGX01000104	16696	16761	2.62212e-14	80.0	6	71	66	0.08	CCGGCGGGACGACCGCGGCCTTGTCGGTAGTGACCTCGACCGGGCGGCGCCCATCGTCAGCGCTCG
NZ_ADGX01000105	922	FraCcI3_R_6	REMBX_TRANS_SCORE1000	7	1498	FraEUN1__NZ_ADGX01000105__FraCcI3_R_6__922	1560	NZ_ADGX01000105	13652	13708	2.62425e-06	50.0	1	57	57	0.037	CCGCGGGCGGCGACAGCGAGAGCGCGGGCGCGGGCGGCGTGGCGGCCGACCGGCGGC
NZ_ADGX01000105	923	FraACN_R_6	GOOD_NX_LOCAL_IS	2	1499	FraEUN1__NZ_ADGX01000105__FraACN_R_6__923	511	NZ_ADGX01000105	13941	13975	8.98186e-08	54.0	1	35	35	0.068	ACGCCGTGCTCGCCGCGAACGCCGCGCGGATCGCC
NZ_ADGX01000106	936	ISMtsp4	ISFINDER	1	1500	FraEUN1__NZ_ADGX01000106__ISMtsp4__936	1455	NZ_ADGX01000106	28862	29252	1.68605e-28	136.0	145	535	391	0.269	GGTTCTGGGCTGCGATCGCGCATGGGTTGAGCAGCGAGGACGCCGGTGTCGAGGCTGGTGTGTCGCCGGTGGTCGGGACCCGGTGGTTCCGGAACTGTGGCGGGATGCCCCCTTCGGACTTCCCTGAGCCTTCGGGCCGGTATCTGTCGTTCGCGGAGCGGGAGGAGATCGCGCTGGGTCGCGCCCGCGGGGACAGCATCCGCCAGATCGCTCGGGGGCTGGGTCGGCCCGCGTCGACGGTGTCGCGGGAGTTACGGCGTAACGCCGGTACCCGGGGCGGGACGATGGTCTACCGGGGCCACGCTCGCGCAGTGGCACCGTGACCGCCGGGCCGCCCGACCCAAGGCCGCGAAACTCGCGACGAACGACCAGCTCCGCGGCTATGTGCAGG
NZ_ADGX01000108	941	ISFsp14	ISFINDER	4	1501	FraEUN1__NZ_ADGX01000108__ISFsp14__941	1696	NZ_ADGX01000108	3138	3173	1.16716e-06	50.0	1	36	36	0.021	CACCGACGCGCTCGACCAGCTCCCGGCCCGCTACGC
NZ_ADGX01000108	944	ISSav7	ISFINDER	0	1502	FraEUN1__NZ_ADGX01000108__ISSav7__944	2992	NZ_ADGX01000108	18259	18304	4.28587e-08	56.0	1	46	46	0.015	CCCGCCGATGACCGGCCCGGCGACGCTGGACGTCGCGAACGTCGCC
NZ_ADGX01000109	945	Artm_R_21	ARB_TRANS	6	1503	FraEUN1__NZ_ADGX01000109__Artm_R_21__945	1074	NZ_ADGX01000109	19176	19221	1.00794e-09	62.0	1	46	46	0.043	GCGACGTTCCGGGCGACCTTGCGGGCGACGTTCCGGGCGACCTTCC
NZ_ADGX01000110	947	ISFsp10	ISFINDER	1	1504	FraEUN1__NZ_ADGX01000110__ISFsp10__947	1713	NZ_ADGX01000110	19344	19388	1.43608e-07	54.0	1	45	45	0.026	CCGCCACCGCCCACGTGACCGCGACGAACACCGGTGACCGGGCCG
NZ_ADGX01000111	949	IS466	ISFINDER	0	1505	FraEUN1__NZ_ADGX01000111__IS466__949	1628	NZ_ADGX01000111	948	2370	0.0	734.0	2	1424	1423	0.874	GGTGTTTTCGGGGCTGTCGCCGCTGGTCATCGAGGGTGTGTCGGATGAGGACGGGCTCGTCCGCGTGCGGGCACGGACACCGGAGGCCGCGGTCGCCTGTCCGGGCTGCGGGGTGCACACGTCGCGGGTACACAGCTACGCCGAGCGGACGGTGGCCGACGTGGCGCTCGACGCGCGCCGCGTGCTTCTGGGGGTGCGGGTCCGCCGGTTGGTGTGTCCCACGCGCGGGTGCCGGCAGACGTTCCGCGAGCAGCTACCCGGAGTGCTGGAACGCTACCAGCGGCGCACACCGAGGCTGGCCGCAGATCGGCGTGATCGTGCGGGAGTTAGCCGGCCGCGGCAGTGTGCGGGTGCTGTCCACGTTGACGGTGTGCCTGTCGGTGCAGACCGCGTTGCGCT…
NZ_ADGX01000111	951	Frapec_R_30	ARB_TRANS	5	1506	FraEUN1__NZ_ADGX01000111__Frapec_R_30__951	976	NZ_ADGX01000111	26063	26383	5.19465e-102	406.0	9	329	321	0.329	CCTTTTCCTTCCGGACAGTGCCCCCTACTAGAATAGGGGCAGTCCGGAAGGAATGATAGTTGACGCAGAAGCGCAGGAAGTTCTCGCCCGAGTTCAAGGACGAGGCTGTGAAGATGGTGATCGAGACATCTCGTCCGATCACCGACGTCGCACGTGAACTCGGCATACTCGAGGGAACGCTCGGAGCCTGGGTCGCCACCTACCGGCGCGCCCACGCGGGCGAGGAACCACCGCCGACCAACGAAGAAAGCGCTCGGCTACGCGAACTCGAGCGGGAAGTTCGCGAGCTGCGGATGGAGAACCAGTTCCTGAAAAAAGCCG
NZ_ADGX01000111	953	IS881	ISFINDER	0	1507	FraEUN1__NZ_ADGX01000111__IS881__953	3033	NZ_ADGX01000111	26430	26545	1.9618e-06	52.0	1	116	116	0.038	GCGGTGCTGTACGAAAGATGGAGGATTGAAGGCCCTCCGGAGCCGCCCTTCGGGGGGAGGCTTCAAACTGCCCTCTGCTGCGTTGGCTGAAGACCGTCGTGGTGAGCGACGAGGGA
NZ_ADGX01000111	955	IS881	ISFINDER	0	1508	FraEUN1__NZ_ADGX01000111__IS881__955	3033	NZ_ADGX01000111	27562	27701	3.17389e-11	70.0	1	140	140	0.046	CGCGGAACCCCACAGGGATCTGCGGTCAGTCCCGTACTCGCCAATCTGTTCATGCATTACGCGTTCGACTTGTGGATGGTCCGGGAATTCCCGGCCTGTCCTTTTGAGCGCTACGCCGATGATGCGGTCGTGCACTGTAA
NZ_ADGX01000112	963	FraCcI3_R_4	REMBX_TRANS_SCORE1000	6	1509	FraEUN1__NZ_ADGX01000112__FraCcI3_R_4__963	1695	NZ_ADGX01000112	27399	27475	4.00643e-06	50.0	1	77	77	0.045	CGCCGCCGGCCGCGGCGCCCTCCCCTGCACCGGCGCCCACCACGACGCCGGCGCCCACCACGGCGCCGACGTCCGCC
NZ_ADGX01000114	967	Frapec_R_4	REMBX_TRANS_SCORE1000	25	1510	FraEUN1__NZ_ADGX01000114__Frapec_R_4__967	1785	NZ_ADGX01000114	15174	15247	3.7879e-06	50.0	1	74	74	0.041	CCGCGGTCCGGGGCTCCGGCTACGACCTGCCCGCCCGGCGGCGGCTGGCCGCCCGCGCGTTCGCGCACACCGCG
NZ_ADGX01000115	970	FraACN_R_3	OVER20_GOOD_LOCX_TRANS	4	1511	FraEUN1__NZ_ADGX01000115__FraACN_R_3__970	789	NZ_ADGX01000115	987	1767	4.83305e-107	426.0	5	785	781	0.99	GGCTTGCGGGCGATCGCGCCGTACATGTAGACCTGCGTGTCGGCGAGGGCGGCCGACTCCTCGTCGGGGTGCCAGCGGTGGACGAGGACGACACCCGGGTCGAGGATTTCCAGCCCACGGAAGAAGCCTTCGACGGTGCTCCTGTCCCGCGCGACCATCGGAATACCGCTGGCGCTGTATGCGGCGACGCCGGCGGTCACCTCCTCGGGGGCGGAGTCGGCCGTGACGGTGGATAGCGCCAGGAGGCTGCCCGCCGGAAGGGGAGCCATCAACTGGTCGATGACGTCCTGCACGATCGCGTCGTCGGGGACGAACTGCAGGATCGCGATCAGGCTGACCGCGACGGGCTGGTCGAGGTCGAAGGTCGAAGCGAGCTGCTCCGACTTCAGGATGCTCCGG…
NZ_ADGX01000117	976	Frapec_R_7	BLASTN_CLOSEIS_NOHIGH	0	1512	FraEUN1__NZ_ADGX01000117__Frapec_R_7__976	1702	NZ_ADGX01000117	16872	16954	8.57797e-09	60.0	1	83	83	0.049	CCAGCAGCCGACGGCCGCCGCCGCGCCGCCACAGGCCGCGCCGCCTCCGGCCGCGGCCCCCGCGCCGGACCCGCGTGCCGGGT
NZ_ADGX01000119	987	ISSav7	ISFINDER	0	1513	FraEUN1__NZ_ADGX01000119__ISSav7__987	2992	NZ_ADGX01000119	3573	3620	5.63896e-07	52.0	1	48	48	0.016	CCGACCCGGCCGCCCGCGCCCGGCAGGGGAGCGTCGCCGCACCCCGCC
NZ_ADGX01000119	988	FraACN_R_3	OVER20_GOOD_LOCX_TRANS	4	1514	FraEUN1__NZ_ADGX01000119__FraACN_R_3__988	789	NZ_ADGX01000119	3711	4495	3.47696e-115	456.0	3	787	785	0.995	GGCTTGCGGGCGACGCCGCCGTACATGTAGACGTGGCTGTCCTCGATGGCGGCCGACTCGGCGTCGGGGTGCCAGCGGTGGACGAGGACGATGCCCGGGTCGAGCAGTTCCAGGCCGTCGAAGAAGGCCTCGACGGCCTTCAGGTCACGCGAGACCATCGGGATCCCGCTGGCCCGGTAGGCGGCGGTGCCGTCCGCCACCTCCTCGGGGGCGAAGTCCGCCGTCACGGTGGAGATCGCCAGGATGCTGCCCGCCGCCAGCGGCGCCAGCAGCGCACTGATGACGTTCTTCACGATCGCGTCATCCGGGATGAACTGCACGACCGCCAGCAGGCTGACCGCCACCGGCTTGCTGAGGTCGAGGGTCTCCCGTAGCTGGGCGGACTGCAGGATTTCCTGC…
NZ_ADGX01000119	990	IS4811	ISFINDER	0	1515	FraEUN1__NZ_ADGX01000119__IS4811__990	5396	NZ_ADGX01000119	5722	5841	3.69469e-22	110.0	1	120	120	0.022	GGCCAGGGTGACCTCGGCTCCGGCAAGGGCGAGTGCGCGGGCGGTCTCGACGCCGATGCCGGAGGCGCCGCCGGTCACGATGGCGCGACGGCCGGTGAGGTCGATGCCGGCGATCACCTC
NZ_ADGX01000119	991	IS4811	ISFINDER	0	1516	FraEUN1__NZ_ADGX01000119__IS4811__991	5396	NZ_ADGX01000119	5950	6690	1.39288e-56	240.0	1	741	741	0.137	GCCGAGGGTGTGCTCCGAGACGTCCCAGAGCCGGGCGGCGGCGTCCGGGTCCAGGGCGTAGGCGGCCACCCCGTTTCGTGCGCCGAGGATGCCGACCTGGGCTTCGTTGCAGTCCTCGAAGTAGCGACCGCCGATTCCGGCGAGCAGCGGTGAGGTCGCGACCAGCACCGAGGTCGCGGCGCCCTGCTCGGGGGTCTTCCATTTCAGGTCGGCACTGCCCGCGGCGGCCCGCAGCCGGGCGAGTTCCTCGTCGGAGACGTAGCGCTGCAGGTTGGTGCGGATGCCGCCGGGCATCAGGGCATTCACGGTGATGCCGTCGTCGGCCCAGCGGCGGCTGGCCTCGACGGCGAACAGCACATTGGCCGTCTTCGACTGGCCGTAGGCCCCCCACGGGTCGTA…
NZ_ADGX01000121	1003	FraCcI3_R_4	REMBX_TRANS_SCORE1000	6	1517	FraEUN1__NZ_ADGX01000121__FraCcI3_R_4__1003	1695	NZ_ADGX01000121	21559	21596	1.31306e-06	50.0	1	38	38	0.022	TCACCGCGGCCGCCGCAGCTGCCGGCCGCCCCGCGCCC
NZ_ADGX01000122	1009	Frapec_R_3	ARB_MGE	3	1518	FraEUN1__NZ_ADGX01000122__Frapec_R_3__1009	1946	NZ_ADGX01000122	25851	26220	5.46152e-122	480.0	46	415	370	0.19	GATGGGTCGGCCGCGCGGCGAGGTGCCAACCTGTGGGTTGGTCCTTTTCCGCGCAGCCTCCCGCCGAACCGGACTTGATAGTTTCCTGATCATCCGGCTCTCTGGTGACTATGGCGTGAGCTGTGTGGCTGGCTGTCCGCCGTGGATTTGGCTGTGGCAGCTGATGCAGACGACGAGTGTTTTGCGTCTGCGGTTTGCCATCGCCGTAGCCCAGGCGGGTGACAGGGGCCCGGGTGCTGTGAGGTCTTTGAGCGCGCGGACGTGGTGTACTTCAACGTTGCCCGTCTGCTGGCAGACCTCGCAGGTGTCCGCGAGGAGCCGGGTGAGCAGCTCCTTGTGCGGATGGTCGACCCGGGTCGGCGCACGGTCA
NZ_ADGX01000123	1012	FraCcI3_R_6	REMBX_TRANS_SCORE1000	7	1519	FraEUN1__NZ_ADGX01000123__FraCcI3_R_6__1012	1560	NZ_ADGX01000123	14614	14679	9.39827e-07	52.0	1	66	66	0.042	GCGGCGGCCGCGCGGCGCGGCAGCGGCGGCCGCGGTACGCACCCTGGCCTGGGCAGCGGCCGGCGC
NZ_ADGX01000124	1013	FraCcI3_R_8	REMBX_TRANS_SCORE1000	13	1520	FraEUN1__NZ_ADGX01000124__FraCcI3_R_8__1013	1437	NZ_ADGX01000124	17006	17036	8.02424e-07	50.0	1	31	31	0.022	AGGCTCGGCGGCCAGCGCCGGGCGGGCCGTC
NZ_ADGX01000124	1016	FraCcI3_R_12	REMBX_TRANS_SCORE1000	5	1521	FraEUN1__NZ_ADGX01000124__FraCcI3_R_12__1016	1274	NZ_ADGX01000124	24335	25554	0.0	1308.0	654	1873	1220	0.958	GGCGCTCCCGGTCTGACCCGCTTGCGCGGTGCCGGGTTCCCGATTCACGGGCACCTGCCGCGCGAGCGCGGTCTTACGGTCGCCTCCACGGGCGTTTTCCGTCTCCGACGCACTGGCGGCGACGAGGTGTTTCAGGTTGACCGCGGCGTTGTGGTCACGGTCGGCGATCAGCCCGCAGGAGTGGCAGGTGAAGGTGCGGTCGGCCAGGGTCAGGCTTGGGTTTCGCCAGCCACAGCCGGAACAGGTCCTACTCGAGGGGTACCACCGGTCCGCGACGACCAAGGTCGAGCCGTACCAGCGGGTCTTGTAGGTGAGCTGGCGGCGGATCTGGGCCATCCCGATGTCCGACACGGCCCGGACGAGGTGCCGGTTACGGACCATCCCGGCGACGTGCAGGTC…
NZ_ADGX01000124	1017	Frapec_R_38	ARB_TRANS	3	1522	FraEUN1__NZ_ADGX01000124__Frapec_R_38__1017	812	NZ_ADGX01000124	24022	24334	2.86806e-96	386.0	341	653	313	0.385	CGTCGTCGAACATCGCGGCAAATTCGCCCGGTTCGGCGCCGAAAATGTCGAGGCCGCGCTCGCGGCGAACGGCCGTGAACTTCTGGTCGTCGACCCCGCCGAGGTTGATGATGACCTGGTCCGAGACATGACCGAGATCCTGACGTCGTTGTGTGTCCGGATGTATGGCCGCCGCGCTGCCGCGAACCGGGCTCGCCGCGCGGTCGCCGCCGCCACCGAGGCGTCCGGATGAAGTCGTTGCAGGCGTACCGGTTCGCGCTCGACCCGAACGACGCCCAGCTCGCCGGCCTGTCCCGGCATGCCGGGGCGGCCC
NZ_ADGX01000124	1020	FraCcI3_R_6	REMBX_TRANS_SCORE1000	7	1523	FraEUN1__NZ_ADGX01000124__FraCcI3_R_6__1020	1560	NZ_ADGX01000124	25927	25963	2.84294e-06	50.0	21	57	37	0.024	CGGGCGGCGCGGGCGGCGCGGGCGGCGCGGGCGGCGC
NZ_ADGX01000126	1026	FraCcI3_R_6	REMBX_TRANS_SCORE1000	7	1524	FraEUN1__NZ_ADGX01000126__FraCcI3_R_6__1026	1560	NZ_ADGX01000126	5756	5834	4.15212e-06	50.0	1	79	79	0.051	GACGGCCGCGTGGAGACGGCGACGTCGTCCGCGGTCCCGGCGGCGCAGCCGGCGTCACCCGACGGCGCGCACGGTGGCG
NZ_ADGX01000128	1040	FraEu_R_7	OVER20_GOOD_LOCX_TRANS	22	1525	FraEUN1__NZ_ADGX01000128__FraEu_R_7__1040	1219	NZ_ADGX01000128	21400	21593	1.24365e-24	120.0	1	194	194	0.159	TCGGCCGGCCCGACCTCGTGACAGACGCACGGTTCGCCGGCCGCGCCGCGCTGATCGCGAACAACGCCGAGGTCAGGGCATCCTCCGCGGAGCCTTCGCTCGGCGGTCGCCGGCGCGGCGGCGGACCCGGCTCGCCGACTTCTCCGGTCGGTGGACGGTGCTCCAGGGCACGCTGCGGGTCGCCGGCGACCCGC
NZ_ADGX01000130	1046	Frapec_R_4	REMBX_TRANS_SCORE1000	25	1526	FraEUN1__NZ_ADGX01000130__Frapec_R_4__1046	1785	NZ_ADGX01000130	8352	8411	2.84294e-06	50.0	1	60	60	0.034	CGCCGCGGTCCGCGCGGACGTCGCCCGGCTCACCGCCGGCGACGGCGGCGCGGTGGACCT
NZ_ADGX01000131	1054	ISMsm3	ISFINDER	0	1527	FraEUN1__NZ_ADGX01000131__ISMsm3__1054	1695	NZ_ADGX01000131	8280	8314	1.09421e-06	50.0	1	35	35	0.021	CGCCGATCTGGCCGAGGCGGCCGGGGACGGCGCGG
NZ_ADGX01000131	1062	FraACN_R_3	OVER20_GOOD_LOCX_TRANS	4	1528	FraEUN1__NZ_ADGX01000131__FraACN_R_3__1062	789	NZ_ADGX01000131	12748	13408	1.93982e-67	280.0	1	661	661	0.838	CACGCCCGGCTCGACGATCTCGAGCCCGTCGAAGAAGGACGTGACCTGCTCCGGGGTGCGCAGGTTGTAGGGGTGACCGTCAGCCTGGGTGATCTCGATCGCCTTGTCGACGTCCTCGCCGTGGGTGCCGTCGTTGAGCGCCAGATAGCTCCCCGACGGCACCGCGCCGAGCAGGTGCTTCACGATTGCCCGTGCCTCATCGGTGTCGGCGACGTTCCCCATGATGCCGAACATGACGAGCGCGACCGGCTCGGTGAAGTCCAGGAGCTCGGCCGCCCCGGTGAGAATTCCGGCGGGGTCACGGACATCGGAGTCGACATAGGCGGTGGCGCCGCCGGGTGCGCTGGTCAGCAGTGCGCGGGCATGCACCAGCACCAGCGGATCGTTGTCGACATAGAC…
NZ_ADGX01000132	1065	Frapec_R_15	ARB_TRANS	9	1529	FraEUN1__NZ_ADGX01000132__Frapec_R_15__1065	1498	NZ_ADGX01000132	7173	7423	8.58213e-41	180.0	1	251	251	0.168	ACGAGCCGGGGATGCTCTACCGACGGGTGTGTCGTCGGGGTCGCGTGAGAGCCAAGCGCGGTTCCGGTGCGTCGCCTGCGGGCGTGAGGGCAACGCGGACGTGAACGCAGCTGTGAACATCGCCGCGGGGCGCGCGGTGACCGCGCGGGGAGGCACCGGGTTGCCGGTGCCGGTGAACCGCGAACCTCAACAACGCGAGTCAGTTCTCGTGAAGTTGGAATCCTCCGTGTCCATACGGGGGAGGACGTCAA
NZ_ADGX01000134	1079	Frapec_R_30	ARB_TRANS	5	1530	FraEUN1__NZ_ADGX01000134__Frapec_R_30__1079	976	NZ_ADGX01000134	17900	17960	2.91584e-06	50.0	1	61	61	0.063	GCGGGGCACCCGCCCCACGGCCGCGCGCGGCCCCACCGGCGTGCGACCGCCACGGCGGCCG
NZ_ADGX01000135	1080	FraEu_R_18	ARB_MGE	10	1531	FraEUN1__NZ_ADGX01000135__FraEu_R_18__1080	556	NZ_ADGX01000135	11	90	4.22497e-06	50.0	1	80	80	0.144	CAGGTGATCGTTCCGATCGGAACCCTGCTCGGCCTGGATGCAGAGTCGGGGGAGCTGGTGGGGTACGGGCCGATCCCCGC
NZ_ADGX01000137	1085	ISThsp11	ISFINDER	0	1532	FraEUN1__NZ_ADGX01000137__ISThsp11__1085	1814	NZ_ADGX01000137	18958	19014	2.15412e-07	54.0	1	57	57	0.031	GCGTTGGCCTGGCCGCCGCCCTCGCACATGGTCTGCAGGCCGTAGCGGATGCCGTTG
NZ_ADGX01000138	1089	Frapec_R_27	GOOD_NX_LOCAL_IS	8	1533	FraEUN1__NZ_ADGX01000138__Frapec_R_27__1089	1033	NZ_ADGX01000138	12060	13092	0.0	1466.0	1	1033	1033	1.0	CTGGCCGCCGGAGGAATGGGCCAAGGACCCGGCCGGCTTCGCGGAGATGCGCCCCGCCGTTTACGACATCCATGACCGGGTGCGGGACATGGACCGCAACGGCATCCTGGCCTCGATGTGCTTCCCGACCTTCGCCGGGTTCTCGGCCGGGCACCTGAACCACTTCAAGGACCCCCTGACGGTCATCATGATCCAGGCGTACAACGACTGGCACATCGACGACTGGTGCGGCACCTACCCGGGCCGGTTCATCCCGCTCGCGCTGCTGCCCACCTGGGACCCGCAGCTGATGGTGAACGAGATCCGTCGCGTCGCCGCCAAGGGCGCCCGGGCCGTCACGATGCCGGAGCTGCCGCACCTCGAAGGGCTGCCCAGCTACCACGACCTGACCTACTGGGG…
NZ_ADGX01000138	1093	FraEu_R_7	OVER20_GOOD_LOCX_TRANS	22	1534	FraEUN1__NZ_ADGX01000138__FraEu_R_7__1093	1219	NZ_ADGX01000138	14770	15988	0.0	1324.0	2	1220	1219	1.0	ATGACCGCGGTGATGCAGGGGGTGCGGATCCTCGAGGTCGCCGAGCACACGTTCGTACCCGCGGCGTCCGCGCTGCTCGCCGACTGGGGCGCCGACGTGATCAAGATCGAGCACGTCGAGCGCGGTGACGCGATGCGCGCGCTGGCCTCGTCCGGCGTGGCGGTTGTTCCCAAGGACGTCCACGTGCTGATGGAGCACTCCAACCGCGGCAAGCGCAGTCTGGGCCTCGACCTCACCTCCGAGGCCGGCCGCGAGATCCTCTACAGGCTCGCGGGCACCTGCGACGTCTTCCTCACCAACAAGCTGCCCAGCGTGCGGACCAAGCTGCGCGTCGACGTCGACGACATCCGCGCCCACAACCCGCGCATCATCTACGTCCGGGGCACCGGCCAGGGTGAA…
NZ_ADGX01000139	1097	Frapec_R_23	ARB_TRANS	0	1535	FraEUN1__NZ_ADGX01000139__Frapec_R_23__1097	1095	NZ_ADGX01000139	213	637	7.82024e-19	100.0	1	425	425	0.388	GCACTGCGGGCATGCACGGTTCGTGTGGAATCTGTGCGTGGAACAGCAGTCATGGTGGACCCGCTACCGGGGTAAGGCGCCATCCCATCTGGAACGGTGCCGGCAATTGACCGACGCGCGCGCCGCGTTCGACTGGCTCCGCGCCGGATCGCAAACCGTCCAACAGCAGGCCCTGCGGGACTACGATCAAGCTCTGCGGAACTTTTTCGGTGGCTCCCATCAGCGACCGACCTTTCGGAAACGCGGCCAGTCCGAAGGTTTCCAGATCGTGGGGAAGAACGCCCGGGTTGAAAAGCTGAACCGGCGCTGGTCCCGATGCTGGATACCGAAAGTCGGCTGGGTGAAGTTTCGGCTGTCCCGGCCTGTTCCCGACTTCAAGTCGTACCGGATCACCCGTGA…
NZ_ADGX01000139	1098	ISArsp6	ISFINDER_NOFULL	0	1536	FraEUN1__NZ_ADGX01000139__ISArsp6__1098	26712	NZ_ADGX01000139	19592	19700	4.27014e-08	58.0	1	109	109	0.004	ATCGTCGGTGCTGGGGCGATCGGTATGGAGTTCGCCTACGTCCTGCGTAACTACGGTGTCGACGTCACCATCATCGAGTTCCTCGACCGCCCCCTGCCCAACGAGGACG
NZ_ADGX01000139	1099	ISArsp6	ISFINDER_NOFULL	0	1537	FraEUN1__NZ_ADGX01000139__ISArsp6__1099	26712	NZ_ADGX01000139	20066	20217	5.54522e-15	84.0	1	152	152	0.006	CTTTGATCTGGTTGTCCTCGGCGGCGGGCCCGGCGGCTACGTCGCCGCGATCCGGGCGGCGCAGCTCGGGATGTCGGTCGCCGTTGTCGAGGAGAAGTACTGGGGCGGCGTGTGTCTCAACGTCGGCTGCATCCCCTCCAAGGCGCTGCTGC
NZ_ADGX01000141	1106	ISGeob7	ISFINDER	0	1538	FraEUN1__NZ_ADGX01000141__ISGeob7__1106	883	NZ_ADGX01000141	14547	14590	6.1107e-06	48.0	1	44	44	0.05	GCTGCTCGCCGAGCTGCGCACGGACGACGGCCTGGACCCCGACC
NZ_ADGX01000141	1109	ISGeob1	ISFINDER	1	1539	FraEUN1__NZ_ADGX01000141__ISGeob1__1109	1020	NZ_ADGX01000141	20767	20807	5.34686e-06	48.0	1	41	41	0.04	CCCGGGTCCGCACGGCTCTCGGCGACCGGCCGGAGCCGGCG
NZ_ADGX01000142	1110	FraCcI3_R_6	REMBX_TRANS_SCORE1000	7	1540	FraEUN1__NZ_ADGX01000142__FraCcI3_R_6__1110	1560	NZ_ADGX01000142	3019	3126	6.26461e-06	50.0	1	108	108	0.069	CGGCACCGGCGCCGCCGCGGGCCCCGGCCCGGCCCACCGGCCCGGCTCGGGCAGGGCCCGGACCAGCGCGGCCAGGCGGGCGCCGGCGTCGAGCGCGACCGCGGGTGG
NZ_ADGX01000143	1114	ISRhosp7	ISFINDER	0	1541	FraEUN1__NZ_ADGX01000143__ISRhosp7__1114	1455	NZ_ADGX01000143	1701	2235	6.71e-78	318.0	2	536	535	0.368	GTGTTCTGCGGGCTCGACGTCGGCAAGGAAACCCACCACGCGACCGCGTTGAACCCGGCCGGGAAGAAGATTTACGACCGGCCGCTCCCCAAGGACGAGCCCGCCCTGCGGCAGGTCTTCGCCCAGCTCGCCGAGGCTGGACGAGTGCTGGTGATCGTCGACCAACCCGCGAGCATCGGAGCCCTGCCGATCGCGGTCGCCCGGCAGATGGGCCTGGACGTCGCCTACCTGCCAGGACTGGCGATGCGCCGCCTGGCGGACCTGCACCCCGGCGAGTCCAAGACCGACGCCCGCGACGCCTACGTCATCGCCGACGCCGCCAGAACTGCCCTACACCCTGCGTCGGGTCGGCACCGACGACGAGACCTTGGCCGGACTGACCGTGCTGGTCGGCTACGA…
NZ_ADGX01000143	1116	ISRhosp7	ISFINDER	0	1542	FraEUN1__NZ_ADGX01000143__ISRhosp7__1116	1455	NZ_ADGX01000143	2343	2381	9.33883e-09	58.0	1	39	39	0.027	CCTCGACGAGCAGACCGTGCTCGTGCCCGGCACCGCCGC
NZ_ADGX01000143	1119	Frapec_R_20	ARB_TRANS	14	1543	FraEUN1__NZ_ADGX01000143__Frapec_R_20__1119	1194	NZ_ADGX01000143	17414	18449	0.0	1632.0	1	1036	1036	0.868	TCGAAGGACGTCGAGTTGCTGGTGCTGCGGCATGAGGTCGCGGTGCTGCGCCGCACCCAGCCCAAGCCGCGGTGGGACTGGGCAGACCGGGCGGTGCTCGCCGCACTGATCCGACTCCTACCCAGAGCGCTGCGAGTGCACCGGCTGGTCACTCCCGGCACCGTCCTACGGTGGCACCGCCGCCTGATCACACAGAAATGGACCCATCCACAGCGGATGGGTCGGCCACCGGTCGACACGGAGATCGTGACCCTCATCGAGCGGCTCGCGACCGAGAACCCGACGTGGGGCTACCAGCGGATCCGGGGCGAGCTGCTCAAGCTCGGTCACCGGGTGAGTGCCTCCACGATCCGCCGGGTCCTGAAGTCCCGGGGGCTGCCCCCGGCTCCGCAACGGCAG…
NZ_ADGX01000143	1120	ISFsp8	ISFINDER	1	1544	FraEUN1__NZ_ADGX01000143__ISFsp8__1120	1297	NZ_ADGX01000143	18701	19030	8.27817e-125	490.0	2	331	330	0.254	TGAGGTGGGGCCCGTTCTTCGGACAGTGATCCCTATGAGGGATAATTGATCTGTGAACGGAGGAGATCAATGAGTCAGTCGCGGAGACGGTTCACGCCCGAGTACAAGGACGAGGCAGTCAAACTCGTCATCGATTCCGGCCGTCCGGTGTCAGCGGTCGCGAAAGACCTCGGCATCAACGAGGGAACGCTCGGGAGCTGGGTCGCGACCTGGCGGCGAGCGCACCAGGACGAAGAAGAGCCCCTGTCGATGTCCGAACGTGCCCGGCTCCGGGAGCTGGAAAAGGAGAACCGGGAACTCCGGATGGAGCGTGAGTTCCTCTCAAAAGCG
NZ_ADGX01000143	1122	FraDas_R_5	REMBX_TRANS_RATIO15	21	1545	FraEUN1__NZ_ADGX01000143__FraDas_R_5__1122	1429	NZ_ADGX01000143	19036	19355	8.01688e-30	140.0	1	320	320	0.224	TGACGAAGGCTGCCCTGGAGCGGGTGTTGCAGGTCGAGATGACGGACCATCTCGGCTATGAGGTGGGTGACCCTGCGGGTCAGGGAACGGGGAACTCCCGGAACGGGAAGTCCAGAAAGACGGTGTCGACCCGGAACGGGCCTGTCGAGATCGAGGTGCCACGGGACCGGAACGGGTCGTTCGAGCCGACGATCGTGCCGAAGCGTGCGCGGCGTCTGGGGAATCTCGACGACATGGTCCTGTCGCTGTACTCCCGTGGGATGACGACTCGCGACATCGAGGCGCATCTGCGGGAGGTGTACGGCGTCCAGGCGTCACGG
NZ_ADGX01000143	1123	ISSav4	ISFINDER	2	1546	FraEUN1__NZ_ADGX01000143__ISSav4__1123	1426	NZ_ADGX01000143	19671	20466	7.27044e-67	278.0	1	796	796	0.558	GGCACCGCGAGAAGTGGCGCCTGGCCCTGGACATGCTCGACGAGGTCATCGGCTGGGGCGTGCCCAGCCGGCCGGTCCTCGCCGACGCCGCCTACGGCGACTGCGCCGAGTTCCGCCAAGGCCTGACCGAACGCGACCTGGTCTACGTCCTCGGTGTCACCCACACCGCCACCGCCCACCCGGGCGCGGCCGAGCCGGTGACCGCGCCGTACTCCGGCAACGGCCGCCCGCCAGTGCCCGCCTATCCGGACCCGCCGTCGACGTTGAAGGCCTTGGTCCTGGCCGCCGGCCGCAGCGCGGCACGATGGGTGACCTGGCGACGCGGCACCCATCACGGCCCGGACAACCCGGCCGCCGCGATGCGGTCAAGGTTCCTGGCCCTCCGAGTCCGCCCCGCCG…
NZ_ADGX01000144	1125	Frapec_R_30	ARB_TRANS	5	1547	FraEUN1__NZ_ADGX01000144__Frapec_R_30__1125	976	NZ_ADGX01000144	9560	9620	2.91584e-06	50.0	1	61	61	0.063	CCGCGAACCACCAGCGGCGCACCCGCCCCCGACGCCGCCTCCGTTCCTGGCGCCGCGCCCG
NZ_ADGX01000145	1127	Frapec_R_50	OVER20_GOOD_LOCX_TRANS	25	1548	FraEUN1__NZ_ADGX01000145__Frapec_R_50__1127	560	NZ_ADGX01000145	4854	5386	2.04058e-84	342.0	1	533	533	0.952	ATCGTCGTGGTCCTCGCGTTCATCCTGCTGGTCGTGGTCTTCCGCAGTCTGCTCATCCCCCTGACGGCCTCGGTGATGAACCTGCTGGCAGTCGGTGCCGCGTTCGGTGCGGTGGTGGCGGTGTTCCAGTGGGGCTGGCTGTCCGACCTGTTCGGCCTCAGCCCCGGGCCGATCGAGGCGTTCCTGCCGGTCATGCTGTTCGCGATCCTGTTCGGCCTGTCCATGGACTACGAGGTCTTCCTGGTCAGCCGCATGCATGAGGAGTGGACCGCCAGGCGCGACAACCGCATCGCGGTGTCGCTCGGCCAGGCGGAGACCGGCCGGGTGATCTCCGCCGCGGGTGCCATCATGACCCTGGTGTTCGCCGCGTTCATCCTGGGTGACGAACGAGTGATCAAG…
NZ_ADGX01000146	1130	FraCcI3_R_11	REMBX_TRANS_RATIO15	5	1549	FraEUN1__NZ_ADGX01000146__FraCcI3_R_11__1130	1301	NZ_ADGX01000146	13116	13183	3.42611e-06	50.0	1	68	68	0.052	GACGGTCAGGATGGCGGAGCCGCTCAGGGGCACGCCGTCGGCCGCGAGCCGCCTGGCCATGTCACGGC
NZ_ADGX01000146	1131	Frapec_R_11	REMBX_TRANS_SCORE1000	8	1550	FraEUN1__NZ_ADGX01000146__Frapec_R_11__1131	1594	NZ_ADGX01000146	20675	20720	1.8224e-06	50.0	1	46	46	0.029	GCCCGCCGTCCGCCGGCGCGGCCCGGCCGGGCCGCGCCGGGCCGGG
NZ_ADGX01000148	1136	FraCcI3_R_6	REMBX_TRANS_SCORE1000	7	1551	FraEUN1__NZ_ADGX01000148__FraCcI3_R_6__1136	1560	NZ_ADGX01000148	17333	17466	2.33747e-06	52.0	1	134	134	0.086	GCCGCCGCCGAAGGCGAGCACGACCAGCAGCCCGGCGGCGACGCCGTCGCGCAGCCGGTTGCCGGCGCGGCGGCCGCGCAGGCGCTCCAGGCGGTGCAGCCCCGCGACCGCGCCGCCGGCCGCGCCGTCCAGGG
NZ_ADGX01000149	1138	Frapec_R_50	OVER20_GOOD_LOCX_TRANS	25	1552	FraEUN1__NZ_ADGX01000149__Frapec_R_50__1138	560	NZ_ADGX01000149	7510	8063	1.8622e-91	368.0	1	554	554	0.989	TCGTCGTGGGTGTCTCCTTGTTGCTCCTGACGCTCGTGTTCCGCTCACCGGTCGTCGCGCTGAAGGCGGCGGTGATGAACCTGCTCTCGATCGCGGCCGCGTACGGCGTCGTGACCGTGGTCTTCCAGTGGGGCTGGGGGACGGATCTGCTCGGTCTGCCGCACAGCGTGCCGATGTCGAGCTGGCTGCCGGTGTTGATGTTCACGGTGCTGTTCGGGCTGAGCATGGACTACGAGGTGTTCCTGCTCTCCCGGATCCGCGAGGACTACCTGGCGACCGGCGACCCGCACGGCAGCGTCGTGCGGGGGCTCGCCTCCACCGGCCGAGTGATCAGCTCCGCCGCACTGATCATGATCGCGGTGTTCGCCGGCTTCGCGCTCGACCCGGACGTCACCGTGA…
NZ_ADGX01000155	1149	ISArsp6	ISFINDER_NOFULL	0	1553	FraEUN1__NZ_ADGX01000155__ISArsp6__1149	26712	NZ_ADGX01000155	403	1752	4.35465e-66	276.0	1	1350	1350	0.051	GATCTGGTCATCCTCGGTGGTGGCAGCGGCGGGTATGCCGCCGCGCTGCGGGCCGCGGAGCTGGGCCTGCGGGTCGTCCTGATCGAGAAGGACAAGCTCGGCGGCACCTGCCTGCACCGCGGCTGCATTCCGACCAAGGCGCTGCTGCACGCGGCCGAGGTGGCGGACACCGTCGCCGACAGCGCCGCCTTCGGGGTCCACGCGACCCTGGGCGGTATCGACCCGGCGGGCGTGGCGCGGTACCGCGACTCGGTCGTGGACGGTCTGTACAAGGGGCTCACCGGGCTGGTGCACTCCCGCGGCATCGAGGTGGTCGCGGGAGCCGGCCAGGTGGTGTCCCCGACGGCGGTGGCCGTCGGGGACCGGCTGATCGAAGGCCGGCACGTTCTGCTCGCCACC…
NZ_ADGX01000156	1153	FraCcI3_R_12	REMBX_TRANS_SCORE1000	5	1554	FraEUN1__NZ_ADGX01000156__FraCcI3_R_12__1153	1274	NZ_ADGX01000156	16202	16234	9.48319e-07	50.0	1	33	33	0.026	ACCCGGACCCGTCCGCCCCCGCGCTGCCGGCGA
NZ_ADGX01000157	1156	FraACN_R_5	ARB_MGE	8	1555	FraEUN1__NZ_ADGX01000157__FraACN_R_5__1156	572	NZ_ADGX01000157	19494	19760	5.8146e-56	236.0	1	267	267	0.467	GGTGAGCTGGAGACCGCGATCTGCCAGTGGGCGGGCCGGATCGCGGCCGCGACCTGTGCCTGGCTGGGCCTGCTCGCCGCGTTCGATCGGCGTTCCGGCTGGTCGGGCATCGGGATGCGGTCCTGCGCCCACTGGTTGTCCTGGCGGTGCGGGCTGAGCCCCCGCACCGCCCGCGATCATCTCGCGACCGCGCACGCCCTCGAACAACTGCCGATGATCCGGGCGGCGTTCACGGCGGGAACACTGTCGTACTCGAAGGTCCGTGCG
NZ_ADGX01000161	1166	ISFsp12	ISFINDER	1	1556	FraEUN1__NZ_ADGX01000161__ISFsp12__1166	1730	NZ_ADGX01000161	9592	9801	2.01845e-22	112.0	1	210	210	0.121	GCGTGACGTGACGAAGAAAAGGGCCCGGCGATACGCGGCCGGTGGCCGGCAATGGCACCGCACGGGACAGCCGGCGCCGTTCCCGGCGCACGCCTTCTCACCGAGGAGCGCGGCGATCGCGGTGCCCCACGGCTTCTACGACCTCACTGCCGGCACCACACCAGGGGGCAGTGTCGGCAGTGACGGAGCGCTGCCGCGTTCGCGGTGGCG
NZ_ADGX01000163	1177	ISFsp15	ISFINDER	3	1557	FraEUN1__NZ_ADGX01000163__ISFsp15__1177	1695	NZ_ADGX01000163	17709	18319	3.11583e-127	500.0	4	614	611	0.36	CCTCGGGCTTTCACCGGGGTGATCGTCTGTTGAGGTGCCGGAAAGGGGAAAGTGCTCCTGAGCTGGGAGGATCGGGCTTGCTGAGGGCCTGAATCTCACCGAACCAAGGAGCACCTTCGCGGTGAAGCCTACCGCTCTGTATCCGTCTGTCCGCGTGGACGCCTCCGGGCGCGGAATCGTGTCGCACGCGGGCGGGCTGATGCTGACCGAGACGGTCCGGGCCAGTGGACTCGGGCAGGCACTGTTGGCGGCGTTGGCGCCATGGCGGCCGGGTCGGGCGGTGCACGACCCGGGCAAGGTGCTGTGCGATCTGGCGCTGTCGCTGGCGTTGGGTGGGGACTGCCTTGCGGACGTGTCGCTCCTACGCGCGGAACCAGCCGTGTTCGGACCGGTCGCGTT…
NZ_ADGX01000167	1185	ISFsp3	ISFINDER	0	1558	FraEUN1__NZ_ADGX01000167__ISFsp3__1185	2209	NZ_ADGX01000167	1	435	7.5039e-77	314.0	1	435	435	0.197	GGGTGATCACTGTGGAGGACTGGGCCGAGATCCGGCGGCTGCATCGCGCTGAGGGTGTCTCGATCAGCGAGATCAGCAGGCGGTTGGGGATCGCGCGGAACACCGTGCGGCGTGCTCTGGTCTCGGACCGGCCGCCCCGCTACGAGCGAGCGCCGCGGCGGCGGTTGACCGACGCGGTCGAGCCGGCGGTGCGGGCGCTGCTGGCCGAGTATCCGCGGATGCCAGCAAGTGTGATCGCGCAGCGGATCGGCTGGACGCACTCGTCGTCGATCCTGCGGGACCGGATCAGTCAGATCCGCCCCGAGTACGCCGGCGTGGACCCCGGTGGACCGGGTGACGTACGAGCCGGGACAGGTCGCGCAGTGCGACCTGTGGTTCCCCGAGCCGAAGATCCCGGTC…
NZ_ADGX01000167	1193	ISFal1	ISFINDER	3	1559	FraEUN1__NZ_ADGX01000167__ISFal1__1193	1736	NZ_ADGX01000167	7646	7954	2.20372e-106	422.0	1	309	309	0.178	GGATCTATCCCTGATCCTGTGGATCGGACTGGCCCCTGGGCGGCGCGCTGACCACGATCGGCCCTCTGGGACCATGTTCCTGGTGCCTCTCTGGCCTTGGGGTTCTCCTTCCGCACCTGGCGGGTCTCGTTGTCGATCGGGGGGACCGGTTTGGCGATCGGCTGCGGTTACGGGCCCGTGTTCGAGGAGCCGCTGGTGCATGCCCCGGGTGCAGGGTGATCTCGGAGCGGGTCCACGGGCGGTATCGCCGGCGGTTGGTCGATGCGGCGATCGCGGGCGCGCATGTGGAGATGATCTGCTGATCCGGCG
NZ_ADGX01000167	1194	Frapec_R_20	ARB_TRANS	14	1560	FraEUN1__NZ_ADGX01000167__Frapec_R_20__1194	1194	NZ_ADGX01000167	7956	8116	1.58899e-47	204.0	1	161	161	0.135	CTGTGAGCTGGGGCGATGCGGCCGTACTGGGCGGCATGATGGTCAGCCATGTCCATCGCCTGCCTATCTGATCTTCGTGCGGGTGTGCGGCTGGCTGGTCCTCCTCGGCCGTTCGTCAGCGTCCAAGAACATCGAGCTGCTCGTGTTGCGGCACGAGGGCG
NZ_ADGX01000167	1195	Frapec_R_20	ARB_TRANS	14	1561	FraEUN1__NZ_ADGX01000167__Frapec_R_20__1195	1194	NZ_ADGX01000167	9962	10700	0.0	1084.0	1	739	739	0.619	GGGTGAGTTCCTCAAGCTCGGCCACCGGGTCAGCGGGTCCACGATCCGCCGGATCCTGAAGTCCCTGGGTCTCCCACCGGCGCCCGGGCGGCAGACCGACACGACGTGGCGGCAGTTCCTGCGTACGCAGGCATCGACGATGCTCGCGGTCGACTTCTTCCCTGTGGGCTGCGCCGTGGCGCTGCCGCGTCTGTACTGCTTCTTCGTCCTGGAGGTCGGCTCCCGCACCGTCCACATCCTCGGGGCCACCGCCAATCCAGACGGACCGTGGACCACCCAACAAGCCTGGAACCTCCTGATGGACCTCGGCGACCGGGCGGCCGACTTCCAGATCTTGGTCCGCGACCGTGCCGGACAGTTCACCGCCTCCTATGACGCGGTCCTCGCCGACGCCGGCAT…
NZ_ADGX01000167	1197	IS1166	ISFINDER	0	1562	FraEUN1__NZ_ADGX01000167__IS1166__1197	1469	NZ_ADGX01000167	14100	14176	4.00643e-06	50.0	1	77	77	0.052	TGGGCGGACGGCATCCACGTCAAGATCCGTCTGGGCGAGGACCGGGTGTGCCTGCTCGTCCTCATCGGGCCGCGCCG
NZ_ADGX01000172	1207	FraACN_R_5	ARB_MGE	8	1563	FraEUN1__NZ_ADGX01000172__FraACN_R_5__1207	572	NZ_ADGX01000172	1	275	1.7055e-56	238.0	1	275	275	0.481	GGTGAGCTGGAGACCGCGATCTGCCAGTGGGCGGGCCGGATCGCGGCCGCGACCTGTGCCTGGCTGGGCCTGCTCGCCGCGTTCGATCGGCGTTCCGGCTGGTCGGGCATCGGGATGCGGTCCTGCGCCCACTGGTTGTCCTGGCGGTGCGGGCTGAGCCCCCGCACCGCCCGCGATCATCTCGCGACCGCGCACGCCCTCGAACAACTGCCGATGATCCGGGCGGCGTTCACGGCGGGAACACTGTCGTACTCGAAGGTCCGTGCGATCGCCCG
NZ_ADGX01000172	1208	FraCcI3_R_6	REMBX_TRANS_SCORE1000	7	1564	FraEUN1__NZ_ADGX01000172__FraCcI3_R_6__1208	1560	NZ_ADGX01000172	17153	17205	2.33267e-06	50.0	1	53	53	0.034	CGCGCGGCGGCCAGCGCCCGCTCCCAGGCCCGGTGCTCGGCGGCGCCGGCCGG
NZ_ADGX01000173	1210	Frapec_R_53	OVER15_NOID	16	1565	FraEUN1__NZ_ADGX01000173__Frapec_R_53__1210	522	NZ_ADGX01000173	11155	11188	3.56457e-06	48.0	1	34	34	0.065	GTCCGCGAGCAGGGCGACGACCTCGGCGACGGTC
NZ_ADGX01000180	1228	Frapec_R_50	OVER20_GOOD_LOCX_TRANS	25	1566	FraEUN1__NZ_ADGX01000180__Frapec_R_50__1228	560	NZ_ADGX01000180	11455	12010	2.77908e-51	220.0	1	556	556	0.993	TCGCGGTCGTGGTCGGCCTGTCCTTCGTCCTGCTGCTCATCGCGTTCCGCAGCCTGCTGATCCCGTTGACTGCCGCGCTGATGAACCTGCTGGCGGCGGGCGGCTCGTTCGGCCTGTCCGTGGCGATCTTCCAGTACGGCTGGCTCTCCGAGCCGATGGGCGCCGGGCCCGGTGGGCCGATCGACGCCTGGATGCCGGTCATGCTGTTCGCCATCCTGTTCGGCCTGTCGATGGACTACCAGGTGTTCCTGGTCAGCCGTATGCACGAGGAATGGCTGCACACCCGCGACAACAAGCGTTCGGTGGTCGTCGGGCAGGCTGAGACCGGCGGCATCATCACCGCCGCGGCCATCATCATGATCGCCGTGTTCCTCGGCTTCGTGCTCACCCCGGGCCGGC…
NZ_ADGX01000181	1229	FraCcI3_R_4	REMBX_TRANS_SCORE1000	6	1567	FraEUN1__NZ_ADGX01000181__FraCcI3_R_4__1229	1695	NZ_ADGX01000181	4271	4335	9.18942e-07	52.0	1	65	65	0.038	CCGCGACGGCCACGCCGACCGCGCCGGCACCAGCCACGGCGGCACCGGCACCGGCCGCGGCCTCG
NZ_ADGX01000181	1230	FraCcI3_R_6	REMBX_TRANS_SCORE1000	7	1568	FraEUN1__NZ_ADGX01000181__FraCcI3_R_6__1230	1560	NZ_ADGX01000181	8704	8814	6.48314e-06	50.0	1	111	111	0.071	CCGCCAGGGCCGCCTGGGGCCATCCCCGGGGCCGGGGAGCCGTCCCTGGCGGCGGCGGGCGCGGGCGCCGGCATGGCACCGGTGCCTGGGCGTGGCATGGCGCCGGTGTCG
NZ_ADGX01000183	1233	Frapec_R_7	BLASTN_CLOSEIS_NOHIGH	0	1569	FraEUN1__NZ_ADGX01000183__Frapec_R_7__1233	1702	NZ_ADGX01000183	9766	9805	1.45895e-06	50.0	1	40	40	0.024	CGCCGGCCTCGACGCCGGCGTCGAGGCCGGCCCGGCGGCC
NZ_ADGX01000185	1240	Frapec_R_34	REMBX_TRANS_SCORE1000	11	1570	FraEUN1__NZ_ADGX01000185__Frapec_R_34__1240	905	NZ_ADGX01000185	15315	15344	8.02993e-07	50.0	1	30	30	0.033	CGAGTCGCTAGACGATCATGATCCGTACAC
NZ_ADGX01000188	1245	ISMtsp4	ISFINDER	1	1571	FraEUN1__NZ_ADGX01000188__ISMtsp4__1245	1455	NZ_ADGX01000188	8	386	1.35149e-29	140.0	1	379	379	0.26	GGTTCTGGGCTGCGATCGCGCATGGGTTGAGCAGCGAGGACGCCGGTGTCGAGGCTGGTGTGTCGCCGGTGGTCGGGACCCGGTGGTTCCGGAACTGTGGCGGGATGCCCCCTTCGGACTTCCCTGAGCCTTCGGGCCGGTATCTGTCGTTCGCGGAGCGGGAGGAGATCGCGCTGGGTCGCGCCCGCGGGGACAGCATCCGCCAGATCGCTCGGGGGCTGGGTCGGCCCGCGTCGACGGTGTCGCGGGAGTTACGGCGTAACGCCGGTACCCGGGGCGGGACGATGGTCTACCGGGCCACGCTCGCGCAGTGGCACCGTGACCGCCGGGCCGCCCGACCCAAGGCCGCGAAACTCGCGACGAACGACCAGCTCCGCGG
NZ_ADGX01000188	1251	ISPa40	ISFINDER	0	1572	FraEUN1__NZ_ADGX01000188__ISPa40__1251	6592	NZ_ADGX01000188	861	1247	1.11881e-79	324.0	1	387	387	0.059	GACACCGTGCTCGTGCGCTCCATGGACCGCCTCGCCCGCAACCTCGACGACCTGCGCCGGCTCGTGCGGACGCTGACCGGCAAGGGCGTGCGGGTCGAGTTCGTCAAGGAGAGCCTCGTCTTCACCGGCGAGGACTCGCCGATGGCGACGCTGCTGCTGTCCGTCATGGGCGCGTTCGCCGAGTTCGAACGCGCCCTGATCCTCGAACGCCAGCGCGAGGGCATCGCCGCCGCCAAGCAGCGCGGCGTCTACACCGGCCGCAAACCCGCCCTCACCCCCGACCAGGCCCGCGATCTGGCCGAGCGCGCCGCCGCCGGCGCGCGGAAGTCCGACCTGGCCCGCGAGTTCGGCATCAGCCGCGAGACCGTCTACAGCTACCTGCGCGCG
NZ_ADGX01000188	1252	FraDas_R_4	OVER20_GOOD_LOCX_TRANS	37	1573	FraEUN1__NZ_ADGX01000188__FraDas_R_4__1252	1587	NZ_ADGX01000188	2067	2136	9.57628e-20	100.0	1	70	70	0.044	TCAGGTCATCGAAGAGTCCCGGCCCGCCGCGAAAGCAAAAACAAATGATCTACGAGACCTGACCAGTTAC
NZ_ADGX01000191	1263	FraEu_R_7	OVER20_GOOD_LOCX_TRANS	22	1574	FraEUN1__NZ_ADGX01000191__FraEu_R_7__1263	1219	NZ_ADGX01000191	2194	2351	2.34533e-07	56.0	3	160	158	0.13	CTCGCCGACCTCGGCGCGGACGTCATCAAGGTGGAACCGCCCGGCGGCGACTACGTACGGCGCATGGTCTGGCCGTTCGTCGACGGCGTGTCCCTGCTGCACCTGCACATCTCCCGGGGCAAGCGCAGCATCGTCCTCGACCTGCGCACGCCCGAGGG
NZ_ADGX01000192	1265	ISArsp6	ISFINDER_NOFULL	0	1575	FraEUN1__NZ_ADGX01000192__ISArsp6__1265	26712	NZ_ADGX01000192	2258	2560	5.8094e-25	122.0	1	303	303	0.011	TGGGCGGTCCCGTTCGGCATCGTCGGAGCGCGGATCTACCACGTGGTCAGCAGCCCCGAGGCCTACTTCGGCAAGGACGGCGACCTGGTCGCGGTCTTCGAGGTCTGGAACGGCGGCCTGGCGATCTGGGGCGCGGTCGCCGGTGGGGCGCTCGGCGCCTGGATCGCCTGCCGACGGATGGACGTGTCGTTCGGCCTGTTCGCGGACGCGCTCGCGCCCGGCCTGGCTCTCGCGCAGGCGATCGGGCGGTGGGGGAACTGGTTCAACCAGGAGCTGTACGGCCGGGCGACGGATCTGCCCTGG
NZ_ADGX01000192	1266	FraCcI3_R_4	REMBX_TRANS_SCORE1000	6	1576	FraEUN1__NZ_ADGX01000192__FraCcI3_R_4__1266	1695	NZ_ADGX01000192	3152	3220	3.49901e-06	50.0	1	69	69	0.041	CGCCGCGACCGCGGCGGCCGAGCCGCCCGCACCCGGGACGGCGACGGCCGGCTCGGTCGCCCGGTCGCC
NZ_ADGX01000194	1270	FraCcI3_R_6	REMBX_TRANS_SCORE1000	7	1577	FraEUN1__NZ_ADGX01000194__FraCcI3_R_6__1270	1560	NZ_ADGX01000194	6126	6183	3.5719e-06	50.0	13	70	58	0.037	GCGCCCGCCGCAGCCGGCCCCGGCCCCGGCTCAGGCGGCGACGCCGGCGCCGACGCCG
NZ_ADGX01000195	1275	FraCcI3_R_16	REMBX_TRANS_RATIO15	19	1578	FraEUN1__NZ_ADGX01000195__FraCcI3_R_16__1275	1009	NZ_ADGX01000195	6518	6561	1.75074e-06	50.0	1	44	44	0.044	CCTCGCCGGGCAGCCCGACCGGCCCCTCCGGTTCCGCCGGCCCG
NZ_ADGX01000196	1276	ISLxx2	ISFINDER	0	1579	FraEUN1__NZ_ADGX01000196__ISLxx2__1276	1427	NZ_ADGX01000196	31	206	1.88431e-15	86.0	1	176	176	0.123	CTCATCGCCGCGGGCGACAACCCGCAACGGCTGGCCAGCGACGCGTCCTTCGCCGCCCTGTGCGGTGTCAGCCCGATCGAAGCGTCATCCGGCAAGACCCACCGTCACCGCCTCAATCGTGGCGGCGACCGCCAGGCCAACGCAGCCCTGCACCGCATTGTCATCACCCGGCTGCG
NZ_ADGX01000196	1277	ISLxx2	ISFINDER	0	1580	FraEUN1__NZ_ADGX01000196__ISLxx2__1277	1427	NZ_ADGX01000196	864	906	3.23891e-09	60.0	1	43	43	0.03	CGGCGTCGACACCCACAAGGACCTGCACGTCGCCGCGGTCCTC
NZ_ADGX01000196	1278	ISFal2	ISFINDER	1	1581	FraEUN1__NZ_ADGX01000196__ISFal2__1278	826	NZ_ADGX01000196	1198	1433	3.24431e-90	362.0	5	240	236	0.286	GTTGCATCGGCGGAGTCCGCTGTCCCTCCGCCGTCGATCGGTCATGATCGACTGATGCGTCGACGTCGTGCCTGCCCACCGGTTCCGGCGTCGGAGTTCGCGGGGTTCCGGTTCCCGCCCGAGGTGATCGTCTTCGCGGTGCGCTGGTATCTGCGGTTCGCGCTGTCGTACCGGGATGTCGAGGAGTTGCTCGCCGAACGAGGCCTCGAGGTTGATCACGTCACGATCTACCGGTG
NZ_ADGX01000196	1280	Frapec_R_3	ARB_MGE	3	1582	FraEUN1__NZ_ADGX01000196__Frapec_R_3__1280	1946	NZ_ADGX01000196	1913	2569	2.58173e-126	498.0	382	1038	657	0.338	CCACCGCCAGTCCTCCAGGTATCCGGCTTTCAGCATGTTACGCAGTAGCCGTAGGAACCTGTTGTCGTGGATTCTCTCGCCTAGTATCCCCAGCATGACCTCGTGGTCAAGCGTGTCGAAACACGGCGCGATGTCACCCTCGATGAACCAGGTCGTCCCGGTCCAAGTCTTCGCCACATCGCTGAGCGCAGTGTGGCATCCCCGGCCGGAACGAAAACCGTGCGAGCGGTCGGAGAACCTCGGCTCGTAGTACACGGTGAGTAGTAGACGCACCACTTCGCCGACAATCTTGTCCGACCATGACGGCAGGCCCAGGGCTCTCTTCATCCCGTTTTTCTTCGGGATATGGACCCGTCGTACCGGGCTGAATCGGTAGCGCTCGTGGCGCAACGCATCGAT…
NZ_ADGX01000196	1281	FraCcI3_R_19	REMBX_TRANS_SCORE1000	17	1583	FraEUN1__NZ_ADGX01000196__FraCcI3_R_19__1281	826	NZ_ADGX01000196	2619	2833	1.0463e-67	280.0	50	264	215	0.26	GGCGCTGTTGCATTGGGCGGAGGCGGGGCGTGGTGGAGCCGTCTCGGGCGGGCGGTAGATGGCCAGGGTGAGCTCGGTGAAGGCGGCCGTCAGCCGGTTCCGGGGTTCGCATCGACGCCCAGTTCGTAGTGGCCTCGGCGGATGTTCTGCACGAACGCGTGCCCGGAGCCGATGATCTGTGCGGAGCGGAGGCGTTTCAGGCCGCGCATTGGCCG
NZ_ADGX01000196	1282	FraDas_R_6	ARB_MGE	0	1584	FraEUN1__NZ_ADGX01000196__FraDas_R_6__1282	1426	NZ_ADGX01000196	2858	2972	2.58379e-25	122.0	25	139	115	0.081	CTCGAAGGTGATCGCGAGGGCGTTGAGCGCGGGCTTCCATCTGATCATCCAGCGAGCCCGGCCGCGGCCGGTGGGGTCCAGGGCCCGGGTCGCCAGATAGAGGCACTTCAGCGTG
NZ_ADGX01000196	1286	FraDas_R_6	ARB_MGE	0	1585	FraEUN1__NZ_ADGX01000196__FraDas_R_6__1286	1426	NZ_ADGX01000196	1532	1911	2.12974e-25	124.0	1	380	380	0.266	GACGGTTCTCCCGCCGTCCTTGGTGGGGCGTTACTCCCACGACTACTACGGGGCCTCCGTCGCCGTAGGGTTCGCACCCCGTAGGCGATCCCATGTTCGTCCTTGTCGTACGTACTAGCATGACGTAGGCGGCCCACTCATCTCCTTGAATACCCTCGCTGGGTATCGCTCCACGCTCTGGAGGTTGCGTCGACCCCGGTGGGATGTCGGCGCAGAGCGCGGCACCGGTTACAGACGTCTTTCCGGTGGACGGATCTTTGCATCTTCTGGAGATTGGGCTTCAGGCAATCCAGTTTTCGCCATATCATGCGGGTCCCTCGAACGCCCCGCTCCTTACGCCTGGACACGGTCGCCGATTTCCTGGCATGCTGCTGTCCCCT
NZ_ADGX01000197	1290	ISFsp14	ISFINDER	4	1586	FraEUN1__NZ_ADGX01000197__ISFsp14__1290	1696	NZ_ADGX01000197	3066	3541	2.37056e-108	430.0	2	477	476	0.281	CCGTATCCGCGGGGCCAATGACACCGGCCTGGCCGACATGCCCCTGCACGACTTCACCCAGAACCAGATCTGGTGCGCCCTGGTCGCGCTCGCACTCGACCTGATCGCCTGGACCCAGCTCCTCGCCCTGCCCGACGAGCCAGTCCGACGCTGGGAGCCGAAACACCTACGCCACCGGCTGTTCCGGCTCGCCCGCCAGACCGTGCTGCATCTGGGCGCCCATCACCCCTGGGCATCACCGGCCGTCCAGGCGGTCAACTCGCTGCGCGCTCTGCCCGCCCTCGAATAGCCGGGACCACCGACCTCCCACCCCGCCGACCAGGAGAACACCGTTCCGGACATGGACCGGATGCCCACCCTTGCGACAACGGGGCACCCGGCCACGGTCGCACCCAGACC…
NZ_ADGX01000197	1293	FraCcI3_R_1	REMBX_TRANS_SCORE1000	2	1587	FraEUN1__NZ_ADGX01000197__FraCcI3_R_1__1293	1920	NZ_ADGX01000197	5186	5251	2.69265e-07	54.0	1	66	66	0.034	CCCCCTACCGGCACCGCCGCGACCGGCCCACCCTGCGCGCCATCGCCGAGGACCTCTCCGCCTGGC
NZ_ADGX01000197	1296	ISFal2	ISFINDER	1	1588	FraEUN1__NZ_ADGX01000197__ISFal2__1296	826	NZ_ADGX01000197	5522	5614	6.56115e-24	116.0	3	95	93	0.113	CTGGCCGCCGCGTTCACCGAACTCGCTGCCGCTATCTGACCGGCAGACGCCCCAGCCCGCTGGCATGCCCAGCTTCCCCGTAACGCAACAGTG
NZ_ADGX01000198	1301	FraCcI3_R_6	REMBX_TRANS_SCORE1000	7	1589	FraEUN1__NZ_ADGX01000198__FraCcI3_R_6__1301	1560	NZ_ADGX01000198	4914	5008	5.31763e-06	50.0	1	95	95	0.061	GGCCCCTCACCCGGCGGCGCGGCCGCAGGGACGGATCCGGCGGTGCTGGCGGGCGGGCCGGTGCTGGCGGGCGGGACCCCGCCGGCCCGAGCGGC
NZ_ADGX01000199	1309	Frapec_R_4	REMBX_TRANS_SCORE1000	25	1590	FraEUN1__NZ_ADGX01000199__Frapec_R_4__1309	1785	NZ_ADGX01000199	8696	8903	9.67952e-33	150.0	1	208	208	0.117	CTAGTCCCGTCTTTCGCACCTCAGATTTCGACGCGTCGACCGACCCGACTATTGATCACGGTGGCCTGGTCGGGTCGACGGCGAGGAGGTGCTAATGCAGGTGTGGTGGGCGCGGGATGTAGGCGGGTTGGCCGTTTTTGGGCTGGCACGAAGCGCAGCTTGTTGAGTGTGCCGAGGGCGAGTGCCCCGGTGGGGCACGGGACGACCG
NZ_ADGX01000202	1321	FraEu_R_7	OVER20_GOOD_LOCX_TRANS	22	1591	FraEUN1__NZ_ADGX01000202__FraEu_R_7__1321	1219	NZ_ADGX01000202	6334	7552	0.0	1164.0	1	1219	1219	1.0	ATGGCGGAGGTCATGAAAGGTGTGCGCGTGCTGGAGGTCGCCGAACAGACCTTCGTGCCCGCCGCCTCGGCACTGCTCTCCGATCTCGGCGCGGAAGTCATCAAGATCGAGCACGTCGAGCGCGGCGACGCCATGCGCGGGCTCGCGACGACCGGGACGGCGATCGTCCCTGAGAACGTGCACGTCCTGCTCGAGCACTCCAACCGCGGGAAGCGAAGCCTCGGGCTCGACATCGCCTCGCAGGAGGGTGTCGAGATCCTCTACAGGCTCGCGGCGACCGCGGATGTCTTCATCACCAACAAGCTCCCCCGGGTCCGGAAGAAGCTGAAAATCGACCTCGAGGACATACGCGCCCACAACCCGAACATCATCTATGTGCGAGGGACCGGGCAGGGTGAA…
NZ_ADGX01000203	1328	FraDas_R_10	OVER20_GOOD_LOCX_TRANS	41	1592	FraEUN1__NZ_ADGX01000203__FraDas_R_10__1328	1133	NZ_ADGX01000203	5791	5920	1.51738e-27	130.0	1	130	130	0.115	GCGCGGTCTTGGGACGCCGAGCCCAGCCCTCCAGCGCCACACGCTCAGCGGGGACAACTCAATCGGATCCGCGCTGGGCCCAGTGCCAGCCCATCCAATCTGCACACAGATCAACGATCCGGGACGCTAG
NZ_ADGX01000203	1330	IS1141	ISFINDER	0	1593	FraEUN1__NZ_ADGX01000203__IS1141__1330	1588	NZ_ADGX01000203	12799	13408	5.53568e-29	138.0	2	611	610	0.384	ACAGCGACCGGTTCGTCGACAAGTCCGCCGCCCAGGTCTGGGCGACCCTGCTCGACGAGGGTGTCTACCTGGCCAGCGTGTCCACCATGTACCGGCTGCTGCGGGCCCGAGCCCAGACCGTCGAGCGGCGGGCACAGGCCGCCCACCCCGCCCGAAAGAAACCGGAACTACTCGCTACCAGACCCAACGAAATCTGGAGCTGGGATATCACAAAACTCGCCGGACCCGTCCGCGGCGTGTACTTCGACCTGTACGTCATCCTCGACATCTTCTCCCGCAAAGCCATTCACTTCGAGGTACATCCCACCGAGAACGGGGAACTCGCGAAGGCCTTCATCGAACACGCCGTCGCCGCGAACGGCGGGGTGCGACCGAACGCCGTTCACGCCGACCGTGGGA…
NZ_ADGX01000204	1333	ISFsp14	ISFINDER	4	1594	FraEUN1__NZ_ADGX01000204__ISFsp14__1333	1696	NZ_ADGX01000204	10446	10739	9.15646e-67	276.0	6	299	294	0.173	ACACGGCCGCCGACCACGTCATCGTGGCCACCGCTGCACTGGCGCAGCTACCCCGGCGGCTGCGCCGGAGCCGGTCGGTGCTGATCCGGACCGACAGCGGCGGCGGCACACACGCGTTCCTCGACTGGCTGCACCGCCGCCGGCTGGCCTACTCGGTCGGGTTCACCCTGCCCGACACCGCCGCCGAGGCGATCGCGAAGGTTCCCGCGGGCGCGTGGACCCCCGCCTACGACGCAGACGGGCAGCCCCGCGACGGCGCGTGGGTCGGTCGAACTGACCGGGCTGATGGACCTG
NZ_ADGX01000206	1345	IS466	ISFINDER	0	1595	FraEUN1__NZ_ADGX01000206__IS466__1345	1628	NZ_ADGX01000206	6860	7452	2.33028e-66	276.0	141	733	593	0.364	GCAGGTCCCGGGGGTGCTGGAGCGTTACCAGCGGCGCACCGTCCGGCTGGTAACGCCCAGGTCGGTGCGGTGGTCCGGGAACTCGCGGGTCGCGCCGGAGCCCAGGTCCTGTCCGCCCTGTCGGTGCCTGTCACGGGACACCGCGCTGCGCTGCCTCCTGCGCCTTCCGCTGCCCCCGCCCGAGGTCCCGCAGGTCCTGGGCGTGAACGACTTCGCGCTGCGCCGCCGCCACCGCTACGCCACGATCCTCATCGACGCGCACACCCGCCGCCGCGTCGACGTCCTGCCCGGCCGGGGCGCCGACGTCCTGGAGGCCTGGCTGCGCGCTCATCCCGGCGTGCAGGTCGTCTGCCGGGACGGCTCCGGCGCCTACGCCGAAGGCGTTCGCCGCGTCCTGCC…
NZ_ADGX01000206	1346	IS466	ISFINDER	0	1596	FraEUN1__NZ_ADGX01000206__IS466__1346	1628	NZ_ADGX01000206	6720	6859	2.78168e-18	96.0	1	140	140	0.086	CTGGTGGCGGTGGTGTTTTCGGGGTTGGCGCCGCTGGTCGTGGAGGATGTGGCGGACGAGGGTGACCGGATCCGGGTCGCGGCACGGACCCCGGACGGGCCGGTCGCGTGCCCGCGGTGCGGCGCGTGGACGGCGCGGGT
NZ_ADGX01000206	1347	FraCcI3_R_7	REMBX_TRANS_SCORE1000	7	1597	FraEUN1__NZ_ADGX01000206__FraCcI3_R_7__1347	1498	NZ_ADGX01000206	12737	13374	0.0	760.0	1	638	638	0.426	GGTCAGACATCCCATGTTTTTGGATGTCAAGCGGCGGGTGCGAGTGTGACGTTCCGCGGCCAGGCGGTTGCCTCGTCGTAGGGGGTATGGGTCTTGAGGCAGCCATGGAGAATGCCGACCAGACGGTTGCCGAGCTGGCGGAGGGCGGCGTGGTGGGACTTGCCGCGTCCGCGGACGGTGTCGTAGTAGGCACGGGCGCCAGGCGAGGCGTTCAGGGCGCAGAAGGCCTGCTGGTGCAGGGCGTCGGCGAGCCGGTTGTTGCGGGCGTAGCGGGCCATGACCACCGTCTTGCGGCCTGACGCGCGGGTGATCGGGCTGGTGCCGGCGTAGTTGCGGCGGGCTTTGGCGTCGGTGTAGCGCTTCGGGTCGTCCCCGAACTCGGCGAGCACCCGGGCAGCG…
NZ_ADGX01000207	1349	FraDas_R_4	OVER20_GOOD_LOCX_TRANS	37	1598	FraEUN1__NZ_ADGX01000207__FraDas_R_4__1349	1587	NZ_ADGX01000207	1328	1373	6.3608e-06	48.0	1	46	46	0.029	CTCGACCAGCGCGGTCGCGGTGAGGTCCAGCAGCCAGGAGCTGACC
NZ_ADGX01000208	1350	FraCcI3_R_6	REMBX_TRANS_SCORE1000	7	1599	FraEUN1__NZ_ADGX01000208__FraCcI3_R_6__1350	1560	NZ_ADGX01000208	8403	8446	1.4371e-07	54.0	1	44	44	0.028	CGGGCGGCGTCGCCGGGCAGCCGGTCGACGCGCCGCGCGGCGGC
NZ_ADGX01000208	1351	Frapec_R_34	REMBX_TRANS_SCORE1000	11	1600	FraEUN1__NZ_ADGX01000208__Frapec_R_34__1351	905	NZ_ADGX01000208	10110	10220	3.58572e-09	62.0	1	111	111	0.123	CCGGGCCCGCGCCGGTCGCCCTGGGCGTCCGAGCCCTCGCCGGCCCCGCCGCCCGTGCCGCCGGCGTCCGCGCCGGCCGCCTGCGGGCTCTCCGGCCGTGCCGGCCGCCGG
NZ_ADGX01000210	1354	FraCcI3_R_4	REMBX_TRANS_SCORE1000	6	1601	FraEUN1__NZ_ADGX01000210__FraCcI3_R_4__1354	1695	NZ_ADGX01000210	73	122	6.05666e-07	52.0	1	50	50	0.029	CCACCCGTCACCGAACCGCGGCCGACGCCGCCGACCACCCGGCCCGCACC
NZ_ADGX01000210	1358	FraDas_R_10	OVER20_GOOD_LOCX_TRANS	41	1602	FraEUN1__NZ_ADGX01000210__FraDas_R_10__1358	1133	NZ_ADGX01000210	8671	8699	2.54793e-06	48.0	1	29	29	0.026	CCCCGGGTCGATCCCGAGCTCGGCCGCGA
NZ_ADGX01000210	1359	FraCcI3_R_6	REMBX_TRANS_SCORE1000	7	1603	FraEUN1__NZ_ADGX01000210__FraCcI3_R_6__1359	1560	NZ_ADGX01000210	8901	8985	1.07927e-07	56.0	1	85	85	0.054	GCGGCCCCGGGCCCAGGCCCGGCGACAGCCCCGGCCCCGGCCCCGGCGCCGGGATGGGCACCGCTACCGGGCCGGCCGGCGGGCG
NZ_ADGX01000213	1368	ISFsp15	ISFINDER	3	1604	FraEUN1__NZ_ADGX01000213__ISFsp15__1368	1695	NZ_ADGX01000213	10902	11112	1.41093e-24	120.0	7	217	211	0.124	CGTGGTGCACCTATCCGCCCACCACCCCTGGGCAGCGCTCGCCGTCCAGACCCTGACCGTCCTGCGTGAGTTGCCCGACCCCGGATAGCCACCCGGACCTGCCCTGCCCCGACGACCCGCACCACCCCCCGGCCGTGGACCGGCGCCCCGACCCGCGCGACAGCGGGCCACCCCGTCACACCCCAACCACACAACTCAACATCAAAACAGG
NZ_ADGX01000221	1381	Frapec_R_20	ARB_TRANS	14	1605	FraEUN1__NZ_ADGX01000221__Frapec_R_20__1381	1194	NZ_ADGX01000221	975	2014	0.0	1502.0	189	1228	1040	0.871	CTCCTCGGTCGTTCGTCGGCGTCGAAGGACATCGAGCTGCTGGTGCTGCGGCATGAGGTCGCGGTGCTGCGCCGTACCCAGCCGAAGCCGCGGTGGGACTGGGCGGACCGGGCGGTGCTCGCCGCACTGATCCGACTCCTGCCGCACCGGCCGGTCACGCCCGGCACCGTCCTGCGGTGGCACCGCCGTCTGATCGTACGGAAACGGACCCATCTGCAGCGGATGGGTCGGCCACCGGTCGGCACGGAGATCGTGACCCTCATCGAGCGGCTCGCGACCGAGAACACGACGTGTGGCTACCAGCGGATCCGGGGCGAGCTGCTCAAGCTCGGTCACCGGGTGAGTTCCTCCACGATCCGCCGGGTCCTGACGTCCCTGGGGCTGCCCCCGGCTCCGCAA…
NZ_ADGX01000221	1382	FraDas_R_5	REMBX_TRANS_RATIO15	21	1606	FraEUN1__NZ_ADGX01000221__FraDas_R_5__1382	1429	NZ_ADGX01000221	787	974	9.85034e-26	124.0	1	188	188	0.132	CGGATCCGCCGCGCGGTCCGGGCCCGCGGCCACTTCCCGAACGAGACCGCCGCGCTGAAGTGCATCTACGTGACGGCCATGAGCCTGGACCCCACCGGGCAGGGCCGTAACCGCTGGGGATCCGTTGGAAGGGTGCCCTCAACGCCTTCGACGTCGCGTTCGACGGCCGACTCACCGCAGGTCGGAAG
NZ_ADGX01000226	1396	FraDas_R_4	OVER20_GOOD_LOCX_TRANS	37	1607	FraEUN1__NZ_ADGX01000226__FraDas_R_4__1396	1587	NZ_ADGX01000226	971	1476	2.5498e-121	478.0	1	506	506	0.319	AGGTCGAACACCTTCCGGCGTTCAACCCGGGCCACCGGCCGACCCCCAGCGACGACCCACACCCCGAACACGGCCCCGCTTCGTGCCGCAGACGCACATCAGGATCGTCCAGCAGACACAGCGTCGCCCCGGGATGCCCCGGCTTCCCACCCTGGCGCCGGCCGGTCTTCTTCCGCGACGACTTCGGGGGAGGTTGCGCCAACCCGTCCGAACTCGGCGGCTTCCCCGAGTTCCGGGACGTCTTCGCGACCTGGGCCTCCAGCTCCGCGATCCGCGCCCGAGCCTGCTCCAACGCTGCCCGCAACTGCGCGATCAGGCCCGCCTGCTCCAGCACCAGCGCAGCGAGTCCGTCATACGACGGCACCGGTGGCGCGGGCGGATCCGGACACACCCGAACCC…
NZ_ADGX01000226	1397	ISFsp8	ISFINDER	1	1608	FraEUN1__NZ_ADGX01000226__ISFsp8__1397	1297	NZ_ADGX01000226	1477	1517	8.4727e-10	62.0	1	41	41	0.032	AGTCCGCCTACGTCGGTGTCCGAGAAACGGGCAGTACCTCA
NZ_ADGX01000226	1398	ISMdi28	ISFINDER	0	1609	FraEUN1__NZ_ADGX01000226__ISMdi28__1398	1410	NZ_ADGX01000226	2179	2223	6.10637e-06	48.0	1	45	45	0.032	CTGGCCGCGCCCGTCGGCCGGCCCGGCGCCTACACCGCCGTGGTC
NZ_ADGX01000226	1399	IS466	ISFINDER	0	1610	FraEUN1__NZ_ADGX01000226__IS466__1399	1628	NZ_ADGX01000226	6979	7012	2.92598e-07	52.0	1	34	34	0.021	CACACTCCGTCACCACCGAAAGTGAGCCAGAGCC
NZ_ADGX01000227	1400	Frapec_R_15	ARB_TRANS	9	1611	FraEUN1__NZ_ADGX01000227__Frapec_R_15__1400	1498	NZ_ADGX01000227	449	646	5.41185e-23	114.0	1	198	198	0.132	CGGTGCTCCGCCTGCGGGCACACCGCGTGCGCGGGCGTGAGCGCTGCTGTGAACATCGCCGCGGGGCGCGCGGTGACGGCGCGGGGAGGCACCGGGTTGCCGGGGCCGGTGAACCGCGAACCGCAACTACGCGAACCGTTTTCGCGCAGTTGGAATCCTCTGGTTGGAATCCTCGGCGTTCACGCGGAGGAGGACGTC
NZ_ADGX01000234	1413	ISSav2	ISFINDER	0	1612	FraEUN1__NZ_ADGX01000234__ISSav2__1413	1938	NZ_ADGX01000234	9316	9717	1.09309e-35	162.0	1	402	402	0.207	CCACCGGTGATCCTCGCGGTTTGTGACGACACGTGAAGATCAGCCGGCGGCCGTGTGCCCCAGCGTAGACCCCGACGGGTGGCTTGAAGCGTTCGAGGGGCTCGCGGGCCGGCTCGACCGCCGGTTCCGTCGGCCGGAGTCCCGTCGGCGGATGCGCCGGTTCCTGCGCGGTCTGATGGCCGGGCTGCCTCGGGTGAACTGCTGGACGTTGGCCGAGTACGCCGGGGAGGCCTCACCGGGTGGGATGCAGCATTTCCTGGCCGAGGCGGTGTGGGACGACGACGGTCTGCGCGCTGACCTGCGTGACTACGTCGTCGAACGGTTCGGCGACCCCGAGGCGGTGTTCGTCTTCGACGAGACCGGCGACGTGAAGAAGGGATCGATGACCGTCGGTGTCCA…
NZ_ADGX01000236	1417	FraDas_R_11	ARB_MGE	3	1613	FraEUN1__NZ_ADGX01000236__FraDas_R_11__1417	1025	NZ_ADGX01000236	95	458	2.81693e-36	164.0	1	364	364	0.355	GAGCTGATCCACCGGCTCCTCGCGGGCGCGTGCGAACTGTGCGGAGCGACGGAGCAGGTGGAAGTACACCACATCCGCCACCTCGCCGACCTCAACAAACCAGGACGACGTGAAAAACCGGCCTGGGTCCGCCTCATGGCGAAGCGACGGCGAAAAACACTCGTCGCCTGCCGCCCCTGCCACGAGGCGATCCACGCCGGACGACCTACCACGCAACCCACGGCATAACCACTGGAGAGCCCGTTGCAGTTAACGCTGCACGGCGGGTTCGGCGGGAGGCCGACGGAAAAGAAACCGCCCGAGGCGGTCACCTCGCCGGCGGCCTACCCAACTCCGTGGGAGCCGGCGGGTGCGATTCCCGCCG
NZ_ADGX01000236	1418	IS1141	ISFINDER	0	1614	FraEUN1__NZ_ADGX01000236__IS1141__1418	1588	NZ_ADGX01000236	616	670	2.17219e-13	76.0	1	55	55	0.035	TACCGGCGGCACCGTCAAAGCCCGCCGCCGCCGCGACCGGAGCCGATCCCGCACA
NZ_ADGX01000238	1427	FraCcI3_R_11	REMBX_TRANS_RATIO15	5	1615	FraEUN1__NZ_ADGX01000238__FraCcI3_R_11__1427	1301	NZ_ADGX01000238	3412	3446	6.1107e-06	48.0	10	44	35	0.027	CCGCCCGTCCCGGCCGGCGCGGTGCTCGCCGCCGC
NZ_ADGX01000239	1435	IS1415	ISFINDER	0	1616	FraEUN1__NZ_ADGX01000239__IS1415__1435	2580	NZ_ADGX01000239	189	919	6.21884e-118	466.0	1	731	731	0.283	ACCGCGAAAGCCCAGCGCTGGGAACCCGCCGAGGTCCTGCGCGCCCTGTTCACCGCCGAAGCCGACGGCCGTGACCGCGCAGGGCTGGCTACCCGCAGGGCCCGCGCCGGGTTCCCCACCGGCAAGACGTTCGACGCCTGGGACCCGGCCGTGTCCTCCATCCCCGCCCCGACCCAGCAGGCCCTGCAAACCCTGGAATGGGTCCACCGCCGGGAGAACCTCGTCGTCGCCGGCCCCGCCGGCACCGGCAAGACGTTCCTGCTCGAAGCCCTCGGCCAGACCGCGGTCGAGGCCGGCCTGCACGTCGCCTGGTTCACCCTCGAAGCCCTCGGCGTCCTCGTCCGCGCCCACCGCGCCGACGACACCGTCACCAAAGCCGTCGAGAAGATCCTGCGCGCC…
NZ_ADGX01000239	1436	IS1415	ISFINDER	0	1617	FraEUN1__NZ_ADGX01000239__IS1415__1436	2580	NZ_ADGX01000239	1051	2509	1.43922e-110	440.0	1	1459	1459	0.566	GGAGATCATGGAAATTCTTGAGGCGTACGACCTGACGGGGTCGTTGCGTGACGCGGGTGAGCTCGCGGGCTGCTCGCATCACACGGTGGGCCGGTATGTCGCGGCTCGTGCCGCGGGTGCGCTGGTGCCGGGTGCGCGGCCGGTCCGGGCGAGCGTGGTGGACCCGTATCGGGGGAAGATCGAGGAGCTGGTCGAGCGGTCACGGGGGAAGATCCGCGCTGATGTGGTCCACGACAAGCTGGTGGCCATGGGCTATCCGGGGGCGGCGCGCACGACACGTCGTGCGGTGGCCCGGGCGAAGGCGGCCTATGGGGCGGGGCGGCGGCGGGTGTTCCGGCCGTGGGTGCCCGAGCCGGGGATGTGGGCCCAGTACGACTTCGGTCAGGGGCCGCGGGTCGG…
NZ_ADGX01000239	1437	IS1141	ISFINDER	0	1618	FraEUN1__NZ_ADGX01000239__IS1141__1437	1588	NZ_ADGX01000239	2751	2829	8.01548e-09	60.0	1	79	79	0.05	GGGTGCGACCGAACGCCGTTCACGCCGACCGTGGGACCTCGATGACGTCCCAGCCGGTCGCCGCCCTTCTGGCCTACCT
NZ_ADGX01000239	1438	IS1141	ISFINDER	0	1619	FraEUN1__NZ_ADGX01000239__IS1141__1438	1588	NZ_ADGX01000239	2850	3068	5.31694e-11	70.0	1	219	219	0.138	AGTGAAGCGAACTTCAAGACACTCAAGTACTGTCCCGCTTTCCCTGGGCGTTTCGGATCCCTCCAGGACGCCCGCGTTTTCTGCGACCTGTCCTTCCGCTACTACAACAACGAGCACAGGCATTCGGGTATAGCTCTGCACACCCCTACCAGCGTCCATGACGGCACCGCTCACGCGATCCAGGCCCGTCGCGCCCAGGTCCTCGACGCCGCCTACGCC
NZ_ADGX01000239	1439	ISFsp1	ISFINDER	1	1620	FraEUN1__NZ_ADGX01000239__ISFsp1__1439	1732	NZ_ADGX01000239	3096	3212	1.25209e-22	112.0	1	117	117	0.068	AAAATGATCAAGCGGCAGATGTACGGCCGCGCGAACTTCGACCTCCTCCGCAAACGCGTCCTCCTCACCCCATGATCGACAATGGCGCCCGAAGGATCACAAGATCTGCGCCAGATC
NZ_ADGX01000239	1441	ISFal1	ISFINDER	3	1621	FraEUN1__NZ_ADGX01000239__ISFal1__1441	1736	NZ_ADGX01000239	7238	7615	3.69623e-29	138.0	1	378	378	0.218	TGGTCTCCGCCTACGTGCGCCCGCTGCGCACCGGCGCGCAGCCCCCACCACCCCGGCCCCGGTCGACCCGCACGATCAGCCGCTGGGTCCTGACCCGCCCCGACCGGCTCCGCGACGACGAACAGACCCAGCTCCGCGACGCACGCGCCTGCTGTCCGGAACTCGACGCGCTCACCCGCCACGTCGGCGCATTCGCGCACCTACTCACCCGCCCCACCGACACCACGATCACCGACTGGATCACCGCGGTCCGCGCCGACGATCTCCCCGCCCTGCACACCTACGCGACCGGCCTCGAACGCGACCTCGACGCCGTCACTGCCGGCCTGACTCTGCCGCACAGCTCCGGGCCCGTCGAAGGTCACGTCAACCGCATCA
NZ_ADGX01000239	1443	ISFal1	ISFINDER	3	1622	FraEUN1__NZ_ADGX01000239__ISFal1__1443	1736	NZ_ADGX01000239	8001	8759	3.57595e-121	478.0	1	759	759	0.437	CTCCCTGATCTCGGGGTCGTGCTGCCGCATCTGGCGAACGTCGTGGTCGACGGGGTCGAGCGGTCAGCGGACGGGATACGGCTGCGGGTGCACGCGCGAGCGGGGCAGGTGGCGTGCCCGGGGTGCGCGACGATGTCCGGGCGGGTGCACGGCCGGTATCGGCGCCGGCTCGTTGACACCGCGCTCGGCGGGACGCGGCTGGTGGTGGACCTGCTCGTGCGCCGGTTCCGCTGTGCCGAGACCAGCTGTGCGGCCGTGACCTTCGCCGAGCAGGTCGAGGGCCTGACCCGCCCACATGCCCGATTCACCCCGCCCGCCGCGGCGGCGGTGCGCGACATCGGCCTGGCGCTCGCCGGCCGGGCGGGAGCACGGCTGGCCGCCGCGCTGGGCCTGACCGTC…
NZ_ADGX01000242	1458	FraCcI3_R_2	REMBX_TRANS_SCORE1000	10	1623	FraEUN1__NZ_ADGX01000242__FraCcI3_R_2__1458	1899	NZ_ADGX01000242	4560	4596	1.24011e-06	50.0	1	37	37	0.019	CCCCGTCGAGCACGACGTGCTCCTCGACGGCCGGCCG
NZ_ADGX01000246	1462	FraCcI3_R_16	REMBX_TRANS_RATIO15	19	1624	FraEUN1__NZ_ADGX01000246__FraCcI3_R_16__1462	1009	NZ_ADGX01000246	1070	1116	6.61523e-06	48.0	1	47	47	0.047	GCCGTCACCGGCGCGCTCGGCGGAACCGCGCTCGCCGCCGCCGACGG
NZ_ADGX01000248	1464	ISSdi1	ISFINDER	1	1625	FraEUN1__NZ_ADGX01000248__ISSdi1__1464	1789	NZ_ADGX01000248	302	426	8.55331e-18	94.0	1	125	125	0.07	CCCGCTACCGCGGCCTGCCCAAGACCAGCCTTGAACACAACATCGCCGCAGCCGCGATCAACATGATCCGGCTCGATGCCTACTGGACCGGCAAGCCCCTCGACCGGACCCGCGCCACCCACCTC
NZ_ADGX01000250	1475	FraCcI3_R_1	REMBX_TRANS_SCORE1000	2	1626	FraEUN1__NZ_ADGX01000250__FraCcI3_R_1__1475	1920	NZ_ADGX01000250	4290	4324	3.81918e-06	48.0	1	35	35	0.018	CGGAGCTGTGACGGTGACCGCCGGGCTGGTCGCGC
NZ_ADGX01000251	1479	ISSav2	ISFINDER	0	1627	FraEUN1__NZ_ADGX01000251__ISSav2__1479	1938	NZ_ADGX01000251	7803	8285	3.14877e-37	168.0	1	483	483	0.249	TCTACGACTGGGCGCTCATCGCGACCACCGACCAGGACCTACCCGGCCAGCACCATCTCCTGATCCGCCGGAACATCACCACCGGCGAGTACGCGTTCTACCGGACCCACCACCCGACCCCGGTCCCGCTGGCCACCTATGTCCGCGTCGCCGGGATCCGCTGGAACGTGGAGGACGACTTCCAGTCCTCCAAGGAACTCGCCGCCCTCGACGAGCACCAGGTCCGCCGCTGGACCAGCTGGCACCGCTGGACCCTGCTCGCGATGCTCGCCCACGCCTTCCTCGCCGTCACCACCGCCCGGGCCCATGACACCGAACCCGCCGACGGGCTGATCCCGCTCACCGTCAACGAGGTCCGCCACCTCATCATCCAGCTCGCGATGCCCCGACCCGCCCCGG…
NZ_ADGX01000253	1488	ISSav7	ISFINDER	0	1628	FraEUN1__NZ_ADGX01000253__ISSav7__1488	2992	NZ_ADGX01000253	2496	2538	1.6778e-06	50.0	1	43	43	0.014	CGAGCAGGTCCGCGCGCTCGGCGCCCCGTGCCCGATCTGCGAC
NZ_ADGX01000255	1494	FraCcI3_R_6	REMBX_TRANS_SCORE1000	7	1629	FraEUN1__NZ_ADGX01000255__FraCcI3_R_6__1494	1560	NZ_ADGX01000255	6547	6600	8.39625e-06	48.0	1	54	54	0.035	CGGGCGGCTGCTGTCCGTCGCCACCCGCCGCCAGGCGACGGCGCCGGCGCCGGC
NZ_ADGX01000256	1496	ISFsp3	ISFINDER	0	1630	FraEUN1__NZ_ADGX01000256__ISFsp3__1496	2209	NZ_ADGX01000256	1	376	1.64915e-65	272.0	1	376	376	0.17	GGGTGATCACTGTGGAGGACTGGGCCGAGATCCGGCGGCTGCATCGCGCTGAGGGTGTCTCGATCAGCGAGATCAGCAGGCGGTTGGGGATCGCGCGGAACACCGTGCGGCGTGCTCTGGTCTCGGACCGGCCGCCCCGCTACGAGCGAGCGCCGCGGCGGCGGTTGACCGACGCGGTCGAGCCGGCGGTGCGGGCGCTGCTGGCCGAGTATCCGCGGATGCCAGCAAGTGTGATCGCGCAGCGGATCGGCTGGACGCACTCGTCGTCGATCCTGCGGGACCGGATCAGTCAGATCCGCCCCGAGTACGCCGGCGTGGACCCGGTGGACCGGGTGACGTACGAGCCGGGACAGGTCGCGCAGTGCGACCTGTGGTT
NZ_ADGX01000257	1504	FraCcI3_R_6	REMBX_TRANS_SCORE1000	7	1631	FraEUN1__NZ_ADGX01000257__FraCcI3_R_6__1504	1560	NZ_ADGX01000257	7689	7771	1.27308e-06	52.0	1	83	83	0.053	GGCCAGCGCCGCCAGCATCGCCCCCGCCGGCGGCTCCACCGGCCCGCCGGGTCGGGTGGCAGCGGCGGCCCGGCGCGGGCGGC
NZ_ADGX01000262	1508	ISGeob1	ISFINDER	1	1632	FraEUN1__NZ_ADGX01000262__ISGeob1__1508	1020	NZ_ADGX01000262	2856	2906	1.7951e-07	54.0	1	51	51	0.05	CGCCCGCGCCGCGCGGGCGCGCCTCACCGCGGACGGCACCCTGACCGGACC
NZ_ADGX01000266	1514	Frapec_R_20	ARB_TRANS	14	1633	FraEUN1__NZ_ADGX01000266__Frapec_R_20__1514	1194	NZ_ADGX01000266	5892	6150	2.22468e-105	418.0	1	259	259	0.217	GACCGAGGTCACCGACCGCATGCTGATCTTCGGAGAGCGGCACCTGCGCACCGCCCTGGCCGAGTACGCGGCCCACTACAACGGACGGCGGCCCCACCGCGGCCGTGACCTTCAACCACCACGGCCCGACCACCCCATCGCCGACCTGACCCAGGAACGGATCAAACGCCGACCCGTCCTCGGCGGCCTGATCAACGAATACGAACGAGCCGCCTAAAACCCCAAGCCAACACCGGTAGCCGCGTTCTGGCACCCCACA
NZ_ADGX01000269	1518	FraCcI3_R_6	REMBX_TRANS_SCORE1000	7	1634	FraEUN1__NZ_ADGX01000269__FraCcI3_R_6__1518	1560	NZ_ADGX01000269	1285	1325	5.34686e-06	48.0	1	41	41	0.026	CCGGCGTCGGCACCGGCGCGGGCGGGTGCCCCGCGGCGGCG
NZ_ADGX01000270	1519	FraCcI3_R_6	REMBX_TRANS_SCORE1000	7	1635	FraEUN1__NZ_ADGX01000270__FraCcI3_R_6__1519	1560	NZ_ADGX01000270	1378	1424	3.46806e-07	54.0	32	78	47	0.03	GGCCCGCCGCTCGACCGCGCCGGCCGGCGCCGGCGGCAGCGCGGGCG
NZ_ADGX01000270	1522	Frapec_R_4	REMBX_TRANS_SCORE1000	25	1636	FraEUN1__NZ_ADGX01000270__Frapec_R_4__1522	1785	NZ_ADGX01000270	4964	5015	5.31448e-08	56.0	1	52	52	0.029	GGCGCCGCTGTCAGCGCGGCGCCGTCAGCGCGGCGCGTCAGCGGCGGCGCCG
NZ_ADGX01000272	1530	Frapec_R_30	ARB_TRANS	5	1637	FraEUN1__NZ_ADGX01000272__Frapec_R_30__1530	976	NZ_ADGX01000272	2862	3024	1.47576e-29	138.0	1	163	163	0.167	TTCCGGACAAGGGCCCCTACTAGAACAGGGGTAGTACGGAAGGGGAAAATAGTTGACGCAGAAGCACAGGAAGTTTTCACGAGCTCAAATACGAAGCTGTGAGGATGGCGATCGAGGCATCCCGTCCGATCGCCGACGCGCGCGTGAGCTCAACATACTCGAG
NZ_ADGX01000274	1533	ISSav2	ISFINDER	0	1638	FraEUN1__NZ_ADGX01000274__ISSav2__1533	1938	NZ_ADGX01000274	1	415	1.20724e-41	184.0	1	415	415	0.214	CCACCGGTGATCCTCGCGGTTTGTGACGACACGTGAAGATCAGCCGGCGGCCGTGTGCCCCAGCGTAGACCCCGACGGGTGGCTTGAAGCGTTCGAGGGGCTCGCGGGCCGGCTCGACCGCCGGTTCCGTCGGCCGGAGTCCCGTCGGCGGATGCGCCGGTTCCTGCGCGGTCTGATGGCCGGGCTGCCTCGGGTGAACTGCTGGACGTTGGCCGAGTACGCCGGGGAGGCCTCACCGGGTGGGATGCAGCATTTCCTGGCCGAGGCGGTGTGGGACGACGACGGTCTGCGCGCTGACCTGCGTGACTACGTCGTCGAACGGTTCGGCGACCCCGAGGCGGTGTTCGTCTTCGACGAGACCGGCGACGTGAAGAAGGGATCGATGACCGTCGGTGTCCA…
NZ_ADGX01000275	1534	ISThsp11	ISFINDER	0	1639	FraEUN1__NZ_ADGX01000275__ISThsp11__1534	1814	NZ_ADGX01000275	3303	3359	9.15955e-06	48.0	1	57	57	0.031	GCGTTGGCCTGGCCGCCGCCCTCGCACATGGTCTGCAGCCCGTAGCGGATGCCGTTG
NZ_ADGX01000275	1535	Frapec_R_50	OVER20_GOOD_LOCX_TRANS	25	1640	FraEUN1__NZ_ADGX01000275__Frapec_R_50__1535	560	NZ_ADGX01000275	5135	5561	4.9466e-72	296.0	1	427	427	0.762	GGGTTTGCTCGACGGCCTGATCGGTATCGAGGGCCAGACCGGGCCGATCATGAGCCTGCTCCCGCTGCTGATCGTCGGCCTGGTGTTCGGCCTCGCCATGGACTACCAGGTCTTCCTGGTCACCGGCATGCGCGAGCAGTACATCCACGGCGCGCACCCGACCAGCGCCGTCATCAACGGCTTCGACCACGGAGCCAGGGTCGTCATCGCCGCGGCCATCATCATGATCAGTGTCTTCGCCGGGTTCATCCTCACCCCGGAAGCGCTGATCAAGAAGATGGGCCTCGCGCTCGCCTTCGGGGTCGCCGTGGACGCCTTCCTCGTCCGCATGACGATCATCCCCGCCGTGATGGCCCTGCTCGGCCGCTCCGCCTGGTGGCTGCCTCGCCGGCTCGACCG…
NZ_ADGX01000277	1537	FraCcI3_R_11	REMBX_TRANS_RATIO15	5	1641	FraEUN1__NZ_ADGX01000277__FraCcI3_R_11__1537	1301	NZ_ADGX01000277	814	1073	8.92878e-22	110.0	1	260	260	0.2	CCCGGCGAAGTTGTCGGCTAGCAAGCAAGTTTCGTGGTCGCGCCCAGGGGTCGCTCGGGGCGGCGGGCCTGATGGCGGATTCCAGCGCCGGTGCGCGTGGCGCCGAGCCGCCATGACCCGGGGCGCGTTGCCGGTTCGTACCTGGCTGAGGCCTGCACTGAAGACGGCGTCGCCGCTTCAGCGCAGTCCATTCTTGACCAGTCAATGGTCGCGGACGAATGTGGCGGGCTTGGGTTGGGCTGGCCTGATGTGTCGGCGGG
NZ_ADGX01000283	1560	ISSav4	ISFINDER	2	1642	FraEUN1__NZ_ADGX01000283__ISSav4__1560	1426	NZ_ADGX01000283	4221	4269	7.12409e-06	48.0	1	49	49	0.034	ATCCGAAGGCGGCGCCGCGCCGGATCGCGGAGCGGCTGCTGGCCGAGAT
NZ_ADGX01000284	1561	FraEu_R_18	ARB_MGE	10	1643	FraEUN1__NZ_ADGX01000284__FraEu_R_18__1561	556	NZ_ADGX01000284	1589	1614	6.2252e-06	46.0	1	26	26	0.047	GGTCGGGCGGGCGCTGGCCGCCGACG
NZ_ADGX01000285	1570	IS1648	ISFINDER	1	1644	FraEUN1__NZ_ADGX01000285__IS1648__1570	969	NZ_ADGX01000285	1132	1969	3.94935e-77	316.0	1	838	838	0.865	GGACGGTGCGGCCGATGGCGGGACCACCGCCAAGTCGTGAACGGCATCCTGTTCCGGGTCCGTACCGGGGTGCCGTGGCGGGATCTACCGGAGCGGTTCGGGCCGTGGAAGACCGTGTACGAGCGGCATCGTCGCTGGTCGGCGGACGGGACCTGGGACCGGCTGGCCAGTGAGCTACGCCGCGGCGGGGATACCGACCCGCCCGCGGAGGCCGGTGGGACGTGGGAGCTGGGTGTGGACTCCACGATCTGTCGCGCCCACCAGCATGCCGCTGGCGCACCGAGACAGCGGCCCCGGGTACCGGGAAAAACCAGGTGCCTCTGAACGATGCGCCCGATGAAGGACTCGGCCGTAGCCGCGGCGGGTTCACCACCAAGATCCACCTGGGTGCCGACGGAT…
NZ_ADGX01000287	1577	FraDas_R_1	ARB_MGE	3	1645	FraEUN1__NZ_ADGX01000287__FraDas_R_1__1577	2986	NZ_ADGX01000287	1165	1700	3.71776e-43	190.0	1	536	536	0.18	CAAGCCGTTCTACATTCCCAAGCAGATGGTGTGGGAGGCATACCGGCGGGTTGCAAGCAACAAGGGTGCCCCGGGAGTGGACGGGCAGGCCCTGGCGGATTTCGAGGCAGATCTGAAGGACAACCTGTACAGGATCTGGAACCGGATGAGCTCGGGCAGCTACTTCCCACCCCCGGTGCGGGCGGTGGAAATACCGAAGCCGCATGGCGGAGGTTCGAGAACGCTAGGCGTGCCCACGGTCGTGGACAGGATCGCCCAAACGGTGGTGGCCATGTATTTGGAGAACCGGGCGGAACCGCGGTTCCACCCGGATTCCTATGGGTACCGGCCGGGGCGGTCGGCGCTGGACGCGGTCGCGGCGTGTCGGGCGAGGTGCTGGAAGAAGGACTGGGCGATCGA…
NZ_ADGX01000287	1578	IS881	ISFINDER	0	1646	FraEUN1__NZ_ADGX01000287__IS881__1578	3033	NZ_ADGX01000287	4016	4113	2.51341e-10	66.0	1	98	98	0.032	AATCTGTTCATGCATTACGCGTTCGACTTGTGGATGGTCCGGGAATTCCCGGCCTGTCCTTTTGAGTGCTACGCCGATGATGCGGTCGTGCACTGCAA
NZ_ADGX01000290	1586	ISPfr9	ISFINDER	1	1647	FraEUN1__NZ_ADGX01000290__ISPfr9__1586	1484	NZ_ADGX01000290	9	511	1.32748e-67	280.0	9	511	503	0.339	CCGGTCCGCGATCGGCACACTGGTCGAGCGCACCACCCGGTTCACGGTCCTGCTGCACCTGCCCCGCATGGACGGTTACGGGCGTCAACCCCCGGTGAAGAACGGTCCGGCACTGGCGGGCCGCGGCGCTGACGCTGTCCGGGACGCGATCACACAGGCGCTTGCCGCGCTGCCGGAGCAGCTACGTCGGACCCTGACCTGGGACCGTGGGAAGGAGATGGCCGGGCACGCCGCCCTGACCGCCGGCACGGGGCTGGGAGTCTACTTCGCCGACCCGCGCAGCCCCTGGCAGCGCGGCACGAACGAGAACACCAACGGTCTGCTCCGCCAGTACTTCCCGAAGGGCACCGACCTGTCTCGCTGGACCCGCCACGAACTGGTCACGATCGCCTCGACCCT…
NZ_ADGX01000290	1589	Frapec_R_30	ARB_TRANS	5	1648	FraEUN1__NZ_ADGX01000290__Frapec_R_30__1589	976	NZ_ADGX01000290	518	1493	0.0	1080.0	1	976	976	1.0	CCTTTTCTCCCGGACAGCCGCCCCAACTAGAATTATGGGCAGCACGGAAGGGGCGATAGTTGACACAGAAGCGCAGGAAATACTCGTCCGAGTTCAAGGACGAGGCGGTCAGGATGGTGATCGAGACCTCTCGTCCGATCGCCGATGTCGCACGTGAACTCGGGATCGTTGAGGGAACACTCGGAGTCTGGGTCGCCGCGTACCGGCGTGCCCACGCCGGCGAGGCGCCATCACCGGTCGCCGAGGAGAACGCACGGATACGCGAACTCGAACGGCGGAACCGTGAGCTGACCATGGAAAACGCGTTCTTGAAAAAAGCCGCGGCGTACTTCGCCAAGGATCATCGGTGAGCGACACGTTCGAGTTCATCGATGCGGAGTACGCCGCACGCACCACCGT…
NZ_ADGX01000290	1590	ISPa40	ISFINDER	0	1649	FraEUN1__NZ_ADGX01000290__ISPa40__1590	6592	NZ_ADGX01000290	1504	1654	1.2227e-23	116.0	11	161	151	0.023	TCGGCTACGTCAGGGTCAGCAGCGTCGACCAGAACACGGTGCGGCAACTTGACGGGGTCGAGGTCGAGCGGATGTTCGTCGACAAGGCGTCCGGGAAGGACAGCGACCGGCCGAAGCTCGACGAGCTGCTCGCGTTCGTCCGCGACGGCGA
NZ_ADGX01000290	1592	ISArsp6	ISFINDER_NOFULL	0	1650	FraEUN1__NZ_ADGX01000290__ISArsp6__1592	26712	NZ_ADGX01000290	1835	1892	3.50826e-11	68.0	1	58	58	0.002	GGCTACCAGCTGGTCGTCACCAAGCTCGACCGGCTCGGCCGCTCCCCTCGAAGCACCT
NZ_ADGX01000290	1594	Frapec_R_11	REMBX_TRANS_SCORE1000	8	1651	FraEUN1__NZ_ADGX01000290__Frapec_R_11__1594	1594	NZ_ADGX01000290	4504	4611	8.33443e-24	116.0	9	116	108	0.068	AGGCCCGCCTGGTCCGGGTCATCGAGTACGACGTCCCCGACCGTGACGGTGACGGCACCGGTGACCTGATCGCCCTGATCACCACCATCCTCGACCCGTGGGAGGCCC
NZ_ADGX01000301	1611	ISSdi1	ISFINDER	1	1652	FraEUN1__NZ_ADGX01000301__ISSdi1__1611	1789	NZ_ADGX01000301	68	375	2.06402e-24	120.0	1	308	308	0.172	GACCGCGCGGGTCGCGCGTGCCGCGTCCCCGAAGGGGAACCTGGCGATGCGTATCCGTGACGAGCTCGGTGTGGTCTACGAGGACGGGCGGTTCACCGGCGCGTTCGGGGTGCGGGGCCGGCCGGGGATCTCTCCGGCCCAGCTGATGATGGCCACGGTTCTGCAGTTCTCCGAGAACCTCACCGACCGGCAGGCCGCGGACGCGGTCCGCGACCGGATGTCGTGGAAATACGCGCTCGGTCTCGATCTCGACGATCCGGGGTTCGACGCCAGCGTGTTCTCGGAGTTCCGCGCGCGGCTGGTCGAGG
NZ_ADGX01000301	1612	Frapec_R_15	ARB_TRANS	9	1653	FraEUN1__NZ_ADGX01000301__Frapec_R_15__1612	1498	NZ_ADGX01000301	3048	3084	8.3558e-09	58.0	1	37	37	0.025	TTGGAATCTCCCGCGCTCACGCGGGTGAGGACGTCAA
NZ_ADGX01000303	1615	FraACN_R_3	OVER20_GOOD_LOCX_TRANS	4	1654	FraEUN1__NZ_ADGX01000303__FraACN_R_3__1615	789	NZ_ADGX01000303	2416	2555	3.4467e-17	92.0	3	142	140	0.177	CAGCACGATTGGATCGTTGTCGACGTAGACAATGCGTGACTGCGGTGCCACCTGTTGGGCGATCTGGTGGGTGGCGTGCTCGGCGGGCAGGCCGGGCCCGATGTCGAGGAACTGCCGCACGCCCGCGTCGGCGGCGAGGT
NZ_ADGX01000306	1620	Frapec_R_7	BLASTN_CLOSEIS_NOHIGH	0	1655	FraEUN1__NZ_ADGX01000306__Frapec_R_7__1620	1702	NZ_ADGX01000306	2237	2291	8.65068e-06	48.0	1	55	55	0.032	CGACCCACGACGCACTCGAGCAGCGCGTCGCCGACCTCGAGGGCGGCGTCGCGGC
NZ_ADGX01000307	1622	IS1647	ISFINDER	2	1656	FraEUN1__NZ_ADGX01000307__IS1647__1622	878	NZ_ADGX01000307	498	830	3.63598e-47	204.0	5	337	333	0.379	GCTGACGGGTCCGAGCCCGGTCGACCGCGGCAAAGCCGGCTCGAAACTGCACGTCCTCACCGACGCGGCGGGTCTTCCGTTGGTCGTCGGCGTCTCCGGTGCCAACCTTCACGACGGCCACGCCCTGATCCCGCTGGTCACGGGGATCCCCGCGGTCCGTTCCCGGCGCGGGCCGCGGCGCCGCCGGCCCGTCAAGCTGCGCGCTGACAAGGCCTACGACAGCGATGACCTGCGCCGCTTCCTGCGCGACCGCGGGATCGCGCCCCGGATCGCCCGCAAGGGCATCGAGTCCAGCGAGAAGCTCGGCCGCCACCGGTGGAAGGTCGAGCGGAC
NZ_ADGX01000307	1625	Frapec_R_3	ARB_MGE	3	1657	FraEUN1__NZ_ADGX01000307__Frapec_R_3__1625	1946	NZ_ADGX01000307	1310	3254	0.0	2702.0	314	2258	1945	0.999	GATGGGTCGGCCGCGCGGCGAGGTGCCAACCTGTGGGTTGGTCCTTTTCCGCGCAGCCTCCCGCCGAACCGGACTTGATAGTTTCCTGATCATCCGGCTCTCTGGTGACTATGGCGTGAGCTGTGTGGCTGGCTGTCCGCCGTGGATTTGGCTGTGGCAGCTGATGCAGACGACGAGTGTTTTGCGTCTGCGGTTTGCCATCGCCGTAGCCCAGGCGGGTGACAGGGGCCCGGGTGCTGTGAGGTCTTTGAGCGCGCGGACGTGGTGTACTTCAACGTTGCCCGTCTGCTGGCAGACCTCGCAGGTGTCCGCGAGGAGCCGGGTGAGCAGCTCCTTGTGCGGATGGTCGACCCGGGTCGGCGCACGGTCAAGGATCGTGGCTGTCTTCTGCCGGTGGAG…
NZ_ADGX01000307	1627	FraDas_R_6	ARB_MGE	0	1658	FraEUN1__NZ_ADGX01000307__FraDas_R_6__1627	1426	NZ_ADGX01000307	997	1308	1.01812e-34	158.0	1	312	312	0.219	CGGCTTTCCCGCCCTCCCTGGCCGGTCGCGACTCCGGCGACTACTACGAGACCTCCGTCGCCATAGGGCTCGCGCCCGACAGGCGATCCCGCGTTCGTCTCTGTTGTACGTGACAGCGTGACGTAGGCGTCCCACTCATCTCCTTGAACACCCTCGCTGGGCGTCGCCCCGCGCCCTGGAGGTTGCATCGGCAACGATCGACTCCGACACAGAGCGCGGCACCGGTTTCAGAGGTCTTTCCGGTGGATGAGAACTTGCATCGACTGGAGATTGGGATTCAGGCAATCCAGCTTTCGCCATATCACGCGGGCC
NZ_ADGX01000307	1629	Frapec_R_3	ARB_MGE	3	1659	FraEUN1__NZ_ADGX01000307__Frapec_R_3__1629	1946	NZ_ADGX01000307	3512	3837	5.92152e-71	292.0	95	420	326	0.168	TTCTTCTTCGGGATGTGCACCCGCTTCACCGGTTTCCATCGGTAGCGCTCGTGGCGCATCGCATCGATGATGCGGTCGATGGTAGCCAGCGACATGCCGTCCACGGTCTCCCCGGTCACCCCGGGCGTCATCGCACCCTTGTTGGAGTACAGACGCCCGTAGGCCACCAGGTACAGCGCCGGGTTGAACAACTGTCGATACACCCGCTCCAGCGGCAGTCCTCTCCTTCCACGTTCACGGAGGACACCAAGGACCATTTCGGCGCTCTGCATTACGCATGCCTCCCGTCCGTTGAGTATCCGGCCACCTGTTCCCCTTCGCCCTGT
NZ_ADGX01000307	1630	FraDas_R_6	ARB_MGE	0	1660	FraEUN1__NZ_ADGX01000307__FraDas_R_6__1630	1426	NZ_ADGX01000307	3418	3494	2.54234e-16	88.0	1	77	77	0.054	TCCCCGGTGGGGCGTTACTCCCACGACTACTATGGGAACTCCGTCACCTTAGGGCTCGCGCCCCTTAGGCGATCCCG
NZ_ADGX01000310	1633	FraCcI3_R_2	REMBX_TRANS_SCORE1000	10	1661	FraEUN1__NZ_ADGX01000310__FraCcI3_R_2__1633	1899	NZ_ADGX01000310	135	180	6.3608e-06	48.0	1	46	46	0.024	CCGCGCGGTCCGGCTCTGCCGGCGACCCGGTCGCAGCCGCGGAGGC
NZ_ADGX01000311	1638	ISFsp8	ISFINDER	1	1662	FraEUN1__NZ_ADGX01000311__ISFsp8__1638	1297	NZ_ADGX01000311	3081	3267	2.13063e-15	86.0	1	187	187	0.144	CCGTCGGCCGGACCGGGATCTGCTATGACAACTCGATGGCCGAGTCGTTCTTCGCGACCCTGAAGAACGAACGCGTCCACCGCACCGTCTACCCCACCCGCGAACATGCCCGACGCGATATTGCCCGATACATCGAGCTTCGCTACAATACGACACGCCGCCACTCGGCACTCGACTACCGCACTCC
NZ_ADGX01000316	1644	FraCcI3_R_6	REMBX_TRANS_SCORE1000	7	1663	FraEUN1__NZ_ADGX01000316__FraCcI3_R_6__1644	1560	NZ_ADGX01000316	386	507	1.71313e-07	56.0	1	122	122	0.078	CCCGGCGCCGGCTGCTGGCCGCCGGCGCCCTGCTCCCGCTCGACCTGCTCGCCGCCGGCGAGCGCCTCGGCGTGGGCGGATGGCTGGACGCGGGTGGGCGGCTCGGTGCGGGCGACGGCGGC
NZ_ADGX01000319	1646	Frapec_R_3	ARB_MGE	3	1664	FraEUN1__NZ_ADGX01000319__Frapec_R_3__1646	1946	NZ_ADGX01000319	630	2573	0.0	1012.0	382	2325	1944	0.999	TGGGTAGGCCGCCGGCGAGGTGACCGCCTCGGGCGGTTCCTTTTCCGTCGGCCTCCCGCCGAACCCGCCGTGCAGCGTTAACTGCAACGGGCTCTCCAGTGGTTATGCCGTGGGTTGCGTGGTAGGTCGTCCGGCGTGGATCGCCTCGTGGCAGGGGCGGCAGGCGACGAGTGTTTTTCGCCGTCGCTTCGCCATGAGGCGGACCCAGGCCGGTTTTTCACGTCGTCCTGGTTTGTTGAGGTCGGCGAGGTGGCGGATGTGGTGTACTTCCACCTGCTCCGTCGCTCCGCACAGTTCGCCCGCGCCCGCGAGGAGCCGGTGGATCAGCTCGTTGCCACGGGCCGTGGCCAGGATCGGCGCTCGATCTTCGAGGGCAGCCGTTGGCTTCCGGTGCAGCGG…
NZ_ADGX01000319	1648	FraDas_R_6	ARB_MGE	0	1665	FraEUN1__NZ_ADGX01000319__FraDas_R_6__1648	1426	NZ_ADGX01000319	249	612	2.59456e-24	120.0	1	364	364	0.255	TCCCCGGTGGGGCGTTACTCCCACGACTACTATGGGAACTCCGTCACCTTAGGGCTCGCGCCCCTTAGGCGATCCCGCGGTACGTCCCTGCTGTACGTATCGAGCGCGACTTAGGCGTTCCACTCATCTCCTTGAATGCCCTCACTGGGCATCGCCCCACGACCCGAAGGATGCACCAGCCCACGGATCTGGCCAGTGCAGGACGTGGCATCGGTTTCAGACGTCTTTCCGATGGGTCCTCACATCTACCGTCTGGAGATTGGAATTCAGGCAATCCAGCTTTCGCCATATCACGCGGGTTCAACGGCGGCCCGCCTTCGACGCCTTCGCGACGCCCGCCGTCTTCTGGCATGCTGCTGTCCCC
NZ_ADGX01000319	1650	IS1141	ISFINDER	0	1666	FraEUN1__NZ_ADGX01000319__IS1141__1650	1588	NZ_ADGX01000319	2860	3076	6.84534e-16	88.0	1	217	217	0.137	ACAGCGACCGGTTCGTCGACAAGTCCGCCGCCCAGGTCTGGGCGACCCTGCTCGACGAGGGTGTCTACCTGGCCAGCGTGTCCACCATGTACCGGCTGCTGCGGGCCCGAGCCCAGACCGTCGAGCGGCGGGCACAGGCCGCCCACCCCGCCCGAAAGAAACCGGAACTACTCGCTACCAGACCCAACGAAATCTGGAGCTGGGATATCACAAAACT
NZ_ADGX01000321	1655	ISPa43	ISFINDER_NOFULL	0	1667	FraEUN1__NZ_ADGX01000321__ISPa43__1655	19903	NZ_ADGX01000321	374	411	3.08802e-08	56.0	1	38	38	0.002	CAGGGCGCGGACGTCACCGGCATCGCGGTGAACCTGCG
NZ_ADGX01000329	1663	IS1141	ISFINDER	0	1668	FraEUN1__NZ_ADGX01000329__IS1141__1663	1588	NZ_ADGX01000329	64	341	1.16494e-20	106.0	1	278	278	0.175	ACAGCGACCGGTTCGTCGACAAGTCCGCCGCCCAGGTCTGGGCGACCCTGCTCGACGAGGGTGTCTACCTGGCCAGCGTGTCCACCATGTACCGGCTGCTGCGGGCCCGAGCCCAGACCGTCGAGCGGCGGGCACAGGCCGCCCACCCCGCCCGAAAGAAACCGGAACTACTCGCTACCAGACCCAACGAAATCTGGAGCTGGGATATCACAAAACTCGCCGGACCCGTCCGCGGCGTGTACTTCGACCTGTACGTCATCCTCGACATCTTCTCCCGC
NZ_ADGX01000329	1664	ISAar44	ISFINDER	0	1669	FraEUN1__NZ_ADGX01000329__ISAar44__1664	1599	NZ_ADGX01000329	555	617	2.68329e-13	76.0	1	63	63	0.039	GCGCTGGAAGTCATGGGAAAAACGCACGCGCTCTTGGAATTGATCTCCGAGAGCGCGGATTCC
NZ_ADGX01000329	1665	ISLxx2	ISFINDER	0	1670	FraEUN1__NZ_ADGX01000329__ISLxx2__1665	1427	NZ_ADGX01000329	2008	2289	4.01255e-27	130.0	17	298	282	0.198	CTCATCGCCGCGGGCGACAACCCGCAACGGCTGGCCAGCGACGCGTCCTTCGCCGCCCTGTGCGGTGTCAGCCCGATCGAAGCGTCATCCGGCAAGACCCACCGTCACCGCCTCAATCGTGGCGGCGACCGCCAGGCCAACGCAGCCCTGCACCGCATTGTCATCACCCGGCTGCGCTGTGACCCCCGCACCCGCGCCTACCAGCAACGACGCCTCGCCGAAGGCAAAACCCCACGCGAGATCATCCGCTGCCTCAAACGCTACGTCGCCCGCGAGATCTAC
NZ_ADGX01000337	1672	Frapec_R_11	REMBX_TRANS_SCORE1000	8	1671	FraEUN1__NZ_ADGX01000337__Frapec_R_11__1672	1594	NZ_ADGX01000337	861	1252	2.58067e-26	128.0	9	400	392	0.246	GGCCGCCGGGGAACAGACCCTGGCCCGGGGCCTCTACCGGCGCCTGGAACCCGACTGGCTGCTGCTCGCGGACCGCAACTTCTACAACTGGGCGGACTGGTGCACCGCCGCCGACACCGGTGCCGCGCTGCTGTGGCGGGTGAAGTCGAACCTGCGCCTGCCCCCGCTGCACGCACTGGGAGACGGCTCCTACCTGTCGGTCCTGATCAGCCCGAAAGTCACCGCGAAAGGACGCGACCCCCTCATCGCCGCGGCCCGGGCGGGGGAACCCCTCGACCCGGCCCAGGCCCGCCTGGTCCGGGTCATCGAGTACGACGTCCCCGACCGTGACGGTGACGGCAGCGGTGACCTGATCGCCCTGATCACCACCATCCTCGACCCGTGGGAGGCCC
NZ_ADGX01000338	1677	ISSdi1	ISFINDER	1	1672	FraEUN1__NZ_ADGX01000338__ISSdi1__1677	1789	NZ_ADGX01000338	325	449	8.55331e-18	94.0	1	125	125	0.07	CCCGCTACCGCGGCCTGCCCAAGACCAGCCTTGAACACAACATCGCCGCAGCCGCGATCAACATGATCCGGCTCGATGCCTACTGGACCGGCAAGCCCCTCGACCGGACCCGCGCCACCCACCTC
NZ_ADGX01000341	1681	ISArsp6	ISFINDER_NOFULL	0	1673	FraEUN1__NZ_ADGX01000341__ISArsp6__1681	26712	NZ_ADGX01000341	1879	1951	1.08602e-06	52.0	1	73	73	0.003	ATCCCCGCCTCGATCTGGTGTACGCCGGCGGCGTCGAGCGCGACGGCTATCGCGACCTTCTCCTCGGCGGTGA
NZ_ADGX01000342	1684	ISMtsp4	ISFINDER	1	1674	FraEUN1__NZ_ADGX01000342__ISMtsp4__1684	1455	NZ_ADGX01000342	441	1748	7.41102e-146	570.0	145	1452	1308	0.899	GGTTCTGGGCTGCGATCGCGCATGGGTTGAGCAGCGAGGACGCCGGTGTCGAGGCTGGTGTGTCGCCGGTGGTCGGGACCCGGTGGTTCCGGAACTGTGGCGGGATGCCCCCTTCGGACTTCCCTGAGCCTTCGGGCCGGTATCTGTCGTTCGCGGAGCGGGAGGAGATCGCGCTGGGTCGCGCCCGCGGGGACAGCATCCGCCAGATCGCTCGGGGGCTGGGTCGGCCCGCGTCGACGGTGTCGCGGGAGTTACGGCGTAACGCCGGTACCCGGGGCGGGACGATGGTCTACCGGGCCACGCTCGCGCAGTGGCACCGTGACCGCCGGGCCGCCCGACCCAAGGCCGCGAAACTCGCGACGAACGACCAGCTCCGCGGCTATGTGCAGGAGCGGCTCG…
NZ_ADGX01000343	1690	ISFsp8	ISFINDER	1	1675	FraEUN1__NZ_ADGX01000343__ISFsp8__1690	1297	NZ_ADGX01000343	1732	1918	2.13063e-15	86.0	1	187	187	0.144	CCGTCGGCCGGACCGGGATCTGCTATGACAACTCGATGGCCGAGTCGTTCTTCGCGACCCTGAAGAACGAACGCGTCCACCGCACCGTCTACCCCACCCGCGAACATGCCCGACGCGATATTGCCCGATACATCGAGCTTCGCTACAATACGACACGCCGCCACTCGGCACTCGACTACCGCACTCC
NZ_ADGX01000346	1700	Frapec_R_20	ARB_TRANS	14	1676	FraEUN1__NZ_ADGX01000346__Frapec_R_20__1700	1194	NZ_ADGX01000346	214	335	2.62974e-32	148.0	1	122	122	0.102	GGGGTGCCAGAAGTGGGCCTGGGCCTGCGAGCTGGGACGATGCGGCCGTACGGGGCCGGCGGCATGATGGTCAGGTATGTTCATTCGCCTGCTCTACCTGATCTTCGTGCGGGTGTGCGGCT
NZ_ADGX01000348	1706	ISFsp3	ISFINDER	0	1677	FraEUN1__NZ_ADGX01000348__ISFsp3__1706	2209	NZ_ADGX01000348	64	1830	0.0	1570.0	64	1830	1767	0.8	GACCCGGTGGACCGGGTGACGTACGAGCCGGGACAGGTCGCGCAGTGCGACCTGTGGTTCCCCGAGCCGAAGATCCCGGTCGGGTGGGGGCAGACACGGACGCTGCCGGTCCTGGTGATGACGGTGGCGTTCTCCCGGTTCACCACAGCGACGATGATCCCGTCACGCCAAGGCGGGGACATCCTGGCCGGGATGTGGCAGCTGATCAGCCAGGTCGGCCGGGTGCCTCGGACCCTGGTCTGGGACCGTGAGTCCGCGATCGGTGGCAGCGGGCGGGTCAGCGGCCCGGCCGCCGCGTTCGCCGGGACGCTGGCCACGAGGATCCGACTGGCCCCGCCGCGGGACCCGGAGTTCAAGGGGATGGTCGAGCGGACGAACCGTTTCCTGGAGACCTCGTTC…
NZ_ADGX01000350	1711	ISSdi1	ISFINDER	1	1678	FraEUN1__NZ_ADGX01000350__ISSdi1__1711	1789	NZ_ADGX01000350	99	606	3.08287e-31	146.0	1	508	508	0.284	GACCGCGCGGGTCGCGCGTGCCGCGTCCCGAAGGGGAACCTGGCGATGCGTATCCGTGACGAGCTCGGTGTGGTCTACGAGGACGGGCGGTTCACCGGCGCGTTCGGGGTGCGGGGCCGGCCGGGGATCTCTCCGGCCCAGCTGATGATGGCCACGGTTCTGCAGTTCTCCGAGAACCTCACCGACCGGCAGGCCGCGGACGCGGTCCGCGACCGGATGTCGTGGAAATACGCGCTCGGTCTCGATCTCGACGATCCGGGGTTCGACGCCAGCGTGTTCTCGGAGTTCCGCGCGCGGCTGGTCGAGGGGGATCTGGCGACCCACGCGCTCGACGCGCTTCTGGCGCGTCTGGTCGCCGAGGGGCTGCTCAAGGCGGGCGGGCGGGCGCGCACCGACTCC…
NZ_ADGX01000350	1712	ISSdi1	ISFINDER	1	1679	FraEUN1__NZ_ADGX01000350__ISSdi1__1712	1789	NZ_ADGX01000350	909	1001	1.9274e-11	70.0	1	93	93	0.052	CGCCTGATCTCGCCCTACGACCTCGACACCCGGCACAGTCTCAAACGTGACCACGGCTGGGACGGGTACAAGGTCCATCTCACCGAGACCTGC
NZ_ADGX01000350	1713	ISSdi1	ISFINDER	1	1680	FraEUN1__NZ_ADGX01000350__ISSdi1__1713	1789	NZ_ADGX01000350	1624	1748	8.55331e-18	94.0	1	125	125	0.07	CCCGCTACCGCGGCCTGCCCAAGACCAGCCTTGAACACAACATCGCCGCAGCCGCGATCAACATGATCCGGCTCGATGCCTACTGGACCGGCAAGCCCCTCGACCGGACCCGCGCCACCCACCTC
NZ_ADGX01000356	1717	FraCcI3_R_7	REMBX_TRANS_SCORE1000	7	1681	FraEUN1__NZ_ADGX01000356__FraCcI3_R_7__1717	1498	NZ_ADGX01000356	2	1494	0.0	1754.0	1	1493	1493	0.997	GGTCAGACATCCCATGTTTTTGGATGTCAAGGGGCGGGTGCGAGCGTGACGTTCCGCGGCCAGGCGGTTGCCTCGTCGTAGGGGGTATGGGTCTTGAGGCAGCCATGGAGGATGCCGACCAGGCGGTTGCCGAGCTGGCGGAGGGCGGCGTGGTGGGACTTGCCGCGTCCGCGGACGGTGTCGTAGTAGGCACGGGCGCCGGGCGAGGCGTTCAGGGCGCAGAAGGCCTGCTGGTGCAGGGCGTCGGCGAGCCGGTTGTTGCGGGCGTAGCGGGCCATGACCACGGTCTTGCGGCCTGAGGCGCGGGTGATCGGGCTGGTGCCGGCGTAGTTGCGGCGGGCTTTGGCGTCGGTGTAGCGCTTCGGGTCGTCCCCGAACTCGGCGAGCACCCGGGCAGCG…
NZ_ADGX01000357	1719	ISSav2	ISFINDER	0	1682	FraEUN1__NZ_ADGX01000357__ISSav2__1719	1938	NZ_ADGX01000357	43	1373	4.00935e-117	464.0	1	1331	1331	0.687	CCACCGGTGATCCTCGCGGTTTGTGACGACACGTGAAGATCAGCCGGCGGCCGTGTGCCCCAGCGTAGACCCCGACGGGTGGCTTGAAGCGTTCGAGGGGCTCGCGGGCCGGCTCGACCGCCGGTTCCGTCGGCCGGAGTCCCGTCGGCGGATGCGCCGGTTCCTGCGCGGTCTGATGGCCGGGCTGCCTCGGGTGAACTGCTGGACGTTGGCCGAGTACGCCGGGGAGGCCTCACCGGGTGGGATGCAGCATTTCCTGGCCGAGGCGGTGTGGGACGACGACGGTCTGCGCGCTGACCTGCGTGACTACGTCGTCGAACGGTTCGGCGACCCCGAGGCGGTGTTCGTCTTCGACGAGACCGGCGACGTGAAGAAGGGATCGATGACCGTCGGTGTCCA…
NZ_ADGX01000358	1720	FraEu_R_18	ARB_MGE	10	1683	FraEUN1__NZ_ADGX01000358__FraEu_R_18__1720	556	NZ_ADGX01000358	970	1049	4.22497e-06	50.0	1	80	80	0.144	CAGGTGATCGTTCCGATCGGAACCCTGCTCGGCCTGGATGCAGAGTCGGGGGAGCTGGTGGGGTACGGGCCGATCCCCGC
NZ_ADGX01000359	1722	FraACN_R_5	ARB_MGE	8	1684	FraEUN1__NZ_ADGX01000359__FraACN_R_5__1722	572	NZ_ADGX01000359	732	1246	4.5035e-80	326.0	20	534	515	0.9	GGTGAGCTGGAGACCGCGATCTGCCAGTGGGCGGGCCGGATCGCGGCCGCGACCTGTGCCTGGCTGGGCCTGCTCGCCGCGTTCGATCGGCGTTCCGGCTGGTCGGGCATCGGGATGCGGTCCTGCGCCCACTGGTTGTCCTGGCGGTGCGGGCTGAGCCCCCGCACCGCCCGCGATCATCTCGCGACCGCGCACGCCCTCGAACAACTGCCGATGATCCGGGCGGCGTTCACGGCGGGAACACTGTCGTACTCGAAGGTCCGTGCGATCGCCCGGGTCGCGCGTCCTGATACCGAGCAGGTCTGGCTCAACCATGCCGAGCACTGCACCGCCGGCGCGTTGGAGAGCCTGGTCCGTGCCTACCGACAACGCAGCGCGGATCCGGACGACCGCGCCCGG…
NZ_ADGX01000365	1731	Frapec_R_30	ARB_TRANS	5	1685	FraEUN1__NZ_ADGX01000365__Frapec_R_30__1731	976	NZ_ADGX01000365	9	984	0.0	1188.0	9	984	976	1.0	CCTTTTCTTCCGGACAGTGGCCCCTACTAGAATAGGGGACAGGCCGGAAGGAATGATAGTTGACGCAGAAGCGAAGAAAGTTCACGCTTGAGTTCAAGGAAGAAGCCGTGCGGATGGTGATCGAGACATCCCGTCCGATCTCCGATGTCGCACAGGAATTGGGCATCCTGGAAGGAACCCTAGGGAGCTGGGTCGCCACCTACCGGCGTGCCCATGCCGGTGAGGCCCCGCCGGCGACCGCCGACGAAAGTGCCCGGCTCCGCGAACTCGAGCGGCAGAACCGCGAGCTGCGCATGGAAAACGAGTTCCTGAAAAAAGCCGCGGCGTACTTCGCCAAGGATCATCGGTGAGCGACACGTTCGAGTTCATCGATGCGGAGTACGCCGCCCGCACCACCGC…
NZ_ADGX01000365	1732	ISFsp8	ISFINDER	1	1686	FraEUN1__NZ_ADGX01000365__ISFsp8__1732	1297	NZ_ADGX01000365	1037	1223	2.6602e-15	86.0	53	239	187	0.144	CCGTCGGCCGGACCGGGATCTGCTATGACAACTCGATGGCCGAGTCGTTCTTCGCGACCCTGAAGAACGAACGCGTCCACCGCACCGTCTACCCCACCCGCGAACATGCCCGACGCGATATTGCCCGATACATCGAGCTTCGCTACAATACGACACGCCGCCACTCGGCACTCGACTACCGCACTCC
NZ_ADGX01000369	1736	ISFsp3	ISFINDER	0	1687	FraEUN1__NZ_ADGX01000369__ISFsp3__1736	2209	NZ_ADGX01000369	1	829	5.46399e-145	566.0	1	829	829	0.375	GGGTGATCACTGTGGAGGACTGGGCCGAGATCCGGCGGCTGCATCGCGCTGAGGGTGTCTCGATCAGCGAGATCAGCAGGCGGCTGGGGATCGCGCGGAACACGGTGCGGCGTGCTCTGGTCTCGGACCGGCCGCCCCGCTACGAGCGAGCGCCGCGGCGGCGGTTGACCGACGCGGTCGAGCCGGCGGTGCGGGCGCTGCTGGCCGAGTATCCGCGGATGCCAGCAAGTGTGATCGCGCAGCGGATCGGCTGGACGCACTCGTCGTCGATCCTGCGGGACCGGATCAGTCAGATCCGCCCCGAGTACGCCGGCGTGGACCCGGTGGACCGGGTGACGTACGAGCCGGGACAGGTCGCGCAGTGCGACCTGTGGTTCCCCGAGCCGAAGATCCCGGTCG…
NZ_ADGX01000376	1747	FraDas_R_6	ARB_MGE	0	1688	FraEUN1__NZ_ADGX01000376__FraDas_R_6__1747	1426	NZ_ADGX01000376	625	764	7.46427e-13	76.0	1	140	140	0.098	ACCGTCTGGAGATTGGAATTCAGGCAATCCAGCTTTCGCCATATCACGCGGGTTCAACGGCGGCCCGCCTTCGACGCCTTCGCGACGCCCGCCGTCTTCTGGCATGCTGCTGTCCCCTTCACCTTTCGGGTCCAGGTGAG
NZ_ADGX01000379	1748	IS1415	ISFINDER	0	1689	FraEUN1__NZ_ADGX01000379__IS1415__1748	2580	NZ_ADGX01000379	1	255	8.7327e-41	180.0	1	255	255	0.099	CGCCGCCTACGAGAAACGGTCGATCGCGGTCTCCTCGAACCTGCACCCCGCCGGCTTCGACGAGATCATGCCTAAAACACTGGCGACCGCCACCGTCGACCGGCTCCTGCACCACGCCCACCTCTGCCAGACCAGCGGCGACAGTGTCCGCCTCGCTCAAGCCCTCGCCGGCAAGGGGGTGAAAGCCCTGACCTGACACGAAAGCCGCGCCGGAACGGTGGCCACCACCGGGCAGATCTGGTGGCCACTACCGGG
NZ_ADGX01000379	1749	IS1141	ISFINDER	0	1690	FraEUN1__NZ_ADGX01000379__IS1141__1749	1588	NZ_ADGX01000379	364	641	1.16494e-20	106.0	1	278	278	0.175	ACAGCGACCGGTTCGTCGACAAGTCCGCCGCCCAGGTCTGGGCGACCCTGCTCGACGAGGGTGTCTACCTGGCCAGCGTGTCCACCATGTACCGGCTGCTGCGGGCCCGAGCCCAGACCGTCGAGCGGCGGGCACAGGCCGCCCACCCCGCCCGAAAGAAACCGGAACTACTCGCTACCAGACCCAACGAAATCTGGAGCTGGGATATCACAAAACTCGCCGGACCCGTCCGCGGCGTGCACTTCGACCTGTACGTCATCCTCGACATCTTCTCCCGC
NZ_ADGX01000386	1756	FraDas_R_6	ARB_MGE	0	1691	FraEUN1__NZ_ADGX01000386__FraDas_R_6__1756	1426	NZ_ADGX01000386	98	214	2.57892e-11	70.0	1	117	117	0.082	ACCGTCTGGAGATTGGAATTCAGGCAATCCAGCTTTCGCCATATCACGCGGGTTCAACGGCGGCCCGCCTTCGACGCCTTCGCGACGCCCGCCGTCTTCTGGCATGCTGCTGTCCCC
NZ_ADGX01000388	1759	Frapec_R_30	ARB_TRANS	5	1692	FraEUN1__NZ_ADGX01000388__Frapec_R_30__1759	976	NZ_ADGX01000388	43	190	1.48536e-47	204.0	3	150	148	0.152	GCGTACTTCGCCAAGGATCATCGGTGAGCGATACGTTCGAGTTCATCGATGCGGAGTACGCCGCCCGCACCACCACGAACACCATCACTGAGACACCGTCCGTCACCCAGATGTGCGCGTGGCTGGGCGTGTCCCGCTCGGGCTTCTA
NZ_ADGX01000391	1763	FraDas_R_6	ARB_MGE	0	1693	FraEUN1__NZ_ADGX01000391__FraDas_R_6__1763	1426	NZ_ADGX01000391	385	501	2.57892e-11	70.0	1	117	117	0.082	ACCGTCTGGAGATTGGAATTCAGGCAATCCAGCTTTCGCCATATCACGCGGGTTCAACGGCGGCCCGCCTTCGACGCCTTCGCGACGCCCGCCGTCTTCTGGCATGCTGCTGTCCCC
