# Supplementary material for: Candidatus Frankia Datiscae Dg1, the Actinobacterial Microsymbiont of Datisca glomerata, Expresses the Canonical nod Genes nodABC in Symbiosis with Its Host Plant
Source: PLoS One. 2015 May 28;10(5):e0127630. doi: 10.1371/journal.pone.0127630 (PMC4447401; doi:10.1371/journal.pone.0127630)
Supplement: S2 Table — (ZIP) [file pone.0127630.s008.zip › frankia_csvs_is_hits/drafts_all_contigs_one_file/FraQA3.csv]

contig	contig	number	name	classification	high_hits	uberkey	identifier	org_len	contig	hit_start	hit_end	expected	score	query_start	query_end	len_seq	frac_of_seq	seq
NZ_CM001489	2	Frapec_R_15	ARB_TRANS	9	1694	FraQA3__NZ_CM001489__Frapec_R_15__2	1498	NZ_CM001489	77973	79152	0.0	956.0	1	1180	1180	0.788	TGCGGACATGCGGGGTGCGTGTGGAACCTCGCGGTGGAACAGAGCAGTCGTGGTACCGGCCGGGGCGTGGTCCAGCGCCGGGTTATGTCGAGCAGAACCGGCAGTTGACCGAGGCCCGCCGCGCATTCGACTGGCTCGCGGCGGGAAGCATCGTCGTCCAGCAGCAGGCATTACGCGACTTTGCCACGGCCATGACCAATTTCTGGCGGGGTTCGCATCGGCGTCCGGGATACCGCAAGCGTGGCTGCGGCGATGGTTTTCGGATCGTCGCGGTGCGATCCGGCGACGTCCGGCAGATCAACCGCCGCTGGTCCGAGGTGCGTGTTCCCAAAGTGGGCTGGGTGCGGTCTCGCCGCAGCCGTCCGGTGCCGGACGCGAGGTCGTACCGGATCACGCGGG…
NZ_CM001489	3	Frapec_R_50	OVER20_GOOD_LOCX_TRANS	25	1695	FraQA3__NZ_CM001489__Frapec_R_50__3	560	NZ_CM001489	89335	89402	2.46479e-14	80.0	1	68	68	0.121	ATGTTCTTCATCGCGTTCGGGCTGAGCATGGACTACGAGATCTTCCTGCTCGCCCGCATCCGCGAGGA
NZ_CM001489	4	FraACN_R_3	OVER20_GOOD_LOCX_TRANS	4	1696	FraQA3__NZ_CM001489__FraACN_R_3__4	789	NZ_CM001489	141532	142302	4.88985e-164	636.0	24	794	771	0.977	CTTGCGGGCGATCAGGCCGTAGGCGCTGATGTCGGCGTCGGAGAACTGGTCGGGATCGCTGCCGGGCTCGGGGCGCCAGCGGTGCAACACCTCGATGCCGGGCTCGACCAGCTCCATCCCGGCGGGCAGCAGGGCGGCGAGCTCGGCGCGGTCGCGGGTCTGGAACGGGATGCCGCGGCTGTTGTAGACCTCGACGACGCGGGCCGCGGCTTGCGGCGCGAGCTCGGCCGTGCCGTGGCTGACGACGAGGAAGCTGCCGGCGGGCAGTCGCTCGCACAGCTGGGCGACGATGTCCGCGGGCCGGTCGGAATCGGGGAAGAAGTGCAGGATTGCGATGAGCGACAGCGCGATCGGCCGCGCCGGGTCGAGGGTGCCGGCGAACTCCGGCGCGGCGATCAT…
NZ_CM001489	8	FraACN_R_3	OVER20_GOOD_LOCX_TRANS	4	1697	FraQA3__NZ_CM001489__FraACN_R_3__8	789	NZ_CM001489	155489	156225	0.0	824.0	1	737	737	0.934	CTCGGCCGGGTCTGTGAGTTCGGGCCGCCAGCGGTGGACGACCTGCAGCCCGGGCTCCACGAGGTCGAGCCCCTCGAAGAACCGCTCGACCTGGGCGCGGGTGCGCAGGTGCATGGGGACGCCGCTGGCCAGGTAGGCCCGCTCGACCTCGCGCATCGCCGGGTCGAAGTCGGCGGTCAGGTGGGTCAGCGAGACGTAGCTGCCCGACGGGAGCAGGTCGACGAGGTGACGCATGATCCCGTACGGGTCGTCGCCATCCGGGATGAAATGGAAGATCGCGATGAGTGACAGCGCGACCGGCCTGGTCAGGTCGAGGGTTTCGTGCAGCTCGGCGGCGGTGAGGATGCGCTGGGTGTCTCGCAGGTCCGCGTCGATGTAGGCGGTGCGCCCCTGCGGGGT…
NZ_CM001489	9	FraCcI3_R_6	REMBX_TRANS_SCORE1000	7	1698	FraQA3__NZ_CM001489__FraCcI3_R_6__9	1560	NZ_CM001489	179870	180002	6.03906e-09	62.0	41	173	133	0.085	CGCCGGCCAGCGGCGGACCGACCGGCGCTGACACGGCGGGGCCGGCGTGCGGGGCGGCGGCGTGCGGAGCGGCGGAGCGTGTGACGCCGGCGGCCGCGGCGCGCAGTTCGGCGCCGTGCTCGTCCGGCCGGGG
NZ_CM001489	11	FraEu_R_7	OVER20_GOOD_LOCX_TRANS	22	1699	FraQA3__NZ_CM001489__FraEu_R_7__11	1219	NZ_CM001489	213635	213727	2.86052e-09	62.0	1	93	93	0.076	CCACGCTGGTGCACGTCGAGGGCCGCCCGCTGTCCGCCCCGCGCCCCGCGCCGGATCTCGACGAGCACGGCGCGCAGATCCGCGCGGCGCTCG
NZ_CM001489	12	Frapec_R_15	ARB_TRANS	9	1700	FraQA3__NZ_CM001489__Frapec_R_15__12	1498	NZ_CM001489	238119	239320	0.0	932.0	1	1202	1202	0.802	CATTGCGGGCATGCGCGGTACGTGTGGAACCTCGCCGCCGAACAGCAGTCGTGGTGGAATCCGCGCCGCGGCCCGGCGCCCGAACCACCACGAGCAGTCCCGCCAGTTGACCGAGGCGCGCCGCGAGAATCCGTGGCTGGCGGCTGGTTCGCAGACCGTCCAGCAGCAGGCGTTGCGGGATTTCGCCACGGCCATGGCGAACTTCTTCCGGGGTTCGCACCGCCGGCCGTCGTGGCGCAAACGCGGCCGGTCGGCCGGTCGGCCGGTTTCCGGATCGTCGCGGTGCAACCCGCCGCTGTGCGCGTCCTGAACCGCCGCTGGTCGGCGGTGCGGATTCCGAAGGTGGGGTGGGTGCGGTTCCGCCGGTCCCGGGCCGTTCCGGACGCCCGTTCCTACCGG…
NZ_CM001489	13	Frapec_R_17	REMBX_TRANS_SCORE1000	31	1701	FraQA3__NZ_CM001489__Frapec_R_17__13	1325	NZ_CM001489	247683	248917	1.29417e-154	602.0	1	1235	1235	0.932	GGCGGTGAAGCGGGCGTACCGCTACCGCTTCTACCCGACCTCTGTCCAGGTCGACGAACTGAACCGGACGTTCGGATACGTCCGGCTCGTCTACAACAAGGCCCTCGAAGAACGCACCCGGGCCTGGTACGGCGAGCAGCGCCGCGTGACCTATGTCGAGACGTCGGCCATGTTGACCGACTGGAAGAAAACCAAGGGTCTGGACTTCCTGCCCGAGGTGTCGTCGGTGCCGCTCCAGCAGGCCCTGCGGCATCTCCAGGTCGCGTTCACGAACTTCTGGGCGAAGCGTGCGGGCTACCCGACCTTCAAGTCGAAGCGGAAGTCCCGGCCGTCCGCCGAATACACCTGGTCGGCGTTCCGTTGGAAGGATGGCCGGCTCATCTTGGCGACGATGTCCGA…
NZ_CM001489	15	FraACN_R_6	GOOD_NX_LOCAL_IS	2	1702	FraQA3__NZ_CM001489__FraACN_R_6__15	511	NZ_CM001489	284320	284829	8.19336e-153	594.0	3	512	510	0.998	GGGGTGTCGTGGTGTCGAGGCTGGCCCGGGCGGCGTCCAACGCCGCGACCAGCCGGGCGGCGTCCTGCGCGGGCAGGACCGCGCTCAGGTGCAGCATCCCGTCGTCGTCGTAGCGCCACGACAGCCGCCGCGCCGCCCGCCGACCAGACCGGTCTCCTGTCACCTGCCGGTAGGTGCGGACAAGCCGTTCCAACTGTCCCGCGGTGCAGTACCGGGCATGGGTCAACCACACCTGCTCGGTGGAGGACTCCGCGACCCGGGTCACCGCACGGACCTTGGCATACGACAGGGTGCCCGCGGCGAACGCCGCCCGGATCGCGGGCAACTGCTCCAAGGCGTGCGCGGTCGCCAGATACTGCCGGGCCGTCCGCAGCCCGATCCCGCACCGCCACGACAGCC…
NZ_CM001489	31	ISFsp9	ISFINDER	5	1703	FraQA3__NZ_CM001489__ISFsp9__31	1559	NZ_CM001489	563540	565128	0.0	2060.0	4	1592	1589	1.019	TACTACAGCCCCAGTGATCGCCGTGTGGTCTCTTATCCCGGATGCGGCGTGGTGTGAGGTGTGGGGCGGCCACCGTGGGTTTCTACGTAGTTTGTGAGAAAAGACGAAGATGCCGCGTAGTTTGTGAGAACAGACGAAGATGCCGCGGTGGCCGCGGCTCGCAGCATATCCGGGGTGGACGTGTCGGTGTGGGAGGCGGGTTTGGAGGAGCTGTTCGGCCGGGTGGCGGGCTGTTTCCGGTCTGAGCAGCCGCGGGCGCAGGTGCGGGCCTAGGTGGCCGGGTTGTTGTCTCGGACGGAACGGAAGAACGGGTGGACACTGGCGGAGTTCACCCGCGAGTCCGGGCCGCAGAAGATGCAGCGTTTGTTGAACGAGTACGCCTGGAACGCCGACGCGGTG…
NZ_CM001489	34	IS1141	ISFINDER	0	1704	FraQA3__NZ_CM001489__IS1141__34	1588	NZ_CM001489	567459	568825	4.78778e-129	508.0	27	1393	1367	0.861	GCCCGGCGGCGGTCGTTCTCCGCGGCGTACAAGTTGCGGATCCTGACCGAGTACGAGGCGGCCCCGGACGGGCAGAAGGGTGCGATCCTGCGCCGGGAGAGTCTGTATTCGGCGCATATCGTGGAGTGGCGTAAGGCCCGTGAGGCGGGGGCGTTGGCGGGCCTGTCGAAACCGAAGGGCCGCCCGCCGGTCGATGACCGGGACAAGGAGTTGGAGAAGCTCCGTGCGGAAAAGGCGAAACTGGAGAAGGAACTGGCGAAGGCCCAGTTCGTGATCGATGTGCAGGGAAAACTTGCCGCGCTCTTGGAGAAGCTCTCCGAGGGCGCTCCCGACGAGAAACCGCCGTCGCCGAACGCGCCGAACAGCTGACCGAGGAAGCACTCGAACAGCTGATACCTG…
NZ_CM001489	36	Frapec_R_15	ARB_TRANS	9	1705	FraQA3__NZ_CM001489__Frapec_R_15__36	1498	NZ_CM001489	586408	586852	3.26107e-68	282.0	1	445	445	0.297	ATGACCAGGTCGGCGCGGGGAATGGTCGCCAAGCCGGGACGCAACGCGCGGCAGAAGGCCGGGGTGAATCGGGTGATCCTCGCGGCCGGCCGGGGTCTGCTCGTGCAGCGGTTGGAGCAGCAGGCTTCCGGCCGGGTCGAGAGAATACCGGCGGCCTACCCCAGGCCGTGTTTTTCGGCCTGCGGGCGTGTGGCATCCGCGTCGCGTGCGAGCCAAGTGCGATTCCGGCGTGTCGCCCGCAGATTGCGGTGCAGCGCGGACGTCAACGCAGCCCGAAACATCGCCGCGGGACGCGCGGTGACAGCGCGGGGAGGCGCGGCGCCCACCGAGCCTGCGAACCGCGAATCTCAGCACTGCCCGCCCTCCCTTCTGGTGGATGTGTAGGAGCCTTCTGGTGGG…
NZ_CM001489	37	Frapec_R_15	ARB_TRANS	9	1706	FraQA3__NZ_CM001489__Frapec_R_15__37	1498	NZ_CM001489	586864	587190	8.19199e-68	280.0	1	327	327	0.218	TTCTTTCGCGGTTCGCATCGGAGACCCACTTTTCGGAGGGGGGCGAGCATGAGGGTTTCCGGGTGGCGGCGGCGCGATCCGGTGATGTTCGGCGGGTCAATCACCAGTGGTCGCAGGTGCGGGTTCCCAAGGTGGGCTGGATGCGGTTCCGTCGCAGCCGTGCCGCGCCGGACGCAAAATCGTATCGGGTCACTCGGGATCGGGCGGGTCGCTGGTATGTGGCGTTCACCATCGTGCCCGCGCCGATGGCGGCGCCGGGTACGGGCGAGGTGGTCGGGGTGGACCGGGGGGTGGCCGTCTGCTCGGCGCTGAGCAGCGCGGAGCTGC
NZ_CM001489	39	Frapec_R_11	REMBX_TRANS_SCORE1000	8	1707	FraQA3__NZ_CM001489__Frapec_R_11__39	1594	NZ_CM001489	596744	596815	7.17684e-09	60.0	1	72	72	0.045	CCGCGACGCCGGCCGGGTCGGGGGCCGCCGGCTCGACCGCTCGGCCGGCGGCGCGGGCGGTGGCGCCGGCCG
NZ_CM001489	41	Frapec_R_6	GOOD_NX_LOCAL_IS	3	1708	FraQA3__NZ_CM001489__Frapec_R_6__41	1737	NZ_CM001489	599647	599760	4.82127e-14	80.0	1	114	114	0.066	GTCGGCGTCGCGCTGCCCCGCTCGGCCGACCTGGTCGTGGCGCTGGCCGGCACCGGCCGCGCCGGCGCCGCCTATCTCCCCATCGACCCCGACTACCCGGCCGACCGGATCGCC
NZ_CM001489	50	Frapec_R_6	GOOD_NX_LOCAL_IS	3	1709	FraQA3__NZ_CM001489__Frapec_R_6__50	1737	NZ_CM001489	608932	609225	1.09736e-27	132.0	4	297	294	0.169	GTGCTGGACCGCTGGCTGCGCCCGGTTCCCGACGGTGTCGCCGGCGAGCTGTACATCGCCGGCGACGGCCTGGCCCGCGGCTACCTCGACCGGTTCGGCCTGACCGCGACCCGCTTCGTGGCCGATCCGATGCGCCCGGGCGGGCGGATGTACCGCACCGGCGACCTGGTGACCCGCCGTGGCGACGACGGCAACCTCGACTTCCTCGGCCGCACCGACGACCAGGTCAAGATCCGCGGCCACCGGATCGAGCTCGGTGAGGTCACCGCCGCGCTCGACAACCACCCGGCGGTC
NZ_CM001489	60	FraDas_R_10	OVER20_GOOD_LOCX_TRANS	41	1710	FraQA3__NZ_CM001489__FraDas_R_10__60	1133	NZ_CM001489	621965	622069	1.45921e-36	164.0	1	105	105	0.093	TCCACGACGACGAGGTCGGGGTGAAGTGCAGGTGGAACCGCGGGTGGCCCAGCAGCCACTTCTTCACCGCGGGGGTCTTGTGCGTGGCGTCGTTGTCCAGGATCA
NZ_CM001489	61	FraDas_R_10	OVER20_GOOD_LOCX_TRANS	41	1711	FraQA3__NZ_CM001489__FraDas_R_10__61	1133	NZ_CM001489	622070	622163	6.81603e-30	138.0	1	94	94	0.083	TGTCCTGAGTCGTTGATTCGTTCGCAGTGGGCGGCGAGGGTTTCGAGGATCTGGCCGGCGGTCTTCGTCCGGACGAACGGCCTCGGGTCCTTGT
NZ_CM001489	62	FraDas_R_10	OVER20_GOOD_LOCX_TRANS	41	1712	FraQA3__NZ_CM001489__FraDas_R_10__62	1133	NZ_CM001489	623701	623805	1.78778e-35	160.0	96	200	105	0.093	TCCACGAGGACGAGGTCGGGGTGAAGTGCAGGTGGAACCGCGGGTGGCCCAGCAGCCACTTCTTCACCGCGGGGGTCTTGTGCGTGGCGTCGTTGTCCAGGATCA
NZ_CM001489	63	FraDas_R_10	OVER20_GOOD_LOCX_TRANS	41	1713	FraQA3__NZ_CM001489__FraDas_R_10__63	1133	NZ_CM001489	623606	623700	1.97995e-30	140.0	1	95	95	0.084	GTGTCCTGAGTCGTTGATTCGTTCGCAGTGGGCGGCGAGGGTTTCGAGGATCTGGCCGGCGGTCTTCGTCCGGACGAACGGCCTCGGGTCCTTGT
NZ_CM001489	71	FraCcI3_R_4	REMBX_TRANS_SCORE1000	6	1714	FraQA3__NZ_CM001489__FraCcI3_R_4__71	1695	NZ_CM001489	683420	683529	4.31922e-08	58.0	1	110	110	0.065	CAGCGCGCTCGCGGCCGACGCGGCGACGGAGCCCACCGTGACGGCGACGGCGACGGCGACGGCCGGGGCCGCGTCCGCGCCCGCCGTCCTGGTCGAGCGGGACGGCGCGG
NZ_CM001489	73	ISGeob7	ISFINDER	0	1715	FraQA3__NZ_CM001489__ISGeob7__73	883	NZ_CM001489	725880	726036	2.01049e-14	82.0	1	157	157	0.178	CGCCATCCGGGTCGGCTGCCGGTGGACGACCGGGAGGCTCTGGAGGGGATCTTGTGGGTGCTGCGCCACGACGTGCCGCGGCGGGAGCTGCCGACGACGCTGTTCGAGGTGTCGGGGATGACCTGCTGGCGCCGGCTCGGGACTGGGCCGAAGCCGG
NZ_CM001489	74	FraCcI3_R_6	REMBX_TRANS_SCORE1000	7	1716	FraQA3__NZ_CM001489__FraCcI3_R_6__74	1560	NZ_CM001489	749368	749455	3.23942e-08	58.0	1	88	88	0.056	CGCGCACCAGGGCGACGCCCGCGCAGCGCAGCACCGGCGGCTCCGTCTCGGTGCCGCACGCGGCGTCGCCAGCCGGCGCCGGCGCCGG
NZ_CM001489	76	ISFsp12	ISFINDER	1	1717	FraQA3__NZ_CM001489__ISFsp12__76	1730	NZ_CM001489	778500	778800	8.85489e-69	284.0	1	301	301	0.174	ACTGGCGCGGACAGTGGAACTACATCCTGTGGTCACAGCCACCAGTCCCCCCGCCACCGCGGGACGACCGCGCCCAGCCCGACAACCGCGCCCCGGACTGGCCGCATCATCCGACCACCGCCGGCATGCGGGCCCACCACGTCGCGGACCTGCTCGTCTCCGTCGAGCAGTACATCCTCGACCACCCACCGATCAGCCTGCACCACAAGCCCGCCCGCTACCACGTCCTGCGACGCGGACCGCTCTCGCTGTCCGACCGCCTGCTGGTCACCGTGATCCACCACCGCTGGAAAACCCAGCA
NZ_CM001489	77	ISFsp12	ISFINDER	1	1718	FraQA3__NZ_CM001489__ISFsp12__77	1730	NZ_CM001489	778801	778922	2.22636e-31	144.0	1	122	122	0.071	GAAGAAGGAACTGGCGGACTTCGCTCACACCGCCGGTCTAGCGGTGACCGTGTGTCACTTCCCGCCGGGAACCTCGAAATGGAACCAGATCGGGCACCGGTTGTCCTCCCGGATCAGCACGA
NZ_CM001489	78	ISFsp12	ISFINDER	1	1719	FraQA3__NZ_CM001489__ISFsp12__78	1730	NZ_CM001489	778924	779133	2.29898e-53	226.0	1	210	210	0.121	GGGAGTCAAGGACCCGGGGCTGGTGCCCGCGCTGCTGGCACTCGTCGAGCCGGACCAGCGTGGGGATCCGGAGTCCCCGCTGCTGTGGACCACCAAGTCCACCCGGAGGCTGGCCGCGCAGCTGACCGCGGACGGCCATCCGGTGGGTGCGGACACGGTCGCGGCGCTGCTGCAGGCCGAGGGGTTCAGCCTGCAGGGCACCTCGCGGAC
NZ_CM001489	79	Frapec_R_15	ARB_TRANS	9	1720	FraQA3__NZ_CM001489__Frapec_R_15__79	1498	NZ_CM001489	787048	787099	2.93936e-11	68.0	1	52	52	0.035	GTGGGTCTGTAGGAGTCGGAATCCCCCGATCTCAGACGGGGGAGGACGTCAA
NZ_CM001489	82	Frapec_R_15	ARB_TRANS	9	1721	FraQA3__NZ_CM001489__Frapec_R_15__82	1498	NZ_CM001489	846197	846276	5.86761e-17	90.0	1	80	80	0.053	CGAACCTAAACATTCCGCACCTCCCCTGGTGGGCGTGTAGGAGTTGAATTCCCCCGCCTTCAGACGGGGGAGAACGTCAA
NZ_CM001489	84	ISGeob7	ISFINDER	0	1722	FraQA3__NZ_CM001489__ISGeob7__84	883	NZ_CM001489	911365	912034	3.53509e-108	430.0	1	670	670	0.759	CCGCTATCCGGGCCGTCGGCCGGTCGACGACCGGGCGGCGCTGGCGGGCATCCTGTGGGTCCTGCGCAACGACGTCCCCTGGAGGGAACTGCCTCCGGGCCTGTTCGGGGTGTCGGGGGTGACCTGCTGGCGCCGGCTGCGGGACTGGCACACGGCCGGGGTGTGGACAGCTCTGCACGAACACCTGCTCGCCGAGCTCAACGCCGCGGGACGGCTCGACCTGCACCGGGCTCTGGTGGACTCCTCCCACGTCCACGCGCTCAAAGGGGGGGCGCGACGGGTCCGAGCCCGGTCAACCGAGCCCATCCCGGCAGCAAACACCATGTGATCACCGACGCGTCCGGGGTGCCGCTGGCCGCGACCGTGACCGGCGGGAACCGCCACGACGTCACTCAGCTC…
NZ_CM001489	87	FraCcI3_R_6	REMBX_TRANS_SCORE1000	7	1723	FraQA3__NZ_CM001489__FraCcI3_R_6__87	1560	NZ_CM001489	995139	995207	1.30396e-11	70.0	1	69	69	0.044	GCGGCGGCGGCGAGCAGGCCGGCGACGATCGCGAGCGCGTCGGCGGCCGCGGCCAGCGGCCCGGCGGCG
NZ_CM001489	88	Frapec_R_9	ARB_TRANS	7	1724	FraQA3__NZ_CM001489__Frapec_R_9__88	1636	NZ_CM001489	998475	998871	2.94033e-102	408.0	1	397	397	0.243	CCCGAACGTCCGCCTCACAGCCGCTGCCTGTGCCACGGCCGCTCGTACTGGGTGTCGATGTACCGGCGGACCGTGTCCGCCGAGACCGCACCCACAACGGCGACGCCACACGACCGCGACCACACAGTCACCAGCCGACTGTGCACCTGCGGGAACTCGACACGCAGGACCCGGCCAGTGAACCCCTTGAGCTGGTTGGCCACATACGACGGGGAGTGCTTCGGATGAGCCTTCACGAACAGCTACACATGACCGGGCACGACGTCCAACGCGACGACCGGCCAGTCGTGCTCCGCACACTTCTCGCGGACCAGCTCGTCACACCGGTCACGGACCGGGCCGGTGAACACGGGTCGGCGGTACTTCGGACACCACACGACGTGATACCCAAGGTCGT
NZ_CM001489	89	Frapec_R_9	ARB_TRANS	7	1725	FraQA3__NZ_CM001489__Frapec_R_9__89	1636	NZ_CM001489	998952	999102	3.55764e-26	126.0	81	231	151	0.092	CACCCCGGCCGCCGCGCCGGTCGCCGGGAGCGGCTCGGCGGGCACCCCGTCGCAGGACAGCAGCGCATACCAGCGACAGCCCTCCCGTTTGACCCTGATCGTCTCGACGGTGCCGAGCACAGGCCGGTGCTGGTTGACCTTGACGTGGCCG
NZ_CM001489	90	Frapec_R_9	ARB_TRANS	7	1726	FraQA3__NZ_CM001489__Frapec_R_9__90	1636	NZ_CM001489	998872	998950	1.6811e-17	92.0	1	79	79	0.048	CCTTCGGCCACTCCACGCTGTCGAACCAGCCGGCGCCCTTGCAGCGGGGGTAGCCGGGCTTCTTCCCGGCCTTGACGCG
NZ_CM001489	92	FraCcI3_R_6	REMBX_TRANS_SCORE1000	7	1727	FraQA3__NZ_CM001489__FraCcI3_R_6__92	1560	NZ_CM001489	1006821	1006928	1.20935e-08	60.0	1	108	108	0.069	CGGGGCGTCCGGCGGTGCCGCCGACGCCGGTGGGCCGGCCGTGGGCGCCGCCGGCCCGACCGTCGGTGCTGGCGCGGCGGCCGGTCGGGTCGCGGGCCGCGCGGGCGC
NZ_CM001489	94	FraCcI3_R_6	REMBX_TRANS_SCORE1000	7	1728	FraQA3__NZ_CM001489__FraCcI3_R_6__94	1560	NZ_CM001489	1033555	1033609	1.3708e-09	62.0	1	55	55	0.035	CGCGCGCCGGCGGTGCCCGCGGCCGCGGCCCGCAGCCGGGCGACGACGGCGGCGC
NZ_CM001489	107	FraACN_R_4	ARB_MGE	21	1729	FraQA3__NZ_CM001489__FraACN_R_4__107	754	NZ_CM001489	1089051	1089680	0.0	838.0	1	630	630	0.836	GCCCCCCACCCCGCCACCGACGGCACCCCCGACCGGCGCAGCCCCGCCCACCGCCGCGCCGACGCCCTGATCGACCTGGTCACCCGCGCGTTGGGCGCCGCCACCCTCCCCGAAAGCGGCGGCGTCCGCCCACACCTGACCGTCACCATCAACGGGAACACCCTGCTCGCCAGCGGCACCAGCCCCGCCCTGACCAGCTGGGGACTCCCCCTGCCCCCCAGCACCCTCGCCCGGCTGTCCTGCGACGCCGAAATCAGCCGGATCATCCTCAGCCTCGCCGGCGTCCCCCTCGACATCGGACGAACCACCCGCGTCGTCCCCCCACACCTACGCCGCGCCCTCGTCGCCCGCGACCGAGGATGCAGCTTCCCGGGATGTGATCGGCCCCCGTCATGGTGC…
NZ_CM001489	111	ISSm2	ISFINDER	0	1730	FraQA3__NZ_CM001489__ISSm2__111	1572	NZ_CM001489	1101164	1101259	2.14485e-17	92.0	1	96	96	0.061	CCACTGGCACGCCTCGTCGAAGCGGGCGGACGGGTCCTGCTCCTGGGCGCGCCGCTGGACACGATCACCCTGCTGCATCACGCCGAGGCCCTCGCC
NZ_CM001489	113	FraCcI3_R_7	REMBX_TRANS_SCORE1000	7	1731	FraQA3__NZ_CM001489__FraCcI3_R_7__113	1498	NZ_CM001489	1127024	1127091	1.89493e-09	62.0	1	68	68	0.045	CGACGAGCGCGGCGCCCGCACGATCCGGTCGGTGTCGATCCCGACCGTCGACGACCTGCGCCGGGCCG
NZ_CM001489	117	ISSav6	ISFINDER	0	1732	FraQA3__NZ_CM001489__ISSav6__117	1244	NZ_CM001489	1183342	1183438	1.37184e-13	78.0	1	97	97	0.078	GAATCTCCCGGTAGGCGGATGGCCGTCCAAGATCGCCCTGTCCGCCCGGGGCATCGTGTGCTTGGCTACTCGGCCGGGGTCGATCTGCCCACCTCGA
NZ_CM001489	121	ISPa43	ISFINDER_NOFULL	0	1733	FraQA3__NZ_CM001489__ISPa43__121	19903	NZ_CM001489	1200351	1200452	7.58006e-11	68.0	1	102	102	0.005	ACCTACTCGGGCGGGGAGAAGCGACGGCTGGATCTGGCGATGACGCTCATCGCCCGGCCCCGGCTGATCTTCCTCGACGAGCCGACGGCCGGTCTCGACCCG
NZ_CM001489	123	FraEu_R_7	OVER20_GOOD_LOCX_TRANS	22	1734	FraQA3__NZ_CM001489__FraEu_R_7__123	1219	NZ_CM001489	1231147	1231748	1.13609e-56	240.0	1	602	602	0.494	CTTCGTGCCGTCGGCCGGCGCCGCGCTCGCCGACTGGGGCGCGGACGTGATCAAGATCGAGCATCCCGAGACCGGCGACCCGGTCCGGGCGCTGTCGTCCTACGGCTTCGGCCCCGGCGACGGCGGCGTCACGACGCTGTGGGAGGTGTTCAACCGCGGCAAGCGGGGCGTCGGCATCGACATCGCCACCCCCGACGGCCTGGAACTGCTGATGTGCCTCATCGACGAGGCGGACGTGTTCATCACCAGCTTCATGCCGTCGGCCCGGGAGCGCCTCGGCATCGACGTCGACCAGGTCCGGGCGCGCAATCCGCGCATCATCTACGGCCGCGGCACCGGCCAGGGGCCCGACGGTCCCGACGCGGACAAGGGCGGGTTCGACGGCATCTCCTACTGGAG…
NZ_CM001489	126	FraEu_R_9	GOOD_NX_LOCAL_IS	26	1735	FraQA3__NZ_CM001489__FraEu_R_9__126	1021	NZ_CM001489	1235151	1235313	5.63646e-09	62.0	1	163	163	0.16	CGACACCCACGTCGTCGAGCACTACGACCTCTGGACGTCCCGGGTCCCGTCGAAGTACGGCGACCGTGTGCCCCACGTCGAACGTGACGCGAACGGCATCGAATGGTGGATCGCCGGCGGCAAGGTGCTCAGCCCGGCCGCCGGTCTCGCCATCGCCGGCTGG
NZ_CM001489	130	FraEu_R_7	OVER20_GOOD_LOCX_TRANS	22	1736	FraQA3__NZ_CM001489__FraEu_R_7__130	1219	NZ_CM001489	1267963	1269144	3.33751e-73	302.0	1	1182	1182	0.97	TCATGGAAGGCATCCAGGTCGTCGAACTGGCGGCGTGGACCTTCGTACCCGCCGCCGGCGCCGTGCTCGCGGACTGGGGTGCCGACGTGATCAAGATCGAGCATCCCGAGACGGGCGACCCGCAGCGCGGGCTGATCGCCTCCGGGATGCTCGCCGGTCTCGACGGGGTCAACCATCTCATCGAGCAGTGCAACCGCGGCAAGCGCAGCATCGGGCTCAACGTCGCGACCCCCGACGGACTCGAGCTGCTGTACAAGCTGGTGCAGGGCGCCGACGTCTTCCTCACCAACCTGCTGCCGGACTCCTGCGAGCGCCTCGGCGTCGGGGTCGACAAGATCAGACAGGCCAATCCGGACATCATCTACGCCCGCGGGCACGGGCAGGGCGCCCACGGCCCCG…
NZ_CM001489	131	FraEu_R_9	GOOD_NX_LOCAL_IS	26	1737	FraQA3__NZ_CM001489__FraEu_R_9__131	1021	NZ_CM001489	1270280	1271309	8.17398e-68	282.0	52	1081	1030	1.009	TCGATGACCACCTCGTGGAGCACCCCAAGGTCTGGCTGGACCGGCTCCCGGCGAAGTTCGGCGACCGGATTCCGCGGATCGAGGAGCAGGACGGCAAGCACGTCTGGGTCTACGACGGCGTTGTGTTCCCCACGATCGGCCTCAACGCCGTCGCCGGGCGCGAGCCGCGGGACTGGGGGTTAGACCCCATGCGCTTCGAGGAGATGATCCCCGGCTGCTACGACCCGGTGGCGCGGCTGAAGGACATGGACCTCGACGGCGTCCACGCCGCCCTGTGCTTCCCGTCGTTCCCCGGCTTCGCCGGCGGGGTGTTCCACCGGGCGCAGGACAAGGAGCTGGCGCTCGCCTGCATCCAGGGCTGGAACGACTTCATGGTCGACGAGTGGTGCGCCGCCGCCC…
NZ_CM001489	133	Frapec_R_4	REMBX_TRANS_SCORE1000	25	1738	FraQA3__NZ_CM001489__Frapec_R_4__133	1785	NZ_CM001489	1278799	1280568	0.0	1178.0	1	1770	1770	0.992	CTAGGCGCGTCTTCCGCACATGGGGTTTCGATGCGTTGGCCGGCCCGTTTTCCCCTCAAGGTGGCCGGGTCGGGTCGACGCCGAGGATGTTGAGGAGGTGCTGGTGCAGGTGTGGTGGGCGGGGGATGTAGGCGGGTCGGCCGTTGTGGGCTGGCACGAGGCGCAGCCTGGCGAGCGTGGAGAAGACGAGCGCGCCGGTGGGGCGGGCGGGGCGGGCGGCGTAGAGGCCGGGGATCTTCCCGTCGGTTCCGGTGCTGAGCCGGGTCTGGCGTTCGACCAGGCAGAAGATGAGCAGGGCCAGGCAGATCACGTGGATGAGGGCGTGGATGCGCTGGTTGGAGTGCAGGAACATCGGTGCGACCGCGAGTGGGCCCTTGAACGTGCCGTAGCGGCGTTCGG…
NZ_CM001489	135	FraACN_R_4	ARB_MGE	21	1739	FraQA3__NZ_CM001489__FraACN_R_4__135	754	NZ_CM001489	1292423	1293138	1.43146e-119	472.0	1	716	716	0.95	TCACCGATCTCTCCGACGGCATGACCCGGATCAGCGGCGAACTCGACGCGGAAGCCGCCGCTCTACTTCGCACCGCGCTCGACAGCCTCGCCGCACCCATGCCCGCCATCGACGGCACTCCCGACCCGCGCAGCCCCGCCCGCCGCCGCGCCGACGCCCTCGTCGACTTTGTGCACCGCGCACTCGATGCCTCCGCCGTTCCCATCTCCGGCGGTGTGCGCCCGCACCTCACCGTCACGATCCCCTGGCCCACCCTGGTCGGCCGCGGCGGGCCGGCCGCGTCCACCAGTTGGGGCCAGCCCCTGTCACGCGCCACCGTGCGGCGCCTCGCCTGCGACGCCGCCGTCAGCCGCATCATCCTCGACCCCGCCAGCGTCCCCCTCGACGTCGGCCGCACGC…
NZ_CM001489	145	Frapec_R_15	ARB_TRANS	9	1740	FraQA3__NZ_CM001489__Frapec_R_15__145	1498	NZ_CM001489	1393288	1393336	2.17928e-12	72.0	1	49	49	0.033	GGCTGTGTAGGAGTTGGAATCCCCCGCCTTCAGTCGGGGGAGGGCGTCA
NZ_CM001489	150	Frapec_R_15	ARB_TRANS	9	1741	FraQA3__NZ_CM001489__Frapec_R_15__150	1498	NZ_CM001489	1448451	1449089	5.40845e-118	466.0	1	639	639	0.427	GCCCGGCCAGTCTGCCTGCAATGCCGGCTCGCGCAGGCGCGACGCGGCTCGAACCGGCGGGCCCGGCTGCGTGCGCGGATCGGCCGGGTGAAGGCCCGGGAGGTCGACCGGCGCAAGGACTGGGTCGAGAAGACCAGCACCGATCTTGCCCGCCGATACGATCTGATCCGCGTCGAGGATCTGCCGGTCGGGACCATGACCCGCTTGGCGCGGGGGACCATCGCCGAACCGGGACGGGGCGTGCGGCAGGAAGCCGGGCTGAACCGGAGCATTCTCGCCCACGGCTGGGGACTGCTCGTCCAACGGCGGGAACAGAAAGCCCCCGGCCGGGTGGAGAAAATCAATCCTGCGTACACGTCGCAGACCTGCGACACCTGCGACACCTGCGGGACCCGGGAC…
NZ_CM001489	155	Frapec_R_9	ARB_TRANS	7	1742	FraQA3__NZ_CM001489__Frapec_R_9__155	1636	NZ_CM001489	1477811	1477883	2.727e-14	80.0	1	73	73	0.045	CCCCGCATCGTGGATCGACCTGTTCAGCCCGGACTCCGCCACCTGCCCGTTGGGCAGGAACGCCCCGGACCGG
NZ_CM001489	156	FraCcI3_R_16	REMBX_TRANS_RATIO15	19	1743	FraQA3__NZ_CM001489__FraCcI3_R_16__156	1009	NZ_CM001489	1485790	1485996	5.32936e-17	92.0	1	207	207	0.205	GCCCACCCGACCTGCATACTGATCCACACCCCGACACACGCCTCCTGGCTGAACCAGATCGAGATCTTCTTCTCGCTGTTCCACCGGAAAGCCATCTCCCCCTGCGACTTCGCCAGCACCGACGCCCTCACCGCCCTCACAGCGTTCAGCGCCTGAGGCAACACGACCGCGACACTGTTCCGCTAGAAGTACACCGCCACCGACCTC
NZ_CM001489	157	ISFsp7	ISFINDER	3	1744	FraQA3__NZ_CM001489__ISFsp7__157	1041	NZ_CM001489	1489977	1490453	3.49966e-125	492.0	1	477	477	0.458	CCCGGGGCTGTCCGCCTCCGACGACGGCTGGCCGCTGTGGGTCTCCGGCGTCCGGCCCGGCAGCGAGCATGACTCCACCGCGCTGCGCGCCGCCGGCGCGCAGCCGTTCCTCGCCGAGCGGACAGCCAACCTGCACGAGGTCCTGTTCGACCTCGGAAGGGATAGGAAACCCGGCCGGCCGCTGGTGATCGGCGTACAAGAAGCCCACCGGCGGCGCCCTCACTGACGCAAAGAACACACAACCGGGTCCACAAGGCACTACGCGCTGCCGGTGAACGCGCGAACGCGCGAACGCCCTGTTCAAAGGCACTTTTCGGCTGCTCCACAACATCACGATCGACCCCCGGTGGATCGGACTCGTCGCAAAAGCCACCCTCGTAATTCTCCACACCGAGCATC…
NZ_CM001489	158	Frapec_R_34	REMBX_TRANS_SCORE1000	11	1745	FraQA3__NZ_CM001489__Frapec_R_34__158	905	NZ_CM001489	1497663	1498524	0.0	1016.0	1	862	862	0.952	CGATCGCGTTCACCAGACCGCGGTGCGCATCCGAGGTCACCAGCCGCACCCCGGACAGCCCCCGGGCGACCAGGCCCCGGAAGAACGCCAGCCAGCCGGCACCGTCCTCGCTGGACACGACCTCCAGGCCGAGGATCTCCCGGTGCCCGTCGCCGTTCACCCCGACCGCGAGCAGACAGTGGACGTTGACGACCCGGCCGTCCTCACGGACCTTCATCGTCAACGCGTCGGCCTGCACGAACCGGTACGGCCCGGCATCCAGCGGCCGCGACCGGAACGCCTCGACCTGGCCATCGAGATGCTTCGCGAGCTCCGACACCTGCGACTTCGAGATGTGCGCGACCCCGAGCTGCTCGACAAGCTTGTCCACCCGGCGCGTCGAAACCCCCAGAAGATACG…
NZ_CM001489	160	IS1512	ISFINDER	0	1746	FraQA3__NZ_CM001489__IS1512__160	1314	NZ_CM001489	1498633	1499063	6.12132e-52	222.0	1	431	431	0.328	TGCCCGGGGCCTCCTGGCAGAGATGTCGGACGCACTACCTGCGGGACCTTCTCACCTTCACCCCGAAGTCGTCGCAGCCATGGGTCGCGACGTTGGTCCGGACCGTTTTTGATCAGGCGGACGCGAACGAGGTGGCGGTGCAGTTCGACCGGGTCGTGGACGCGCTGACCGAGAAACTACCCCGCGCCGCGACCCATCTGGAAGAAGCGAAAGCGGACCTGCTCGCGTTCACCAGCTATCCGCGGGAGATCTGGCGGCAGATCTGGTCGTCGAACCCGCAGGAACGACTGAACAAGGAGATCCGCCGGCGCACCGACGTCGTCGGTATCTTCCCCGACCGTGACGCCATCATACGGCTCGTCGGCGCCGTCCTCGCCGAGCAACACGACGAGTGGATCG…
NZ_CM001489	163	Frapec_R_7	BLASTN_CLOSEIS_NOHIGH	0	1747	FraQA3__NZ_CM001489__Frapec_R_7__163	1702	NZ_CM001489	1551297	1551407	1.98321e-12	74.0	1	111	111	0.065	GCGCCGCTGCGTTCGTCACCGCCGTCGACGGCGACCTCGACACCGTCATCGGCCTGCCGACCGCCGTCGTCCGCGACCTGCTCGCCGGCCTCGACGCCGGCGTCCCCACCG
NZ_CM001489	172	FraACN_R_6	GOOD_NX_LOCAL_IS	2	1748	FraQA3__NZ_CM001489__FraACN_R_6__172	511	NZ_CM001489	1611780	1611949	2.86375e-57	240.0	1	170	170	0.333	ACGCCCACGACACCCGCCGCCCCGCCCGCCGCACCTTCTGATCACCCCGGGCCTGCCGGGAGGAACGCACCAGCCGTTCCAGCTGCCCCGCCGTGCAGAACCGGGCATGCGACAACCACACCTGCTCGGTCTGGGCCTCCGCCACCCGGGTCACCGCCCGCACCTTCGCA
NZ_CM001489	173	Frapec_R_4	REMBX_TRANS_SCORE1000	25	1749	FraQA3__NZ_CM001489__Frapec_R_4__173	1785	NZ_CM001489	1612136	1612222	8.5533e-22	108.0	1	87	87	0.049	CTTCCGCACCTGGGACTCCGCTAGGTTGACCGGCCCGGTTGCCGACCATGGTGGTCGGGTTGGGTCGACACCGAGGATGTCGAGGAG
NZ_CM001489	176	FraACN_R_4	ARB_MGE	21	1750	FraQA3__NZ_CM001489__FraACN_R_4__176	754	NZ_CM001489	1631513	1632191	1.3572e-81	332.0	1	679	679	0.901	GATCAGCGGCGAGCTCGACCCCGAAGCCGCCGCCCTGCTCCGCACCGCGCTGGACCCGCTCGCGGCGCCGCGCCCGGCCGTCGACGGTGCGCTCGACCCGCGTAGTCCCGCCCGGCGGCGCGCCGACGCCCTCGTCGACCTGCTCGGCCGCACCCTCGACGCCGCCGTGCTGCCTGTCGGTGGCGGTGTTCGCCCGCATCTGACCGTGACGATCCCCTGGTCGACACTGGTCGGTCGATCCGGTGTGCCGGCGACGACTGGCTGGGGGCAGCCTCTGCCCCGCGAGGTCCTACGTCGCCTGGCCTGCGACGCCTCGGTCAGCCGCATCATCCTCGACCCCGCCGGTGTCCCCCTCGATGTCGGTCGCACGCAGCGCACCGTCACCGCCGACATCCGCCG…
NZ_CM001489	185	FraACN_R_4	ARB_MGE	21	1751	FraQA3__NZ_CM001489__FraACN_R_4__185	754	NZ_CM001489	1675374	1676107	0.0	892.0	1	734	734	0.973	CCCGATCCCGCCGACATCCGCCGACTCACCCTCACCGACACCCCCGCCGGCACCACCCTGCTCAGCGGCGAGCTCGACGCCGAAGGCGCCGCGCTGCTCCGCACCGCGTTGGACAGCCTCGCCGCACCCCACCCCGCCGTCGACGGCACCCCCGACCAGCGCACTCCGGCCCGCCGCCGCGCCGACGCTCTGATCGACCTGATCAGCCGGCTGCTCAGCGCCGGCGCCGTCCCCACTGCCGGTGGAACCCGCCCCCACCTGACCGTTGCCATCCCCTGGAACACCCTGCTCGCCGCTGGCACCATCCCCGCCACCACCAGCTGGGGGCTTCCCCTGCCCCGCGCCGCCCTGGCCCGACTGAGCTGCGACGCCGAAATCAGCCGCATCCTGCTCGACCCC…
NZ_CM001489	187	FraEu_R_9	GOOD_NX_LOCAL_IS	26	1752	FraQA3__NZ_CM001489__FraEu_R_9__187	1021	NZ_CM001489	1700565	1701584	2.9298e-175	678.0	170	1189	1020	0.999	GAAGACCTTATCCTGATCAGCGTCGACGACCACGTCGTGGAACCCCCCACGATGTTCGACGCGCACATCCCAGCGAAGTACAAGGACCGGGCTCCGCACATCGTCAAGGGCCCGAACGGCGGCGACCTGTGGGCGTTCGAGGACGGCTTCGCCCCGAACGTCGGCCTCAACGCCGTCGCCGGCTGTCCCCCGGAGGAGTACGGGCTCGACCCGACCGAGTACGCCCAGATGCGCCCCGGCTGCTACGACGCCGACGAGCGCGTGCGGGACATGAGCGCCGGCGGCGTGCTCGCGGGCATCAACTTCCCCACCTTCCCGCACTTCTGCGGCCAGCTGTTCCTGCGCGCCAAGGACAAGGACCTCGCGCTGGCCAGCGTGCGCGCCTACAACGACTGGCAC…
NZ_CM001489	190	FraEu_R_7	OVER20_GOOD_LOCX_TRANS	22	1753	FraQA3__NZ_CM001489__FraEu_R_7__190	1219	NZ_CM001489	1703341	1703775	1.04257e-23	118.0	1	435	435	0.357	GTGCTGGAGTTCTCCGAGCACGGGTTCGTGCCGTCCGCCGCGGCGGCGCTGGCCGACTTCGGCGCGGACGTCGTCAAGCTGGAACGGCCCACCGGCGATCCGATGCGCCAGATCCACGCCAACCGCCTCGTGCCCGAGGCCGACGGCGAGGAGTTCATGTTCGAGCTGGTCAACCGCAACAAGCGGGGCGTCGCGCTCGACGTGGAGACGGCGGCCGGCCGGCAGGTCTTCGAACGGCTCGTCCGCTGGGCGGACGTGTACATCACCAACCAGCTTCCCCGGGTGCGGCGCAAGCTGCGCACCGAGCCCGCGGACCTGCTGGCCCTCAACCCGAAGCTCGTCGTGGCCAAGGGCCACGGCCAGGGCCAGGCCGGCCCGGACGCCGAGGCCGGCGGCTAC…
NZ_CM001489	193	FraACN_R_5	ARB_MGE	8	1754	FraQA3__NZ_CM001489__FraACN_R_5__193	572	NZ_CM001489	1735294	1735865	0.0	742.0	1	572	572	1.0	TCGGCGGTGGTGGAGGTGGATGTGGAGTCGGCGTCGTTGGGGGAGGTGGAGGAGGTGATCTGCCGGTGGGCGGGGCGGATCGCGGCGGCGACGTGTGCCTGGTTGCTGGCGGTGGCGGCGTTCGACCGGCGGGAGGGCTGGTCGGGGATCGGGATGGGCTCGTGTGCGCACTGGCTGTCGTGGCGGTGCGGGATCGGTCTGCGGACCGCGCGGGAGCATGTGGCGACCGGGCATGCGTTGGAGCGTCTCCCGGCGATCCGGGCCGCGTTCGCCGCGGGCACCCTGTCGTATGCGAAGGTCCGGGCGGTGACCCGGATCGCCGACGAACGGTCCGAGCAGGTGTGGTTGACCCATGCGCGGTACTGCACCGCCGGGCAGATCGAGCGGCTGGTGCGGTGC…
NZ_CM001489	195	FraCcI3_R_6	REMBX_TRANS_SCORE1000	7	1755	FraQA3__NZ_CM001489__FraCcI3_R_6__195	1560	NZ_CM001489	1753908	1754019	1.03887e-09	64.0	1	112	112	0.072	CGCAGCCCGGCCAGCGGCGGCGCCGGCGGCTCCTCCGCCGGCCCGGTCGGCTCCCCGGCCGACCCGGCCGCCGCGGCGGGACGCGGGTCGGTCCAGACCGCCGCGGCGTCGA
NZ_CM001489	202	FraEu_R_7	OVER20_GOOD_LOCX_TRANS	22	1756	FraQA3__NZ_CM001489__FraEu_R_7__202	1219	NZ_CM001489	1770890	1771020	1.14151e-11	74.0	1	131	131	0.107	CGTCGCGGCGAGCCCGGTGCAGTTCGACGAGAAGCACCTCGACCTCACCGCCGCCCCCGAGCACGGCCAGCACACCGAGGAGATCCTCCTCGAGCTCGGGTACGACTGGGAGAAGATCATCGAGTTCAAGG
NZ_CM001489	204	ISDge1	ISFINDER	0	1757	FraQA3__NZ_CM001489__ISDge1__204	1394	NZ_CM001489	1778192	1778298	1.19529e-08	60.0	1	107	107	0.077	GCGATGCTGGCCTACGCGTTCCTCGCCGTGACGACGGCCCGTGCTCGCAAGATCGAGCCAGCCGAGGGTCTGATCCCGCTGACCGTCAACGAGGTCCGCCACCTGTT
NZ_CM001489	205	ISSav2	ISFINDER	0	1758	FraQA3__NZ_CM001489__ISSav2__205	1938	NZ_CM001489	1778678	1779070	4.16889e-29	138.0	1	393	393	0.203	AGGCGTGCTCGTCATCGATGAGACGGGAGACCTGAAGAAGGGAACGGCTACCATCGGTGTTCAACGGCAGTACACCGGAACCGCCGGGAGAATTGAGAACTCGCAGGTCGCGGTCTATCTGACCTACGCATCCCCGATCGGGCACGCCCTTATAGATAACGCTTTGTACATGCCGAGGTCGTGGATGGACGACCCGGCGCGACGCGAGGCCGCCGGCGCACCCGAAGATCTCGCGTTCGCGACAAAGCCCGCGCTCGCCCAGAGGATGATCGAGAAGACGGTCGATGCCGGCGTCCAGGCACGCTGGGTCACCGGAGACGAGGTCTATGGGGCGAACCCGGCACTGCGGGCCGCGCTCGCCCGTCGCGGGATCGGCTCTGTCCTCGCCGTCGC
NZ_CM001489	207	FraCcI3_R_11	REMBX_TRANS_RATIO15	5	1759	FraQA3__NZ_CM001489__FraCcI3_R_11__207	1301	NZ_CM001489	1782515	1782568	1.62086e-08	58.0	1	54	54	0.042	CAGGGTCTCGGTAAAGTTGCTGGTTAGCAAGCAAGCTTTATGATTGTCTCTAGT
NZ_CM001489	217	ISPa43	ISFINDER_NOFULL	0	1760	FraQA3__NZ_CM001489__ISPa43__217	19903	NZ_CM001489	1803965	1804059	1.9817e-11	70.0	1	95	95	0.005	CTCGGGCGGCATGCGCCGGCGCCTCGATCTCGCCGCCGGCCTGGTGACCCATCCCCCGGTGCTCTTCCTCGACGAGCCGACCACCGGGCTCGACC
NZ_CM001489	224	Frapec_R_15	ARB_TRANS	9	1761	FraQA3__NZ_CM001489__Frapec_R_15__224	1498	NZ_CM001489	1836871	1837102	4.47413e-45	196.0	1	232	232	0.155	CGCGAGAACCAAGCCGTCTTCGGCTGCCGGGGCTGCGGGCAGCAGGCGAACGCCGACGTGAACGCGGCACGCAACATCGCCCTGGGACCTCAGTGGGCAACCACCTGGGTGACTGCGCGGGGAGGCGACGCCGACAGCCGGCCCGTGAACCGCGAACCTCAACGCTGCACACCCCCTCCGGCGGATGGGTAGGAGTTGGAATCCCCCGCGTTCACGCGGAGGAGGATGTCAA
NZ_CM001489	226	Frapec_R_23	ARB_TRANS	0	1762	FraQA3__NZ_CM001489__Frapec_R_23__226	1095	NZ_CM001489	1837249	1837303	1.91636e-12	74.0	54	108	55	0.05	CATTGCGGGCATGCGCGGTACGTGTGGAACCTCGCGGTGGAGCAGCAGTCGTGGT
NZ_CM001489	227	Frapec_R_23	ARB_TRANS	0	1763	FraQA3__NZ_CM001489__Frapec_R_23__227	1095	NZ_CM001489	1837196	1837235	4.50311e-09	60.0	1	40	40	0.037	CGGCCATGGCGAACTTCTTCCGGGGTTCGCACCGCCGGCC
NZ_CM001489	230	FraEu_R_7	OVER20_GOOD_LOCX_TRANS	22	1764	FraQA3__NZ_CM001489__FraEu_R_7__230	1219	NZ_CM001489	1853608	1854435	1.78682e-49	214.0	3	830	828	0.679	GGCGTGAGCGTCGTCGAGATCGCCGGTTGGACGTTCGTGCCCGCCGCGGGCGCGATCCTCGCCGACCTCGGCGCCGACGTCGTCAAGGTCGAGCCGCCCACCGGCGACCCGCAGCGCCTGCTGCGCAACCTGCTCAACCAGGACGACAGCGGTCCCAACCCGTTCCTGGAGATCCCCAACCACGGCAAGCGCAGCGTCACCCTCGACCTGACCACCTCCGCCGGCCGCGAGGTGCTGTTACGCCTCGTCGCCGACGCCGACGTGTTCCTCACCAGCTACCTGCCGGCGTTACGGGCCCGCCTCGGCATCGACGTCGACGACCTGCGGGCGGTGAACCCCCGGCTGGTCTACGTGCGCGGCAGCGGCTGGGGCAGCCGCGGCCCGATGGTCAACACGGGC…
NZ_CM001489	232	FraCcI3_R_12	REMBX_TRANS_SCORE1000	5	1765	FraQA3__NZ_CM001489__FraCcI3_R_12__232	1274	NZ_CM001489	1854975	1855291	1.75641e-68	284.0	179	495	317	0.249	GAGGTTGTGCAGGCCATCGCGGCGCTGGTCGGCGATCCGGTTCTGGACCTGGGCGAGCGCGGCGGCCCGCTGCCGGCGGCCGGCGGAGCCGGGCTTCGGCCGGGCGTAGGCCCGGCGACGCCCGGCGTAGTTTCCGCTCGGCCCGCTGGTAGTGCTTCGGGTTGGCCACGCTCTGTCCGGTCGACAGGACAGCGAGATGGGTCACCCCAAGGTCGACGCCGACCGCGCCACCCGTGCGCTGGCGCCACGACGGCCGGGCGGGAACGTCGCGCTCGACCTCGACGGTGAACGAGACGAACCAGCGATCGGCGGTCCGG
NZ_CM001489	233	IS1602	ISFINDER	0	1766	FraQA3__NZ_CM001489__IS1602__233	2121	NZ_CM001489	1855292	1855604	8.60989e-55	232.0	1	313	313	0.148	CAGAAGCCGGACCTTGACCGGCGGGTCGCCAGGATTGTTACCTGGGCGGCCCGCCGGAACCTGGCTGTCGGCAGGGTCGTGACCGAGGTCGGGTCGGCGCTCAACGGGCATCGGCGGAAGTTCCTCGGCCTGCTGCGTGACCCGGCCGTGACGACGATCGTCGTCGAGCATCGGGACGGGTTCGCCCGGTTCGGTGCCGAGTACGTCGAGGCGGCGCTGTCCGCGCAGGGGCGGCGTCTGCTGGTGGTCGACCCGGCCGAGGTCGATGATGATCTGGTCGGTGACATCACCGAGATCCTGACGTCGATGTGCG
NZ_CM001489	235	FraCcI3_R_12	REMBX_TRANS_SCORE1000	5	1767	FraQA3__NZ_CM001489__FraCcI3_R_12__235	1274	NZ_CM001489	1854797	1854974	1.12629e-43	190.0	1	178	178	0.14	CCGTTGCACGAGAGCGCCGGATAGCGCGTCTTCATGCCGCCTCACCTTGCGGTGGGGCACTCCTGGTCTGACCCGCTGTCGCGGTGCCGGGTTCCCGTTTCACAGCCACCTGCCGCACGAGTGCGGTCTTCTGGTCGGCTCCGCGGGCGTTTTGCGTCTCCGATGTACTGGCGGCGAC
NZ_CM001489	240	FraACN_R_3	OVER20_GOOD_LOCX_TRANS	4	1768	FraQA3__NZ_CM001489__FraACN_R_3__240	789	NZ_CM001489	1938413	1938895	1.83688e-122	482.0	1	483	483	0.612	CTTGCGGGCCAGGCCGCCGTAGATGTTCACAGCCGCGTCGGTGAGGCCGGCGGGCACGTCCGCGTCGGGGCGCCAGCGGTGGACGAACTGCACCCCCGGGTCGACCAGCTCCAACCCGACGAACAGGCTCTCCACCTCGGCGCGGCTGCGCAGCCGGGCGGTGATGGCGCGCTTGCGGTAGCTGTCCGCGGCCGCGTCGAGGACGGGGTCGCCGTCGCCGATGCCGTGGGTCAGCGCCAGGTAGCTGCCCGGGGCGAGCGCGTCGACGAGGCGGGCGATGAGCCCGCGCGGGTCGGCGTCGTCGGGTACGAAGTGCAGGATCGCGATGAGGAACAGCGCGACCGGGCGGGTCAGGTCGAGGGTGTCGTGCAGCTCGGCGGCGTCGAGGATGGCAGCCGG…
NZ_CM001489	243	FraCcI3_R_12	REMBX_TRANS_SCORE1000	5	1769	FraQA3__NZ_CM001489__FraCcI3_R_12__243	1274	NZ_CM001489	1940551	1940666	5.9959e-32	146.0	1	116	116	0.091	CGGGGCGGCGCTCCCGGTCTGACCGGCCGAAGCCGGGCCGGGTTCCCGTTTCACGGCCACCCGCCCACCGGGGTGGGTCCTACGGTCGGCTCCGCGGGCGTTTTCCGCCGCCGTCG
NZ_CM001489	244	ISLxx2	ISFINDER	0	1770	FraQA3__NZ_CM001489__ISLxx2__244	1427	NZ_CM001489	1943308	1943645	3.99272e-53	226.0	1	338	338	0.237	TCGCCCCGAAGCTGCTCGCCGTGAACGGTGTCGGCGCCGACAGTGCCGGCCAGCTGCTTGTCAGCGCGGGCGACAACCCCGACCGGCTGCGTTCCGAGGCCGCGTTCGCGATGTTGTGCGGCGTCGCCCCGCTGCCCGCCTCGTCCGGGCGGACGCACCGCTACCGGCTCAACCGGGGCGGGGACCGCCAGGCCAACGCCGCGCTCTACCGCGTCGTGCTCTGCCGGCTGCGCTGGGACCCGGCCACCCAGGCCTACGCCCAGCGCCGCACCGCCGAAGGCAAGACCAAGAAGGAGATCATCCGCTGCCTCAAACGCTACGTGACCCGCGAAATCTAC
NZ_CM001489	248	FraCcI3_R_6	REMBX_TRANS_SCORE1000	7	1771	FraQA3__NZ_CM001489__FraCcI3_R_6__248	1560	NZ_CM001489	1966864	1966947	8.71859e-09	60.0	1	84	84	0.054	GGTGGCGCCGCGGCGGAGCCGGGCCCCGGCGCGGGCGACGCCGAGCCGGGCGGTCCGGGCGGCGAGGTCCGGGCGCTGCCGGCG
NZ_CM001489	249	ISStac1	ISFINDER	0	1772	FraQA3__NZ_CM001489__ISStac1__249	1484	NZ_CM001489	1967875	1967929	4.78456e-09	60.0	1	55	55	0.037	CTGCACGACCTCGGCTTCAGCCCCGGCGGCACCCTGCTGGCCACCGCCGGCGACG
NZ_CM001489	250	ISFsp9	ISFINDER	5	1773	FraQA3__NZ_CM001489__ISFsp9__250	1559	NZ_CM001489	1975433	1975537	1.62095e-19	100.0	1	105	105	0.067	GATCACCTGGTGGTCGGACTGGTGACGCGGCCACCGGGCACACCCCCGCCGCTGACACTTCCCGACTCGGAGCCGCACCACCCGAGGACCAGCCGCACCGGCAGC
NZ_CM001489	252	Frapec_R_15	ARB_TRANS	9	1774	FraQA3__NZ_CM001489__Frapec_R_15__252	1498	NZ_CM001489	1985509	1985567	3.60308e-11	68.0	1	59	59	0.039	CCCCTCCGGTGGGTGTGTAGGAGTTGGAATGCCCCGCCCCGGTCGGGAAAGGACGTCAA
NZ_CM001489	253	Frapec_R_7	BLASTN_CLOSEIS_NOHIGH	0	1775	FraQA3__NZ_CM001489__Frapec_R_7__253	1702	NZ_CM001489	2001671	2001770	1.09686e-08	60.0	1	100	100	0.059	CGGCGACGTCGACGCAGTCCTCGCCGGGCTGCGCGCCCGCGGCGAGCACGCCACCGCCGACGCCGTCGCCCGCCACCGCCGGCGGGCCGCGCCGACCGCC
NZ_CM001489	258	Frapec_R_38	ARB_TRANS	3	1776	FraQA3__NZ_CM001489__Frapec_R_38__258	812	NZ_CM001489	2073875	2074061	1.85918e-45	198.0	33	219	187	0.23	CGCCGTGGCCGGCGGAGTGCTCGAAGGAGGCCTACTCCGCCGGCCTGGACCAGCTTGCCCGCGGGCTGAAGAAGTTCACCGACTCTCGCACGGGGAAACGCAGGGGGCGCCGCGTCGGTTTCCCGAGGTTCACAAAGCGTGGGAAGGCCCGTGACAGCTTCCGGTACACCACCGGCAGTTTCGGCCC
NZ_CM001489	259	FraCcI3_R_12	REMBX_TRANS_SCORE1000	5	1777	FraQA3__NZ_CM001489__FraCcI3_R_12__259	1274	NZ_CM001489	2074063	2074246	2.95846e-32	148.0	2	185	184	0.144	CCGTTGCATGAGAGCGCTGAACAGTGCCGTTCATGCCGCCTCGCCTAGCGGTGAGGCACCCCCGGTCTCGCCGGCCGGAGCCGTGCCGGGTTCCCGTTTCACTGCCACCTGCCACCTGCCACCTGCCACCTGCCCCGTGGTCGGGGTCCTCTGGTCGGCTCCACGGGCGTTTACCGTCTCCGAC
NZ_CM001489	261	Frapec_R_38	ARB_TRANS	3	1778	FraQA3__NZ_CM001489__Frapec_R_38__261	812	NZ_CM001489	2073843	2073872	7.18549e-08	54.0	1	30	30	0.037	CGGTTCGCGCTCGACCCGAACGACGCTCAG
NZ_CM001489	265	FraCcI3_R_4	REMBX_TRANS_SCORE1000	6	1779	FraQA3__NZ_CM001489__FraCcI3_R_4__265	1695	NZ_CM001489	2092436	2092603	7.59335e-14	80.0	1	168	168	0.099	CGCCGGCGGCCTGGCCGGCCGGGCCCGCCTGCCGCTGCCCGCCTCGGTCGGCGCCCGGCTGGGTCGCCCCACCGCCGCCGCCACGCTCGGCGGCCCCGCCCTGGCCTCGGCGCCGGTCATCGTCGCCGTGCCGACCGTCGCCGTGCCGACCGTCGCCGCCCCGCGCCC
NZ_CM001489	267	IS4811	ISFINDER	0	1780	FraQA3__NZ_CM001489__IS4811__267	5396	NZ_CM001489	2108821	2109695	1.18959e-64	270.0	1	875	875	0.162	TCCCACAGCCGCGCGGCCGAGCGCGGGTCGAGGGCGTAGTCCGCCACCCCGGTGCGGATTCCCGGCTGGTGCGGGCCGGCCTCGTTGCAGTCCTGGAAGTACCGGCCGCTGACCCCGTCGACCAGGGGCGACGCGGCGAGCAGCACCGAGGTCGACGCCCCCTGCTCGGGCGTCTTCCAGGAGATGCCCCCGCCGCCGGTGCTGCCGGCGCGCTGGGCCCGCAGTCGGTCGAGCTCGGCATCGGTGACGTGACGCTGCAGCTTGGTGCGGATGCCGCCGGGCATGAGCGCGTTGACGGCGATGCCGTCGTCCGCCCACCGCCGGGTCGCCTCGACGGCGAACAGCACGTTCGCGGTCTTCGACTGCCCGTAGGCCGACCACGGCTCGTAGGGCCGCTCG…
NZ_CM001489	269	Frapec_R_50	OVER20_GOOD_LOCX_TRANS	25	1781	FraQA3__NZ_CM001489__Frapec_R_50__269	560	NZ_CM001489	2120379	2120506	5.2027e-08	58.0	1	128	128	0.229	CTGATCATGATCGCCCTCTTCGCCGGGCTGGCCTGCCAGCAGGTACGCACGATGAAACTGCTCGGCCTCGGACCGGCCGTCGGCGTCGCGCTCGACGCGCTGGTGCTGCGCACCGTCCTGCTGCCGGC
NZ_CM001489	270	FraDas_R_10	OVER20_GOOD_LOCX_TRANS	41	1782	FraQA3__NZ_CM001489__FraDas_R_10__270	1133	NZ_CM001489	2123468	2123605	1.96523e-45	196.0	1	138	138	0.122	CTAGTGTCCTGGGTCGTTGATTCGTGCGCAGTAGGCGGCGAGGGTCTCGAGGATCTGGTCGGCGGTCCTGGTCCAGATGAACGTTTTCAGGTCCTCGTTCCAGGCGTTGATCCACGTGCGGATGTCGGCTTCGAGGTC
NZ_CM001489	271	ISFal3A	ISFINDER	1	1783	FraQA3__NZ_CM001489__ISFal3A__271	1087	NZ_CM001489	2145126	2145235	8.90258e-17	90.0	1	110	110	0.101	CCCGGGGCTACGACGCCGGCAAGAAAAGTCGACGGCCGCAGGCGGTCCCTCATCACCGACACTTTCGGACTCCTGCTCGCCGTCCTCGTCATCCCCGCCGCCGTCCAGGA
NZ_CM001489	272	ISFsp10	ISFINDER	1	1784	FraQA3__NZ_CM001489__ISFsp10__272	1713	NZ_CM001489	2162856	2163140	8.84614e-56	236.0	113	397	285	0.166	TCGTTGCGTCCGCCGTCGTCGGATGACCCGTACACGAAGGCGCCGGCCCGGTCGTCACGGACGTCGTCGGGGCGGTCGCGGGGCAAGCAGCGCGGCGAGCCCGGTCAGACCCGCAACATGGTCGACGACCCGGACGAGACCGTCACGATCGACCCGCCGTGATGTGGGGACTGTGGCGCGCCGCTGGCCGGGGCGCCGGTGTTCGCGACGCGGCGCCACCAGGTGTTCGACGCCCCGCCGCCGCGGCTGCGGCCGCGGGTGACCGAGTACCGGGTCGTGGCGCGG
NZ_CM001489	273	ISFsp10	ISFINDER	1	1785	FraQA3__NZ_CM001489__ISFsp10__273	1713	NZ_CM001489	2162744	2162855	3.86809e-34	154.0	1	112	112	0.065	ACCTGCGCTCGATCCACGACGGCGACCCGGCCGGGCAGGTCTGGGTCGACGCGATGGCCACCACCCTGCTCGATGCCCACCACGCCACGTGCGCCGCCCGCCAAGCCTGGGC
NZ_CM001489	276	FraACN_R_5	ARB_MGE	8	1786	FraQA3__NZ_CM001489__FraACN_R_5__276	572	NZ_CM001489	2190985	2191075	1.03599e-14	82.0	1	91	91	0.159	TGGAACGGCTCCCCGCGATCCGGGCAGCGTGCGCCACGGGCACCCCGTCCTACGCCACGGTCCCTGCGGCCACCCGAGTCACCGAGACCGC
NZ_CM001489	281	ISGeob7	ISFINDER	0	1787	FraQA3__NZ_CM001489__ISGeob7__281	883	NZ_CM001489	2253808	2254545	3.04708e-109	434.0	1	738	738	0.836	CCGCTATCCGGGCCGTCGGCCGGTCGACGACCGGGCGGCGCTGGCGGGCATCCTGTGGGTCCTGCGCAACGACGTCCCCTGGAGGGAACTGCCTCCGGGCCTGTTCGGGGTGTCGGGGGTGACCTGCTGGCGCCGGCTGCGGGACTGGCACACGGCCGGGGTGTGGACAGCTCTGCACGAACACCTGCTCGCCGAGCTCAACGCCGCGGGACGGCTCGACCTGCACCGGGCTCTGGTGGACTCCTCCCACGTCCACGCGCTCAAAGGGGGGGCGCGACGGGTCCGAGCCCGGTCAACCGAGCCCATCCCGGCAGCAAACACCATGTGATCACCGACGCGTCCGGGGTGCCGCTGGCCGCGACCGTGACCGGCGGGAACCGCCACGACGTCACTCAGCTC…
NZ_CM001489	282	IS1549	ISFINDER	0	1788	FraQA3__NZ_CM001489__IS1549__282	1640	NZ_CM001489	2254709	2254762	1.33048e-09	62.0	1	54	54	0.033	GATCGAGGCCGGCGGCCACACCATCACCGCCGCCGACCCCCCACCCGACGATCT
NZ_CM001489	283	IS1549	ISFINDER	0	1789	FraQA3__NZ_CM001489__IS1549__283	1640	NZ_CM001489	2254809	2254879	7.51249e-15	82.0	1	71	71	0.043	CCGCAAGCCCGGGTTCTCCAAGGAACGGTGCATCGAGCCACAGATCACCGTGGGCCTGCTCACCGACGCCG
NZ_CM001489	290	ISRhosp4	ISFINDER	1	1790	FraQA3__NZ_CM001489__ISRhosp4__290	1349	NZ_CM001489	2265227	2265347	2.04861e-13	78.0	1	121	121	0.09	CCGGTGGGCGATCGCGGAGGCCTTCCAGCAGGTGAAACAGACCTGCGGACTGGACGACTACCAAGTTCCGTGACTACCGGGCCTGGTACGCCACATCACCTTGTCCATGCTCGCCTACGCC
NZ_CM001489	292	FraACN_R_3	OVER20_GOOD_LOCX_TRANS	4	1791	FraQA3__NZ_CM001489__FraACN_R_3__292	789	NZ_CM001489	2265414	2266198	0.0	1044.0	1	785	785	0.995	CTTCCGGCCGACGCCACCGTAGGCGCTGACCTGGGCGTCGGTCAGGCCTGCCGGGATTGTGCCGTCCGGGCGCCAGCGGTGCACCAGCTGCACCCCCGGCTCGATCAGGTCCAGACCGGTGAACAGGCCCTCGACCTCGGCCTGGCTGCGTAGCCGGGTGGGAATGCCGCGCTGCCGGTAGGCCTCGGCCGCCGCCGCCACCGCCGGGTCGACGTCGCCGGTGCCGTGGCTGAGGACGAGGTAGCTGCCGGACGGCAACTCGTCGAGCAGCCGGCGCAGGATGCCGTGCGGGTCGTCGGAGTCGGGAATGAAGTGGAAGATGGACATCAGGGACAGGGCGACCGGCCGGCTGAGATCGAGGGTGGCGCGCAGTTCGGGGGCGGCCAGGATGCGCTCGGG…
NZ_CM001489	300	FraACN_R_3	OVER20_GOOD_LOCX_TRANS	4	1792	FraQA3__NZ_CM001489__FraACN_R_3__300	789	NZ_CM001489	2281874	2281941	4.34763e-24	116.0	3	70	68	0.086	GTCCTTGCCGCCGAGGTAGTAGTCGTACATCCGGGCCGAGTGCGGCCGATCGGTCTTCAGATCCACCG
NZ_CM001489	302	FraACN_R_3	OVER20_GOOD_LOCX_TRANS	4	1793	FraQA3__NZ_CM001489__FraACN_R_3__302	789	NZ_CM001489	2281971	2282067	1.20231e-20	104.0	1	97	97	0.123	CGGCGACCTTCACCGCGGCGGGGTCGAAGTCGGTGGTGGCGTGGGACAGCAGCAGGTAGCTGCCCGAGGGAAGGGCGTCCAGGAGCCGGTGGACGAT
NZ_CM001489	306	FraACN_R_3	OVER20_GOOD_LOCX_TRANS	4	1794	FraQA3__NZ_CM001489__FraACN_R_3__306	789	NZ_CM001489	2332768	2333549	1.29571e-177	686.0	3	784	782	0.991	GGCTTGCGGGCGACTCCGCCGTAGGTGCCGACCTGGGCGTCGGACAGTCCGTCCGTCGTGCCGTCGGGCCGCCAGCGCAGGACGTTGAGCAGACCGGGGTCGACGAAGTCGAAGCCTTCGAAGAAACGGAGCACCTCGTCGCGGGACCGCAGGCGCGTCGGAATGCCCTGCTGCCGGTAGATCTCCGCCGCCGATTCCGCCTCCGCCGGGGCGAAGTCCGCGGTGCCGTGCGTGAGCGACAGGAAGCTACCCGACGGCAGGGCATCCGTTAGCGTACGGACCAGGCCGTACGGATCAACCTCGTCCGGAATGAAGTGGAGCATTCCGATCAAGGACAGGACAACCGGCTGGTCCAGGTCGAAGGTGTCACGTACCTCGGCGGAGGCCAGGATGCGCGCG…
NZ_CM001489	309	ISArsp6	ISFINDER_NOFULL	0	1795	FraQA3__NZ_CM001489__ISArsp6__309	26712	NZ_CM001489	2369071	2369201	5.71216e-14	80.0	1	131	131	0.005	GCGCACCAGACGGCGGTCAGGATGAGGAAGACCGCGACGTAGACGCTCATGCCGCCGATTCCTGCGGTGGCGAAGACCGGCACGTAGACGCCGATGTTGTCGCCGCCGTTGGCGACGGTGACGGCGGCGAC
NZ_CM001489	320	FraCcI3_R_19	REMBX_TRANS_SCORE1000	17	1796	FraQA3__NZ_CM001489__FraCcI3_R_19__320	826	NZ_CM001489	2384926	2384984	2.95759e-12	72.0	1	59	59	0.071	GATCGGCCGGCTCCTGGCCGTGGGACAGCGCCCGAGTGAAGAACCGTCGGGCCGCGGCC
NZ_CM001489	330	Frapec_R_9	ARB_TRANS	7	1797	FraQA3__NZ_CM001489__Frapec_R_9__330	1636	NZ_CM001489	2417066	2417890	1.87021e-145	568.0	232	1056	825	0.504	GTGACTCCTCTGACGGTTGAAGCCGTCGGCTTCTCAGGCCGCCTGAGCGTCGGCCTGACGGGCACGCCCTGCCCGGAGAAGGGTGACGGCCGCGTTCTCGTCCGCGTCCGCGGTGTGCCCGCACCGCACGCAGGCGAACTCGGCCTGGGTGGGCCGGTTGTCCTCGGTGACGTGGTCGCAGGTCGCGCAGCGTTGGGAGGTATGGCGGGCATTCACTTCGACGACGACCCGTCCGGCTCTTTCAGCCTTGGCGCGCAGCACCCCGAGGAACACCCCCCATCCGGCGTCGTGGATCGACCTGTTCAGCCCGGACTTCGCCGCCTGCCCGTTGGGCAGGAACGCCCTCGGGGTGTCCGGGTCGGGCCTGGGCTTCGCCCGCCGGGTCATGCCCGTGACGGT…
NZ_CM001489	331	Frapec_R_9	ARB_TRANS	7	1798	FraQA3__NZ_CM001489__Frapec_R_9__331	1636	NZ_CM001489	2416835	2417065	8.35939e-47	202.0	1	231	231	0.141	TGGTTGGCGATCTACGACGGGGAGTGCGTCGGGTGAGCCTCGACGAACGGGTGAACATGGTCCGGTTCGATCTTCAACGCGACGACCGGCCAGTCGTGCTCGGCGCACCGCTGGCGGACGAGCGCGTCAAGGCGGTCCCCGACCGGTCCGGTCCGGCCAGGAGGGGACGGGCGGTACTACGGCCACCACACGACGTGACAGCCAAGCTCGCAGGCGCCACCCACGCCGACC
NZ_CM001489	335	IS1647	ISFINDER	2	1799	FraQA3__NZ_CM001489__IS1647__335	878	NZ_CM001489	2440461	2440870	2.5733e-31	146.0	17	426	410	0.467	CCCAATCCGGTCGATAGCGGCGAAACCGGCTCGAAAATTCATGTCCTGACCGACGCCGATGGCCTACCGCTGGTCGTGGCGGTCTCCGGGGCGAACCTGCACGACAGCCACGCCCTCGTCCCCTTGGTCGCCAGCATCCCCGTGATCCGGTCCCGGCGTGGGCCGCGGCGACGCCGACCCGCCAAGCTACGGGCCGACAAGGGCTACGACTACCCGTACCTGCGCCGTTTCCTACGTCGGCGCCGCATCGCCGTGCGCATCGCCCGACGCGGCGTGGAGAGCACCGAACGCCTCGGCCGGTACCGGTGGAAGATCGAACGAACGATCGCCTGGCTTGACGGGTACCACCGGCTGACCGTCCGCTACGAACGCAATGGCCACAGCTTCCTCGGGTTCCTC…
NZ_CM001489	338	ISFsp9	ISFINDER	5	1800	FraQA3__NZ_CM001489__ISFsp9__338	1559	NZ_CM001489	2443237	2443584	1.14719e-112	446.0	162	509	348	0.223	GGTTTCGCGACCAAGCCGCTGCTGGCCCTGGACATGGTCCGCCGGTTCTGGGTGACGCACCGGGAGCTCGGCCGGGTCGCCGGCGACGAGGCGTACGGCGTGGACCCCGAGCTCCGTGACTGGCTGGAAGAACACCGGATCGGCTATGTTCTCGCCGTCAAGAAGGACACCCCTGTGCCCACGGCCGTCGCCGCGTCGACGTCCTCGCCGGGAAGGTCCCCGCCCGGGCCTGGCAGACATGTTCCTGCGCGGATGGTTCGCAAGGACCCCGGCTGTACGACTGGGCGCTGGTCGACACGATCGACCGCGCCGGCCTGGACAACCGGCCCCAGCAGATCCTGATCCGCC
NZ_CM001489	340	FraACN_R_5	ARB_MGE	8	1801	FraQA3__NZ_CM001489__FraACN_R_5__340	572	NZ_CM001489	2448472	2448609	2.73413e-18	96.0	1	138	138	0.241	GATCGGGCTACGTGCCGCCCGGCAATATCTGGCCACCGCCCACGCCGTGGAACAGCCCCCCGCGATCCGGGCGGCGTGCGCCGCCGGCACCCTGCCCCACGCCAAGGTCCCAGCGGTCACCCGGGTCACCGCGACCGC
NZ_CM001489	342	ISFal2	ISFINDER	1	1802	FraQA3__NZ_CM001489__ISFal2__342	826	NZ_CM001489	2500511	2500729	4.78899e-57	240.0	51	269	219	0.265	TGATCAGGTGATGGGTCGAGGTGTCGTCCGTCCGCCGGTCCCGGTCTCGGAGTTCGCGGGCTTCCGGTTCCCGCCCGAGGTGATCGTGCTGGCGGTGCGGTGGTACTTGCGGTTCGCGCTGTCATACCGCGATGTCGAGGAGCTGCTCGCTGAACGCGGGCCGAAACGGCGATCATGCGACGGTCTACCGGTGATTGCAGCGGTTCACCCTGCTGCTTG
NZ_CM001489	345	FraCcI3_R_19	REMBX_TRANS_SCORE1000	17	1803	FraQA3__NZ_CM001489__FraCcI3_R_19__345	826	NZ_CM001489	2505639	2505723	9.45902e-15	82.0	1	85	85	0.103	CTGTTGCATTGCGGGAAGGCAAGACATGGATGGCTCTGTCGAGTCGGTGATCAGACCGCGAGGGTGAGACCGGTGAACGCGGCCG
NZ_CM001489	348	Frapec_R_6	GOOD_NX_LOCAL_IS	3	1804	FraQA3__NZ_CM001489__Frapec_R_6__348	1737	NZ_CM001489	2523693	2523808	5.2596e-20	102.0	1	116	116	0.067	TGTACCGCACCGGCGACCTGGGCCGCCTCACCGACACCGGGGAGCTGGAGTTCCTGGGCCGCGCCGACGACCAGGTGAAGGTGCGCGGTTACCGCGTCGAACCCGACGAGATCGGC
NZ_CM001489	349	FraCcI3_R_4	REMBX_TRANS_SCORE1000	6	1805	FraQA3__NZ_CM001489__FraCcI3_R_4__349	1695	NZ_CM001489	2524042	2524144	2.67877e-10	66.0	1	103	103	0.061	CGACGAGGCCACGGCGGCGGCCGGCGGCGCCGAGGCCGTGGCGGCGGCCGGCGGCGCCGAGGCCGCGCTCGCCGCCCTCGGCGAGCCCGCCGTCACGGGCACC
NZ_CM001489	351	FraCcI3_R_19	REMBX_TRANS_SCORE1000	17	1806	FraQA3__NZ_CM001489__FraCcI3_R_19__351	826	NZ_CM001489	2531509	2531662	1.78676e-40	178.0	6	159	154	0.186	CAGCCGCACGCGCGGGTCAGCGTCGACGCCGAGTTCGTCGTGCCCGCGGCGGATGTTCTGGACCAGCGCATGCCCCGAGCTGATCGTCCGGGCGGAACGCAGCCGTTTCAGCCCGCGCATCGGGCGGAGGCGGGCCCTCAGCCGGCAGCGGACG
NZ_CM001489	354	FraCcI3_R_8	REMBX_TRANS_SCORE1000	13	1807	FraQA3__NZ_CM001489__FraCcI3_R_8__354	1437	NZ_CM001489	2540426	2540537	1.64475e-32	148.0	1	112	112	0.078	AGCCGGGAGCGCGGGGGTTCACCCCGCTGCCGAAACGGTGGAGGGTCGAGCGGACGTTCGACACTCTGATGTTGCACCGGAGGCTGGCCTGGGGCTACGAGGCGAAACCGGC
NZ_CM001489	357	ISFsp9	ISFINDER	5	1808	FraQA3__NZ_CM001489__ISFsp9__357	1559	NZ_CM001489	2558156	2558317	1.3161e-10	68.0	1	162	162	0.104	CCGGGTGGACACGCCGGCGGGTATGGTTCCCGTGGGCACGTGGGAGACCTTCTCCGCGGCGGACGGTACGAAAGACGCCCGGTTGTACGACTGGGCTCTGGTCGCGAGCACGGTCGTCCCCGAGAAACCCGTCAGCCACGTCAGGTCCTGATCCGCCGGGCA
NZ_CM001489	358	ISSav6	ISFINDER	0	1809	FraQA3__NZ_CM001489__ISSav6__358	1244	NZ_CM001489	2558801	2558902	5.45319e-19	98.0	1	102	102	0.082	CGATCTGTCGCGCGCCTGCCGCCGTGAGCGCGGCGCCCGCTGGCGACGTCCGCCCGCGGACCGCCAGGCCCTGCTGGTGCTCGCGCATCTGCGCTGCGGGCA
NZ_CM001489	361	FraDas_R_10	OVER20_GOOD_LOCX_TRANS	41	1810	FraQA3__NZ_CM001489__FraDas_R_10__361	1133	NZ_CM001489	2602315	2602622	2.89662e-111	440.0	1	308	308	0.272	GTCCTGAGTCGTTAATTCGCCGGCAGTAGGCGGCGAGGGTGGTCAGGATCTCGTCGGCGGTCTTCGTCCAGATGAACGGTTTCGGGTCCTTGTTCCCCACGCTGATCCACCGGCGGATGTCGGCTTCGAGCTCGACGACGAAGCGGTGCGTGGAGCGGCGGAGTTTGCGGTCGGTCAGTTCGGCGAACCAGCGTTCGACCAGGTTCATCCGGGACGCAGAGGTCGGGGTGCGGTGCAGGTGGAACCGCGAGTGGCGCAGCAGCCAGTTCTTCACCGCCGGGGTCTTGTGGGTGGCGTAGTTGTCCAGG
NZ_CM001489	363	Frapec_R_44	ARB_TRANS	0	1811	FraQA3__NZ_CM001489__Frapec_R_44__363	697	NZ_CM001489	2603448	2603528	6.37289e-23	112.0	1	81	81	0.116	CCGCAGCAGGGCATACGGCCACCGGTCAGCACGGAGACCGCGACCCTCATCGAACGGCTCGCGACCGAGAACACGACATGG
NZ_CM001489	364	Frapec_R_24	REMBX_TRANS_RATIO15	8	1812	FraQA3__NZ_CM001489__Frapec_R_24__364	1083	NZ_CM001489	2610322	2610392	1.65474e-10	66.0	1	71	71	0.066	GCGGAACCCATCATGTTGTCGCCGCTCAGCGCGATGTGTTGGAGGGGTGGACGCGTCGGCAAGGCCACGCA
NZ_CM001489	365	FraDas_R_7	ISFINDER_CLOSE	16	1813	FraQA3__NZ_CM001489__FraDas_R_7__365	1296	NZ_CM001489	2612923	2614217	0.0	1838.0	1	1295	1295	0.999	TGAGGTGCTGCTCGTTCCACGGACACACGATAGTTGGACTATATCAGCGTTATGCCGCCTCTGGTATCGATGTTTGCCTCGTCAGGTAGAGGTGCTCGATGTGTTCCGGGGTGTGGTAGCCGAGGGTGGAGTGGAGTCGCTGCCGGTTGTAGAAGACTTCGATGTATTCGGTGATCGCGGTGCGGGCGGCGCGGCGGGTGGGATAGTTTTCCCGGTGGAAGAGTTCGTTTTTCAGGGTGCCGAAGAAGGATTCGGTGGCGGAATTGTCCCAGCACACGCCGGTGGCGCCGGCGGAAGGTCGCACGCCGTGCCGTGTCAGGATGCGCTGGTAGGCGTCGGACGTGTTTGCGCGCCGCGGTCGGAATGAAAGATCGCGTCGGGTGTGAGGGCGGTGCGGGA…
NZ_CM001489	370	ISFsp5	ISFINDER	4	1814	FraQA3__NZ_CM001489__ISFsp5__370	1617	NZ_CM001489	2623160	2623442	1.54833e-63	264.0	1	283	283	0.175	GTTGATCCCTGGGTCGATAGAATGCGAGCGTGGCGCGCCTTTCTGACGCATGCGAACTGCCCGCGGTCGGCGGTGACCGGTTGACGGATAGGATCTCGATTGGCGTTCTCGCGCGGATTGTTCCGCGGGACGTGATCGACGAGGTGCTCGCCGAGACGAGGCGGACCGAAAAGCGGACGAGGCTGCTGCCCGCGAGAGTCGTTGTCTATTTCACGATGGCGATGTGCCTGTTCTTCGATGATGACTATGAGGAGGTGATGCGTCGACTCGTCGGAACGCTGCG
NZ_CM001489	378	Frapec_R_18	ARB_TRANS	12	1815	FraQA3__NZ_CM001489__Frapec_R_18__378	1226	NZ_CM001489	2640513	2640693	2.69767e-64	266.0	1	181	181	0.148	CGAAGGAGGTCGAGCTCCTCGTCCTGCGACACCAGGTGGCAGTGTTGCGACGGCAGGTCCACCGTCCGACGCTGGAACCGACGGACCGGGTGATCCTTGCAGCCCTGTCCCGGTTAGTCCCCCGGGCCCGCCGGGGTTCGTTCTTCGTCACCCCCACCACCGTGCTGCGCTGGCACCGCGA
NZ_CM001489	379	ISFal2	ISFINDER	1	1816	FraQA3__NZ_CM001489__ISFal2__379	826	NZ_CM001489	2641876	2641982	1.83578e-19	100.0	1	107	107	0.13	GCCGACGGCCAGGCATGATCAGGTGATGGGTCGAGATGCGCTCCGTTCGCCGGTGCTGGTGTCGGAGTTCGCCGGGTTCCGGTTCCCGCCGGAGGCGATCGTGCCTG
NZ_CM001489	381	Frapec_R_7	BLASTN_CLOSEIS_NOHIGH	0	1817	FraQA3__NZ_CM001489__Frapec_R_7__381	1702	NZ_CM001489	2642362	2642403	1.08134e-08	58.0	1	42	42	0.025	GCGGACAGCTCGCCGACCTCGATGCCGCCGTCACCGCCGGGC
NZ_CM001489	382	ISFal3A	ISFINDER	1	1818	FraQA3__NZ_CM001489__ISFal3A__382	1087	NZ_CM001489	2655976	2656112	9.54304e-18	94.0	1	137	137	0.126	GCCCGCTGGCACGACACGGGCATCACCGCGAAGATCCACGACGCGTTACGGGACAGGGCGCGCGAGCAGGAGGGTCGCGACACCGAACCCACCGCCGGCGTGATCGACTCCCAGTCGGTGAAGGGCGCACACACCGT
NZ_CM001489	384	FraCcI3_R_6	REMBX_TRANS_SCORE1000	7	1819	FraQA3__NZ_CM001489__FraCcI3_R_6__384	1560	NZ_CM001489	2661422	2661504	2.45763e-09	62.0	1	83	83	0.053	AGACACCTCCGTGATCTACGGGCGGCGTGCCTGCTCCGCTGTCGGCGACACGTGGCCCCAACCGTGTCCCGACCCTCCGACCC
NZ_CM001489	394	ISFsp14	ISFINDER	4	1820	FraQA3__NZ_CM001489__ISFsp14__394	1696	NZ_CM001489	2715595	2716253	0.0	858.0	5	663	659	0.389	CCGGGATACGCGTCATCGCCTGCAAGGAACGCCCCCACCCCGGCGCGCAGCTACGCATCACCGACGTCGACGGCAACCGGATCACCGCGTTCGTCACCAACACCGCCCGCGGCCAGCTCGCCAACCTCGAACTGCGCCACCGCCGCCGTGCCCGCTGCGAGGACTGCATCCGCGGCGCCAAGGACACCGGCCTGACCAACCTGCCGCTGCACGACTTCGCCCAGAACCAGCTCTGGTGCCAGATCGTCGCGCTCGCGCTCGACCTGATCGCCTGGAGCCAGCTGCTCGCCCTACCCGACCACCCGGCGCGACGGTGGGAACCGAAACGGCTACGCCACCGGCTGTTCTGGCTGGCGGGCCGGCTTGCCCACCACGCCCGCACCACCGTCCTGCACCTCG…
NZ_CM001489	397	Frapec_R_18	ARB_TRANS	12	1821	FraQA3__NZ_CM001489__Frapec_R_18__397	1226	NZ_CM001489	2716488	2716629	1.67074e-27	130.0	1	142	142	0.116	GTGGGGCTCCAGAACCCCGATTCGGGTGATGACCTGCACGTTTGCGGGTGGCAGCGGGGCCTGCGTCAGGCAGGCTGGTGGGTCAACGTGTGGTCCCTGTCCTACGGCCTGGCGCGCGGCGCCTCATGGCGCTCCGGGTGCG
NZ_CM001489	398	ISFal2	ISFINDER	1	1822	FraQA3__NZ_CM001489__ISFal2__398	826	NZ_CM001489	2717575	2717642	4.44593e-18	96.0	6	73	68	0.082	TGAAGGTCGCCGGCCGCTGGATCTACCTACTCCGGGCCGTCGACCAGCACGGACAGGTCAGCGGCGTC
NZ_CM001489	399	IS1141	ISFINDER	0	1823	FraQA3__NZ_CM001489__IS1141__399	1588	NZ_CM001489	2717643	2717779	1.95159e-07	56.0	1	137	137	0.086	CGGCCGGACCCGGAGGTCGAGCCGAAGGCGCGGCGGCGGTCGTTCTCGCCGGCGTACAAGCCGCGGATCCTGGCCGAGTATGAGGCGGCGACGTCGCCGGGGGCGAAGGGTACGATCCTGCGCCGGGAGAGGTTGTA
NZ_CM001489	412	IS493	ISFINDER	0	1824	FraQA3__NZ_CM001489__IS493__412	1643	NZ_CM001489	2732429	2732578	4.9686e-41	180.0	6	155	150	0.091	GCTGCCCATCGACCGGATCGCCGCCGACGGGCCGTTCTACTCTGGCAAGCACAAGAAGCATGGGATGAACGTGCAGCTTCTTGCCGACCCCGCCGGCCGGCTGCTGTGGGCCTCACCCGCCCTGCCCGGCGCGGTCCATGACATCCGCGC
NZ_CM001489	417	ISMxa1	ISFINDER	0	1825	FraQA3__NZ_CM001489__ISMxa1__417	1292	NZ_CM001489	2737159	2737789	1.47071e-30	144.0	34	664	631	0.488	CACCTACGGCGCACCGCGGGTGCGCGCCGACCTGGCCGCCGCCGGCGTGCACGTCAGCCGCAAGAGAGTCGCCCGGCTCATGAAACAGGCTGGCCTGCAAGGAGTTCACCGCCGCCGACGCGTCAGCCTGACCCGGTCCGACCGCGCAGCGCACCTGCCACCCGACCTGGTCAACCGTGACTTCACCGCCCCGGCCCCGAACCAGGTCTGGACCGCCGACGTCACCTACGTCCCGACCGACCAGGGCTGGCTCTACCTGGCGGTCGTCCTCGATCTGTACTCGCGGCGGATCGTGGGCTGGTCGATGTCCGCCGAGCAGAAAACCCCACTCGTCGCCGACGCGCTGAAAATGGCACTGAGCCACCGTCGCCCAGCACCAGGAGTGATCCACCACTCCGA…
NZ_CM001489	420	ISStau1	ISFINDER	0	1826	FraQA3__NZ_CM001489__ISStau1__420	1376	NZ_CM001489	2737867	2738078	9.26993e-08	58.0	1	212	212	0.154	GAGCGGGAGGAACTGAGCCGTCTCCGGAAGGAGAACCGGCAGCTTTGCGAGGAACGCGACATCCTCCGCAAGGCCACGATTTTCTTCGTGACGGAGACCGGTCAGAAATGAAGTTCGCTCTGATCGATGCGGAGAAAACACACCACTCTGTCTCCGTTCTGGCCCGCGTGCTCGGTGTGTCACGCGAGGGCTACTACGCCTGGCGTCGCCGC
NZ_CM001489	421	FraCcI3_R_19	REMBX_TRANS_SCORE1000	17	1827	FraQA3__NZ_CM001489__FraCcI3_R_19__421	826	NZ_CM001489	2742103	2742884	0.0	934.0	47	828	782	0.947	GGTGGTCAGATGGCGTGGGTGAGTTCGGTGAACGCGGCCGTCAGTCGCGGATGTGGGTTGGTGTGAGTGGCGAGTTCGTAGTGGCTGCGGCGGATGTTCTGGACGAGGGCGTGCCCGGCGCTGATCGTCTGAGCGGGGCGCAGCCGTTTCGATCCGAGCATCGGCCGGAGTCGGGCTTTGAGCCGGCCGTGGTCGGCTTCGGTCCGGTTGTTCTCCCGGGCGGCGTCGACGTGACGGGCTTCGGGGAGCAGCTCGTCGAGGATCCGCGGGTAGACGGGCGCCTTGTCGGTGGTGGCCTCGACCTGCCGGCGTTCATGGGTCAGCGCCCGGACGAGGAAGCGGCGGGCGGCGGCCTGGTCGCGGCGGGTGCTGGCCAGGACGTCGATGACCTGCCCGTGC…
NZ_CM001489	426	Frapec_R_20	ARB_TRANS	14	1828	FraQA3__NZ_CM001489__Frapec_R_20__426	1194	NZ_CM001489	2746651	2747338	0.0	948.0	1	688	688	0.576	GGGTCCTGAAGTCCATCGGGCTGCCTCCGGCACCGAAACGCCACCCCGACACGACGTGGTGGCAGTTCCTGCGCGCCCAGGCATCGACGATGCTGGCGGTCGATTTCCTCCACGTGGACTGCGCCGTGACCCTGCGGCGCCTGTACTGCTTCTTCGTCCTGGAAGTCGGCACCCGTTACATCCACGTCCTCGGGGTCACCGCCAACCCGGACGGGCCGTGGACCGCCCAACAGATCCGGAACCTCCTGATGGATCTCGGTGACCGGACGGCCGACTTCCAGGTCCTGGTCCGCGACCGGACCGGGCAGTTCACCGCCTCGTTCGACGCGGTCCTCGCCGACACCGGCATCACCACCCTCACGATCCCACCCCGTGTCGCCGACCCCGCGGGCGAACGCC…
NZ_CM001489	429	FraCcI3_R_19	REMBX_TRANS_SCORE1000	17	1829	FraQA3__NZ_CM001489__FraCcI3_R_19__429	826	NZ_CM001489	2750072	2750168	7.58743e-17	90.0	1	97	97	0.117	CGACGTCGGAGCCGGTGGACGGATACGACGTCGACGCATGATTCGATCATGGCTGATCGGTAGCCGCGATGGTGGACTTCGCCGACGCAACAGTGCC
NZ_CM001489	430	ISFsp5	ISFINDER	4	1830	FraQA3__NZ_CM001489__ISFsp5__430	1617	NZ_CM001489	2751204	2752102	0.0	1234.0	35	933	899	0.556	AGCTTCTACAGCACACGCCGGCGATTTATTGATCGAGACGTCGATGGAATGCCGGTGTGTCGCGTCTCCCGGATGCCCTCGAACTGCCCGCAGTCACCAGTGACCGGCTGACGGATCGAATTTCCATCGGCGTTCTCGCACGTGTGGTTCCTCGGGATCTGGCCGACGAGGTACTCACGGAGACGGGACGGCTGGAACAGCCTAGGAGGCTTCTACCAGCCAGGGTCGTCGTGTACTTCACGATGGCGATGTGTCTGTTCCTCGACGATGACTACGACGAAGTGATGCGTAGGCTGGTCGGCACGCTGCGCTGGCTCGGGTCCTGGCGCGGGGAGTGGAAGATTCCGAGTACCGGGGCGATCTCACAAGCTCGGACACGTCTTGGCCCGGAACCGTTGA…
NZ_CM001489	432	IS1512	ISFINDER	0	1831	FraQA3__NZ_CM001489__IS1512__432	1314	NZ_CM001489	2752206	2752322	1.17635e-28	134.0	7	123	117	0.089	CAGGAACGACTCAACAAGGAAATCCGGCGGCGGACCGACGTCGTCGGTATCTTCCCTGGCCGCGACGCCATCGTGCGTCTCGTCGGCGCGGTCCTCGCCGAGCAACACGACGAGTGG
NZ_CM001489	435	FraCcI3_R_19	REMBX_TRANS_SCORE1000	17	1832	FraQA3__NZ_CM001489__FraCcI3_R_19__435	826	NZ_CM001489	2754835	2755623	0.0	950.0	1	789	789	0.955	GGCACTGTTGCGTTCGGAGGACGCGGGGCATGCCAGCGGCCACGGTGATCTTCGGTCAGACGGCGTGGGCGAGTTCGGTGAACGCGGCTGCCAGCCGGAGCTGTGGGTGGGTGTCGACGGCGCACTTGTCGTGGCCGCGGCGGATGTTCTGGACCAGGGCGTGTCCGGCGCTGACGGTCTGGACGGACCGCAGCCGTTGCAGGCCGCGCATCGGCCGGAGCCGGGCTTTCAACCGGCCATGATCTGTCTCGATCCGATTGTTCTCCTGGGCGGCGTCGACATGGCAGGCCTCGGGGAGCAGCTCGTCGAGGAGCCTTGGGCAGACCGGGGCCTTGTCGGTGGTGACCTCGACCGGCCGGTGGCCATGAGATAGCGCCTGGGTGAAGAACCGGCGGGTGA…
NZ_CM001489	436	FraCcI3_R_19	REMBX_TRANS_SCORE1000	17	1833	FraQA3__NZ_CM001489__FraCcI3_R_19__436	826	NZ_CM001489	2756335	2757151	0.0	1038.0	1	817	817	0.989	CTGTTGCATTGCGGGAGGCAAGACATGGATTGCCCTGTCGATCGGGTGATCAGATCGCGAGGGTGAGCTTGGTAAACGCGGCCGTCAGCCGTGCGTGCGGGTCGGCGTCGGTCCCGAGTTCGTAGTGGCCGCGGCGGATGTTCTGGACGAACGCATGACCTGCGCTGATCGTCTGGACGGAGCGCAGCCGTTTCAGTCCGCGCATCGGGCGGAGCCAGGCTTTGAGTCTGCTGTGATCGGCTTCGATCCGATTGTTCTCCCGGGCACCGTCGACGTGGCAGGCCTCGGGGAGCAGCTCCTCGAGGAGCCTTGGGTAGACGGGGGCCTTGTCGGTGGTGACCTCGACGGGCCGGCGCCCGTGGGACAGCGTGCGGGCGAAGAACCGGCGGGCGGCGGCCT…
NZ_CM001489	438	Frapec_R_34	REMBX_TRANS_SCORE1000	11	1834	FraQA3__NZ_CM001489__Frapec_R_34__438	905	NZ_CM001489	2769907	2770131	1.67478e-36	164.0	1	225	225	0.249	AGCAGATTAGACGTCACGACCACCGAGATCAGCGCCTGGTCCGCCCGCCGCCGGCACGTCAACAACCACTCCGGGAAGTACGACCCCCTTCCGCGCCTTCGGAATCGCCAGATCAGTCGTTCCCACGCGGGTGCCCACTCCCGCATCCGGTACCCATTCCGACGCTTCGTCCGATCCGGCGATATCTCCCCGTACTCGGCGTTGCAGACACCGTCGATTTCGGCG
NZ_CM001489	439	IS1166	ISFINDER	0	1835	FraQA3__NZ_CM001489__IS1166__439	1469	NZ_CM001489	2778423	2779759	0.0	966.0	12	1348	1337	0.91	CGGCTGGGAGGGCGTACCTTCCCGGTGATCGAGGTTGAGGTCTCAGTCAGGCCGACGTTGGCGCGTCGGTCGGGAAGGCACGCCCGTGCTCACGGTAGTACCCGAGGACAGCACGCCCGAGAACGGCTCGGCGGCCAGGCCGTCGCTGATCGATGAGATCGTCCGGGAGGGTGCGCGGCGGATGCTCGCGGCCGCGTTGGAAGCCGAGGTCGACGCCTACATCGCCGAGCTCGCCGGCGAGCGTGACGACCATGGCCGCCGGCTGGTGGTCCGTAACGGCCATGCCCAGCCGCGGCGGGTGATGACCGCCGCCGGTGCGGTCGAGGTGACCGCGCCGCGGGTCAACGACCGCCGCGTCGACCCTGACAGCGGCGAACGGCAGCGGTTCTCCTCGGCGAT…
NZ_CM001489	443	FraCcI3_R_19	REMBX_TRANS_SCORE1000	17	1836	FraQA3__NZ_CM001489__FraCcI3_R_19__443	826	NZ_CM001489	2783607	2783814	1.17713e-69	286.0	1	208	208	0.252	CGCGCTCGGCGGGCAGCTCCTCGACGTCCCTGTAGGACAGCGCGAACCGCAGGTACCACCGCACCGCCAGGACGATCACCTCTGGTGGGAACCGGAACCCGGCGAACTCCGACGTCGGAGCCGGTGGACGGACACGACGTCGACGCATCATCCGATCATGACCGGTTGGCAGCCGCGTGATGGCGGACTTTGCCGATGCAACAGAGCC
NZ_CM001489	444	FraDas_R_3	ISFINDER_CLOSE	19	1837	FraQA3__NZ_CM001489__FraDas_R_3__444	1654	NZ_CM001489	2784576	2784722	1.42779e-47	204.0	1	147	147	0.089	TCCCAAGTCTTATGCGCGAGGCCGCCGACGAAGCCGACGTCGACCCCGACAGGCTCTCCTTCATGCGATCTCTGCGCGTCATCCGCCGCCAGGTCACCGACCAGGCGGATTTTTCCCCCTGACCACCGCGCAGACATGCTTCGGGAA
NZ_CM001489	445	Frapec_R_34	REMBX_TRANS_SCORE1000	11	1838	FraQA3__NZ_CM001489__Frapec_R_34__445	905	NZ_CM001489	2785079	2785572	6.20128e-150	584.0	2	495	494	0.546	ACCCGGCGCGTCGAAACCCCCAGAAGATACGACGTGGCGACCACCGAGATCAGCGCCTGCTCGGCGCGTCTCCTCCGGGTCAGCAGCCATTCCGGGAAATACGACCCCTGCCGCAGCTTCGGGATCGACAGGTCGATCGTCCCGGCCCGCGTGTCCCACTCCCGCGTCCGGTAGCCGTTCCGGCGATTCGTCCGCTCCGATGATATCTCCCCGTATTCCGCCCCGCAGATCCCGTCCACCTCGGCGCCCATCAACGCCTCCGCGAACGCCTTCACCATCGACCCCAGCAGATCCGGACTCGCCGCCGCGAGTTCCTTGCCCACGAACTCCACGTCCGGCACAGTCGGGCGCACGGCCATCGCGTTTCCTCCTCAACGAGCTACTACGACAGGTTTCTCG…
NZ_CM001489	446	FraCcI3_R_19	REMBX_TRANS_SCORE1000	17	1839	FraQA3__NZ_CM001489__FraCcI3_R_19__446	826	NZ_CM001489	2785573	2785855	4.13148e-96	384.0	1	283	283	0.343	TGTTGCATTGGGGGACGACAGGGCATGGCTGACCCTGCCGATCGGGTGATCAGATCGCGAGGGTGAGCTCGGTGAACGCGGCCGTCACCTGTGTGTGCGGGTCGGTGTCGATTCCGAGTTCGTAGTGGCCGCGGCGGATGTTCTGGATGAACGCATGCCCCGCGCTGATCGTCTGGGCGGAGCGCAGCCGTTTCAGGCCGCGCATCGGGCGGAGGCGGGCTTTGAGCCGGCTGTGGTCGGCTTCGATCCGGTTGTTCTGCCGGGCGGCGTCGACGTGGCAGGC
NZ_CM001489	448	FraCcI3_R_19	REMBX_TRANS_SCORE1000	17	1840	FraQA3__NZ_CM001489__FraCcI3_R_19__448	826	NZ_CM001489	2787443	2788003	0.0	740.0	1	561	561	0.679	TGTTGCATTGGGGGACGACAGGGCATGGCTGACCCTGCCGATCGGGTGATCAGATCGCGAGGGTGAGCTCGGTGAACGCGGCCGTCACCTGTGTGTGCGGGTCGGTGTCGATTCCGAGTTCGTAGTGGCCGCGGCGGATGTTCTGGATGAACGCATGCCCCGCGCTGATCGTCTGGGCGGAGCGCAGCCGTTTCAGGCCGCGCATCGGGCGGAGGCGGGCTTTGAGCCGGCTGTGGTCGGCTTCGATCCGGTTGTTCTGCCGGGCGGCGTCGACGTGGCAGGCCTCGGGACGCAGTTCGTCGAGGAGTCTCGGGTAGACGGGTGCTTTGTCGGTGGTGACCTCGACCGGCCGGCGCCCATGGGACAGTGCCTGGGTGAAGAATCGGCGGGCGGCGGCCT…
NZ_CM001489	450	FraCcI3_R_19	REMBX_TRANS_SCORE1000	17	1841	FraQA3__NZ_CM001489__FraCcI3_R_19__450	826	NZ_CM001489	2812193	2813011	0.0	1162.0	1	819	819	0.992	CTGTTGCATTGCGGGAAGGCAGGGCATGGGTTGCCCTGCCGAGCGGGTGATCAGATCGCGAGGGTGAGCTTGGTAAACGCGGCCGTCAGCCGTGCGTGCGGGTCGGTGTCGATCCCGAGTTCGTAGTGGCCGCGGCGGATGTTCTGAACGAACGCATGCCCTGCGCTGATAGTCTGGGCGGAGCGGAGCCGTTTCAGTCCGCGCATCGGCCGGCGCCGGGCTTTCCACCGGCCATGGTCGGCCTCGATCCGGTTGTTCTCCCGCGCGGCGTCGACGTGACAGACTTCGGGGAGCAGCTCGTCGAGGACCCGAGGGTAGACGGGGGCCTTGTCGGTGGTGACCTCGATCGGCCGGCGACCGTGGGACAGCGCCGTGGTGAAGAACCGGCGTGCCGCAGCC…
NZ_CM001489	452	FraCcI3_R_19	REMBX_TRANS_SCORE1000	17	1842	FraQA3__NZ_CM001489__FraCcI3_R_19__452	826	NZ_CM001489	2813736	2813956	2.44435e-72	296.0	2	222	221	0.268	TCAACCTTGAGGCCGCGTTCGGCGAGCAGCTCTTCGACATCCCGGTACGACAGGGCGAACCGCAGGTACCAGCGGACTGCCAGCACGATCACCTCGGGCGGGAACCGGAACCCGGCGAACTCCGACGTCGGAGCCGGTGGACGGACACGACGTCGACGCGTCATTCGATCACGGCTGATCGGCAGCTTCGTGATGGCGGACTTCGCCGCTGCAACAGTGCC
NZ_CM001489	454	ISGeob7	ISFINDER	0	1843	FraQA3__NZ_CM001489__ISGeob7__454	883	NZ_CM001489	2815342	2815491	4.41784e-30	140.0	37	186	150	0.17	CGCCCGCGGGATCACCCCGATCATCGCCCGCCGCGGGAAACCCCACGGCACCGGTCTGGGTCGCCAACGCTGGCCGGTCGAGCCGACCTTCGCCTGGCTGCACCAGTTCCGCCGGCTACGCACCCGGTGGGAACGCCGCGTCGACATCCA
NZ_CM001489	456	FraCcI3_R_19	REMBX_TRANS_SCORE1000	17	1844	FraQA3__NZ_CM001489__FraCcI3_R_19__456	826	NZ_CM001489	2816509	2817076	0.0	780.0	1	568	568	0.688	TGTTCGCCCGGGCGGCGTCGGCGTGGCAGGCCTCAGGGAGCAGCTCGTCGAGGAGCCTCGGGTAGACCGGTGTCTTGTCGGTGGTGACCTCGACCGGCCGGCGGCCAGGGGACAGCGCCCGGGCGAAGAAGCGGCGTGCCGCGGCCTGGTCACGGCGGGTGCCGGCCACAACGTCGATGACCTGGCCGTGCTGGTCGACGGCCCGGTACAGGTAGGTCCACCGGCCGGCGACCTTCACAGAGGTCTCGTCGACGAACCACCTGTCCCCAGGGCGGTGCCGACACGGCCGGGCCGCGTCGGCCAAGAGCGGAGTGAAGCGCTGCACCCACCGGTAGACCGTGACGTGATCAACCTTGAGGCCGCGTTCGGCGAGCAGCTCTTCGACATCCCGGTACGACA…
NZ_CM001489	459	ISFsp9	ISFINDER	5	1845	FraQA3__NZ_CM001489__ISFsp9__459	1559	NZ_CM001489	2817451	2817603	1.82357e-46	200.0	1	153	153	0.098	GTCGACGCCCTCGCCGGGAAGGTCCCCGCCCGGGCCTGGCAGACATGTTCCTGCGCGGATGGTTCGCAAGGACCCCGGCTGTACGACTGGGCGCTGGTCGACACGATCGACCGCGCCGGCCTGGACAACCGGCCCCAGCAGATCCTGATCCGC
NZ_CM001489	460	ISSav2	ISFINDER	0	1846	FraQA3__NZ_CM001489__ISSav2__460	1938	NZ_CM001489	2821865	2822188	3.02531e-54	230.0	1	324	324	0.167	GTCCACCGAGACGGAGGAGTTCCTCGATCTCGCCGAGCTTCGCGGACGGCAGGACTCCCGCTCGCTCGATCAGGTCCTCTCGGGTCAGCGTGACCAGCCAGGTGCAGGGGATCAGACCTGGACGTGGGAGTGCGATCCGCAGGACGCCTTCACGTGGCAGTCCGTCAGGCGCGCCCACGGCCACCTCGACGGCCATGTCGCCCAGGTCGGTGCCCGCAGGCTCGACGACCTGCATCGCACGGAACCCGTACGTCGGTTCTCCCGACAGCAGTACGACAAGTCGACGCTCGTCGAAATCCGCCCACCAGACCTCGCCGTATTGCA
NZ_CM001489	461	FraCcI3_R_19	REMBX_TRANS_SCORE1000	17	1847	FraQA3__NZ_CM001489__FraCcI3_R_19__461	826	NZ_CM001489	2822290	2822384	2.25912e-23	114.0	1	95	95	0.115	AAGAACCGGCGGGCCGCGGCGAGATCCCGCTTCTCGGAGGCCAGCATGTCGATGACCTGGCCGAACTGGTCGACGGCCCGATACAGGTAGGTCCA
NZ_CM001489	462	ISFal1	ISFINDER	3	1848	FraQA3__NZ_CM001489__ISFal1__462	1736	NZ_CM001489	2822437	2822889	8.50727e-57	240.0	1	453	453	0.261	CTGAGATCAGGTGGCCGGTGCCTCTCTGACCTTGGGGTCCTGTTCCCTCATCTCGCGAACGTGGTCCTGGAACGGGTCGAGCGTGCCGGCGACCGGGTGCGGCTCCTCGTCCGCTCCCGCGCCGTCCGGGGGGCCTGCCCTGGTTGCGCGACGGTGTCGGGCCGGGTGCACGACCGGTACCGCCGCCGGCTTGTGGACACCGCGCTCGTCGGGGCGAGGGTCGTGGTCGACCTGCTGGTCCGGCGGTTCCGGTGCTCGTCGGCGGACTGCGAGGCGGTGACGTTTGCGGAGCAGGTCGACGGGCTGACCAGCCCGCATGCCCGGTACACGCCGCTGGCGGGGCAGGCTGTCGAGGCGATCGGGCTGGCGCTCGCCGGACGCGCCGGGGCGCGGCTGGAC…
NZ_CM001489	464	FraCcI3_R_19	REMBX_TRANS_SCORE1000	17	1849	FraQA3__NZ_CM001489__FraCcI3_R_19__464	826	NZ_CM001489	2822934	2823669	0.0	746.0	1	736	736	0.891	TCAGAGTGCCCGGGCGAGCTCGGTGAAGGCAGCCGGCACCCGCAGCCGTGAGTCGACCTCCATGCCGAGTTCGTCATGGCCGCGGCGGATGTTCTGAACCAGCGCATTCCCTGCGCTGATCGTCTGGGCGGAGCGCAGCCGTTTCAGCCCGCGCATCGGCCGGAGCCGGGCTTTGAGCCGGCTGTGGTCGGATTCGATCCGGTTGTTCGCCCGGGCGACGTCCACATGGTGGGCGGCGGGAAGCTGTTCGTCGAGGACCCGCGGATAGACCGGTGCCCGGTCGGTCGTCACCTCGACCGGCTTCCGGCTGTGGGACAGCGCCCGGGTGAAGAACCGTCGGGCCGCGGCCAGATCCCGGTGCTCGGCGGCCAGCATGTCGATGACCTGCCCGAACTGGTC…
NZ_CM001489	466	ISThsp11	ISFINDER	0	1850	FraQA3__NZ_CM001489__ISThsp11__466	1814	NZ_CM001489	2833772	2833865	1.60439e-12	74.0	1	94	94	0.052	GCACACGTTCACACGCGTTCGAAGACGGCGGCGATGCCCTGGCCGCCGCCGATGCACATGGTCTCCAGCCCGTAGCGGGCGTCACGCCGGTGCA
NZ_CM001489	477	Frapec_R_20	ARB_TRANS	14	1851	FraQA3__NZ_CM001489__Frapec_R_20__477	1194	NZ_CM001489	2891686	2892116	3.3542e-150	584.0	1	431	431	0.361	GCCTGTGCGGTGCCAGAAGTCGGCTTGGACCTGTGACCTGGGCTGACGCGGCGGAGCGGGCTGCCGGCATGATGCCCAGCTATGTCCATCCGCCTGCTCTATCCGATCTTCGTTCGGGTGTGCGGCTGGCTGGTCCTCTTCGGTCGTTCGTCGGCGTCGAAGGACATCGAGTTGCCCGTGTTGCGGCATGAGGTCGCGGTGCTGCGCCGTACCCGGCCCAAGCCGCGGTTGGACTGGGCGGACCGCGCGGTGCTCGCCGCACTGATCAGGGTTCTCCCCAAGACGCTGCGAGTGCACCGGCTGGTCACCCCTGGCACCGTCCTACGGTGGCACCGCCGTCTGCTCACACGAAAATGGACCCTTCCGCAGCGGACGGGCCGGCCACCGGTCCGCAAGGAG…
NZ_CM001489	478	ISFsp3	ISFINDER	0	1852	FraQA3__NZ_CM001489__ISFsp3__478	2209	NZ_CM001489	2892343	2893132	0.0	836.0	1	790	790	0.358	TGTAGGCGCTTCCTGAAGACTGACCCCCTGCGGTGCTCCGAAAGTTGACCCCCCTGCTTGCGTAGGGAGGTGCTGAAGGTGGAGGACTGGGCGGAGATCCGTAGGTTGCATCGGGCCGAAGAGGTTCCGATCAAGGAGATCGCCCGGCGGTTGGGGGTCGCGCGGAACACGGTGCGCCGCGCGTTGGCGTCGGACGCGCCACCGAAGTACGTCCGGGCCCCGAAGGGGTCGGTCGTTGATCCGTTCGAGCCGGCGATCCGGGCGTTGCTGACCGAGTGGCCGCGGATGCCGGCGCCGGTGGTCGCGGCGCGGATCGGCTGGCCGTACTCGCTGTCGCCGCTCAAGCGCCGGCTGGCGGTGATCCGCCCGGAGTACGTCGGGATCGATCTGGTGGACCGG…
NZ_CM001489	479	ISFal3B	ISFINDER	1	1853	FraQA3__NZ_CM001489__ISFal3B__479	1130	NZ_CM001489	2893191	2894148	0.0	1154.0	1	958	958	0.848	AGCAGCTGTTTTGGATCTTGATGTCTGTGTGCTCTGCGTGGTCGCTTGGGCTGAGTTCAGTGTGTTCGGGCTGTCGGGTCTGGACGGTGAGGTCATGCCTCGTTCTGATCCGTATCCGTCCGATCTGTCCGATGCGGAATGGGTGTTGGTGGAGCCGTTGCTGCCGCCGGTGTCGAAGGATGGCCGGAAGGAAGCACATCCCCGCCGGGAGATCGTGAACGCGATTCTGTATGTGACACACACGGGATGTACGTGGCGTTCGCTGCCGAGGGATCTGCCGCCGTGGGAGACGGTCTACGGGTTCTTTGCCCGCTGGCACGACAAAGGCGTCATCGCCCGGGTTCACGACGCGTTACGGGACCTCTCCCGTGAGCTTGAGGGCAGAGACCGGCAGCCCAC…
NZ_CM001489	480	ISFsp8	ISFINDER	1	1854	FraQA3__NZ_CM001489__ISFsp8__480	1297	NZ_CM001489	2894195	2895082	0.0	836.0	1	888	888	0.685	CGCCCGCCTTCTTCGCGCAACGCCATCAGTGACCGACAAGTATCAGCTGATCACCGCGGAGAAGGACTGCTACCCGGTGCGGAACATGTGCCGATGGCTTGCGGTGTCCGCGTCCGGTTTCTACGACTGGATCCGCCGGTCCTCCTCGACGAGCACGCGGCGGCGCGCCACGTTGGAAACCCGGGTTCGGGCACTGTTCGCCGCCTCGCGGCAGACGTACGGCGCCCGGCGGATCGCCGCTGCCCTACGCGCCTCGGGGACGCCGGCGTCGGTGCGCCTGGTCCGCCGGGTCATGCGCCAGGCCGGGCTGCGGGCCTGCCAGCCCAGGGCCTGCCAGCCCAGGGCCTACCGGCGCACGACCATCCCCGGCCAGGCCCCCGCGCCCACCGACCGAGTCCG…
NZ_CM001489	482	ISMsm4	ISFINDER	0	1855	FraQA3__NZ_CM001489__ISMsm4__482	1458	NZ_CM001489	2895813	2896108	3.13524e-09	64.0	1	296	296	0.203	GACCGCTGGCAGACCGTGCTGATCGACTCCGACGGCGGCTACGGCCTGCTCGGCGTCGTCGAGGGCCGCGCCGCCGGACCCGTCGCCGCCTGGCTGGCCGACCAGCCGGCCGCCTGGCGGGCCAGGGTCAGGGCCGTCACCCTCGACCTGTCGACCGTCTACAAGTCCGCGGCCCGCGCCGCTTTCCCGGACGCGCTGCTGGCGGCCGACCCGTTCCACGTCGCCCAGCTGGCGAACAGGGCCGTCGGCGACGTCCGTCGCCGGGTCACCCAGCAGCTGCGCGGCCGGCGCGGCCG
NZ_CM001489	485	IS466	ISFINDER	0	1856	FraQA3__NZ_CM001489__IS466__485	1628	NZ_CM001489	2905339	2906890	0.0	1014.0	2	1553	1552	0.953	CTGGTGAAGGTGGCGTTTTCGGGGCTGTCGCCGCTGGTCGTGGAGGAGGTGATCGACGATGGTGAGCTGATCCGGGTGCGGACGCGGACGCCGGACGCGCCGGCGACCTGTCCTGGCTGTGGTGTCGAGACGTCGCGGGTGCACGGCTACCACCTGCGGACGGTGGTCGACCTGCCTGTCGACGAGCGCCGGGTGGTCGTGGTGGTGCGGGTGCGCCGCCTGGTGTGCCCGACTCGGGGCTGCCGGCAGACGTTCCGCGAGCAGCTGCCCGGTGTCCTCGACCGCTACCAGCGCCGCACGTCCCGCCTTGCGCGCCAGGTCGGCGTGGTGGTGCGGGAGTTAGCCGGCCGCGCGGGCGCACGCGTGCTGTCCGCGCTGCGCGTGCTGGTCTCCCGGCAC…
NZ_CM001489	493	ISFal3B	ISFINDER	1	1857	FraQA3__NZ_CM001489__ISFal3B__493	1130	NZ_CM001489	2959528	2960482	0.0	1158.0	1	955	955	0.845	AGCTGTTTTGGATCTTGATGTCTGTGTGCTCTGCGTGGTCGCTTGGGTTGAGTTCAGTGTGTTCGGGCTGTCGGGTCTGGACGGTGAGGTCATGCCTCGTTCTGATCCGTATCCGTCCGATCTGTCCGATGCGGAATGGGTGTTGGTGGAGCCGTTGCTGCCGCCGGTGTCGAAGGATGGCCGGAAGGAAGCACATCCCCGCCGGGAGATCGTGAACGCGATTCTGTATGTGACACACACGGGATGTACGTGGCGTTCGCTGCCGAGGGATCTGCCGCCGTGGGAGACGGTCTACGGGTTCTTTGCCCGCTGGCACGACAAAGGCGTCATCGCCCGGGTTCACGACGCGTTACGGGACCTCTCCCGTGAGCTTGAGGGCAGAGACCGGCAGCCCACAGC…
NZ_CM001489	494	Frapec_R_15	ARB_TRANS	9	1858	FraQA3__NZ_CM001489__Frapec_R_15__494	1498	NZ_CM001489	3030546	3031753	0.0	716.0	1	1208	1208	0.806	GCACTGCGGGCATGCGCGTTTCGTGTGGAATCTGGCCGTGAAACAGCAGTCGTGGTACAGACCATGGCGCGGCTCGGCGCTGGGATACCACGAGCCGTCCCGCCAGCTCACCGATGCCCGGAAGGGAAGTCCGTGGCTGGCCGCCGGTTCGCGGACCGTTCAGCAACAGGCCCTGCGGGACTTCTCTGCAGCCATGGCGAACTTCTTCGCGGGAAAGCACCGCCGCCCGGGATTCAGGAAGCGTGGCCGGTCCGAGGGGTTTCGGATTGTCGGCGCTCGGGGCCGGCAGTGGGACGTGCGGCAGGTGCACCGCCGCTGGTCGGAAGTGAAGGTTCCCAAGGTCGGCTGGGTGCGGTTCCGCCGCAGCCGCGCCGTACCCGATGCGAAGTCTTTCCGGAT…
NZ_CM001489	498	Frapec_R_23	ARB_TRANS	0	1859	FraQA3__NZ_CM001489__Frapec_R_23__498	1095	NZ_CM001489	3146976	3147331	4.43149e-49	212.0	1	356	356	0.325	GGGCATGCGCGGTACGTGTGGAATCTGGCTGTCGAACGGCAGTCATGGTGGAGTCCGCGCCGCGGCCCGGCATCCGGGTACACCGAGCAGGCCCGGCGGGTGACCGAGGCCCGGAAGGAAAACCCGTGGCTGGCGGAGGGTTCGCAGACCGTCCAGCAGCAGGCGCTGCGTGATTCCGCTACAGCTATGGCCGGTTTCTTTCGCGGCACTCACCGCAGGCCCGGGTTCCGCACGCGCGGTCGGCGTGAGGGTTTTCGGATCGTGGGCAGTCGGGGCGCTCAGTGGGAGGTGCGGCCGGTCAACCGCCGCTGGGCGCAGGTGAAGGTTTCGAAGGTGGGTTGGGTGCGGTTGCGCTG
NZ_CM001489	499	Frapec_R_15	ARB_TRANS	9	1860	FraQA3__NZ_CM001489__Frapec_R_15__499	1498	NZ_CM001489	3147395	3147572	4.25067e-38	170.0	64	241	178	0.119	CATCGCGGCCCGGAACATCGCGGCCCGGAACATCGCGGCCGGACGGGCCGTGACCGCGCGGGGAGGCACCGGAACACCGGAGCCCGTGAACCGCGAACCTCACCATTCCACACCCCCGTTCCGATCAATGATGTGTAGGAGTGGGAATCCCCCACCTTCAGGCGAGGAAGGACGTCAA
NZ_CM001489	502	FraCcI3_R_4	REMBX_TRANS_SCORE1000	6	1861	FraQA3__NZ_CM001489__FraCcI3_R_4__502	1695	NZ_CM001489	3174599	3174712	1.29373e-08	60.0	1	114	114	0.067	CGACCCGCTCGCCGCGGCCGGCCGACCCGGGCCGCCCGGCGCCGCCGGCGCGCCGCCGCGTTCGAGCTCGGCCGCCTGCTCCTCCAGCCGGTCGGCGAGGGCCAGCGCCGCTCC
NZ_CM001489	504	FraCcI3_R_12	REMBX_TRANS_SCORE1000	5	1862	FraQA3__NZ_CM001489__FraCcI3_R_12__504	1274	NZ_CM001489	3210058	3210985	0.0	814.0	100	1027	928	0.728	GAGCCCTACCAGCCGGTCTTGTAACCCAGCTGGCGGCGGACCTCGGCCATCGCGGTATCGGAGACCGCACGGGCCAGGCGCCGGTTGCGGACCATCCCGGCCAGGTGCGGGTCTTCCACCACGATCGCGTCATGGGTGGTCGCGAGCCGGGTGGTGAGCTTGTGCAGCCCGTCCCGGCGCTGGCTGGCCACCTGGGCGTGAAGACGGGCGAGGCGGGCGGCAGGCCTGCGACGGCCCACGCTGGCGGGCTTCGACCGGGCGTGGGCCCGCGAGGCGGTCCGCAGCCGGCGCAGCGAGGCGGCCAGCTGCTGCGGGTTGGGGATCATCTCGCCGGTCACGAGCACAGCGAGATGCTTCACCCCCAGATCCACCCCGACCGGGCCCGCGCCGCGCTGCCGC…
NZ_CM001489	506	FraCcI3_R_12	REMBX_TRANS_SCORE1000	5	1863	FraQA3__NZ_CM001489__FraCcI3_R_12__506	1274	NZ_CM001489	3211047	3211155	1.81411e-25	122.0	1	109	109	0.086	CCGTTGCATGAGAGCGCTGAACAGTGCCGGTCATGCCGTCTCGCCTTGCGGTGAGGCACCTCCGGTCTTGCCGGCCGGAGCCGTGCCGGGTTCCCGCTTCACTGCCACC
NZ_CM001489	508	FraCcI3_R_6	REMBX_TRANS_SCORE1000	7	1864	FraQA3__NZ_CM001489__FraCcI3_R_6__508	1560	NZ_CM001489	3266816	3266934	1.11967e-09	64.0	1	119	119	0.076	CGTCGTGCACCTGGTCGACGGCCTGCGCGCCGGCCCGGCCGGGCGGCCCGCCGCCGGGCTCGGCCCCGTCGTCGGCTCGGCCGCTGCGCATCCGGGCGCGGCGCCGCCGGGCGCGGACG
NZ_CM001489	510	FraACN_R_6	GOOD_NX_LOCAL_IS	2	1865	FraQA3__NZ_CM001489__FraACN_R_6__510	511	NZ_CM001489	3294294	3294463	2.86375e-57	240.0	1	170	170	0.333	ACGCCCACGACACCCGCCGCCCCGCCCGCCGCACCTTCTGATCACCCCGGGCCTGCCGGGAGGAACGCACCAGCCGTTCCAGCTGCCCCGCCGTGCAGAACCGGGCATGCGACAACCACACCTGCTCGGTCTGGGCCTCCGCCACCCGGGTCACCGCCCGCACCTTCGCA
NZ_CM001489	518	FraCcI3_R_6	REMBX_TRANS_SCORE1000	7	1866	FraQA3__NZ_CM001489__FraCcI3_R_6__518	1560	NZ_CM001489	3480160	3480305	4.95203e-09	62.0	1	146	146	0.094	GCCGGCGACGTCGACCACCACCTCGCCGGCGGCGCCCGTGCGGGCCGCGGTGGCCGCGACGCCAGCGGCTCCGCCCGCCGCGGCGGCCTGGCCGGCATCCGTCCCGGCGCGGGCGGAAACGCCGTCCGCGGTCGCGCTCGGCGCCG
NZ_CM001489	521	FraCcI3_R_6	REMBX_TRANS_SCORE1000	7	1867	FraQA3__NZ_CM001489__FraCcI3_R_6__521	1560	NZ_CM001489	3565916	3566046	4.50917e-09	62.0	5	135	131	0.084	ACCTCAGCGACGGACCGCGCTCGGCGGCCGGCTCCGGCCGGCGCCACCGGCCCGTCGCCGCCCGGCCGGTGCCCGCCCGAGTGCCCGGGCGGGTGCCCCGTGCCGCCCCGGCGCCCGCCGCGCGGCGGCGC
NZ_CM001489	524	IS468A	ISFINDER	0	1868	FraQA3__NZ_CM001489__IS468A__524	1097	NZ_CM001489	3698780	3699600	4.45327e-57	242.0	4	824	821	0.748	CCATACCCCAGTGACCTGTCCGATGCCCGGTGGAACCTGGTCGAACCCGTACTGGCCGCCTGGCGCGCCGAACGCCACAAGAAAGGCCTGAGCATCGGCCGCCCCCCAGCACATGATCTACGCAGCCTCCTCAATGCCATCCTGTACGTCGACCGGACGGGTATCCCCTGGCGCTACCTCCCGCACGACTACCCGCCCTGGGAGACCGTCTACGGCTACTTCGCTCACTGGCACAACGACGGTGTCCTCGACCAACTCGTCGAGCGGACACGACTCCACGTCCGCACCGCCGCAGGCCACGACCCCGAACCCACCGCCTGCGTGATCGACTCTCAGAGCGTCAAGACCGCTCCCACTGTTCCGACCGCCACGCAAGGCATAGACGCAGGAAAGAAGATC…
NZ_CM001489	526	Frapec_R_17	REMBX_TRANS_SCORE1000	31	1869	FraQA3__NZ_CM001489__Frapec_R_17__526	1325	NZ_CM001489	3711280	3711645	5.17508e-128	502.0	6	371	366	0.276	GGGGAGAAGGTCACCAACCCGAAGCGCGAGCGGCGGGACCGTGCCCGGCTCGCCCGCGCCCAACGGGAGCTGTCCCGCAAGCAGAAGGGCTCGAAGAACCGGGCGAAGGTGCGGGTGAGGGTCGCCCGGATCCACGGCCGGATCGCCGACCGGTGCCGGGACCATCTGCACCAGCTGTCCACGAGGATCCTCCGCGCGAACCAAACGGTGGCCATCGAGGACCTGCCCGTCCGCAACCTGCTCCGCAACCACACCCTCGCGCGGGCGATCTCCGACGCCTCCTGGTCGCAGCTGCGGCGGATGGTGGCGTACAAGGCCGGCTGGTACGGCCGGACGGTCATCGCGATCGACCGGTTCTACCCGTCG
NZ_CM001489	528	Borp_R_6	OVER20_GOOD_LOCX_TRANS	59	1870	FraQA3__NZ_CM001489__Borp_R_6__528	715	NZ_CM001489	3716954	3717016	3.98235e-11	68.0	1	63	63	0.088	GCAGCCGGCACCGTCGGCGGCACGGCCGTGGCGGACCGCGCCGAGCCGGCCGACTACGGCCTG
NZ_CM001489	529	ISSdi1	ISFINDER	1	1871	FraQA3__NZ_CM001489__ISSdi1__529	1789	NZ_CM001489	3721143	3721444	2.80841e-16	90.0	1	302	302	0.169	CGACCAGCGCCCGCAAACTCATCCTGCGCCCCCGGGACCAGCACCACGCCCTGGAATGCAGCCGCGCCGAACAGGCCACCGACACCTGGCAGCGGCGTTACAACATCCGCGCCGGCATCGAGGGCACCAGGCACCAGGCACCAGGCCACAGCGGCCGCCGGCATCCGCCGCTCCCGCTACCACGGCCTGCCCAAAAACCATCTCGCTCGCGTTCTCGCCGCCACCGCGGTCAACATCATCCGCCTCGACGTCTGGTGGACCGACACCCCGACCAGGAGAACACGAACCACCCACTTCAGCAC
NZ_CM001489	530	ISRhosp4	ISFINDER	1	1872	FraQA3__NZ_CM001489__ISRhosp4__530	1349	NZ_CM001489	3736363	3736450	7.61838e-10	64.0	1	88	88	0.065	CCTGGTCATGCTGGCGGCGATGCCGCCAACACCAGGCCCGATGTTGCCACCACCGGCGACGTCGACCCTCACAAGGGCCGTTGCAGTA
NZ_CM001489	531	ISRhosp4	ISFINDER	1	1873	FraQA3__NZ_CM001489__ISRhosp4__531	1349	NZ_CM001489	3736466	3736670	2.00765e-22	112.0	5	209	205	0.152	GGCCGCGGGGGTCCCGTTCTCCTGGGTGACCGCGGAGGAGACCTACGGGCAGGCCAGGTACCTGCTGGTCTGGCGCGAAAAGCACGGCCTGCCCTATATATGTTGGCCACGAAGCGCAACGATGAGCTGGTCATCACGACCATGGGCCGGGCCAGAGCGGACGAGGTGGTCGCCGCGCTGGCCGCCCAGCGGGGTGCCGGATCTC
NZ_CM001489	533	Frapec_R_11	REMBX_TRANS_SCORE1000	8	1874	FraQA3__NZ_CM001489__Frapec_R_11__533	1594	NZ_CM001489	3741805	3742126	9.8152e-67	276.0	1	322	322	0.202	GCTGCTCGTGCACCACGCCCTGGCGGTCTGGTCGCCCGCGCCGCCGAAGCCGCCGACATCGACCCCGACCGGGTCAGCTACACCCGCCCCGTCCGCCTGGCCCGCCGCACCGCCACCGGTACGGCGGACATTCCCCCCTGAGGACTGGCACGCCGCGCTGCCCGCCATCCACGCCGAACTCACCGCCCGGCTCGTCCCACCCCGCCGTCACCGCACCTGTCCACGGGCGATCAAACGCGGCCGCCGCAACGCTTACCACGTCAAGAGACCCGGCCCGCCTCCGTTTGCCACCCGGGCCCGCCACAGTCCGCCTCTACCCACT
NZ_CM001489	534	Frapec_R_11	REMBX_TRANS_SCORE1000	8	1875	FraQA3__NZ_CM001489__Frapec_R_11__534	1594	NZ_CM001489	3755201	3755262	5.76961e-09	60.0	1	62	62	0.039	CCGCCGCGCCCGCCGCGCCCGCCGCGCCCGCCGCGCCCGCCCGGCCCGGGCGGCCGGTCCGC
NZ_CM001489	538	ISPa43	ISFINDER_NOFULL	0	1876	FraQA3__NZ_CM001489__ISPa43__538	19903	NZ_CM001489	3791577	3791633	4.15843e-10	64.0	1	57	57	0.003	GGCGAGACCGTCGCGTTCGTGGGCGAGACGGGCGCCGGCAAGTCCACCGTGGTCAAG
NZ_CM001489	540	FraACN_R_3	OVER20_GOOD_LOCX_TRANS	4	1877	FraQA3__NZ_CM001489__FraACN_R_3__540	789	NZ_CM001489	3815992	3816773	0.0	948.0	3	784	782	0.991	GGTTTTCTGGCGATTCCGCCGTACACGCTGACCTGGGCGTCGGTGAGGCCGGCCGGGTCGGGGCCGGCCGGGCGCCAGCGGTGGACCAGCTCGACGCCCGGATCGATCAGCTCCAGCCCACCGAACAGCCCCTCGACCTCGGCGCGGCTGCGCAGCCGTACGGTGATCCCCTGTTTCTCGTAGGCGACGGCGAGGTCCTGCGTGGCCGGATCGTAGTCGGCGGTGCCGTTGGTGAGGATCAGGTAGCTGCCCGACGGCAGGGCGTCGACGAGGCGGCCGATGATGCCGTGCGGATCGTCCGAGTCCGGGACGAAGTGGAACAGCGCGATCATCGACAGGGCGACGGGCCGGGTCAGGTCGAGGGTCTCGTGCAGCTCGGGGGCGTCCAGGATGCCCTGC…
NZ_CM001489	543	FraCcI3_R_6	REMBX_TRANS_SCORE1000	7	1878	FraQA3__NZ_CM001489__FraCcI3_R_6__543	1560	NZ_CM001489	3832708	3832814	3.42457e-09	62.0	1	107	107	0.069	GCGCCTGCGGCAGCGCCCGCCCCGGCGGCGCAGATGCGGGCGGCCCCGGCGCGGCCTGGGGTGAGTGGGCAGGCGCGGGTGGGGGAACGGGCGTGGGCACCGGCGGC
NZ_CM001489	549	FraACN_R_3	OVER20_GOOD_LOCX_TRANS	4	1879	FraQA3__NZ_CM001489__FraACN_R_3__549	789	NZ_CM001489	3865251	3865800	6.04696e-66	274.0	1	550	550	0.697	GTCGGCGGTCACGTGGGAGACCGCCAGGTAGCTGCCGGGCACCGTGGCCGCCCGGAAGGCCCCGATGATCCCGGCCGGGTCGTCGCCGTCGGAGATGAAGTGCAGCACGGTGACCATCAGCACCGCGGTCGGCCGGGAGAGGTCGAGCAGCCCGGTGACCTCGCTCGACCCGAGGATGGAAGCCGGCTCGCGGATGTCCGCGTGCAGCACCGTGGCCAGCGGGTTGTCGGCGAGCAGCATCCGGGAGTGGACGACGGCCACCGGGTCGATGTCCACGTAGACGACCCGCGCCTGCGGGTTGACCCCCTGGGCGACCTCGTGCACGTTGCCGACGGTCGGCACGCCCGAGCCGAGGTCGAGGAACTGGGTGATCCCCGCCTCGGCGGCGAGGAAGCGGAC…
NZ_CM001489	551	IS117	ISFINDER	0	1880	FraQA3__NZ_CM001489__IS117__551	2527	NZ_CM001489	3876243	3876703	4.13322e-67	278.0	2	462	461	0.182	AGGCAGTGGTGCAGGGTGCCGAGGAGTCGGTTGAACAGGTGGCGGCTGGCGGCGTTGTGCCGGTCCCCGCCGCCGCGGCGCCGGTCGTAGTGGGCCCGTGCCCCGGTCGAGCTGGTGAGGGCGCCGAAGGCCCACAGATGCCCGGTGGCGGCCAGCCGCTGGTTTTTGACCCGGCGGTGGACGACGGTGCGGCTGCGTCCGGAGGCGCGGGTGACTGGGCTGGAGCCGGCGTAGGCCTTGAGGTTGCGGGCGTCGGGGAAGCGGGTGCGGTCGTCGCCGATCTCGGCGAGGACCCGGGCGCCGAGGAGGTCACCGAGGCCGGGGAAGCTGGTGATGACCTGATGGTCGGGGTGCGCGGCGAACGTTTCGCGGGCGGCGTCGGCGAGGTCGTCGGCGGCC…
NZ_CM001489	553	IS117	ISFINDER	0	1881	FraQA3__NZ_CM001489__IS117__553	2527	NZ_CM001489	3876914	3876963	4.08095e-09	60.0	1	50	50	0.02	CAGGAAGGCGGGGTAGTACTCGCGGAGCAGGGAGCGCAGTTCGTTGGCGA
NZ_CM001489	556	FraCcI3_R_4	REMBX_TRANS_SCORE1000	6	1882	FraQA3__NZ_CM001489__FraCcI3_R_4__556	1695	NZ_CM001489	3923582	3923691	3.54543e-09	62.0	1	110	110	0.065	GCAGCCGACCGCGCCGGCGCCGCCGCGGCGGCTTCGCGGCGGCGGTGGCGCCGGGCGGCGGCCCGCCTGCGGCGAAGCCGTCCCGTCCCGCCCCGCCGTCACCGGCCTGC
NZ_CM001489	558	IS1602	ISFINDER	0	1883	FraQA3__NZ_CM001489__IS1602__558	2121	NZ_CM001489	3941738	3941988	5.04256e-25	122.0	2	252	251	0.118	GTGTATGCCCGGGTGTCGTGCGCTGACCAGTGTGGTGACGTGGACCGGCAGGTCGCCCGGATCACCACGCGGGCGGGTGAGCAGGGCATTCCGGTCGGTCGGGTCGTGACCGAGGTCGGTTCGGCCCTGAACGGCCACCGACGGGCGTTGCCCGCGTTGCTCCATGACCCGCAGGTCGCGACGATCGTCGTCGAGCACCGTGATCGGTTCGCCCGGTTCGGTGCCGAGTACATCGAAGCCGCTCTCGCCGC
NZ_CM001489	566	Frapec_R_15	ARB_TRANS	9	1884	FraQA3__NZ_CM001489__Frapec_R_15__566	1498	NZ_CM001489	4029729	4029775	3.00331e-10	64.0	1	47	47	0.031	AGGAGTTGGAATCCCCCGCCTTCACGTCAGGCGGGGGAGGACGTCAA
NZ_CM001489	569	Frapec_R_50	OVER20_GOOD_LOCX_TRANS	25	1885	FraQA3__NZ_CM001489__Frapec_R_50__569	560	NZ_CM001489	4086862	4087415	3.15343e-82	334.0	1	554	554	0.989	TCGGCGTCGTCGTCGTGCTCGCCTTCCTGCTGCTGGTGGCGGTCTTCCGCAGCCTGCTGGTGCCACTGACCGCGTCCGTGATGAACCTGCTCGCCGTCGGCGCGGCCTTCGGCGTCGTCGTCGCGGTGTTCCAGTGGGGCTGGGGGTCGTCGCTGTTCAGCATCACCGGCGGCCCGGTCGAGGCCTTCATCCCGGTCATCCTGTTCGCGATCCTGTTCGGCCTGTCCATGGACTACGAGGTGTTCCTGGTCAGCCGGATGCACGAGGAGTGGACCGCCCGGCGGGACAACCGGCTCGCCGTCTCGCTCGGGCAGGCCGAGACCGGCCGGGTCATCTCCGCCGCCGGCGCCATCATGACCCTGGTCTTCGCCTCGTTCATCCTCGGTGACGAACGTGTGA…
NZ_CM001489	583	FraACN_R_4	ARB_MGE	21	1886	FraQA3__NZ_CM001489__FraACN_R_4__583	754	NZ_CM001489	4203553	4203668	2.09462e-12	74.0	1	116	116	0.154	CGCCGCGCACCGCGACGCCGTCGACGGCACCGACCGGCCCGGCCCCCGCCGGCGGTGCCTCGACGGCGCCCGCACCGAAACCCACACCCGCCTCCTCGGCGCCGGCACGCGACCCG
NZ_CM001489	586	FraCcI3_R_6	REMBX_TRANS_SCORE1000	7	1887	FraQA3__NZ_CM001489__FraCcI3_R_6__586	1560	NZ_CM001489	4276808	4276919	4.41739e-08	58.0	1	112	112	0.072	CCGCCGCCACCCGCCGCGCCGCCGCCGGCCCCGGTGCCGGGCGGGGGCGCGGCGGCCGTGTCCGCCGCGGGCGCGGCTCCCCGCAGCGCCCGGGCGTCGCGCCGGGCGCGGG
NZ_CM001489	590	FraCcI3_R_12	REMBX_TRANS_SCORE1000	5	1888	FraQA3__NZ_CM001489__FraCcI3_R_12__590	1274	NZ_CM001489	4307512	4308042	1.43689e-146	572.0	1	531	531	0.417	CCGTTGCATGAGAGCGCTCAACAGTGCCGTTCATGCCGCCTCGCCTTGCGGTGAGGCACCCCCGGTCTTGCCGGCCGGAGCCGTGCCGGGTTCCCGTTTCACTGCCACCTGCCCCGCGAGCGGGGTCTTCTGGTCGCCTCCACGGGCGTTTACCGTCTCCGACATACTGGCGGCGACGAGGGAACGCAGGTTGACCGCGGCGTTCACATCACGGTCGATCACCAGCCCGCACGACGGGCAGACGAACATGCGATCCGACAGGGTCAGGCTTGGGTTTCGCCCGCCACAACCGGAACAGGTCCTGCTCGACGGATACCAGCGGTCCGCCACCACCAGCCGACAGCCGTACCAGCCGGTCTTGTACCCGAGCTGGCGGCGGACCTCCGCCATCGCGGTGTC…
NZ_CM001489	591	Frapec_R_38	ARB_TRANS	3	1889	FraQA3__NZ_CM001489__Frapec_R_38__591	812	NZ_CM001489	4308043	4308501	1.43023e-104	416.0	1	459	459	0.565	GCCGCCGGGTGACGACACTGCAGGCGTTCCGGTTCGCGCTCGATCCGCACGACATCCAGGCCGCCGCGGTATCCCGGCATGCCGGCGCGGCCCGGTTCGCCTTCAACCGGGGTTTGGCCCGGGTGAAGGCCGCGCTCGCGCAGCGGGACGCGGAGAGGACCTACGGCGTTGCCGGCGCAGACCTGACGGTGGTGCCGTGGACGCTTGCCCGCCCTGCGGCGGGAGTGGAACAGGGCCAAGGCGACGGCGGCGCCGTGGTGGGCGGAGTGCTCGAAGGAGGCGTACTCCGCCGGCCTGGACCAGCTCGCCCGCGGGCTGAAGAACTTCGGCGATTCCCGCAGCGGGGAAGGGCAGGGGCCGCCGGGTCGGCTTCCCCCGGTTCACAGAGCGGGGCCGGGC…
NZ_CM001489	592	Frapec_R_11	REMBX_TRANS_SCORE1000	8	1890	FraQA3__NZ_CM001489__Frapec_R_11__592	1594	NZ_CM001489	4311590	4311693	3.3037e-09	62.0	1	104	104	0.065	CCGCCGCGCCCGCCCCGGCCGGCGGACCCGGTGGCGCGGGCCCCGGGGATGCCGCCGTCCCCGACCAGATCACGCTCGCGGGCCCGGGCGTGCGGGCGCTGCGC
NZ_CM001489	593	FraEu_R_18	ARB_MGE	10	1891	FraQA3__NZ_CM001489__FraEu_R_18__593	556	NZ_CM001489	4327686	4327906	1.53887e-11	72.0	1	221	221	0.397	TCGACCAGCGTCGGGCCGACGTCCTCTACGACCTGCTCATGGGGCGTGACCGTGATCGCATCAATCTCGAGATGCAGGTCATCGTGTCGGCGGAATGCCTGTTGGGCTTGTCAGAAAAACCCGGCGAAATTCCGGGATACGGGCCGATTCCCGCCGGGATCGTCCGCGAGATGGCGGCCAACCCCAGGTGCACCTGGCGGCGCATCCTCACGGATCCGGCG
NZ_CM001489	594	Frapec_R_9	ARB_TRANS	7	1892	FraQA3__NZ_CM001489__Frapec_R_9__594	1636	NZ_CM001489	4346325	4347953	0.0	1386.0	1	1629	1629	0.996	CGTGACTCCTCTGACGGCTGGAGCCGTCAGCTTCTCAGGCTGCTTGCGCGGACTGAAGGGCACGCCCTGCCCGGAGAAGGTTGACGGCCGCGTTCTCGTCCGCGTCCGCGGTGTGCCCGCACCGCACGCAGGCGAACTCGGCCTGGGTGAGCCGGTTCTCCTTCGCCCCGTGCCCGCAGGTCGCGCAGCGCTGGGAGGTATGGCGGGCATTCACTTCGACGACGACCCGTCCGGCTCTTTCAGCCTTGGCGCGCAGCACCCCGAGGAACACCCCCCATCCGGCGTCGTGGATCGACCTGTTCAGCCCGGACTTCGCCGCCTGCCCGTTGGGCAGGAACGCCCCCGGGGTGTCCGGGTCGGGCCTGGGCTTCGCCCGCCGGGTCATGCCCGTGACGGTGA…
NZ_CM001489	598	ISFsp4	ISFINDER	2	1893	FraQA3__NZ_CM001489__ISFsp4__598	1784	NZ_CM001489	4363904	4364125	2.14418e-60	252.0	1	222	222	0.124	CTGAAGGCGGCGAGGAACATCCTCGCCGAGGGTGCTCGTATGGTCGCCGCTGGGCGGAAAGCCGGGGCTGGGATGCCCCGGCAGGCGGAGACCCTAAACGCCTGTGGAGCCGACGTGAGACCCGAACCTGTCCGGGCGGTTGGCGGGGAAACAGGAACCCATCGAGGTGCCGCGTGAGCGGCACGGCAGGAACCCCCGCCGCTCACGACGGGAAGGACGTCA
NZ_CM001489	599	ISFsp4	ISFINDER	2	1894	FraQA3__NZ_CM001489__ISFsp4__599	1784	NZ_CM001489	4364146	4364490	8.68631e-49	210.0	1	345	345	0.193	GGTGGACGTGGGCGTTGTCGCCGGTGGACGTGGGGAGGTAGGCACCGACGTCGTCGCGCACGTCGGCCATGATCTGCCGGCAGCGGTCCAGCATCGCCGTGTCCAGGGCCCCCTGCCGGTACGTGGTGACGAAGACCAAACGGACGTGGACTGCGCGGACCACGTGTCTGCCTCGCCTGTGGCCGTCCGGTCTGCTCCTGGACCAGGGACGATGTCGGGGATGGCTATCGTGCGCTACCGCTAGCGTGCCTATCCGCAGCCGGGTCGGGTGGCGGCGTTGGCGCGGGCGTCTGGTTGCGCCCGGGTCGTGTTCAACGACGTGCTGCGGATCCGTGATGAGGCGTA
NZ_CM001489	605	ISArsp6	ISFINDER_NOFULL	0	1895	FraQA3__NZ_CM001489__ISArsp6__605	26712	NZ_CM001489	4543750	4544040	3.28307e-34	156.0	1	291	291	0.011	CTGTCCTACCGGGTCATCGCGTTCGCGTTCCCGATCTGGACCTTCGCGATCATCGCCGGGGCGATCTGGGCCGAGGCGGCGTGGGGTCGCTACTGGGGCTGGGACCCCAAGGAGACCTGGTCGTTCATCACCTGGGTCTGCTACGCGGCCTACCTGCACGCGCGGGCGACCGCCGGCTGGCGGGGCCGGCGGGCCGCCGCCATCTCCCTGGTCGCCTTCACCGCGCTGTTCGTCGACTACTACCTGGTGAACCTCGTCATCACCGGCCTGCACTCCTACGCGGGCATCTGA
NZ_CM001489	606	ISArsp6	ISFINDER_NOFULL	0	1896	FraQA3__NZ_CM001489__ISArsp6__606	26712	NZ_CM001489	4544418	4544468	9.92841e-11	66.0	1	51	51	0.002	TCACCCGTGGCATCGCGGCGGACCGGGTGCCCTGGGGCAACATGTACGAGT
NZ_CM001489	607	ISArsp6	ISFINDER_NOFULL	0	1897	FraQA3__NZ_CM001489__ISArsp6__607	26712	NZ_CM001489	4546410	4546691	3.17521e-15	86.0	1	282	282	0.011	CAGCTCACCAGCATGCGCACGGCGCTGCTGCTGTTGTTCCTGCTGGCGTTGGCCGCCGTGCCGGGATCGCTGCTGCCGCAGCGCAACATCAACCCGATGCGGGTCGATGAGTACCTGTCCGACCACCGGACGCTCGGGCCCCTGCTCGACAAGCTCTCCGGCTTCGACGTCTTCGCCGCCCCCTGGTTCGCGGCGATCTACCTGCTGCTGTTCATCTCGCTGATCGGCTGCCTGTCGTCGCGGATCCGCTGGCACGCCAAGGCGCTGTTCACCGCCCCGCCG
NZ_CM001489	609	ISArsp6	ISFINDER_NOFULL	0	1898	FraQA3__NZ_CM001489__ISArsp6__609	26712	NZ_CM001489	4558586	4558677	6.63255e-11	68.0	1	92	92	0.003	TCGATCGCCGCGTCGGTCCCGCCGCCCATCGCCAGGCCCAGGTCGGCCTGGGCGAGCGCGGCGGCGTCGTTCACCCCGTCGCCGACCATCGC
NZ_CM001489	610	FraCcI3_R_12	REMBX_TRANS_SCORE1000	5	1899	FraQA3__NZ_CM001489__FraCcI3_R_12__610	1274	NZ_CM001489	4576358	4577631	0.0	1082.0	1	1274	1274	1.0	CCGTTGCATGAGAGCGCTCAACAGTGCCGTTCATGCCGCCTCGCCTTGCGGTGAGGCACCCCCGGTCTTGCCGGCCGGAGCCGTGCCGGGTTCCCGTTTCACTGCCACCTGCCCCGCGAGCGGGGTCTTCTGGTCGCCTCCACGGGCGTTTACCGTCTCCGACATACTGGCGGCGACGAGGGAACGCAGGTTGACCGCGGCGTTCACATCACGGTCGATCACCAGCCCGCACGACGGGCAGACGAACATGCGATCCGACAGGGTCAGGCTTGGGTTTCGCCCGCCACAACCGGAACAGGTCCTGCTCGACGGATACCAGCGGTCCGCCACCACCAGCCGACAGCCGTACCAGCCGGTCTTGTACCCGAGCTGGCGGCGGACCTCCGCCATCGCGGTGTC…
NZ_CM001489	611	Frapec_R_38	ARB_TRANS	3	1900	FraQA3__NZ_CM001489__Frapec_R_38__611	812	NZ_CM001489	4577632	4577956	1.91555e-50	216.0	1	325	325	0.4	CGTCGTCGAGCGCTGTGGCCGGTTCGCCTGGTTCGGCGGCGAGTACCTCGACGCCGCTCTCGCCGCTTCCGGCCGGCGGCTGCTGGTCGTCGACCCTGCCGGGGTGGACGACGACCCTGCCGGGGACATCACCGATATTCTCACGTCGATGTATGCCCGACTGTATGGCCGACTGTATGGCCGCTGTGGCGCCGTGACCAGGGGCCGCCGAGCCGTCGAAGCTGTTGTCGGTGCTGCCGGGTGACGACGCTGCAGGCGTACCGGTTCGCGCCTGACGCGCACGACATCCAGGCCGCCGCGCTGTCTCGGCATGCCGGTGCGGCCC
NZ_CM001489	615	Frapec_R_15	ARB_TRANS	9	1901	FraQA3__NZ_CM001489__Frapec_R_15__615	1498	NZ_CM001489	4606407	4607605	0.0	962.0	1	1199	1199	0.8	TGCGGGCATGCGCGGTACGTGTGGAATCTGGCCGTCGAACAGCAGTCGTGGTGGAGTCCCCGCCGCGGCCCGGCGCCCGACTATAACGAGCAGGCCCGGCAGTTGGCCGAGGACCGGAAAGAAAACCCGTGGCTGGCGGAGGGTTCGCAGACCGTCCAGCGGCGGGCACCGCGTGATTTCGCTATAGCTATGGCCGGTTTCTTGCGCGGCACCCACCGGAAACCCGGATTCCGCAAGCGCGGCAAGCGCGAGGGTTTCCGGATCGTGGGCAGGCGGGGCCACCAGTGGGATGCCCGGCAGGTCGGCCGCCGCTGGGCGCAGGTGAAGGTCCCGAACGTCGGTTGGGTGAGATTTCGCCCGTGCCGTACCGTGCCGAACGCGAGGTCGTATCGGATGACC…
NZ_CM001489	617	FraACN_R_3	OVER20_GOOD_LOCX_TRANS	4	1902	FraQA3__NZ_CM001489__FraACN_R_3__617	789	NZ_CM001489	4674965	4675449	8.4121e-127	498.0	3	487	485	0.615	GGTTTGCGGCCGATGGCGCCGTAGGCGCTGACCTGCGCGTCGGTCAGGTCTGCCGGCACGGCGGCATCGGGCCGCCAGCGGTGCACCGACACGAGCCCCGGGTCGAGCAGCTCCAGCCCGTCGAACAGCGCCTCGACCTCGGCGCGGGTCCGGGGCCGCAGCGGAATTCCCCGCGCGCGGTAGGCCTTGGCGCCGGCCTCGATCGACGGGTCGTGGTCGGGGGCGAGATGGGACAGGACGAGGTAGCTGCCGGCCGGCAGGGCGTCGACGAGCCGGCGGACGATGCCGCCCGGGTCGTCGGAGTCGGGCAGGAAGTGGCCCACCGCGAGCAGCGACAGCGCCACCGGCCGGGACAGGTCGAGGGTGTCCACGATCTCCGGGGCGGTCAGGATCCGCTTG…
NZ_CM001489	619	ISMsm6	ISFINDER	0	1903	FraQA3__NZ_CM001489__ISMsm6__619	1765	NZ_CM001489	4675718	4676566	7.03731e-36	164.0	1	849	849	0.481	TGACCTGGGGTGATGGCCGGCTGGTGGGCCGTTTTCACGCACTAACGGTGTTCTAGTCTTCGGCCGTGGCGTTCGTGCGGAGGGTGCGGACGGCCTCGGGCGCGACGGCGGTGCAGATCGCCGAGTACGTCGGTGGCCGGCGTCAGCGGGTCGTGGCGCATGTGGGGTCCGCCCATACCGAGGCGGAGCTCGGGATCCTGCTGGCGCGGGCCGAGGAGATGCTCGCCGACAGCCGGCAGGGGGTGCTCGACCTGGGGGTCGAGCCGGCCGTGCGCCCGGCCAGGCTGCTGGGGCCGCCGCGTGAACCGGCGCTGTTCGACCCCGAGCCGGCCGCCGGGCCGGCCGCGGTGGTCGGGCCGGCGAAGGTCCTCGGGACCGCGTCGGTACTGCTGTTCGATG…
NZ_CM001489	621	ISFsp9	ISFINDER	5	1904	FraQA3__NZ_CM001489__ISFsp9__621	1559	NZ_CM001489	4676759	4677754	0.0	1290.0	162	1157	996	0.639	TACTACAGCCTCAGTGATTGCCGTGTGGTCTCTTGTCGCGGATGCGGTGTGGAGTGAGGTGTGGGGCGGCCACCGTGGTTTTCTACGTTGTTTGTGAGAACAGACGAAGATGCCGCGGTGGCCGCGGCTCGTAGCATATCCGGGGTGGGCGTGTCGGTGTGGGAGGCGGGGTTGGAGGAGCTGTTCGGTCGGGTGGCGGGCTGTTTCCGGTCCGAGCAGCCGCGGGCGCAGGTGCGGGCCTAGGTGGCCGGGTTGTTGTCTCGGACGGAACGGAAGAACGGGTGGACACTGGCGGAGTTCACCCGCGAGTCCGGGCCGCAGAAGATGCAGCGGTTGTTGAACGAGTACGCGTGGAACGCCGACGCGGTGCGTGACGTCGTTGCCCGGTAGGTGGTGGAG…
NZ_CM001489	625	FraEu_R_7	OVER20_GOOD_LOCX_TRANS	22	1905	FraQA3__NZ_CM001489__FraEu_R_7__625	1219	NZ_CM001489	4691736	4691910	1.75329e-09	64.0	1	175	175	0.144	GGAGGTCGTCGCCGACCCGGCGGTGGTCGAGAACGGCTACCTCATGCGGCACCCCGAGCATCCCGACGTCCGGCTCGCGGCCGCTTCGGTGCAGTTCGACGACGAGCTGCCGTCGGCCCGGCGCCCCGGACCGGCCCTGGGCCAGCACTCCCGCGAGGTCCTCACCGAGCTCGGC
NZ_CM001489	626	FraEu_R_7	OVER20_GOOD_LOCX_TRANS	22	1906	FraQA3__NZ_CM001489__FraEu_R_7__626	1219	NZ_CM001489	4692261	4692844	1.84149e-47	206.0	1	584	584	0.479	TCTCCGAGCACGGCTTCGTGCCGTCGGCCGCCGCGGCGCTGGGCGACTTCGGCGCTGATGTGATCAAGATCGAGCGGCTGGCCGGCGACGCCATGCGCAGGATCATCGCCAGCGGGATGGTGGCCACGAAGGACGGCTACGACTTCCAGTTCGAGCTGTTCAACCGCAACAAGCGCGGCATCGTGTTAGACGTCGAGCAGCCCGCGGGCCGCGAGATCTTCGCCAAGCTCGTGCGCTGGGCCGAGGTGTACATCACCAACCAGCTTCCCCGCGTCCGCCGCAAGCTGCGCACGGAACCGGCCGACATCTTCGCGCTCAACCCGAGCATCGTGTACGCCCGCGGGCACGGCCAGGGACAGCGCGGGCCCGACGCCGAGGCCGGTGGTTTCGACGGTGTCT…
NZ_CM001489	627	Frapec_R_34	REMBX_TRANS_SCORE1000	11	1907	FraQA3__NZ_CM001489__Frapec_R_34__627	905	NZ_CM001489	4694516	4694626	2.94334e-10	66.0	1	111	111	0.123	GTCAGCGACCATTCCGGGAAGTAGGAGCCGGCCCGGGACTTCGGAATCGCGAGATCAACGGTTCCGGCTCCGGTAGCCCACTCCCGCCTCCGGTAACCGTTACGGCGATTC
NZ_CM001489	628	Frapec_R_34	REMBX_TRANS_SCORE1000	11	1908	FraQA3__NZ_CM001489__Frapec_R_34__628	905	NZ_CM001489	4694657	4694758	1.28247e-20	104.0	1	102	102	0.113	TTCTCGAACGAGGATCACGCGGTGGTCGCTCTACATCACGGACCGCCGTCCCAGCGGGTCACGAGATCACCACTATCCGTGCACCACGTGCGTGGTCTCCAC
NZ_CM001489	640	FraACN_R_4	ARB_MGE	21	1909	FraQA3__NZ_CM001489__FraACN_R_4__640	754	NZ_CM001489	4814515	4815141	0.0	852.0	1	627	627	0.832	CCCCACCCCGCCACCGACGGCACCCCCGACCGGCGCAGCCCCGCCCACCGCCGCGCCGACGCCCTGATCGACCTGGTCACCCGCGCGTTGGGCGCCGCCACCCTCCCCGAAAGCGGCGGCGTGCGCCCACACCTGACCGTCACCATCAACGGGAACACCCTGCTCGCCACCGGCACCAGCCCCGCCCTGACCAGCTGGGGACTCCCCCTACCCCACAGCACCCTGACCCGACTCAGTTGCGACGCCGAAATCACCCGGATCATCCTCAGCCCCGCCGGCGTCCCCCTCGACATCGGACGAACCACCCGCGTCGTCCCCCCACAGCTACGCCGCGCCCTCGTCGCCCGCGACCGAGGATGCAGCTTCCCGGGATGTGATCGGCCCCCGTCATGGTGCGAA…
NZ_CM001489	641	FraACN_R_4	ARB_MGE	21	1910	FraQA3__NZ_CM001489__FraACN_R_4__641	754	NZ_CM001489	4815243	4815365	3.3343e-48	206.0	1	123	123	0.163	CCGGACCCGGCGGACATCCGCCGGCTCACCCTCACCGACACCCCGACCGGCACCACCCTGATCAACGGCGAACTCGACGCCGAAGGCGCCGCCCTGCTGCGCACCGCGTTGGACAGCCTCGCC
NZ_CM001489	642	Frapec_R_17	REMBX_TRANS_SCORE1000	31	1911	FraQA3__NZ_CM001489__Frapec_R_17__642	1325	NZ_CM001489	4836821	4837386	2.58843e-169	656.0	1	566	566	0.427	TGGTGCCGTCGCAGGTGACGGTGTCCCGCAAGCAGAAGGGCTCGAAGAACCGGGCGAAGGTGCGGGTGAGGGTCGCCCGGATCCACGGCCGGATCGCCGACCGGTGCCGGGACCATCTGCACCAGCTGTCCACGAGGATCCTCCGCGCGAACCAAACGGTGGCCATCGAGGACCTGCCCGTCCGCAACCACACCCTCGCGCGGGCGATCTCCGACGCCTCCTGGCCGCAGCTGCGGCGGATGGTGGCGTACAAGGCCGGCTGGTACGGCCGGACGGTCATCGCGATCGACCGGTTCTACCCGTCGTCGAAGACGTGTTCGTCCTGCGGGACGATCGTCGCACAGCTGCCGTTGAACAGCCGGGAATGGGAATGTGCCTGCGGGGCGGCCCACGATCGGG…
NZ_CM001489	643	Frapec_R_17	REMBX_TRANS_SCORE1000	31	1912	FraQA3__NZ_CM001489__Frapec_R_17__643	1325	NZ_CM001489	4837389	4837943	4.69415e-137	536.0	3	557	555	0.419	GTGACCATGAGACGTAGCGTGCAGGCCCCGCCCTTCAGCTTCAGGGCGGGGTTGGTGCATCGACAACAGCGCCGGCCGATCGAACAGGTGTGCTATTCTGTGGGGTGCGGGAAGCCGGGTGGCGAAGCGGGCGTACCGCTACCGGTTCTACCCGGATCCGGAGCAGTCCGCGCAGCTTGCCGCGACGTTCGGCTGTGTCCGCTACGTGTACAACCGGGCGCTCGCCGAGCGGTCCCGGGCGTGGGCGGAGGAACGGCGCCGGGTCACCCCTGCCGAGACCGACAGGATGCTTACCGGGTGGAAGCGGGACCCGGAGACGCTCTGGTGGGCCGAACCATCGAAAGGCCCGTTGCAGGCCACGCTTCGTCATCTCCAGGGCGCCTTGGTGAACTTCTGGGC…
NZ_CM001489	646	FraCcI3_R_6	REMBX_TRANS_SCORE1000	7	1913	FraQA3__NZ_CM001489__FraCcI3_R_6__646	1560	NZ_CM001489	4875617	4875742	3.43941e-10	66.0	1	126	126	0.081	CGGCGCGACCGCGGCGCTGCCGGGCGGCGGCACCGGCACCGGCGGCGCGGCCGGGTTGGCGAACGGCGCCGCCGGCGGGATGCCGTTCCCGGGCGGCGGTGGCCCGGGCGGCGGGCGCGGCGGCGG
NZ_CM001489	647	FraACN_R_4	ARB_MGE	21	1914	FraQA3__NZ_CM001489__FraACN_R_4__647	754	NZ_CM001489	4877354	4878037	5.8151e-80	326.0	1	684	684	0.907	ACCCGGATCAGCGGTGAGCTCGACCCCGAAGCCGCTGCCCTGGTGCGTACCGCCCTCGACCCGCTGGCCGCTCCGCGCCCCGCCATCGACGGTGCCCTGGACTCGCGTAGCCCCGCCCGGCGGCGTGCCGACGCCCTCGTCGATCTACTCGGTCGGACTCTCGACGCCGCCGTCCTGCCCGCCGGCGGCGGGATCCGCCCGCACCTGAGCGTCACCATCACCTGGGCGGCACTGGTCGGCGGTTCGGGCGTGCCCGCCACCACCAGCTGGGGTCAGCCCCTGCCCCGCGAGGTGCTGCGCCGCCTGGCCTGCGACGCCTCGGTCCGCCGCATCGTCCTCGACCCCGCCGGCGTTCCTCTTGATGTCGGACGCGCGCAGCGCACCGTCACCCCCGACATT…
NZ_CM001489	648	FraACN_R_5	ARB_MGE	8	1915	FraQA3__NZ_CM001489__FraACN_R_5__648	572	NZ_CM001489	4879356	4879446	8.50391e-16	86.0	1	91	91	0.159	TGGAACGGCTCCCCGCGATCCGGGCAGCGTGCGCCACGGGCACCCTGTCCTACGCCACGGTCCCTGCGGCCACCCGAGTCACCGAGACCGC
NZ_CM001489	650	ISRhosp4	ISFINDER	1	1916	FraQA3__NZ_CM001489__ISRhosp4__650	1349	NZ_CM001489	5006310	5006449	9.2506e-13	76.0	10	149	140	0.104	AGGGCACTGGCTGCTGATCCGCCGCAGCCTGACCGATCCATCCCGGCGGGCTTTCTACGGCTGCTACGGACGCGCCGCAACGACCCTGATGAACCCGCCCGGGTCGCCGGCTCCCGCTGGTCGATCGAAGAATGCCTCCA
NZ_CM001489	654	ISMxa1	ISFINDER	0	1917	FraQA3__NZ_CM001489__ISMxa1__654	1292	NZ_CM001489	5014086	5014153	4.95341e-06	50.0	23	90	68	0.053	CGCCGGCGACCGCTACGACAGTGCGGTCACTGAGTCTTTCTTCGCCACTCTCGAATGCGAACTCCTCG
NZ_CM001489	656	ISPfr9	ISFINDER	1	1918	FraQA3__NZ_CM001489__ISPfr9__656	1484	NZ_CM001489	5014225	5014333	1.53146e-14	82.0	5	113	109	0.073	ACCCTGTACGACCGGCCCCGCAAGACCCTCGACTGGAAGACCCCCACCGAAGTGATGAACCACCAGCTATTCTCACTTCAAGAATCCGGTGTTGCGACGACCGGTTGAA
NZ_CM001489	661	FraCcI3_R_12	REMBX_TRANS_SCORE1000	5	1919	FraQA3__NZ_CM001489__FraCcI3_R_12__661	1274	NZ_CM001489	5042508	5043783	0.0	1308.0	607	1882	1276	1.002	CCGTCGCATGAGGACGCCGGATAGCGCGTCGTCATGCCGCCTCACCTTGTAGTGGGGCACTCCCGGTCTGACCGGCCTGAGCCGTGCCGGGTTCCCGCTTCACTGCCACCCGCCCCGCGAGCGGGGTCTTCTGGTCGGCTCGGCGGGCGTTTTCCGTCTCCGAGGTACTGGCGGCGACGAGGTTGCGCAGGTTGATCGCCGCGTTCAGGCCGCGGTCGATCACCAGTCCGCAGGACTGGCAGGGGAACGTACGGTCCGACAGCGTCAGGCTTGGGTTTCACCAGCCACAGCCGGAGCAGGTCTTCGAGGATGGATACCAGCAGTCCGCGACGTGCAGGCGGGAGAGCCGCACCAGGCGCTCTTGTAGGCCAGCTGGCGGCGGATCTCGCCCATTGCGGT…
NZ_CM001489	662	Frapec_R_38	ARB_TRANS	3	1920	FraQA3__NZ_CM001489__Frapec_R_38__662	812	NZ_CM001489	5042195	5042507	5.84453e-92	370.0	294	606	313	0.385	CGTCGTCGAGCACCGGGACAGGTTCGCCCGGTTCGGCGCCGAATACGTCGAAGCCGCTCTCGCCGCGGCCGGCCGCCGGCTGGTCGTCGTCGACCCGGCAGTGGTCGACGACGACCTGGTCGGTGACATCACCGAGATCCTCACGTCGATGTGCGCCCGGCTGCACGGCCGCCGTGGCGCCACGGACCGGGCCGCCCGCGCGGTCGCCGCCGCGACCGAGGCTGTCATGTGAAGACCCTGCAGGCGTACCGGTACGCGCTCGACCCGAACCAGATCCAACGTGGCGGGCTGCGCCGGCACGCCGGGGCCGCCC
NZ_CM001489	668	ISFsp2	ISFINDER	6	1921	FraQA3__NZ_CM001489__ISFsp2__668	1040	NZ_CM001489	5101572	5101752	6.78583e-34	154.0	1	181	181	0.174	GGGCATCGCGGTGCCGGCCTGGCCGGCTCCCGACCTGCGCAACGGGCTGCCCGCGGCCAAAACCGCGGGCTACGGCCACCTCGTCGTCGACGGAACGGTGGTCGAGACCGACCGGATCTCTGCCCCTGGCCCGACCAGCGGCGTGGACCTGTGGTGGTCGGCCAAGGCCCACAACCACGGC
NZ_CM001489	669	FraACN_R_3	OVER20_GOOD_LOCX_TRANS	4	1922	FraQA3__NZ_CM001489__FraACN_R_3__669	789	NZ_CM001489	5119891	5120653	1.8027e-93	376.0	1	763	763	0.967	AGGGCTTTCTCGCGAGTCCGCCGTAGATGTGGACGTGCGCGTCGTCGGGAGCGGGCTCCTCCGGGTCGGGGTGCCAGTGGTGGACGAGCACGACCCCGGGGTCGAGCAGTTCCAGGCCGTCGAAGAGCCGTTCCACCCGGGCCTTGTCCCGGGCGACGGTGGGGATGCCCGCCGCGTTGTAGGCGGCGACTCCCACGTTGACCTCGTCGGGGGCGCTGTCGGCGGTGGCCGTGGACAGGGCCAGCAGGCTGCCGGCGGGCAGCGGGGCCAGGAGCCGGTCGATGATCCCCTGGGCGACCTGGTCGTCGACGATGAAGTGCAGGATGGCCAGCAGACTCACCGCGACCGGCTCGCGCAGGTCGAACAGCGCGCGCAGCGGCTCGGACTCCAGAATGGCGT…
NZ_CM001489	710	FraACN_R_4	ARB_MGE	21	1923	FraQA3__NZ_CM001489__FraACN_R_4__710	754	NZ_CM001489	5299701	5300374	1.63788e-118	468.0	1	674	674	0.894	ACCCGGATCAGCGGCGAACTCGACGCCGAGGGCGCCGCACTCCTGCGCACCGCCCTCGACAGCCTCGCCGCCCCCAGCCCCGCCATCGACGGCACACGCGACCCCCGCAGCCCCGCCCGACGCCGGGCCGACGCGCTCGTCGAGCTTCTGCGCCGTGCCCTCGACGCCTCGTCGGTACCCGTCTCCGGCGGTGTGCGCCCCCACCTGACCGTCACCGTCCCCTGGGCGACGCTGGTCGGCCGCGGCGGGCCGGCCGCGTCCACGAGCTGGGGCCAGCCGATACCCCGTTCCGTGCTACGCCGCCTGGCCTGCGACGCCGAGGTCAGCCGCATCGTCCTCAACCCGGACAGCGTCCCCCTCGACGTCGGCCGCACGCAACGCACCGTCCCGGCCGACCTG…
NZ_CM001489	716	Frapec_R_17	REMBX_TRANS_SCORE1000	31	1924	FraQA3__NZ_CM001489__Frapec_R_17__716	1325	NZ_CM001489	5352401	5352459	1.02592e-11	72.0	97	155	59	0.045	GCACACGCTGTCCACGGCGATCGTCCGCGAGAACCAAGCGGTGTACGTCGAGGATCTGT
NZ_CM001489	717	ISFsp4	ISFINDER	2	1925	FraQA3__NZ_CM001489__ISFsp4__717	1784	NZ_CM001489	5352305	5352393	2.44727e-10	66.0	1	89	89	0.05	TGGGCCTGCCTGTCGTGCGGTGTCCACCACGACCGGGACGTCAACGCGGCCCGCAACATCCTGACCGAGGGACGAAGGGTCGCCGCCGG
NZ_CM001489	719	ISFsp4	ISFINDER	2	1926	FraQA3__NZ_CM001489__ISFsp4__719	1784	NZ_CM001489	5352556	5353441	1.05608e-71	296.0	1	886	886	0.497	CGCATCCGCCGCGACGGCACGCCGCTGAGGCTGTCGACCAGCCGGGCGAGCGCGACCTTCGGCGGGAAGTCGACGAGCAGGTGGACGTGTTCGCCTTCGCCGTTGAACTCGACCAGTTCGACCTCGAAGTCGGCGCACACCGCCCGCATGATCTCTTCCGGCCGGGTCAGGTGCCGGTCCGTGAAGACGCAGTGCCGGTACTTGGTGACGAAAACCAGGTGGGCATGCAGGACGAAACAGAGTGCCTACCGGTGCGGATGCTCGGATCAATGGCCATAGACCAAATGCAGGATGGCCATGTGCAGCTTCGGTACAACTACCGCCTGGACCCGTCGCCGGGTCAGGTGGCGGCGTTGTCCCGGGCGTTCGGCTGCGCGCGGGTCGTGTTCAACGACGGGC…
NZ_CM001489	725	Frapec_R_34	REMBX_TRANS_SCORE1000	11	1927	FraQA3__NZ_CM001489__Frapec_R_34__725	905	NZ_CM001489	5421933	5422141	1.44561e-11	72.0	1	209	209	0.231	CGTTGCGGATCGGTCCACCTCCGCATCTGTCGGCACCTCGAGACACGCCTTCACCGACAAATCTATAAGACCTGGACCCGCCGCCACCAGCTCCTTGCCGAACCGTTTAAGCTCGCTCACAGCCGGATGTACGGCCTCGTGTTTTCTCGTCGAACCCTCGATCGTTCTCTGCGAGGGCCACGCGGCGGCCGTCCTCCGTCACGGACCGC
NZ_CM001489	726	Frapec_R_34	REMBX_TRANS_SCORE1000	11	1928	FraQA3__NZ_CM001489__Frapec_R_34__726	905	NZ_CM001489	5434047	5434952	0.0	1064.0	400	1305	906	1.001	TGCGTCCGACATCTCTGCCAGGAGGCCCCGGGCAGAGTCGCGGCGATCGCGTTCACCAGACCGCGGTGCGCATCCGAGGTCACCAGCCGCACCCCGGACAGCCCCCGGGCGACCAGGCCCCGGAAGAACGCCAGCCAGCCGGCACCGTCCTCGCTGGACACGACCTCCAGGCCGAGGATCTCCCGGTGCCCGTCGCCGTTCACCCCGACCGCGAGCAGACAGTGGACGTTGACGACCCGGCCGTCCTCACGGACCTTCATCGTCAACGCGTCGGCCTGCACGAACCGGTACGGCCCGGCATCCAGCGGCCGCGACCGGAACGCCTCGACCTGGCCATCGAGATGCTTCGCGAGCTCCGACACCTGCGACTTCGAGATGTGCGCGACCCCGAGCTGCTCG…
NZ_CM001489	727	IS1512	ISFINDER	0	1929	FraQA3__NZ_CM001489__IS1512__727	1314	NZ_CM001489	5433650	5433934	4.31485e-47	204.0	3	287	285	0.217	GACCGGGTCGTGGACGCGCTGACCGAGAAACTACCCCGCGCCGCGACCCATCTGGAAGAAGCGAAAGCGGACCTGCTCGCGTTCACCAGCTATCCGCGGGAGATCTGGCGGCAGATCTGGTCGTCGAACCCGCAGGAACGACTGAACAAGGAGATCCGCCGGCGCACCGACGTCGTCGGTATCTTCCCCGACCGTGACGCCATCATACGGCTCGTCGGCGCCGTCCTCGCCGAGCAACACGACGAGTGGATCGAAACCCACCGCTACTTCGGCGTGGAAATCCTC
NZ_CM001489	732	FraACN_R_5	ARB_MGE	8	1930	FraQA3__NZ_CM001489__FraACN_R_5__732	572	NZ_CM001489	5537507	5537663	6.56653e-27	128.0	1	157	157	0.274	TGGAGGTGGAAGTCTGCAGCTGGGCTGGTCGGATCTCGGCCGCGACCTGCCGCTGGCTCAGTCTGATCGCCGCCTTCGACCGCCGGAAGGGCTGGTCCTCGACCGGGTTGCCGACCTGCGCGCACTGGTTGGCCTGGCGCTGCGGGATCGGCCTGCG
NZ_CM001489	737	FraACN_R_5	ARB_MGE	8	1931	FraQA3__NZ_CM001489__FraACN_R_5__737	572	NZ_CM001489	5611047	5611171	1.05212e-16	90.0	2	126	125	0.219	ACCGCCCGGCAGTAGCCGGCCACCACCCACACCGTGGAACGGCTCCCCGCGATCCGGGCAGCGTGCGCCACGGGCACCCCGTCCTACGCCACGGTCCCTGCGGCCACCCGAGTCACCGAGACCGC
NZ_CM001489	741	FraCcI3_R_6	REMBX_TRANS_SCORE1000	7	1932	FraQA3__NZ_CM001489__FraCcI3_R_6__741	1560	NZ_CM001489	5707022	5707172	1.79869e-08	60.0	1	151	151	0.097	CGCGGGCGGCGCCGGCCAGCATGGTGGCGGCCGACGACGTGGCGGCCGACGACGTGGCGGCCGACGACGTGGCGGCCGACGTGGCGGCGGGGAGGGTGGCGGCCGGCGGGGCGGAGGCGGCGATGAGCGCGGTCGGCGCGTCCGAGCCGGC
NZ_CM001489	742	FraCcI3_R_6	REMBX_TRANS_SCORE1000	7	1933	FraQA3__NZ_CM001489__FraCcI3_R_6__742	1560	NZ_CM001489	5746707	5746794	5.13322e-12	72.0	1	88	88	0.056	CGCGGCGGCCGGGGCCGCGGCCGGCCCGTCCGGCTCCCGGCGGTGTCGGGGGCGCGGGCCGGGGGCGCGGGCCGGGGGCGCGGGCCGG
NZ_CM001489	753	FraCcI3_R_6	REMBX_TRANS_SCORE1000	7	1934	FraQA3__NZ_CM001489__FraCcI3_R_6__753	1560	NZ_CM001489	5826541	5826622	2.41734e-09	62.0	1	82	82	0.053	GCGACCAGCGCGGCGACGGTACGCCCCGCGGCCGTTCCCGGCAGCCGCCCCGCCCGCCGCCCGGCCGGGGCGCCGCGCGCCG
NZ_CM001489	754	Frapec_R_50	OVER20_GOOD_LOCX_TRANS	25	1935	FraQA3__NZ_CM001489__Frapec_R_50__754	560	NZ_CM001489	5854435	5854707	3.98602e-20	104.0	1	273	273	0.487	TCGGCTTCGTCCTGGTGCTCGCCTTCGCGCTGCTGCTGGCGGCGTTCCGCAGCGCTCTGGTCGCGGCCGCGGCCGTCGGCCTGAACCTGCTGTCGGTGGGGGCCGCGTACGGCCTGCTCGTCACCGTCTTCCAGCACCACTGGGCGGACGGGCTGCTCGACTACACCTCCACCGGGGCCATCACCAACTGGCTGCCGCTGATGCTGTTCGTGGTGCTGTTCGGGCTGTCCATGGACTACCAGGTCTTCGTGCTCAGCCGGGTCCGGGAGGCCC
NZ_CM001489	757	ISAnsp4	ISFINDER	0	1936	FraQA3__NZ_CM001489__ISAnsp4__757	2195	NZ_CM001489	5884412	5884468	1.45143e-09	62.0	1	57	57	0.026	TCCTCTTCCTCGGCCCGACTGGCGTCGGCAAGACGGAGCTCGCGAAGGCGCTGGCCG
NZ_CM001489	761	Frapec_R_20	ARB_TRANS	14	1937	FraQA3__NZ_CM001489__Frapec_R_20__761	1194	NZ_CM001489	6056038	6057223	0.0	1914.0	1	1186	1186	0.993	TGTGGGGTGCCAGAAGTCGGCCTGGGCCCGTGACCTGGGCTGATGCGACGATGCGACTGTCGGCATGATGGTCAGCTATGTCCATCCGCCTGCTCTATCTGATCTTCGTGCGGGTGTGTGGCTGGCTGGTCCTCCTCGGTCGTTCGTCGGCGTCGCAGGACATCGAGCTGCTCGTGCTGCGGCACGAGGTCACGGTGCTGCGCCGTACCCAGCCGAAGCCCCGGTGGGACTGGGCGGACCGGGCGGTCCTCGCCGCACTGATCCGACTCCTGCCCAGGGCACTGCGCACGCACCGGCTGGTCACGCCCGGCACCGTCCTACGGTGGCACCGCCGTCGATCACACGGACATGGACCCACCCGCAGCGGACGGGACGGCCACCGATCAGCCCGGAGATCGC…
NZ_CM001489	764	Frapec_R_18	ARB_TRANS	12	1938	FraQA3__NZ_CM001489__Frapec_R_18__764	1226	NZ_CM001489	6066769	6067162	7.65673e-158	612.0	1	394	394	0.321	CCTGTGGGGCTCCGGAACCCCGATTTGGACGGTGACCTGCACGTTTGCCTGCCGGACCGGGCCCGTGTCAGGCAGGCTGGATGGTCATGGTGTGGTCGCTGCTCTACGCCCTGACTCGGAACACTCTCGGGCTGATGCTGCTCCGCGTGCGCGGGGACACAGCGAAGGAGGTGGAACTCCTCGTCCTTCGCCATCAGGTGGCGGTACTGCGCCGGCAGGTGAATCGTCCGACGCTGGAGCCGGCGGATCGGGTGATCCTCGCAGCCCTGTCTCGGCTACTCCCCCGGGCCCGCTGGGGTTCGTTCTTCGTCACCCCGGCCACCGTGTTGCGCCGGCGCCGTGAGCTCCTCGCACGACAATGGACCTACCCACGCAAGACCCCTGGGCGGCCACC
NZ_CM001489	767	FraDas_R_7	ISFINDER_CLOSE	16	1939	FraQA3__NZ_CM001489__FraDas_R_7__767	1296	NZ_CM001489	6068007	6068077	8.91656e-10	66.0	1	71	71	0.055	GGGCTGAGATATCCGTTGGTGGAGTGGCGGCGCTGCCGGTTGTAGAACCCTTCAATGAAGTCGAAGATCGC
NZ_CM001489	769	FraACN_R_3	OVER20_GOOD_LOCX_TRANS	4	1940	FraQA3__NZ_CM001489__FraACN_R_3__769	789	NZ_CM001489	6068648	6069388	5.55278e-87	352.0	1	741	741	0.939	GGCTTGCGGCCGACCCCGCCGAAGATGTGGAGCGGCTGCGGCTCGGACGCGGGCGCGGGCCGCCAGAGGGGCGTCGAGACCACACCCGGCTCGACGAGCTGGAGGCCGTCGAAGAAGGACGCGACCTGCTCAGGGGTGCGCAGATTGTAGGGGTGCCCGTCCGCCTGGGTGATCTCGATCGCCTTGTCGACGGCCTCGCCGTGCGTGCCGTCGTTGAGCGCGAGATAGCTTCCCGGCCGCACCCCGTCGAGCAGCCGTTTCACGATCGCGCTCGCCTCGTCGTTGTCGGCGACGTTCCCCACGATGCCGAACATCACGAGAGCGACCGGCTTGGTGAAGTCCAGGAGCTCAGCCGCCTCCGCAAGAATCCTGTCGGGGTCGCGCACGTCGGCGTCGACA…
NZ_CM001489	774	FraACN_R_5	ARB_MGE	8	1941	FraQA3__NZ_CM001489__FraACN_R_5__774	572	NZ_CM001489	6073757	6073947	5.19538e-23	114.0	1	191	191	0.334	GAGCTGCCGGTGGGCGGGGCGGATCGCGGTGGCGAGGTGCGGCTGGCTGATGCTGCTGGCTGTTTTCCGACCGGCGGGAAGGCCGCTCCAGGGCCGGGACGCCCTCGTGGGCCCACCGGGGTGTCGCGGCGGTACGGCATCGGGCTACGTGCCGCCCGGCAATATCTGGCCACCGCCCACGCCGTGGAACG
NZ_CM001489	775	Frapec_R_50	OVER20_GOOD_LOCX_TRANS	25	1942	FraQA3__NZ_CM001489__Frapec_R_50__775	560	NZ_CM001489	6133583	6133821	1.79243e-17	94.0	1	239	239	0.427	TTCGGCGCGTCGGTGTGGATCTTCAGTGACGGGCACCTGGCGGGACTGCTCGACTTCACCCCCGGCCCGCTGGACACGTCCATGCCGGTGCTGCTGTTCTGCATCGCCTTCGGCCTGTCGATGGACTACGAGGTCTTCCTGCTGTCGCGGATCAAAGAGGCGCACGACGCCGGTGCATCCAACGCCGAGGCGGTCGCCACCGGGCTTGCCCGGGTCGGGCGGATCGTGACCGCCGCGGC
NZ_CM001489	781	Frapec_R_11	REMBX_TRANS_SCORE1000	8	1943	FraQA3__NZ_CM001489__Frapec_R_11__781	1594	NZ_CM001489	6287244	6287321	2.7486e-08	58.0	1	78	78	0.049	CCGGTGCCGACGAGGCCGCCGGCGTCGACGAGGCCGCCGCCGCGTCCGCCCCGCCGGGCACGCCCGCGCCCGCCGCCG
NZ_CM001489	787	FraCcI3_R_6	REMBX_TRANS_SCORE1000	7	1944	FraQA3__NZ_CM001489__FraCcI3_R_6__787	1560	NZ_CM001489	6369054	6369150	1.05467e-08	60.0	1	97	97	0.062	CGCGGCACGCCACCGCCGGCGCCGCCGGCGCCGCCGGCCGGTGGCGCCGGAGCGGGGCAGCCGGGGGCTGGCGCCGACCCGGCCGGCCGCCTCGGCG
NZ_CM001489	788	FraCcI3_R_2	REMBX_TRANS_SCORE1000	10	1945	FraQA3__NZ_CM001489__FraCcI3_R_2__788	1899	NZ_CM001489	6395725	6395808	8.71859e-09	60.0	1	84	84	0.044	CGCCGGCGGGCGCCGACGCTGCGACGCCCGCGTCCACGGCGGGGCCGGCGGCGTCGACGCCGTCGAGGCCGGCGTCGTCCACCG
NZ_CM001489	792	FraCcI3_R_6	REMBX_TRANS_SCORE1000	7	1946	FraQA3__NZ_CM001489__FraCcI3_R_6__792	1560	NZ_CM001489	6420501	6420621	3.98861e-09	62.0	1	121	121	0.078	CGCCGGGCGGCCCGGACGCCGGCGTCGGCGGCGCCGCGGGCGGCGCCCACTGCTGACCCGCGGGCACGGCGGGCTGCGGGTGGGGTGGGGCGGCCGGCGGCGCCGACCCGGCCGGGGCCTG
NZ_CM001489	799	FraCcI3_R_12	REMBX_TRANS_SCORE1000	5	1947	FraQA3__NZ_CM001489__FraCcI3_R_12__799	1274	NZ_CM001489	6508676	6509212	2.49443e-178	688.0	1	537	537	0.422	CGGGGCGGCGCTCCCGGTCTGACCGGCCGAAGCCGGGCCGGGTTCCCGTTTCATGGCCACCCGCTCACCGGAGTGGGGCTTACGGTCGGCTCCACGGGCGTTTTCCGTCTCCGACGCACTGCCGGCGACGAGGCTGCGCAGGTTGACCGCGGCGTTCAGGTCACGGTCGAGGACCAGCCCGCAGGACTGGCAGGTGAAGGTGCGCTCGGCCAGGGTCAGGCTTGGGTTTCGCCAGCCGCAGCCGGAACAGGTCTTCGAGCTTGGATACCACCGGTCCGCGACGACCAGCGTCGATCCGTACCAGCCGGTCCTGTAAGCCAGCTGGCGGCGGACCTCGGCCATCCCGGTGTCGGCGACGGCGCGGGCGAGGCGCCGGTTACGGACCATCCCGGCGACATG…
NZ_CM001489	800	Frapec_R_15	ARB_TRANS	9	1948	FraQA3__NZ_CM001489__Frapec_R_15__800	1498	NZ_CM001489	6518697	6519221	3.53518e-122	482.0	385	909	525	0.35	CGCGAGGCCGACCGGCGCAAGGACCGGGCGGAGAAGACCAGCACCGGTCTCGCCCGCCGCTACGATCTGATCCGCGCCGAGGACCTGCGCATTCGGAGCATGACCCGGTCGGCGCGGGGCACGGTCGCGGAGCCGGGACGTAACGTGCGGCAGAAGGCCGGGTTGAACCGGGCGATCCTCGCGGCCGGCTGGGGTCTGCTCGGGCACCGGTTGGAACAGAAGGCCCCGGCCGGGTCGAGAGGATACCGGCTGCTTACCCGTCTCGGTGTTGCTCGATCCGCGGGCAGGTGGCCGCCGCGTCGCGTGAGAGCCAAGCGCGATTTCGGTGTGTCGCCTGCGGGTTCCGGTGCCACGCGGACGTCAACGCTGCCAGGAACATCGCCGCGGGACGCGCGGTGA…
NZ_CM001489	801	Frapec_R_23	ARB_TRANS	0	1949	FraQA3__NZ_CM001489__Frapec_R_23__801	1095	NZ_CM001489	6518313	6518696	5.04185e-65	270.0	1	384	384	0.351	CATTGTGCGCATGCCCGGTAGGTGTGAAACCTCGCGGTGGAACGATAGTTGTGGTATCGGCCGTGGCGTGGTCCCGCGCTGGGTTATGCCGAGCAGAACCGGCAGTTGGCCGAGACCCGCCGAGCGTTCGGCTGACTCGCGGCGGGTAGTGTCGTCGTCCAGCAGCAGGTGTTGCAGGACGCCGCCGCGGCCATGGCCATTTTTTTCGCGGTTCGCATCGGAAACCCACGTTCCGGAAATCGGGCCGACGGGAGGATTTCCGGGTGGCGGTGCGACCAGGCGACGTCCGGCAGCTCAACCGCCGCTGGTCCGAGGCGAAAATCCCGAAGGTTGGCTGGGTGCGGTTCCGTCGTAGCCGTGCCGTGCCCCGGACGCCCGGTCCTA
NZ_CM001489	802	Frapec_R_11	REMBX_TRANS_SCORE1000	8	1950	FraQA3__NZ_CM001489__Frapec_R_11__802	1594	NZ_CM001489	6532108	6532207	1.09686e-08	60.0	1	100	100	0.063	CCCGGGCGGGGGTCGTCGGTGCCCTGCCCGGCGGGTCTGCCGGGCCTGGCGGGAGCGGAGGGGACCCCGCGCGGCCGGCCCGGTTGGGCCAGGCAGTGGG
NZ_CM001489	806	FraCcI3_R_6	REMBX_TRANS_SCORE1000	7	1951	FraQA3__NZ_CM001489__FraCcI3_R_6__806	1560	NZ_CM001489	6594068	6594194	5.15362e-08	58.0	1	127	127	0.081	CCGGTGGGCGCGCCACCGGGGCCGGCGGCGGCGCCGTTCGCGGCGGGCCCGGCGTTCGCGGGCGGGGGCGGGGTGGCCGGCTTCGGGTCCAGCGGGACGGCGCCGGCGAGACGCAGACCGCCGAGGC
NZ_CM001489	815	FraCcI3_R_2	REMBX_TRANS_SCORE1000	10	1952	FraQA3__NZ_CM001489__FraCcI3_R_2__815	1899	NZ_CM001489	6757470	6757687	2.74019e-08	60.0	1	218	218	0.115	GCGGCGAGCGCGGCTGCGCCGTCGCCCGCCCCGGCGCCCTCGTCCCCGCCGGCGTCGCCCCCGACCGCCCCGTCGGGTCCCCGGCCCGGTCCGCGTCCTGCTGGCCCGGCGGCCCCCGGCCGCGCGCGTCCCGGCGCCCCGGTGCCGCCGCCTGGTGGCAGCGCTCCCAGCGGGCCGTCCGCCGGCGGCCCCCGCCCCGGTCCGCGTCCCGGCCCCCG
NZ_CM001489	822	FraCcI3_R_2	REMBX_TRANS_SCORE1000	10	1953	FraQA3__NZ_CM001489__FraCcI3_R_2__822	1899	NZ_CM001489	6919523	6919579	1.45143e-09	62.0	1	57	57	0.03	GCCGGCCGGCCGCCTCGGCGTCCCCCCCGGCCAGCGCCCCGGCGACCGCGTCGACCC
NZ_CM001489	827	FraACN_R_3	OVER20_GOOD_LOCX_TRANS	4	1954	FraQA3__NZ_CM001489__FraACN_R_3__827	789	NZ_CM001489	6959779	6960565	0.0	912.0	4	790	787	0.997	GGCTTGCGGGCGATGCCGCCGTAGCCGCTGACCTGGGCGTCGGTGAGGTCGGGTGGGACATCGGCGTCGGGGCGCCAGCGGTGCAGAGGCTGGACGCCGGGCTCGACCGGCTCCAGACCGACGAACAGGGACTCCACCTCGGCGCGGCTGCGGGCCGCGGCGGGGATGCCGCGGTCCAGGTAGGTCTGCACGAGCCGCGCCACTCCCTGGTCGTAGTCGGCCGTCGAGTGGGTGATGACGACATGGCTGCCGGACGGCAGGCCGTCCACGAAGCGGCGCACGATGCCGTGCGGGTCGTGGTCGTCGGGGAAGAAGTGGAAGATCGCAACCAGGGAGAGCGCGACCGGCTGGGTCAGGTCGAAGGTCGACCGCAGCTCCGCGGAGTCGAGGATGCTCTCC…
NZ_CM001489	832	FraCcI3_R_6	REMBX_TRANS_SCORE1000	7	1955	FraQA3__NZ_CM001489__FraCcI3_R_6__832	1560	NZ_CM001489	7012997	7013093	3.68116e-08	58.0	1	97	97	0.062	GCGGCGACGGCGATGACGGCGACGGCCGCGGCGATCAGCCACGGCCGGCCCGAGCGACGCCGCCCGCGGTCCGCCGCCCGCGGTCCGGCCCCGGCGC
NZ_CM001489	833	ISPa43	ISFINDER_NOFULL	0	1956	FraQA3__NZ_CM001489__ISPa43__833	19903	NZ_CM001489	7027975	7028075	2.61263e-10	66.0	1	101	101	0.005	ACCTACTCCGGCGGCATGCGCCGGCGCCTCGACCTCGCCGCGAGCCTGGTCGGCCGCCCGCGGCTGCTGTTCCTCGACGAGCCGACCACCGGCCTGGACCC
NZ_CM001489	843	ISArsp6	ISFINDER_NOFULL	0	1957	FraQA3__NZ_CM001489__ISArsp6__843	26712	NZ_CM001489	7240867	7241592	2.4678e-34	158.0	1	726	726	0.027	ACGTAGACGATCATGCCGAGGACCTCGACGAGGGTCTGGGTGACGACGGCGGCGGCGGCGATCGCGAACCGGTCGGGCAGCGACAGGGCCAGCGGCAGCACGACGAGGGAGTTGCGGGTGGCGCCGGTGAACACCACCGCCCGGGCGGCGGGGACGTCGAGGCGGAACAGCCGGGCCACGCCGAGCCCGGCAACGGCCATCACGACCAGGAAGGTCACGTACGCGGGCACGACGGCGACCACGTCGGCGAGGTCGTCGTCGATCTTCGGGACCTGCGAGGCGACGACCGTGACCAGGACGACGACCATGAGCGGCACCATCGCCGTCCCGGCCGCCCCGGCGAACGCCGCGCCCGCGGGCCGGCGGGCGGCCCACGCCTGCGCGGCCCAGGCCAGCGCG…
NZ_CM001489	844	ISArsp6	ISFINDER_NOFULL	0	1958	FraQA3__NZ_CM001489__ISArsp6__844	26712	NZ_CM001489	7248386	7248593	6.52777e-16	88.0	1	208	208	0.008	CATGGCCACGCCGACGTCGGCCTGGGCGAGCGCCGGGGCGTCGTTCGTGCCGTCGCCGGTCATCGCGACGAGCTTGCCGCCCGCCTGCTCGGCGCGGATGAGCGCGAGCTTGTCCTCGGGGGTGGCCTCGGCGAGGAAGTCGTCGACGCCGGCCTCCTGCGCGATCGCCTTCGCGGTGAGCGGGTTGTCCCCGGTGATCATCACGGTG
NZ_CM001489	847	FraEu_R_9	GOOD_NX_LOCAL_IS	26	1959	FraQA3__NZ_CM001489__FraEu_R_9__847	1021	NZ_CM001489	7270407	7271214	1.61872e-88	358.0	108	915	808	0.791	CACGTACGACGAGATGCGGCCGGGCTGCTACGACCCGAAGGCCCGGCTGGAGGACATGGACGTGAACTGGGTCGAGGCGTCGCTGTGCTTCCCGACGTTCCCCCGGTTCTGCGGCCAGACGTTCCACGAGGCGACCAGCGACCGCGAGCTCGGCCTGGCCTGCGTCGAGGCCTACAACAACTGGATGGTCGAGGAATGGTGCGGCGACTCCGGCGGGCGGCTCGTCCCGCTGTGCCTGGTCCCGCTGTGGGACGCCGACCTCGCGGCGGCGGAGGTCCGGCGCAACGCCGCCCGCGGCACCCGGGCCGTGGCGTTCAGCGAGATCCCACCGTTCCTCGGCCTGCCCAGCATCCACTCCGGCTACTGGAACCCGTTCTTCGAGGCCTGTGACGAGACCGG…
NZ_CM001489	852	IS117	ISFINDER	0	1960	FraQA3__NZ_CM001489__IS117__852	2527	NZ_CM001489	7300820	7300864	3.37734e-09	60.0	1	45	45	0.018	GCGGCGGCGGTTCTCGTCGACCTCGGCGAGCACCCGGTCGCCGAG
NZ_CM001489	853	FraCcI3_R_6	REMBX_TRANS_SCORE1000	7	1961	FraQA3__NZ_CM001489__FraCcI3_R_6__853	1560	NZ_CM001489	7304547	7304660	1.29373e-08	60.0	1	114	114	0.073	CGGCGGGCCACCACGGCGACGTGCGGGCAGCCGGCGGCGGCGACGGCGGCGACGGCGGCACGGGCGGTGCCGCCGGCGCCGAGGACCAGCGGCTGGCCGGGCACCGCCCCGCGC
NZ_CM001489	855	FraDas_R_10	OVER20_GOOD_LOCX_TRANS	41	1962	FraQA3__NZ_CM001489__FraDas_R_10__855	1133	NZ_CM001489	7373772	7373936	5.46276e-22	110.0	4	168	165	0.146	CCGACCCGGGCGGCGACCTGCCCGTTCGTGCCGCCCTCGGCGCAGGCCAGCACGATGCGGACCGCCGCGCCAGGCTGCGCGCCCTTCCCGACCGCCGCGCCCAGTCCTCCAGCACCTCCCGCTCGTCGGCGGTCAACACGATCGGCGCGGCGGTCGGTCCAGGCA
NZ_CM001489	857	ISArsp6	ISFINDER_NOFULL	0	1963	FraQA3__NZ_CM001489__ISArsp6__857	26712	NZ_CM001489	7409747	7411100	1.62342e-128	506.0	1	1354	1354	0.051	GACCTGGTCATCCTCGGTGGCGGCAGCGGCGGATACGCCGCCGCGCTGCGCGCCGCGGAACTCGACCTGAGCGTCGTTCTGATCGAGAAGGACAAGCTCGGCGGCACCTGTCTGCACCGAGGCTGCATCCCGACCAAGGCGCTGCTGCATTCGGCGGAGATCGTCGACAACATCAATGAAAGCGAGTCCTTCGGGATCCGCTCCACCTTCGACGGCATCGACATGGCGAAGGTCAACTCCTACAAGGATTCGGTCATCGCCGGCCTGTTCAAGGGGCTGACCGGTCTGGTCAAGTCGCGCGGCATCGAGGTCGTCGAGGGATTCGGCCGGCTCGCCTCGCCGACGTCCGTCGCGGTCGGCGACCGGATCATCGAAGGCCGGCACGTCCTGCTCGCCACC…
NZ_CM001489	859	FraCcI3_R_6	REMBX_TRANS_SCORE1000	7	1964	FraQA3__NZ_CM001489__FraCcI3_R_6__859	1560	NZ_CM001489	7439866	7440013	6.13091e-08	58.0	1	148	148	0.095	GGCCCGGGGCAGCGCCCCGGCGATCTGCTCGGTGACGGGCGCCTCGGTCGGGCCCGCGGCCGCGACCAGCGAGGCGGCGGCGGCGAGCAGCACCGCGTCGCGGACCGGACCCGGCTCGCCGGCGAGCAGCGCGCGGGCGACGGCGGCG
NZ_CM001489	862	ISFsp1	ISFINDER	1	1965	FraQA3__NZ_CM001489__ISFsp1__862	1732	NZ_CM001489	7515006	7515165	3.33424e-38	170.0	35	194	160	0.092	GCCGATCATGTGGGAGCTGGGACTGGCGAAGGAGACCGTCCGCACGTACCACCGGGCCGCCAGCGTCGAGGACGTCCTGGCCAAGGCCCGCGACAGGCACGGTTCGCTGCTCACACGGTGGGAGCCCTGCCTCAACGATCGGCTCGACACCTGGATCACC
NZ_CM001489	864	IS468A	ISFINDER	0	1966	FraQA3__NZ_CM001489__IS468A__864	1097	NZ_CM001489	7563344	7563467	3.60165e-16	88.0	1	124	124	0.113	ACCGCCGCCTCGCCCGCGACCATGAAGCCCGTCCCACCCGCTCCGAAGCCATGATCCACCTTGCAATGATCGATCTCATGGCCCGACGCGCCACCGGCGAATCAACCCCAACCTGGCGGGGAAC
NZ_CM001489	866	ISArsp6	ISFINDER_NOFULL	0	1967	FraQA3__NZ_CM001489__ISArsp6__866	26712	NZ_CM001489	7579393	7579695	1.12148e-27	132.0	1	303	303	0.011	TGGGCCGTCCCCTTCGGGATCGTCGGCGCGCGGATCTATCACGTCCTCAGCACCCCGGACGCCTACTTCGGTGAGAACGGGCACGTCGCCGACGTGGTGAAGATCTGGAACGGCGGGCTGGGGATCTGGGGGGCCATCGCCGGCGGCGCGCTCGGAGCCTGGCTCGCCGCCCGGCGCCTCGGGATCAGCCTCGCCCTGTTCGCCGACGCCGCCGCGCCCGGGATCATCCTCGCGCAGGCCATCGGCCGCTGGGGCAACTGGTTCAACCAGGAGCTGTACGGCAAGCCCAGCACGCTGCCCTGG
NZ_CM001489	867	ISArsp6	ISFINDER_NOFULL	0	1968	FraQA3__NZ_CM001489__ISArsp6__867	26712	NZ_CM001489	7579746	7579969	6.6426e-10	66.0	1	224	224	0.008	CCAGCCGACGTTCCTCTACGAGTTCCTGTGGAACCTCGTCGTGGCCGGCATCCTGCTGTTCGTCGACCGGCGCCACCGGCTCGGCCGCGGCCGGCTGTTCGCCCTGTACGTCGCGCTCTACACGTTCGGCCGGTTGTGGATCGAGATGCTGCGCATCGACACCGCGGACGAGATCCTTGGCCTGCGTGTGAATATCTGGACCTCCGCGATCGTCTGCATCGGCG
