# Supplementary material for: Candidatus Frankia Datiscae Dg1, the Actinobacterial Microsymbiont of Datisca glomerata, Expresses the Canonical nod Genes nodABC in Symbiosis with Its Host Plant
Source: PLoS One. 2015 May 28;10(5):e0127630. doi: 10.1371/journal.pone.0127630 (PMC4447401; doi:10.1371/journal.pone.0127630)
Supplement: S2 Table — (ZIP) [file pone.0127630.s008.zip › frankia_csvs_is_hits/FraBCU110501/contig_all_hits_info_FraBCU/NZ_KB891102/NZ_KB891102_all_hits.csv]

number	name	classification	high_hits	uberkey	identifier	org_len	contig	hit_start	hit_end	expected	score	query_start	query_end	len_seq	frac_of_seq	seq
1	ISAmi1	ISFINDER	1	2	FraBCU__NZ_KB891102__ISAmi1__1	883	NZ_KB891102	1	174	6.07396e-28	132.0	1	174	174	0.197	GGAAGGAGGAGCTGAACAGGGTGCACCGCAAGGTCCGGGCCCGCGTCGAACACGCCCTCGCCGGGATGAAGACCTGGAAGATCCTGCGTGACTACCGCCGCCAGGCCCGCACCCTCGGGATCACCGCGGCCGGGATCGCCCATCTCTACAACATCAGCCGGACCGGCTGACCGG
7	FraCcI3_R_6	REMBX_TRANS_SCORE1000	7	3	FraBCU__NZ_KB891102__FraCcI3_R_6__7	1560	NZ_KB891102	7259	7343	3.09217e-08	58.0	1	85	85	0.054	TCGGCGAGCACCGCCGCGAGCGCCGCACGGTCGGCGGCGTCGGCGGCCACCACCCGCACCCGCGCGCCGGCCTCCGCCAGCTCCG
32	FraCcI3_R_7	REMBX_TRANS_SCORE1000	7	4	FraBCU__NZ_KB891102__FraCcI3_R_7__32	1498	NZ_KB891102	87236	87326	4.1258e-07	54.0	1	91	91	0.061	CCGGCCTGGGCGGGCACACCCTCGGCGAGGCGGGCCTCGGCCTCCCGCCGGTCGCGCTCGTGGCGCAGCGCCGCCTCGGCCGCGGCCGCCC
33	Frapec_R_7	BLASTN_CLOSEIS_NOHIGH	0	5	FraBCU__NZ_KB891102__Frapec_R_7__33	1702	NZ_KB891102	95643	95735	9.9842e-09	60.0	1	93	93	0.055	GCGGCCACCGCCGCACCGCCGCCGCCATCGTCGACGCCCCCGCCACCGCCGACGCCCCCGGCGCCGTCCCACGCCCGTCCCGGTACCCGGGCG
34	FraCcI3_R_6	REMBX_TRANS_SCORE1000	7	6	FraBCU__NZ_KB891102__FraCcI3_R_6__34	1560	NZ_KB891102	99355	99526	5.51898e-10	66.0	12	183	172	0.11	GCCGCCGGCGGCGTCGGCGAGCAGCTCGGGCGCGGCCGAGGGCTGCGCGGCCGTGGGCTGCTCGCCCGCACCCGCCGGTGCCGGTGCGCCCGGACGGCGCCCGCCCCGCGAGTGGGCCCCGGAACGCCCGGCGCGGCCCCGCCGGGCGGCCCGCGCCGCCGCCAGCCGGGGC
38	FraCcI3_R_2	REMBX_TRANS_SCORE1000	10	7	FraBCU__NZ_KB891102__FraCcI3_R_2__38	1899	NZ_KB891102	115652	115725	8.90829e-08	56.0	1	74	74	0.039	GGTCGGCGGCACCGGTGGACGTGTCGTCGTCGACCACGCCGACCGTCGGGGGGCCGTCCGCCGCCACCGGGTCG
45	ISPa43	ISFINDER_NOFULL	0	8	FraBCU__NZ_KB891102__ISPa43__45	19903	NZ_KB891102	163369	163410	1.08134e-08	58.0	1	42	42	0.002	CGCGCTGGTCGGGCCGTCCGGCGCCGGCAAGTCGACGGTGCT
46	ISMtsp8	ISFINDER	0	9	FraBCU__NZ_KB891102__ISMtsp8__46	2371	NZ_KB891102	172101	172151	4.22167e-09	60.0	1	51	51	0.022	CCACCCTCGACGACCTGCTGGCGGCGCTGGCGCGGGCCAGCGGGAAGGAAC
47	FraCcI3_R_6	REMBX_TRANS_SCORE1000	7	10	FraBCU__NZ_KB891102__FraCcI3_R_6__47	1560	NZ_KB891102	182482	182562	2.37705e-09	62.0	1	81	81	0.052	GGCGCCGCCGGCGCTGGCCGGCCGGGTCCGGGCCCGGACCCGGGTGGGCGGGCGGGGCGCCGGCGGCGGCGCCCGCCGTGG
50	FraCcI3_R_6	REMBX_TRANS_SCORE1000	7	11	FraBCU__NZ_KB891102__FraCcI3_R_6__50	1560	NZ_KB891102	199950	200026	3.28868e-07	54.0	1	77	77	0.049	CGGCGTGGCCGGCGGAGGCGCCCTGGCCGGTACGGGTGCCCCGGCCGGCGCGGGCGAGGCGCCGGCGGACCGGCCGC
52	FraDas_R_4	OVER20_GOOD_LOCX_TRANS	37	12	FraBCU__NZ_KB891102__FraDas_R_4__52	1587	NZ_KB891102	229241	229775	2.4869e-159	618.0	1	535	535	0.337	GCGGGCGTAGCTCGAGCAGGTCGGACACCGGCCGGTGTTCGGTCCGGGTCACCGGCTGGCCCGCCAGCGACGTCCCGCCCCCTGCGCACGGCCCCGGCTCATACCGCACACGCACGTCAGGATCGGTGACCATCCGCAGCGTCGATCCCGGATGCCCGCCTGCCCACCGGGCCGCCGGCCGGTCTTCTTCCGCAGCGACTTCGGCGCGGGTTTCGCCAGCCCGTCCGACCTCGGTGGCTTCGCCGAGTTCCGCGACGTCTTCGCGACCCGCGGCTCCAACTCGGCGATCCGCGCCCGAGCCTGTTCCAACTCGGCCCGCGACCGCGCGATCAGGCCCGCCCGCTCCACCACCAGCGCCGCGAGCTCGTCCTACGACGGCACCGGCGACGCGGGCGACGC…
55	FraCcI3_R_6	REMBX_TRANS_SCORE1000	7	13	FraBCU__NZ_KB891102__FraCcI3_R_6__55	1560	NZ_KB891102	246537	246590	3.22889e-07	54.0	1	54	54	0.035	GCCCGCCGCCCGGCCGCGGCGCAGGCGGGCCCGGGGACGGTCGCGCGCGCCGGC
59	Frapec_R_4	REMBX_TRANS_SCORE1000	25	14	FraBCU__NZ_KB891102__Frapec_R_4__59	1785	NZ_KB891102	272865	272942	3.34848e-07	54.0	1	78	78	0.044	GCGGCGACACCCGTGGGGACGACCGACCCGACCGCGACGTCGCGGACCGGGACGCCGCCGCCCGGGCCGTGGCCGACC
61	FraCcI3_R_6	REMBX_TRANS_SCORE1000	7	15	FraBCU__NZ_KB891102__FraCcI3_R_6__61	1560	NZ_KB891102	324466	324592	1.50466e-08	60.0	3	129	127	0.081	GCGGGCGGCGTCGGCGCGTTCGGGTCGGCCGCCGCCGCGGCCGGGTCGGTCGCCGCCGCCGGATCGGTGGCCGCCGGCTGCGTGGCGGCGGGGGCACTGGGCGTGGGCGCGGCGGCCGGCGCGGGCG
63	FraCcI3_R_6	REMBX_TRANS_SCORE1000	7	16	FraBCU__NZ_KB891102__FraCcI3_R_6__63	1560	NZ_KB891102	324782	324873	4.18559e-07	54.0	1	92	92	0.059	CCGGCGTCGCACCCGGCGCCGGCGTCGCCGTCGGGGCGGGTGTCGCGCCCGGGGCGGGCGTCGCGGTGGCGGCCGGTGCGGGCGCCGACTGC
64	FraCcI3_R_2	REMBX_TRANS_SCORE1000	10	17	FraBCU__NZ_KB891102__FraCcI3_R_2__64	1899	NZ_KB891102	335401	335470	8.40031e-08	56.0	1	70	70	0.037	CGCCCCGCCGGCCGGCGCACCGGCGTCCGACCCGGCGGCCGGGCAGCCCGGCGCGGCGGGCGGCGACCCG
66	ISAau4	ISFINDER	0	18	FraBCU__NZ_KB891102__ISAau4__66	3898	NZ_KB891102	343904	343970	7.886e-08	56.0	1	67	67	0.017	GCGGGTCGCGCGGGCCTGGTGCGCGGCGGGTGGGGCCGGGCCGGCGGCGGGCGCGGGGTGGAACCGG
67	Frapec_R_7	BLASTN_CLOSEIS_NOHIGH	0	19	FraBCU__NZ_KB891102__Frapec_R_7__67	1702	NZ_KB891102	355622	355697	2.65043e-08	58.0	1	76	76	0.045	GACACCGGCCTCGCCGCCGCCGGTGCCGCCTGCCGCGGCCGTGGCGTCGCCGCCGTCCGCGCCGCCGCCGTCCGCG
68	Frapec_R_7	BLASTN_CLOSEIS_NOHIGH	0	20	FraBCU__NZ_KB891102__Frapec_R_7__68	1702	NZ_KB891102	360060	360128	6.75467e-09	60.0	1	69	69	0.041	CAGCCGGGCCGCCGCGCCGCCGGCCGCCGCGACCAGCTCCGCGCGCGCCGCCTCGAGCTCCGGGGCGCG
79	Frapec_R_50	OVER20_GOOD_LOCX_TRANS	25	21	FraBCU__NZ_KB891102__Frapec_R_50__79	560	NZ_KB891102	438764	439323	1.54055e-111	442.0	1	560	560	1.0	TCGGCTTCGTCGTCGCCGTGTCGCTGCTGCTGCTGACGGTCGTGTTCCGCTCACCGGTGGTCGCGCTGAAGGCCGCGGTCATGAACATGCTCTCGATCGCCGCCGCCTACGGCGTGGTGACCGCGGTGTTCCAGTGGGGCTGGGGCGCCGAGCTGCTCGGCCTCCCGCACAGCGTGCCGATGTCGAGCTGGCTGCCCGTGCTGATGTTCACCGTGCTGTTCGGGCTGAGCATGGACTACGAGGTGTTCCTGCTCTCCCGCATCCGGGAGGACTACCTCGCCACCGGTGACCCGCACGGCAGCGTCGTACGCGGCCTCGCCGCCACCGGCCGGGTCATCAGCTCCGCCGCCCTGATCATGATCGCGGTCTTCGCCGGCTTCGCCCTCGACCCGGACGTCA…
