# Supplementary material for: Candidatus Frankia Datiscae Dg1, the Actinobacterial Microsymbiont of Datisca glomerata, Expresses the Canonical nod Genes nodABC in Symbiosis with Its Host Plant
Source: PLoS One. 2015 May 28;10(5):e0127630. doi: 10.1371/journal.pone.0127630 (PMC4447401; doi:10.1371/journal.pone.0127630)
Supplement: S2 Table — (ZIP) [file pone.0127630.s008.zip › frankia_csvs_is_hits/FraBCU110501/contig_all_hits_info_FraBCU/NZ_KB891103/NZ_KB891103_all_hits.csv]

number	name	classification	high_hits	uberkey	identifier	org_len	contig	hit_start	hit_end	expected	score	query_start	query_end	len_seq	frac_of_seq	seq
101	Frapec_R_9	ARB_TRANS	7	22	FraBCU__NZ_KB891103__Frapec_R_9__101	1636	NZ_KB891103	50594	51760	0.0	1102.0	1	1167	1167	0.713	CGTGACTACTCCGACGGCTGAAGCCGCCGGCTTCTCAGGCCGCTTCCGCGTCCTGAAGGGGCCGCCCGGCCCGAAGGATGTTGACGGCCGCGTTCGCGTCAGCGTGCGCCGTGTGCCGTGTGCCCGCACGCGACACAGCCGAACTCGGCCTGTGTCCTGCGGTTGTCGGCGTGGCAATGCCCACAGACCGCGCAGGTACGGGAGGTGTTGGCGGGGTTCACTTCGACGACGACACGTCCGGCGCTTTCAGCCTTGGTCTGCAAGATCGCAAGGAACACCCCCCATCCCGCGTCGAGAATGCTCTTGTTGAGTCCGGACCTGGCGGCCTGCCCGTTGGGGAGGAACTGGCCGGGCTGGTCCGGGTCGGGTCTGGCCTTGGCACGGCGGGTCATGTTGGCG…
102	IS4811	ISFINDER	0	23	FraBCU__NZ_KB891103__IS4811__102	5396	NZ_KB891103	66269	66336	2.30849e-08	58.0	1	68	68	0.013	GCGCCGTCGGCGGCCAGGCGCCGGGCGGTGGCGGCGCCGATGCCGCTCGTGGCACCGGTGACGACGGC
119	ISArsp6	ISFINDER_NOFULL	0	24	FraBCU__NZ_KB891103__ISArsp6__119	26712	NZ_KB891103	232595	232722	2.07013e-19	100.0	1	128	128	0.005	GCAGGTCGCCGCGGACCAGCGTCAGGTCGCCGGCCTCGATCGCCGCGTCGGTGCCCGTCCCCATCGCCAGGCCGAGGTCGGCCTGGGCGAGTGCCGCCGCGTCGTTGACGCCGTCCCCGACCATCGCG
120	FraCcI3_R_6	REMBX_TRANS_SCORE1000	7	25	FraBCU__NZ_KB891103__FraCcI3_R_6__120	1560	NZ_KB891103	248277	248361	3.76704e-07	54.0	1	85	85	0.054	GCCCCGCGCGGCGTCGGCGGGCAGCCGGTGGCCGCTCGCCCGCCGCGTGGCGTCCCACGCCACGGCCAGCCGCCCGGCGCCGCCG
122	ISSav3	ISFINDER	0	26	FraBCU__NZ_KB891103__ISSav3__122	1400	NZ_KB891103	250114	250324	1.85139e-14	84.0	1	211	211	0.151	TGCACTCCCGGGTCGCGCACCGGTTCGGCCGGCCCGAGCCCCGGCGGCGGGCGCTGGCCTACCTGCGCGGGCTGGCGACGCTGCGCGGTGACCGCAACGGACAGGCGCTGGCGTCCGCGGCCGGCGAGAGCCGCCCCGACGGCATGCAGCGCCTGCTGACCGCGGCCGGCTGGGACGCCGATCTCGTCCGGGACGACCTGCTGGCCTACGT
123	ISRhosp4	ISFINDER	1	27	FraBCU__NZ_KB891103__ISRhosp4__123	1349	NZ_KB891103	250432	250568	3.78334e-07	56.0	108	244	137	0.102	CCGGCCGGGTGGAGAGCTGCCAGGTGGCCGTACTGGCCGCCTACGACACCCCCGAGCACTCCGTGCTGGTCGACCGGGAGCTGTGCCTGCCCAGCCCCTGGGACACCGACCGCCGGCTGCGCCACGCCGCCGGCATC
124	ISSav3	ISFINDER	0	28	FraBCU__NZ_KB891103__ISSav3__124	1400	NZ_KB891103	250325	250399	9.81155e-10	64.0	1	75	75	0.054	GCGGGAACGCTACGTCCACGCGTCGGCGGCCCTCGTCGTCGACGAGGTCGTGCTGACCGGGCGCGGGCCGAGCTT
126	ISMdi28	ISFINDER	0	29	FraBCU__NZ_KB891103__ISMdi28__126	1410	NZ_KB891103	251129	251219	5.36655e-12	72.0	1	91	91	0.065	GGTCGGCCTGGACAGCTACCGGGTGCGCGGCTGGACGGGCTGGTACCGGCACGTGACCCTGGCGATGCTCGCCGACGCGGCCGCCGCCGTC
127	FraCcI3_R_6	REMBX_TRANS_SCORE1000	7	30	FraBCU__NZ_KB891103__FraCcI3_R_6__127	1560	NZ_KB891103	277040	277112	3.11151e-07	54.0	1	73	73	0.047	CCGTCGACGGTAGCCGCGGCCGGCCGGGCGCCCGGCGCCGGCCGGCCGGCGCGCACCGTCGGGCGCCGGCCGG
131	IS4811	ISFINDER	0	31	FraBCU__NZ_KB891103__IS4811__131	5396	NZ_KB891103	339972	340141	7.20994e-08	58.0	1	170	170	0.032	CTCGCCGACCCCGCGATCGGCCTCAGCCTCCATCGCATTCACCAGGATCCGGCGCGATCGTGGACGGTGGAACAACTGGGCGCCGAGGCCGGGCTCTCCCGCGCCACCTTCACCCGCCGGTTCACCGCGCTGGTCGGTGAACCGCCCCTGGCCTACCTCACCCGCTGGCG
133	FraCcI3_R_6	REMBX_TRANS_SCORE1000	7	32	FraBCU__NZ_KB891103__FraCcI3_R_6__133	1560	NZ_KB891103	350498	350561	7.3717e-08	56.0	1	64	64	0.041	CCGCCGGCGCGGGTGCCGGCGCCGGCGGGAGCACGGGCGCCGGCGGGAGCACGGGCGCCGGCGG
134	FraCcI3_R_6	REMBX_TRANS_SCORE1000	7	33	FraBCU__NZ_KB891103__FraCcI3_R_6__134	1560	NZ_KB891103	350869	350945	3.28868e-07	54.0	1	77	77	0.049	CGAGCACCCCGGCGCCGACACCGAGCCACGTCCACCGGGCCCGGGCGGGCGCGCCGGCCGCACCGGCGGCGCCGCCG
136	Frapec_R_11	REMBX_TRANS_SCORE1000	8	34	FraBCU__NZ_KB891103__Frapec_R_11__136	1594	NZ_KB891103	389220	389343	6.09901e-07	54.0	1	124	124	0.078	GGCCGGGCGTGACCGGGCGCGGGAGAACCCGCGCGCGGCCGGCTCGGCCGCGGGCGGAGCGGCGGCCCTGGGCGTCGTGGCCGCCCTGATCGCCCGCCGCCGCCGCCGGCGCCGCGCCGGCGGC
137	FraCcI3_R_6	REMBX_TRANS_SCORE1000	7	35	FraBCU__NZ_KB891103__FraCcI3_R_6__137	1560	NZ_KB891103	414014	414182	1.8558e-10	68.0	1	169	169	0.108	GCCACGGGCGGCGGGGGCACTCCGGGCGGTGGCGGCGCACCTGCCGGGGGCGGTGGAACCGGCGGCGTCGGCGCGCCCGGCGGCGGAACCGGCACCGGCACCGGCGGGAACGGCACCGGCACCGGCGGCGGTGGCGGTGGCGGCGGCGGCGGCGGCACCGGCACCGGCG
141	ISAmi1	ISFINDER	1	36	FraBCU__NZ_KB891103__ISAmi1__141	883	NZ_KB891103	420036	420181	5.30183e-18	96.0	1	146	146	0.165	CCGCTGCCGGCCCTGGCCCGACCCGACGCCCCCGCCGTGACCAGATCGCGATCGTGGACGGCACGTCGACCCCGACCCGCGACCACGCCCTGGCCGCCCGTCGAAGAACTGCCGGTACTCGACGAGCCCGTGGGTCACGATCGACG
145	IS466	ISFINDER	0	37	FraBCU__NZ_KB891103__IS466__145	1628	NZ_KB891103	436644	436798	1.09441e-36	164.0	1	155	155	0.095	CTCACCCTGCCGTACAGCAACGGCGGCACCGAAGGCGTCAACACCAAAACCAAGAAGATCATGCGCCAGATGCACGGCCGAGCCGGCTTCCCGCTCCTCCGCCACCGAATCCTGCTCGGCTAACTCTCTGTCACCACCGGATGTGCGGCAGAGCC
