# Supplementary material for: Candidatus Frankia Datiscae Dg1, the Actinobacterial Microsymbiont of Datisca glomerata, Expresses the Canonical nod Genes nodABC in Symbiosis with Its Host Plant
Source: PLoS One. 2015 May 28;10(5):e0127630. doi: 10.1371/journal.pone.0127630 (PMC4447401; doi:10.1371/journal.pone.0127630)
Supplement: S2 Table — (ZIP) [file pone.0127630.s008.zip › frankia_csvs_is_hits/FraBCU110501/contig_all_hits_info_FraBCU/NZ_KB891104/NZ_KB891104_all_hits.csv]

number	name	classification	high_hits	uberkey	identifier	org_len	contig	hit_start	hit_end	expected	score	query_start	query_end	len_seq	frac_of_seq	seq
154	Frapec_R_9	ARB_TRANS	7	38	FraBCU__NZ_KB891104__Frapec_R_9__154	1636	NZ_KB891104	26048	27674	0.0	1362.0	1	1627	1627	0.994	GTGACTACTCCGGCGGTTGGAGCCGCCGGCTTCTCAGGCCGCTTGCGCGCCCTGACGGGCCAGCCCAGCCCGAAGGATGTTGACCGCCGCGTTGACGTCGGCGTGCGCCGTGTGTCCGCAGGCGACGCAGGCGAACGCGGCCTGGGTCGGCCGGTTCTCGGCGGCACAGTGGCCACACTTCGCGCAGGTGCGGGACGTGTGGGGGGCGGGAACCGGGATCACCGTCCGTCCGGCGCTTTCAGCCTTGGCGTGCAGGATTCCCAGGAACACCCCCCATCCCGCGTCGTGGATCGACCGGTTCAGCCCGGACTTGGCGGCCTGCCCGTTCGGCAGGAACACCCCCGGGCTGTCAGGGTCGGGCCTGGCCCTGGCCCGACGGACCATGCCTTTGATGGTGAG…
157	FraCcI3_R_6	REMBX_TRANS_SCORE1000	7	39	FraBCU__NZ_KB891104__FraCcI3_R_6__157	1560	NZ_KB891104	45832	45933	1.66962e-06	52.0	1	102	102	0.065	CGGCGCGGGCCGCCCGGCTGGCTCCGGGGGGGACGAGCGTCCCGCCGCGCCCGGCGGCGCCGAGCGCCGGCCCGGGGGGCAGCCGCGCCGCGGCGGCCCGGG
158	Frapec_R_50	OVER20_GOOD_LOCX_TRANS	25	40	FraBCU__NZ_KB891104__Frapec_R_50__158	560	NZ_KB891104	48381	48702	1.89813e-31	146.0	1	322	322	0.575	ATGTTCTGCGTCGCCTTCGGGCTCAGCATGGACTACGAGATCTTCCTGCTCGCCCGGATCCGCGAGGAGCACCAGCGCGGGGCGGGCAACCGGCGCGCCGTCACCCGCGGCCTGGCCGCCACCGGCCCGCTGCTGACCTGCGCCGCGCTCGCCCTCATCGTCGTGATGATCGGCGTCGCGACCTCCCAGATCAGCATCATCAAGATGATCGGAGCCGGCCTGGCACTGGCCGTGCTCCTCGACGTCACGGTCGTACGCGCCGTGCTGGTCCCGGCCTTCATGGCCCTGGCGGGCCGGTACAACTGGTGGGCGCCCAGGCCGC
161	FraCcI3_R_6	REMBX_TRANS_SCORE1000	7	41	FraBCU__NZ_KB891104__FraCcI3_R_6__161	1560	NZ_KB891104	65515	65601	3.19033e-08	58.0	1	87	87	0.056	CGGCGAGGGCCAGCAGCGCGCCGGCCACCGCGGCGGCGGCCCACCAGCCGGCCGCGGCCAGCAGCGCCGCGGCGACCGCCGCCGCCG
173	Frapec_R_34	REMBX_TRANS_SCORE1000	11	42	FraBCU__NZ_KB891104__Frapec_R_34__173	905	NZ_KB891104	103253	103353	1.64875e-06	52.0	1	101	101	0.112	CGGCGCGCGACGGGCGGGACCGGGCGGCCGTGCCGGCGCCCCCACCCGCGCCCGCGCCCGGCGAGCCGCCCACCGCGACCGCCGCCGGCGCCACCACCGCG
179	FraCcI3_R_1	REMBX_TRANS_SCORE1000	2	43	FraBCU__NZ_KB891104__FraCcI3_R_1__179	1920	NZ_KB891104	117633	117716	3.70724e-07	54.0	1	84	84	0.044	CGCCGCCTACACTGCCGCCCGGCCCTCGCGCCTGTTCGACGAGCTGCCCGCCGCCGCGGACCACGCCGGCTCCCCGGCCGCGGT
181	FraCcI3_R_6	REMBX_TRANS_SCORE1000	7	44	FraBCU__NZ_KB891104__FraCcI3_R_6__181	1560	NZ_KB891104	131658	131775	1.58791e-08	60.0	1	118	118	0.076	GGCGCCGGCGGGAGCGGCGCCCGGGCCGGCGGCCCGACCGGTGCCGCCACCAGCGGCGCCGCGCGGCGGTCCGCGGGCCGGCGCTGGCTGTGGATCGTCGCCGGCCTGGCCGCGGCCG
