# Supplementary material for: Candidatus Frankia Datiscae Dg1, the Actinobacterial Microsymbiont of Datisca glomerata, Expresses the Canonical nod Genes nodABC in Symbiosis with Its Host Plant
Source: PLoS One. 2015 May 28;10(5):e0127630. doi: 10.1371/journal.pone.0127630 (PMC4447401; doi:10.1371/journal.pone.0127630)
Supplement: S2 Table — (ZIP) [file pone.0127630.s008.zip › frankia_csvs_is_hits/FraBCU110501/contig_all_hits_info_FraBCU/NZ_KB891105/NZ_KB891105_all_hits.csv]

number	name	classification	high_hits	uberkey	identifier	org_len	contig	hit_start	hit_end	expected	score	query_start	query_end	len_seq	frac_of_seq	seq
188	ISAnsp11	ISFINDER	0	45	FraBCU__NZ_KB891105__ISAnsp11__188	1510	NZ_KB891105	5	115	8.71706e-11	68.0	1	111	111	0.074	CGGGATCGGCCTGCTCACTCCCGCGACCGTCCACCACGGCCAGGCCGAGACCGTTCAGGCCGCCCGCGCCGAGGTCCTCGCCGCCGCCTACGCCACCCGACCAGACCGGTT
190	Frapec_R_44	ARB_TRANS	0	46	FraBCU__NZ_KB891105__Frapec_R_44__190	697	NZ_KB891105	4577	4607	9.77553e-06	46.0	1	31	31	0.044	TCACCACGGCGTTCGACGCGGTCCGCGCCGA
193	ISAmi1	ISFINDER	1	47	FraBCU__NZ_KB891105__ISAmi1__193	883	NZ_KB891105	10054	10264	4.18258e-31	144.0	1	211	211	0.239	TATCGGAAACCCCTCGACGGACAGCCGCTGTCGGAGTGGAAGGAGGAGCTGAACAGGGTGCACCGCAAGGTCCGGGCCCGCGTCGAACACGCCCTCGCCGGGATGAAGACCTGGAAGATCCTGCGTGACTACCGCCGCCAGGCCCGCACCCTCGGGATCACCGCGGCCGGGATCGCCCATCTCTACAACATCAGCCGGACCGGCTGACCGG
