# Supplementary material for: Candidatus Frankia Datiscae Dg1, the Actinobacterial Microsymbiont of Datisca glomerata, Expresses the Canonical nod Genes nodABC in Symbiosis with Its Host Plant
Source: PLoS One. 2015 May 28;10(5):e0127630. doi: 10.1371/journal.pone.0127630 (PMC4447401; doi:10.1371/journal.pone.0127630)
Supplement: S2 Table — (ZIP) [file pone.0127630.s008.zip › frankia_csvs_is_hits/FraBCU110501/contig_all_hits_info_FraBCU/NZ_KB891106/NZ_KB891106_all_hits.csv]

number	name	classification	high_hits	uberkey	identifier	org_len	contig	hit_start	hit_end	expected	score	query_start	query_end	len_seq	frac_of_seq	seq
194	FraCcI3_R_17	ARB_TRANS	8	48	FraBCU__NZ_KB891106__FraCcI3_R_17__194	1005	NZ_KB891106	3	283	1.17662e-58	246.0	1	281	281	0.28	TCTACCTCTACGCCGACAAGGGCTACGTCGGCGGCGAGAGCGATCTGCTCCTCGTGCCCCGTAAGAAGCCCGCGAACGGCGAACTTTCCGACGGCCTCAAGGAGAGCAACCGCGTCCTCGCGGCCACCCGCGCACCCGGCGAACGCGGCTTCGCGGTCCTGAAGAACTGGCGCGTGCTCAGCCGTTTCCGCGGCTGCCCACGCCGGGTCGGCGAGTTCACCCAGGCCGTCTTCGTCCTGGAACAGGAGGGAATCTAGAAAAACAAACTTTGAAAATGCTCA
200	FraCcI3_R_4	REMBX_TRANS_SCORE1000	6	49	FraBCU__NZ_KB891106__FraCcI3_R_4__200	1695	NZ_KB891106	2186	2292	5.08251e-07	54.0	1	107	107	0.063	CTCCGTCGCCCAGCTCGCCATCGCCTGGGTCGCCGCCGCCGGCCCGGACGTCATCCCGCTGGTGGGGATGCGCCGGCGCGGCCGCGTCGACGACGCGCTGGCCGCGG
201	FraCcI3_R_6	REMBX_TRANS_SCORE1000	7	50	FraBCU__NZ_KB891106__FraCcI3_R_6__201	1560	NZ_KB891106	6631	6719	4.88057e-06	50.0	1	89	89	0.057	CGGCGTCGTCGACCAGCCCGGCGAACAGTGACGTCGGCGGGTGGTCGGTCACCGGGCGCCGCCCGGCGCCGCCGCGTGCGCCGCCCACG
202	ISAnsp11	ISFINDER	0	51	FraBCU__NZ_KB891106__ISAnsp11__202	1510	NZ_KB891106	9767	9900	4.02252e-16	88.0	4	137	134	0.089	TACAACAACGACCACCGGCACTCCGGGATCGGCCTGCTCACTCCCGCGACCGTCCACCACGGCCAGGCCGAGACCGTTCAGGCCGCCCGCGCCGAGGTCCTCGCCGCCGCCTACGCCACCCGACCAGACCGGTT
