# Supplementary material for: Candidatus Frankia Datiscae Dg1, the Actinobacterial Microsymbiont of Datisca glomerata, Expresses the Canonical nod Genes nodABC in Symbiosis with Its Host Plant
Source: PLoS One. 2015 May 28;10(5):e0127630. doi: 10.1371/journal.pone.0127630 (PMC4447401; doi:10.1371/journal.pone.0127630)
Supplement: S2 Table — (ZIP) [file pone.0127630.s008.zip › frankia_csvs_is_hits/FraBCU110501/contig_all_hits_info_FraBCU/NZ_KB891107/NZ_KB891107_all_hits.csv]

number	name	classification	high_hits	uberkey	identifier	org_len	contig	hit_start	hit_end	expected	score	query_start	query_end	len_seq	frac_of_seq	seq
206	FraEu_R_7	OVER20_GOOD_LOCX_TRANS	22	52	FraBCU__NZ_KB891107__FraEu_R_7__206	1219	NZ_KB891107	2023	2395	3.52256e-35	160.0	1	373	373	0.306	CTCGCGGACTGGGGCGCGGATGTAGTCAAGATCGAACCGGTCGAGGGCGGCGACCCCTACCGCGGGTACTTCGGCACCGGCCGAGTCGCCCCCACGATCGAGCTGGCGAATCACGGCAAGCGCAGCGTGGCCGTCGACCTGCGAACGGAGGACGGCCGCGGCGTCCTCTCGAAGCTGGTGCGGGACGCGGACGTCTTCGTGACCAGCCTGCTGCCCGAGTCGCGGCAACGACTGCGGATCGACCTCGACGACATCCGCGCCGAGAACCCAAACATCATCTATGCCCGGGCCACCGGGCAGGGCATCCGAGGGCCCGAGGCCGAGGTCGGTGGCTTCGACCTCGCCAGTGCCTGGGCCCGCTCCGGCATCGCCA
207	FraEu_R_7	OVER20_GOOD_LOCX_TRANS	22	53	FraBCU__NZ_KB891107__FraEu_R_7__207	1219	NZ_KB891107	2673	2783	3.78717e-09	62.0	6	116	111	0.091	GACCAAGGACGACCGCTGGATCTGGCTCGTCGTGATCCAGCCCGACCCGCACTGGGAGAGTCTCTGCGAGCACGTCGGGCGGCCCGAGTTGGCGACCGACGAGCGGTTCGC
