# Supplementary material for: Candidatus Frankia Datiscae Dg1, the Actinobacterial Microsymbiont of Datisca glomerata, Expresses the Canonical nod Genes nodABC in Symbiosis with Its Host Plant
Source: PLoS One. 2015 May 28;10(5):e0127630. doi: 10.1371/journal.pone.0127630 (PMC4447401; doi:10.1371/journal.pone.0127630)
Supplement: S2 Table — (ZIP) [file pone.0127630.s008.zip › frankia_csvs_is_hits/FraBCU110501/contig_all_hits_info_FraBCU/NZ_KB891112/NZ_KB891112_all_hits.csv]

number	name	classification	high_hits	uberkey	identifier	org_len	contig	hit_start	hit_end	expected	score	query_start	query_end	len_seq	frac_of_seq	seq
242	ISAmi1	ISFINDER	1	56	FraBCU__NZ_KB891112__ISAmi1__242	883	NZ_KB891112	3	205	1.83828e-35	160.0	3	205	203	0.23	GATCATGTTGGGGTGCAGGTCATCTCCGCCGCCGACCCTCAGTGGATCTTCCCGTTCACCGGGTTGAAGCCGACCCAGTTCCGCCGACTGGTCCGTCTCGTCGCCCAGCGCGGCGGGGACCGGATCGCCGACGGGCGGCCGGGACGGCCGTGGGCGTTGCCTCTGCCGGACCGGGTGCTGCTGGTCGCGGCCTACTGGCGCAC
244	IS466	ISFINDER	0	57	FraBCU__NZ_KB891112__IS466__244	1628	NZ_KB891112	8085	8439	2.92803e-42	186.0	1	355	355	0.218	TGATGGCGTTGGTGTTTTCGGGGTTGGCGCCGCTGGTCGTGGAGGATGTGGCGGACGAGGGTGACCGGATCCGGGTCACGGCCCGGACCCCGGACCGGCCGGCGGCCTGCCCGCGGTGCGGCGCGTGGACGGCGCGGGTGCGCCGCTGTCACGTGCGGACGCCGGCGGATGTGGCGCTGGATGCGCGCCGGGTGCTGCTGGCCGTGCGGGTCCGTCGGCTCGTGTGCCCGGCGCGGGGCTGTCTGCGGACGTTCCGGGAGCAGGTCCCGGGTGTGCTGGAGCGTTACCAGCGGCGCACCGTCCGGTTGGCGGGCCAGGTCGGTGCGGTGGTCCGGGAACTCGCGGGCCGCGCCGG
246	FraDas_R_6	ARB_MGE	0	58	FraBCU__NZ_KB891112__FraDas_R_6__246	1426	NZ_KB891112	8864	8900	4.32841e-06	48.0	1	37	37	0.026	GGATTCAAGCAATCCAGCCTTCGCCATATCACGCGGG
