# Supplementary material for: Candidatus Frankia Datiscae Dg1, the Actinobacterial Microsymbiont of Datisca glomerata, Expresses the Canonical nod Genes nodABC in Symbiosis with Its Host Plant
Source: PLoS One. 2015 May 28;10(5):e0127630. doi: 10.1371/journal.pone.0127630 (PMC4447401; doi:10.1371/journal.pone.0127630)
Supplement: S2 Table — (ZIP) [file pone.0127630.s008.zip › frankia_csvs_is_hits/FraBCU110501/contig_all_hits_info_FraBCU/NZ_KB891115/NZ_KB891115_all_hits.csv]

number	name	classification	high_hits	uberkey	identifier	org_len	contig	hit_start	hit_end	expected	score	query_start	query_end	len_seq	frac_of_seq	seq
253	FraCcI3_R_1	REMBX_TRANS_SCORE1000	2	60	FraBCU__NZ_KB891115__FraCcI3_R_1__253	1920	NZ_KB891115	12210	12280	1.04425e-06	52.0	1	71	71	0.037	CGAGGACGTAGGTGACGACGGCCCAGGGCGAGAGCCGCCAGGACGGCGGCCGGCGGCGCCGGTCGGTCGCG
259	FraCcI3_R_4	REMBX_TRANS_SCORE1000	6	61	FraBCU__NZ_KB891115__FraCcI3_R_4__259	1695	NZ_KB891115	104346	104418	1.08602e-06	52.0	1	73	73	0.043	CCGCGAGCGTCTGCGCGGCCTCCCGGGAGGTGGCCGCCACCTCGGCGGCGGCGACCGCGGCCGCGCCGGTCGC
