# Supplementary material for: Candidatus Frankia Datiscae Dg1, the Actinobacterial Microsymbiont of Datisca glomerata, Expresses the Canonical nod Genes nodABC in Symbiosis with Its Host Plant
Source: PLoS One. 2015 May 28;10(5):e0127630. doi: 10.1371/journal.pone.0127630 (PMC4447401; doi:10.1371/journal.pone.0127630)
Supplement: S2 Table — (ZIP) [file pone.0127630.s008.zip › frankia_csvs_is_hits/FraBCU110501/contig_all_hits_info_FraBCU/NZ_KB891117/NZ_KB891117_all_hits.csv]

number	name	classification	high_hits	uberkey	identifier	org_len	contig	hit_start	hit_end	expected	score	query_start	query_end	len_seq	frac_of_seq	seq
263	FraCcI3_R_19	REMBX_TRANS_SCORE1000	17	63	FraBCU__NZ_KB891117__FraCcI3_R_19__263	826	NZ_KB891117	2143	2916	0.0	974.0	1	774	774	0.937	GGTCAGATGGCGGCGAGGAGCTCAGCGAACGCGGCTGCGAGCCGCAGCTTCGGGTCGCTGTCGGTGGCGAGTTCGTAGTGGCCGCGGCGGATGTTCTGGACGAACGCATGACCTGCGCTGATCGTCTGGGCGGAGCGCAGCCGTTTCAGTCCGTGCATCCGGCGGAGCCGGGCTTTGAGTCTACTGTGGTCGGATTCGATCCGGTTGTTCTCCCGTGCGGCGTCGATGTGGCGTGCCTCGGGGAGCAGTTCGTCGAGGAGCCTTGGATAGACGGGGGCCTTGTCGGTGCTGACCTCGACCGGCCGGCGCCCGTGGGACAGCGCCTGGGCGAAGAACCGGCGGGCGGCGGCCTGGTCGCGTCGGAGGCTGGCGAGGACGTCGATGACCTGCCCGTGCTGG…
265	ISFsp8	ISFINDER	1	64	FraBCU__NZ_KB891117__ISFsp8__265	1297	NZ_KB891117	7317	7827	0.0	766.0	1	511	511	0.394	GGCTCTACCTCGCCACCGTCATCGACTGCTACTCCCGTAAAGTCGTCGGCTGGTCAATGGCCAACCACACGCGAACCGAGCTCATCATCGACGCGTTCACCATGGCCGCCTCCCGCACCACCCTGACCAAGAACGCGACTTTCCACTCCGATCGCGGAGCGCAATATACGTCAGATGCCTACCATCGCCTCCTGAAATGCCATGGTGCACGCCCGTCGGTCGGAGCCACCGGAGTGTACTGGGACAACTCCGCCGCAGAATCGTTCTTCGGCACACTCAAGAACGAACTCGTCCACCGGGATACCTATCCAACCCGCCGCGCCGCGCGTACCGCGATCGCCGAGTACATCGAGGTCTTCTACAACCGGCAGCGACTCCACTCAACTCTCGGCTACCGCA…
