# Supplementary material for: Candidatus Frankia Datiscae Dg1, the Actinobacterial Microsymbiont of Datisca glomerata, Expresses the Canonical nod Genes nodABC in Symbiosis with Its Host Plant
Source: PLoS One. 2015 May 28;10(5):e0127630. doi: 10.1371/journal.pone.0127630 (PMC4447401; doi:10.1371/journal.pone.0127630)
Supplement: S2 Table — (ZIP) [file pone.0127630.s008.zip › frankia_csvs_is_hits/FraBCU110501/contig_all_hits_info_FraBCU/NZ_KB891119/NZ_KB891119_all_hits.csv]

number	name	classification	high_hits	uberkey	identifier	org_len	contig	hit_start	hit_end	expected	score	query_start	query_end	len_seq	frac_of_seq	seq
267	FraCcI3_R_6	REMBX_TRANS_SCORE1000	7	65	FraBCU__NZ_KB891119__FraCcI3_R_6__267	1560	NZ_KB891119	1744	3086	0.0	728.0	1	1343	1343	0.861	GTCATGGGAAGCCGTGGAGGTTGAGTGCGGCGGTCGCGGTGACGTGGTCGAGGCGGCCTTCGGGGATGTAGCGGTAGCCCGCGGCGCGGATCGCGGTGATCACGGCGCCTCGGAAGATCGCGAGGGCTGCGGGGGCCCGGCCGGTCCTGCTGGTGGAGGCGTCCTCACCGAAGGTGACGTCGCGGACGTAGTGCTGGCGGTCCTCGATGTGCCAGTGCTGGCGGGCGAACGTCGCGAGCAGCGCGGCCCCTGCCTGCTCGAAGGTGAGGCTGGTGATCCCGTAGGCGGTCTCGCGGGTCGCCGGCCTGCCTTTCACCCGGCGCCAGCGGTGGATGCGGATCGCCTGGGCCGCGTGCGGGAAGTCGAGGTGGGCGACGGTGGCGGCCTTGATGCCGCGGG…
269	FraCcI3_R_19	REMBX_TRANS_SCORE1000	17	66	FraBCU__NZ_KB891119__FraCcI3_R_19__269	826	NZ_KB891119	4690	5515	0.0	972.0	1	826	826	1.0	GGCGCTGTTGCATTGGGCGGAGGCGGGGCGTGGTGGAGCCGTCTCGGGCGGGCGGTCAGATGGCCAGGGTGAGCTCGGTGAAGGCAGCCGTCAGCCGGTTCCGGGGGTCGGCATCGACGCCCAGTTCGTAGTGGCCGCGGCGGATGTTCTGCACGAACGCGTGCCCGGAGCCGATGATCTGTGCGGAGCGGAGGCCTTTCAGGCCGCGCATCGGCTGTAGTCGTGTCTTGAACCGGCCGTGGTCGGCCTCGATCGGATTGTTCGCGTACTGGTCGTCGACGTGATGAGCGGCGGGGAGCTGTTCGTCGAGGACTCGTGGGTAGGAGGCGGCCCGGTCGGTGGTCACCTCGACGGGCCGCCGGCCGTGGGACAGNGCNCGGGTAAAGAACCGGCGGGCCG…
270	IS466	ISFINDER	0	67	FraBCU__NZ_KB891119__IS466__270	1628	NZ_KB891119	6953	7641	1.20874e-69	288.0	1	689	689	0.423	CTGGTGGCGGTGGTGTTCGCAGGGTTGGCGCCGTTGGTCGTGGAGGACGTGGCGGACGAGGGTGACCGGATCCGGGTCACGGCGCGGACTCCGGACCGGCCGGTCGCGTGCCCCCGCTGCGGCGCGTTGACGGCGCGGGTGCACAGCTATCACGTGCGGACACCGGTGGATGTGGCGCTGGATGCACGCCGGGTGCTGCTGGGTGTGCGGGTCCGTCGGCTCGTGTGCCCGACGCGGGGCTGTCTGCGGACGTTTCGGGAGCAGGTCCCGGGTGTGGTGGAGCGTTACCAGCGGCGCACCGTCCGGCTGGCGGCCCAGGTCGGCGCGGTGGTCCGGGAACTCGCGGGCCGCGGCGGGGCCCGGGTCCTGGGCGCGTTGTCGGTGCGGCTGTCACGGGAC…
271	FraDas_R_6	ARB_MGE	0	68	FraBCU__NZ_KB891119__FraDas_R_6__271	1426	NZ_KB891119	7805	7841	4.32841e-06	48.0	1	37	37	0.026	GGATTCAAGCAATCCAGCCTTCGCCATATCACGCGGG
