# Supplementary material for: Candidatus Frankia Datiscae Dg1, the Actinobacterial Microsymbiont of Datisca glomerata, Expresses the Canonical nod Genes nodABC in Symbiosis with Its Host Plant
Source: PLoS One. 2015 May 28;10(5):e0127630. doi: 10.1371/journal.pone.0127630 (PMC4447401; doi:10.1371/journal.pone.0127630)
Supplement: S2 Table — (ZIP) [file pone.0127630.s008.zip › frankia_csvs_is_hits/FraBCU110501/contig_all_hits_info_FraBCU/NZ_KB891124/NZ_KB891124_all_hits.csv]

number	name	classification	high_hits	uberkey	identifier	org_len	contig	hit_start	hit_end	expected	score	query_start	query_end	len_seq	frac_of_seq	seq
296	ISFsp14	ISFINDER	4	75	FraBCU__NZ_KB891124__ISFsp14__296	1696	NZ_KB891124	9	273	8.83305e-87	350.0	1	265	265	0.156	GCTCGCCGACCTCGAACTACGCCACCGCCGCCGCGCCCGCTGCGAGGACCGCATCCGCGGCGCGAAGGACACCGGCCTGACGAACCTGCCGCTGCACGACTTCGCCCAGAACCAGATTTGGTGCGCCCTCGTCGCGCTCGCCCTCGACCTGACCGCCTGGACCCAGATGGCCGCCCTGCCCGCCCGGCCCGCGCGGCGCTGGGAGATCAAGAGGCTGCGTCACCGACTGTTCTGGCTAGCGGGGCGACTCGCCCGCCACGCCCGC
297	ISFsp15	ISFINDER	3	76	FraBCU__NZ_KB891124__ISFsp15__297	1695	NZ_KB891124	274	352	3.13848e-27	128.0	1	79	79	0.047	GGGCTTTCATGGCGATGATCGTCTGGTGGGTGTGTCGGACATGGGAAAGTGCTCCTGAGCTGGGAGGATCGGGCTTGTC
