# Supplementary material for: Candidatus Frankia Datiscae Dg1, the Actinobacterial Microsymbiont of Datisca glomerata, Expresses the Canonical nod Genes nodABC in Symbiosis with Its Host Plant
Source: PLoS One. 2015 May 28;10(5):e0127630. doi: 10.1371/journal.pone.0127630 (PMC4447401; doi:10.1371/journal.pone.0127630)
Supplement: S2 Table — (ZIP) [file pone.0127630.s008.zip › frankia_csvs_is_hits/FraBCU110501/contig_all_hits_info_FraBCU/NZ_KB891125/NZ_KB891125_all_hits.csv]

number	name	classification	high_hits	uberkey	identifier	org_len	contig	hit_start	hit_end	expected	score	query_start	query_end	len_seq	frac_of_seq	seq
304	ISFal2	ISFINDER	1	77	FraBCU__NZ_KB891125__ISFal2__304	826	NZ_KB891125	4308	4342	4.34961e-12	70.0	1	35	35	0.042	CCGGTTCCGGTGTCGGAGTTCGCGGGGTTCCGGTT
307	FraCcI3_R_19	REMBX_TRANS_SCORE1000	17	78	FraBCU__NZ_KB891125__FraCcI3_R_19__307	826	NZ_KB891125	6095	6432	3.67773e-115	456.0	343	680	338	0.409	GACCTCGCCGACCTGGCCGTGCTGGTCGACCGCCCGGTACAGGTAGGTCCACTGGCCGGCGACCTTGACGTAGGTCTCGTCGACGGACCACCTGTCGCTGGGCCGGTGCCGGGAGGGCCGGGCCGCGTCGGCGAGTAGGGGTGTGAATCACTGCACCCACCGGTGGACCGTGACGTGATCAACCTCGACGCCGCGCTCAGCCAGCAACTCCTCGACATTCCGGTAGGACAGTGCGTACCGCAGGCACCAGCGGACAGCGAGGACGATCACCTCAGGTGGGAACCGGAACCCCGCGAACTCCGACGTCGGAACCGGTGGACAGGCACGACGTCGACACA
308	Frapec_R_44	ARB_TRANS	0	79	FraBCU__NZ_KB891125__Frapec_R_44__308	697	NZ_KB891125	6433	6583	4.21892e-67	276.0	1	151	151	0.217	CTCGGCCACCGGGTGAGCGCGTCCACGATCCGCCGGGTCCTGACGTCCCTGGGGCTGCCCCCGGCACCGAAACGGCAGACCGACACGACCTGGCGGCAGTTCCTGCGCATGCAGGCGTCGACGATGCTGGCCGTGGACTTCTTCCACGTGG
