# Supplementary material for: Candidatus Frankia Datiscae Dg1, the Actinobacterial Microsymbiont of Datisca glomerata, Expresses the Canonical nod Genes nodABC in Symbiosis with Its Host Plant
Source: PLoS One. 2015 May 28;10(5):e0127630. doi: 10.1371/journal.pone.0127630 (PMC4447401; doi:10.1371/journal.pone.0127630)
Supplement: S2 Table — (ZIP) [file pone.0127630.s008.zip › frankia_csvs_is_hits/FraBCU110501/contig_all_hits_info_FraBCU/NZ_KB891126/NZ_KB891126_all_hits.csv]

number	name	classification	high_hits	uberkey	identifier	org_len	contig	hit_start	hit_end	expected	score	query_start	query_end	len_seq	frac_of_seq	seq
314	FraCcI3_R_12	REMBX_TRANS_SCORE1000	5	80	FraBCU__NZ_KB891126__FraCcI3_R_12__314	1274	NZ_KB891126	19805	20053	6.53429e-55	232.0	1	249	249	0.195	CCGTTGCACGTGAGTGCTCGATGGCGCTTTCATGCCGCCTCACCTTTCGGTGGGGCACCCCGGGTCTGACCGGCCGTGGCTGTGGCTGTGGCCGTGCCCGGTTCCCGCTTCACGGCCACCTGCCCGCTCGCGTGGGTCCTACGGTCGGCGCCACGGGCGTTTTGCGTCTCCGACGTACTGGCGGCGACGAGGTTACGCAGGTTGATCGCGGCGTTGGCGTCGAGGTCAATCGCCAGTCCGCAGGACTGG
315	FraCcI3_R_6	REMBX_TRANS_SCORE1000	7	81	FraBCU__NZ_KB891126__FraCcI3_R_6__315	1560	NZ_KB891126	27123	27233	5.32168e-07	54.0	1	111	111	0.071	CGCGGGTCGTCGGGCCCGACCGCGGCAGCCGCGTCGGCCCCGGCCCCGGCCCCGGCCCCGGCCCCGGCCCCGGCAGGAGTGTCGGCGGACGCGGACGCGGACGCGGGCACC
318	Frapec_R_50	OVER20_GOOD_LOCX_TRANS	25	82	FraBCU__NZ_KB891126__Frapec_R_50__318	560	NZ_KB891126	68030	68126	1.56527e-06	52.0	1	97	97	0.173	GCGTTCCTGCTGCTGCTCTGGGCCCTGCACGCGCCGCTGGAGGCCGCGCCGGTCACCTACCTCGGTGTCGTCGTGGCCGCCTGCGGCGCGCTGGCCG
320	FraCcI3_R_6	REMBX_TRANS_SCORE1000	7	83	FraBCU__NZ_KB891126__FraCcI3_R_6__320	1560	NZ_KB891126	79746	79821	1.12699e-06	52.0	1	76	76	0.049	CGCGGCCGGCCCGGACCGGGTGCCGGCGGGGGCGGCCGGCGCGGCCGACGTCGCCGAGGTCGCCGGCCGGGCGGAC
322	FraCcI3_R_6	REMBX_TRANS_SCORE1000	7	84	FraBCU__NZ_KB891126__FraCcI3_R_6__322	1560	NZ_KB891126	104873	104949	2.2159e-09	62.0	1	77	77	0.049	CGGCCGGGTCCGGCGGCCCGGCCCGGCCCGCCGGTAGTGGCGCGGTCGGCGGCGCGGGCGCGGGCGGGGGCACCCGC
324	FraEu_R_18	ARB_MGE	10	85	FraBCU__NZ_KB891126__FraEu_R_18__324	556	NZ_KB891126	127276	127633	6.10059e-13	78.0	1	358	358	0.644	CCCGTCACAACCCTGATGGGCCTGTCCAACGACCCCGGCGAGATTCCGGGGCACGGCCCGATCCCCGCACGCATCGCCAGGGAGATCGCCGATCGGCCCGGCTCAACCTGGCGGCGAATCCTTACCGACCCGCAGGGACACCTGATCGAGGTCGCCGACCGGCGTCTGCCCAGCCCCGCGCAGATCCGCCACGTCCGTGCCCGCAACCAAACCTGTGTATTCACCGGCTGCACCCGACCATCACGACGCACGGAGACCGACCACACCGTTCCCTTCTCCCAGGGCGGGCCAACCCTGACCAAAAACCTCGGCCCCCTGTGCCCTCGACACCATCGGATGAAACACCTCGGCCACTGGA
325	ISArsp6	ISFINDER_NOFULL	0	86	FraBCU__NZ_KB891126__ISArsp6__325	26712	NZ_KB891126	139496	139605	1.01578e-09	64.0	1	110	110	0.004	AGGGTCAGGTCACCGGCCTCGATCGCGACGTCCGTGCCGGTTCCCATCACCAGGCCCAGGTCCGCCTGGGCCAGCGCGGCGGCGTCGTTCACCCCGTCCCCGACCATCGC
326	Frapec_R_50	OVER20_GOOD_LOCX_TRANS	25	87	FraBCU__NZ_KB891126__Frapec_R_50__326	560	NZ_KB891126	140027	140135	1.30625e-14	82.0	1	109	109	0.195	GATCGGTCTCGCGCTGGCGTTCGGGGTCGCGGTGGACGCGTTCGTCGTCCGCCTGACGCTGGGGACCGCGGTCAGGTCACTGCTCGGGCGGGCCGCCTGGTGGCTGCCG
327	Frapec_R_50	OVER20_GOOD_LOCX_TRANS	25	88	FraBCU__NZ_KB891126__Frapec_R_50__327	560	NZ_KB891126	140302	140631	1.95081e-12	76.0	1	330	330	0.589	TGCTCGCGGTGGCCTCGCGCAGTGTCCTCGTGCCGTTGGCGGGCGTCCTGAGCACCGGTCTCAGCGCCGCGGCGACCCTCGGCACCGCGGTCGCCGTGTTCCAGTGGGGATGGCTCGGCGGCGGCCCGGGGGCCGATCGGAACGGTCCGGTGGCAGCCGTCCTGCCGATCCTGGTGATCGGGCTGCTGACCGCGCTGGCCACGGGCCACGAACTACGTCTGGTGGCCCGGAGCCGGGCGGAGCTCCTCCGCGCCGACGACCCCGGCCAGGCCGTGGCGCACGGCACCGCTGACGCCGCCCGCGCCGTCACGGCGAGCACGATCATCATCG
