# Supplementary material for: Candidatus Frankia Datiscae Dg1, the Actinobacterial Microsymbiont of Datisca glomerata, Expresses the Canonical nod Genes nodABC in Symbiosis with Its Host Plant
Source: PLoS One. 2015 May 28;10(5):e0127630. doi: 10.1371/journal.pone.0127630 (PMC4447401; doi:10.1371/journal.pone.0127630)
Supplement: S2 Table — (ZIP) [file pone.0127630.s008.zip › frankia_csvs_is_hits/FraBCU110501/contig_all_hits_info_FraBCU/NZ_KB891129/NZ_KB891129_all_hits.csv]

number	name	classification	high_hits	uberkey	identifier	org_len	contig	hit_start	hit_end	expected	score	query_start	query_end	len_seq	frac_of_seq	seq
343	ISLxx3	ISFINDER	0	91	FraBCU__NZ_KB891129__ISLxx3__343	2637	NZ_KB891129	9	151	1.15965e-42	186.0	9	151	143	0.054	TCGCAATCGCCTCGAATGAAAGCTTCGGCGGCTGGACCAAAACCTTCACCGACCCCCGCCTCTGCTCCGCGATCGTCGACCGCCTCACCTTCGACGGCACGATCATCGAGACCGGCACCCAGTCCTACCGCCTCGCCCACACC
347	FraDas_R_5	REMBX_TRANS_RATIO15	21	92	FraBCU__NZ_KB891129__FraDas_R_5__347	1429	NZ_KB891129	4180	4244	3.20742e-06	50.0	1	65	65	0.045	GCCAGATCCGGCGCAGCTCGGCGAGGTCACCGGCACCGAGGATGTCCTCGCAGATCGCNTCCACC
348	FraCcI3_R_6	REMBX_TRANS_SCORE1000	7	93	FraBCU__NZ_KB891129__FraCcI3_R_6__348	1560	NZ_KB891129	4298	4419	1.1362e-10	68.0	22	143	122	0.078	GGCGGCGGCACGGGCGGCGGCGGTGCGGGTCATCGGCACCGCCGGGGCCGGTGCTCTCCCGGGCGGGACGGGGTGGCCGGCCGGCGGGGACGGCACGGTCGCGGGCGGCGCCGCCGACGGCC
