# Supplementary material for: Candidatus Frankia Datiscae Dg1, the Actinobacterial Microsymbiont of Datisca glomerata, Expresses the Canonical nod Genes nodABC in Symbiosis with Its Host Plant
Source: PLoS One. 2015 May 28;10(5):e0127630. doi: 10.1371/journal.pone.0127630 (PMC4447401; doi:10.1371/journal.pone.0127630)
Supplement: S2 Table — (ZIP) [file pone.0127630.s008.zip › frankia_csvs_is_hits/FraBCU110501/contig_all_hits_info_FraBCU/NZ_KB891135/NZ_KB891135_all_hits.csv]

number	name	classification	high_hits	uberkey	identifier	org_len	contig	hit_start	hit_end	expected	score	query_start	query_end	len_seq	frac_of_seq	seq
367	FraDas_R_3	ISFINDER_CLOSE	19	97	FraBCU__NZ_KB891135__FraDas_R_3__367	1654	NZ_KB891135	1	69	1.59133e-13	78.0	1	69	69	0.042	ACACCGGCACCCGCCATGATCGACCGGCCACGATCATCCTCGCTCGCGCCGCTTAACTAAGCGGCATTG
368	ISFsp8	ISFINDER	1	98	FraBCU__NZ_KB891135__ISFsp8__368	1297	NZ_KB891135	70	109	4.46297e-13	74.0	1	40	40	0.031	TGAGGTGGGCCCCGTTCTTCGGACAGTGATCCCTATGAGG
371	ISAau4	ISFINDER	0	99	FraBCU__NZ_KB891135__ISAau4__371	3898	NZ_KB891135	5512	5573	8.786e-14	78.0	1	62	62	0.016	CGGCGCGGCGAGCTGCGCCAGGCCTACCGGGAAGGCCAGGAGGACCAGCTCGGCGCGCTCGG
