# Supplementary material for: Candidatus Frankia Datiscae Dg1, the Actinobacterial Microsymbiont of Datisca glomerata, Expresses the Canonical nod Genes nodABC in Symbiosis with Its Host Plant
Source: PLoS One. 2015 May 28;10(5):e0127630. doi: 10.1371/journal.pone.0127630 (PMC4447401; doi:10.1371/journal.pone.0127630)
Supplement: S2 Table — (ZIP) [file pone.0127630.s008.zip › frankia_csvs_is_hits/FraBCU110501/contig_all_hits_info_FraBCU/NZ_KB891137/NZ_KB891137_all_hits.csv]

number	name	classification	high_hits	uberkey	identifier	org_len	contig	hit_start	hit_end	expected	score	query_start	query_end	len_seq	frac_of_seq	seq
377	Frapec_R_50	OVER20_GOOD_LOCX_TRANS	25	101	FraBCU__NZ_KB891137__Frapec_R_50__377	560	NZ_KB891137	15929	16429	2.66282e-38	172.0	1	501	501	0.895	CGTTCGTCCTGCTGTTCCTGTTCACCGGCAGCGTGCTGCTGCCGCTGAAGGCGATCGTGATGAACGGGCTGACGCTGACCGCCGTGTTCGGCGTGGCCGTATGGATCTTCCAGGACGGCCATCTCGCCGGGGCGCTCGGCTTCACCCCGGGCCCGCTCGACACGTCCATGCCGGTGCTGCTGTTCTGCATCGCGTTCGGCCTGAGCATGGACTACGAGGTCTTCCTGCTCTCCCGGATCAAGGAGGAGCACGACGCGGGCGCCTCGAACACCGAGGCGGTCGCCGCCGGCCTCGCCCGCACCGGTCGCCTGGTGACGACCGCCGCGGCGCTGCTCGCGGTCACCTTCCTGGCCTTCGGGACGTCCTCGGTGCGGTTCATGCAGATGTTCGGCCTGGGTA…
379	Frapec_R_50	OVER20_GOOD_LOCX_TRANS	25	102	FraBCU__NZ_KB891137__Frapec_R_50__379	560	NZ_KB891137	27907	28447	7.73087e-71	292.0	1	541	541	0.966	TCGGCTTCGTCGTCGGGGTGTCGGTGCTGCTGCTGACCGTAGTCTTCCGCTCACCGGTGGTGGCGATCAAGGCCGCGGTGATGAACCTGCTGTCGATCGCGGCCGCCTACGGCGTTGTGACGGCGGTGTTCCAGTGGGGTTGGGGAACGGACCTGCTCGGCCTGCCGCACAGCGTCCCGATGTCGAGCTGGCTACCGGTGTTGATGTTCACTGTCCTGTTCGGCCTGAGCATGGACTACGAGGTCTTCCTGCTCTCCCGGATCCGGGAGGACTGGGTGGCCACCGGCGACCCGCACGGCAGCATCGTGCGTGGGCTCGCCTCGACCGGCCGGGTGATCACCAGCGCCGCCCTCATCATGATCGCCGTCTTCTCGGGCTTCGCCCTGGACCCGGACGTGA…
383	ISFsp4	ISFINDER	2	103	FraBCU__NZ_KB891137__ISFsp4__383	1784	NZ_KB891137	40652	40825	3.82632e-62	258.0	1	174	174	0.098	CAGGAAAACCTAGCGCGCAAGCCCCGTCCTCCGGGGTGGGGTCAGCGGGTCGGGGCTGGTTGCCGCTGCTCCTCGATGTAGTCGCGTACGAGTGCCGGTGGGGTGCCTCCGGCCGAGGCTGCGGGGTAGGACGGTGACCAGAAGTGGCCGTGGATGAGGTGCTGGTTGACCTGG
389	FraCcI3_R_1	REMBX_TRANS_SCORE1000	2	104	FraBCU__NZ_KB891137__FraCcI3_R_1__389	1920	NZ_KB891137	47746	47794	5.84781e-07	52.0	1	49	49	0.026	CGAGGACGCCGTCGACGTCGCCGCGTCCGCGGTGCTCGCCTGCGCCGGC
397	FraEu_R_7	OVER20_GOOD_LOCX_TRANS	22	105	FraBCU__NZ_KB891137__FraEu_R_7__397	1219	NZ_KB891137	74107	74935	1.20545e-51	222.0	3	831	829	0.68	GGCGTGCGGGTCGTCGAGCTCGCCCAGTGGGTCTTCGTGCCCGTGGCCGGCGCGCTCCTGGCCGACTGGGGCGCGGACGTCATCCGGGTCGAGCGCCCGGAGGGCGACCCGTACCGGGCGCTGGCGACCCAGGGGATCGGGACCGACGGCGGCGGGGTGAACCTCTCGGTCGCCCTGGCCAACCGCGGCAAGCGCTCGGTCGCGCTCGACCTGCGCCGCGAGCAGGGCCGGGCGATCCTGCACAAGCTGCTGGAGACCGCGGACGTCTTCCTCACCAACTTCCGGCCGGGCGCGCTGCGCCGGCTGGGCCTCGACGCCGACGAGCTCACCCGCCGGTACCCCCGGCTGATCTACGCCCGCGGGCACGGCTTCGGCGCCCGCGGGCCCGACGCCGACCAC…
402	FraEu_R_9	GOOD_NX_LOCAL_IS	26	106	FraBCU__NZ_KB891137__FraEu_R_9__402	1021	NZ_KB891137	78675	79495	9.98744e-105	418.0	1	821	821	0.804	CTGATCTCCGTCGACGACCACGTCCTGGAGCCGCCGAACCTCTGGCTCGACCGGCTCCCGAAGAAGGACCACGACCGGGCCCCGCACATGGAGGTCGACGAGACGGGCATGGACTTCTGGGTCTACGACGGCAAGAAGTTCCCCAGCTCGGGGCTGAGCGCCGTCGCCGGCAAGGAGAAGGAGGAGTTCAGCCCGGAGCCGCTGCGCTACAGCGAGATGCGGCCGGGCTGCTACGACGCCACGGCGCGCCTGGAGGACATGAACCGCGCCGGCATCCTCGCCTCGCTGTGTTTCCCGACCATCACCCGCTTCTGCGGCCAGCTGTTCTCGGAGGCCAGCGACCGTGAGTTCGGCCTGGTCTGCCTGAAGGCCTACAACGACTGGATGATCGAGGAGTGG…
404	FraEu_R_9	GOOD_NX_LOCAL_IS	26	107	FraBCU__NZ_KB891137__FraEu_R_9__404	1021	NZ_KB891137	79496	79600	1.73223e-06	52.0	1	105	105	0.103	GCAGGTGATCGACAAGCAGCGGCACTGGGTCAAGCGCGGGGTCCGCTTCCACGAGCACGGCGGGGCGGACGCCCTCGACCTGGACACCCTCGACATCCGGGCCAG
414	Frapec_R_23	ARB_TRANS	0	108	FraBCU__NZ_KB891137__Frapec_R_23__414	1095	NZ_KB891137	117457	117526	2.932e-07	54.0	1	70	70	0.064	TCACCGGAACCTCCGGGAGCCGCCCCGGCCCTCGGACCTGGACGGGATCCGGGCTCCCCCGGAGCGGGGC
419	FraACN_R_3	OVER20_GOOD_LOCX_TRANS	4	109	FraBCU__NZ_KB891137__FraACN_R_3__419	789	NZ_KB891137	129893	130677	6.72071e-175	676.0	1	785	785	0.995	GCGGGCGATGGCGCCGTAGACGTTGACGCGGCTGTCGGCCAGTTCCGTACCGGCGTCCTTCTCCGCGTGCCAGCGGTGGACCGGCACGACACCCGGCTCGACGAGGTCGAGGCCGGTGAGGAAGTCCTCGACCTCGGCCCGCGAACGTGGCGTCAAGGTGATCCCGCGTGCCTGGTAGACGGCCGAGACCCGCTCCGCCTCCTCCGGCGCGAAGTCCCCGGTGGCGTGGGTGAGCGCCACGTAACTGCCCGACGGGAGGATCTCCGTGTAGCGGCGGACCAGGCCGTACGGGTCGTCCGACGCGGGGATGAAGTGCAGCACGGCGATCAGGGAGAGCACGAACGGCCGGCCGAGATCGAGCGTGTCGGCCAGCTCAGGCGAGGCGAGGATCTTCTCCGG…
422	FraCcI3_R_11	REMBX_TRANS_RATIO15	5	110	FraBCU__NZ_KB891137__FraCcI3_R_11__422	1301	NZ_KB891137	130893	130973	1.02788e-07	56.0	2	82	81	0.062	GTCCTCGCCGAACGACACGTCGCGGACGTAGTGGACTTTGTTCTCGACGTGCCAGGGGCGGCGGGCGTGGGCGGCGAGGAG
425	Frapec_R_20	ARB_TRANS	14	111	FraBCU__NZ_KB891137__Frapec_R_20__425	1194	NZ_KB891137	133894	134178	1.24439e-116	460.0	72	356	285	0.239	GCGGAACGGTTCGTCCGCACCGTCCGGACCGAGGTCACCGACCGCATGCTGATCGTCGGTGAGCGGCACCTGCGCACCGTCCTGGCCGAGTACGCGGCCCACGACGACGGACGACGACCCCACCGTGGCCGCGCCCTTCAGCCACCACGGCCCGACCACCCCGCCGCGGACCTGACCCAGGAACGGACCAAGCGCCAGCCCATCCTCGGCGGCCTGATCAACGAATACGAACGAGCCGCCTAAAACCCCAGGTCACCACCGGTGGCCGAGTTCCGACACCCCACA
