# Supplementary material for: Candidatus Frankia Datiscae Dg1, the Actinobacterial Microsymbiont of Datisca glomerata, Expresses the Canonical nod Genes nodABC in Symbiosis with Its Host Plant
Source: PLoS One. 2015 May 28;10(5):e0127630. doi: 10.1371/journal.pone.0127630 (PMC4447401; doi:10.1371/journal.pone.0127630)
Supplement: S2 Table — (ZIP) [file pone.0127630.s008.zip › frankia_csvs_is_hits/FraBCU110501/contig_all_hits_info_FraBCU/NZ_KB891141/NZ_KB891141_all_hits.csv]

number	name	classification	high_hits	uberkey	identifier	org_len	contig	hit_start	hit_end	expected	score	query_start	query_end	len_seq	frac_of_seq	seq
447	FraCcI3_R_19	REMBX_TRANS_SCORE1000	17	112	FraBCU__NZ_KB891141__FraCcI3_R_19__447	826	NZ_KB891141	1	542	0.0	754.0	1	542	542	0.656	CAGGCCTCGGGGAGCAGCTCGTCGAGGATCCGCGGGTAGACGGGTGCCTTGTCGGTGGTGACCTCGGCCGGCCGGCGCCCCTGCGTTAGCGCCCGACCGAAGAAGCGCTGGGCAGCGGCTTGGTCGCGTCGTGTGCTGGCGAGGACGTCGATGACCTGGCCATGCTGGTCGACGGCCCGGTAGAGGTAGGTCCATCGGCCGGCGACCTTGACGTACGTTTCATCGACGAACCACCTGTCCCCGGGCCGGTGCCGACACGGCCGAGCAGCCTCGACCAGCAGAGGCGTGAAGCGCCGCACCCACCGATACACCGTGACGTGATCAACATCGAGGCCGCGTTCGGCGAGGAGCTCCTCGACATCCCGGTAGGACAGCGCGTACCGCAGGTACCAGCGGACG…
449	Frapec_R_44	ARB_TRANS	0	113	FraBCU__NZ_KB891141__Frapec_R_44__449	697	NZ_KB891141	4736	4972	4.74423e-107	424.0	1	237	237	0.34	GCACGGAGATCGCCACGCTGATCGAGCGGCTCGCGGCCGAGAACCCGACGTGGGGGTACCAGCGGATCCAGGGCGAGCTCCTCACACTCGGCCACCGGGTGAGCGCGTCCACGATCCGCCGGGTCCTGACGTCCCTGGGGCTGCCCCCGGCACCGAAACGGCAGACCGACACGACCTGGCGGCAGTTCCTGCGCATGCAGGCGTCGACGATGCTGGCCGTGGACTTCTTCCACGTGG
