# Supplementary material for: Candidatus Frankia Datiscae Dg1, the Actinobacterial Microsymbiont of Datisca glomerata, Expresses the Canonical nod Genes nodABC in Symbiosis with Its Host Plant
Source: PLoS One. 2015 May 28;10(5):e0127630. doi: 10.1371/journal.pone.0127630 (PMC4447401; doi:10.1371/journal.pone.0127630)
Supplement: S2 Table — (ZIP) [file pone.0127630.s008.zip › frankia_csvs_is_hits/FraBCU110501/contig_all_hits_info_FraBCU/NZ_KB891142/NZ_KB891142_all_hits.csv]

number	name	classification	high_hits	uberkey	identifier	org_len	contig	hit_start	hit_end	expected	score	query_start	query_end	len_seq	frac_of_seq	seq
450	FraCcI3_R_6	REMBX_TRANS_SCORE1000	7	114	FraBCU__NZ_KB891142__FraCcI3_R_6__450	1560	NZ_KB891142	1115	1164	2.11398e-06	50.0	1	50	50	0.032	CGGCCAGCCGACCGGCGGCCTCCCCATCGCCGGCGTCGGCGCGGGCGCGG
