# Supplementary material for: Candidatus Frankia Datiscae Dg1, the Actinobacterial Microsymbiont of Datisca glomerata, Expresses the Canonical nod Genes nodABC in Symbiosis with Its Host Plant
Source: PLoS One. 2015 May 28;10(5):e0127630. doi: 10.1371/journal.pone.0127630 (PMC4447401; doi:10.1371/journal.pone.0127630)
Supplement: S2 Table — (ZIP) [file pone.0127630.s008.zip › frankia_csvs_is_hits/FraBCU110501/contig_all_hits_info_FraBCU/NZ_KB891148/NZ_KB891148_all_hits.csv]

number	name	classification	high_hits	uberkey	identifier	org_len	contig	hit_start	hit_end	expected	score	query_start	query_end	len_seq	frac_of_seq	seq
480	ISArsp6	ISFINDER_NOFULL	0	117	FraBCU__NZ_KB891148__ISArsp6__480	26712	NZ_KB891148	6484	6574	5.36655e-12	72.0	1	91	91	0.003	TCGATACATCCACCCACATCGGGCGCATGCTGATGCAGATCCTGGGCATGTTCGCCGAGTTCGAACGCGCCGCCATGATCGACCGCATCCG
487	ISFsp5	ISFINDER	4	118	FraBCU__NZ_KB891148__ISFsp5__487	1617	NZ_KB891148	46634	46679	5.22126e-07	52.0	1	46	46	0.028	CGGCGACGTCGTCGCCGTGGACGGCGTCAGCCTCGACATCGCCGAC
490	FraCcI3_R_4	REMBX_TRANS_SCORE1000	6	119	FraBCU__NZ_KB891148__FraCcI3_R_4__490	1695	NZ_KB891148	50505	50550	4.28587e-08	56.0	1	46	46	0.027	GCCGCGCCGGCCGCCGCCGGCGCGGCGCCCGAGCCGGCGGCGGCGG
505	ISPa43	ISFINDER_NOFULL	0	120	FraBCU__NZ_KB891148__ISPa43__505	19903	NZ_KB891148	89332	89378	1.27704e-08	58.0	1	47	47	0.002	GGCGAGACGCTCGGGATCGTCGGCGAGTCCGGCTGTGGCAAGTCCAC
509	ISFsp2	ISFINDER	6	121	FraBCU__NZ_KB891148__ISFsp2__509	1040	NZ_KB891148	112255	112321	8.41992e-14	78.0	1	67	67	0.064	GTCGATGGGCTACCGCTGCCCGCACGAGAGCCTCGCGGTCCTGGCCTGGCAGGCCCCCGGCCTGCGC
515	FraACN_R_3	OVER20_GOOD_LOCX_TRANS	4	122	FraBCU__NZ_KB891148__FraACN_R_3__515	789	NZ_KB891148	117880	118442	2.4592e-77	316.0	1	563	563	0.714	CCGGCGCGGTGGTCGTGTCGTCGGAGCCGTCCTCGAGCACCAGGAAGCTGCCCGACGGCAGGGCGCCCACCATGCGCCGGGCGATCGAGTAGGCCTCGTCGAGGTCCGGGATCAGACCCATGATCGACATGAACATGAGCCCGATCGGCTTGTTGAAGTCCAGCGTCTCGGCCGCGAAGGAGAGAATCCGGTCGGGGTCGCGCGCGTCGGCGTCGAGGTAGGTCGTGACGCCCTCCGGGGAACTGGTGAGCAGCGCGCGGGCGTGGGTCAGCACCATCGGGTCGTTGTCGACGTAGACGATCCGCGATTCCGGCGCGAAGCGCTGCGCGACCTGGTGGGTGTTGTTCTCGACGGGAAGGCCTGTGCCGACGTCGAGGAACTGCCGTACGCCCTCCTCGG…
519	Frapec_R_4	REMBX_TRANS_SCORE1000	25	123	FraBCU__NZ_KB891148__Frapec_R_4__519	1785	NZ_KB891148	124167	124226	2.33363e-07	54.0	1	60	60	0.034	CAGCCCGTTGGCGGCCATCCGCTGGTCGAGCGCGGCGGCGTCGAGGTGCCCGGCCAGGGC
