# Supplementary material for: Candidatus Frankia Datiscae Dg1, the Actinobacterial Microsymbiont of Datisca glomerata, Expresses the Canonical nod Genes nodABC in Symbiosis with Its Host Plant
Source: PLoS One. 2015 May 28;10(5):e0127630. doi: 10.1371/journal.pone.0127630 (PMC4447401; doi:10.1371/journal.pone.0127630)
Supplement: S2 Table — (ZIP) [file pone.0127630.s008.zip › frankia_csvs_is_hits/FraBCU110501/contig_all_hits_info_FraBCU/NZ_KB891149/NZ_KB891149_all_hits.csv]

number	name	classification	high_hits	uberkey	identifier	org_len	contig	hit_start	hit_end	expected	score	query_start	query_end	len_seq	frac_of_seq	seq
531	ISLxx3	ISFINDER	0	124	FraBCU__NZ_KB891149__ISLxx3__531	2637	NZ_KB891149	4151	4287	1.53714e-40	178.0	4	140	137	0.052	TCGCCTCGAATGAAAGCTTCGGCGGCTGGACCAAAACCTTCACCGACCCCCGCCTCTGCTCCGCGATCGTCGACCGCCTCACCTTCGACGGCACGATCATCGAGACCGGCACCCAGTCCTACCGCCTCGCCCACACC
