# Supplementary material for: Candidatus Frankia Datiscae Dg1, the Actinobacterial Microsymbiont of Datisca glomerata, Expresses the Canonical nod Genes nodABC in Symbiosis with Its Host Plant
Source: PLoS One. 2015 May 28;10(5):e0127630. doi: 10.1371/journal.pone.0127630 (PMC4447401; doi:10.1371/journal.pone.0127630)
Supplement: S2 Table — (ZIP) [file pone.0127630.s008.zip › frankia_csvs_is_hits/FraBCU110501/contig_all_hits_info_FraBCU/NZ_KB891156/NZ_KB891156_all_hits.csv]

number	name	classification	high_hits	uberkey	identifier	org_len	contig	hit_start	hit_end	expected	score	query_start	query_end	len_seq	frac_of_seq	seq
543	Frapec_R_18	ARB_TRANS	12	126	FraBCU__NZ_KB891156__Frapec_R_18__543	1226	NZ_KB891156	89	408	1.86238e-121	478.0	87	406	320	0.261	GGGCTCCAGAATCCCGATTCAAGCGGTGACCTGCGTGTTTGCCCGCCGGACAGGGCCCATGTCGGGCAGGCTGGATGATCATGGTGTGGTCGCTGCTCTACGCCCTGACACGCAACGTCTCGGCCCGATACTGCTCCGCGTGCGCGGGGACCACCGCGAAAGACGGGGAGCTCCTCGTCCTGCGACACCAGGTGGCGGTGCTGCAACGACAGGTCCACCGCCCAGCCCTGGAACCGAAGGATCGGGTGATCCTCGCAGCCCTGTCCCGGCTGCTACCCCGGGCCCGCCGGGGTTCGTTCTTCGTCACCCCCGCCACCGTG
544	Frapec_R_20	ARB_TRANS	14	127	FraBCU__NZ_KB891156__Frapec_R_20__544	1194	NZ_KB891156	3	88	2.11469e-29	136.0	1	86	86	0.072	GCCCATCCTCGGCGGCCTGATCAACGAATACGAACGAGCCGCCTAAAACCCCAGGTCACCACCGGTGGCCGAGTTCCGACACCCCA
546	Frapec_R_18	ARB_TRANS	12	128	FraBCU__NZ_KB891156__Frapec_R_18__546	1226	NZ_KB891156	2559	2917	9.20774e-126	494.0	82	440	359	0.293	TGGTGCGCACACCGCCACAGCCACCGAAAGTGAACGCGATCGCGGAACACTGGATCGATACCGTCTGCCGCGAATGCACCGAAAGACTCCTGATCGTCTCCGAACGGCACCTGACCACCGCCCGCACCACATATACCGGGCATTTCCACACCCACCGGCCTCACCGCTCCCTCGGCCAGCATCCGCCCGACCCACCACCCGCGGTCACCCCGACCCCGGGTTCCACCGTCCTTCGCACACGCATCCTCGGCGGGCTGATCAACCAGTACCGCAACGCCCGCCCGACGACACCCCCGGACGATCACGTCAGCCACAGAAGACCAGCTCACAGGCCGAAACCCGAATTTCGGAGCCCCACA
547	FraCcI3_R_19	REMBX_TRANS_SCORE1000	17	129	FraBCU__NZ_KB891156__FraCcI3_R_19__547	826	NZ_KB891156	2478	2558	8.29673e-09	60.0	1	81	81	0.098	CGATGGACGGACACGATGCCACGCATCATTCGATCATGACTGATCGGCAGCAGCCGCGACGGCGGACATCGCCAACGCAAC
548	Frapec_R_20	ARB_TRANS	14	130	FraBCU__NZ_KB891156__Frapec_R_20__548	1194	NZ_KB891156	3003	3085	2.29976e-22	110.0	1	83	83	0.07	TGTGGGGTGTCAGAAGTCGGCTTGGGCCTGTGAGCTGGGCTGATGTGACGGTGCGACTGTCGGCATGATGGTCAGCTATGTCC
549	Frapec_R_18	ARB_TRANS	12	131	FraBCU__NZ_KB891156__Frapec_R_18__549	1226	NZ_KB891156	3104	3442	7.94826e-138	538.0	1	339	339	0.277	CCTGTGGGGCTCCGGAATTCCGATTCGAGCGGTGGCCTGCGCGTTTGCCCGCTGGACGGGGCCCATGTCGGGCAGGCTGGATGGTCATGGTGTGGTCGCTGCTCTACGCCCTGACACGCAACGTCTCGGCCCGATACTGCTCCGCGTGCACGGGGACACCGCGAAAGACGGGGAGCTCCTTGTCCTGCGACATCAGGTGGCGGTGCTGCGACGTCAGGTGAGTCGTCCGACGCTGGAACCGGCGGATCGGTGATCCTCGCAGCCCTGTCCCGGCTGCTACCCCGGGCCCGCCGGGGTTCGTTCTTCGTCACCCCGGCCACCGTGCTGCGCTGGCACCGT
