# Supplementary material for: Candidatus Frankia Datiscae Dg1, the Actinobacterial Microsymbiont of Datisca glomerata, Expresses the Canonical nod Genes nodABC in Symbiosis with Its Host Plant
Source: PLoS One. 2015 May 28;10(5):e0127630. doi: 10.1371/journal.pone.0127630 (PMC4447401; doi:10.1371/journal.pone.0127630)
Supplement: S2 Table — (ZIP) [file pone.0127630.s008.zip › frankia_csvs_is_hits/FraBCU110501/contig_all_hits_info_FraBCU/NZ_KB891159/NZ_KB891159_all_hits.csv]

number	name	classification	high_hits	uberkey	identifier	org_len	contig	hit_start	hit_end	expected	score	query_start	query_end	len_seq	frac_of_seq	seq
552	ISRhosp4	ISFINDER	1	134	FraBCU__NZ_KB891159__ISRhosp4__552	1349	NZ_KB891159	1	274	6.76504e-49	210.0	1	274	274	0.203	TACTGCAACGGCACTTGGTGGTCGTGGTGGATGATCTGCGTTGTGGTGGTGGAGGCGTGGGCTGGCGAGCTGGACGGGCTGTGTGGGCGGATCGGGGGCCGGTTCGGTCGGGCGGAGCCACGCCGGCGGGCCAGTGAGTATGTGTCCGGGCTGGTCGCCGGTTTGGACCGCAAGAACGGGTGGACGCTGGCGGAACGGGCCGGTGAACGGTCCCCGGACGGGATGCAGCGGTTGCTGCGCCGTGCGGACTGGGACGTGGACGGGGTCCGTGACG
553	ISFsp13	ISFINDER	2	135	FraBCU__NZ_KB891159__ISFsp13__553	1724	NZ_KB891159	12749	12780	2.50798e-07	52.0	1	32	32	0.019	CGACCGAGGGCGACGTGACCCTGACCGGGACG
557	FraCcI3_R_6	REMBX_TRANS_SCORE1000	7	136	FraBCU__NZ_KB891159__FraCcI3_R_6__557	1560	NZ_KB891159	43615	43715	1.35337e-07	56.0	1	101	101	0.065	CCGGGGGCGGCGGATAGCCGGCGCCCGGCGCGGCGCCGGGGGGCGACCATCCCGGCCCGCTCGGGCCGCCCGGCGCGGGCGGCTGGCCCGGCGCCGGCGGC
560	Frapec_R_30	ARB_TRANS	5	137	FraBCU__NZ_KB891159__Frapec_R_30__560	976	NZ_KB891159	76010	76124	4.03183e-10	66.0	1	115	115	0.118	CCGCGCCCGCCGGCGGCACCACGGTCGGCGGCGGCACCGCGCCCGCCGGCGGCACCACGGTCGGCGGCGGCACCGCGCCCGCCGGCGGCGGGGACTGACCCGGGCCGGCCGCCCC
562	FraCcI3_R_4	REMBX_TRANS_SCORE1000	6	138	FraBCU__NZ_KB891159__FraCcI3_R_4__562	1695	NZ_KB891159	79328	79431	4.90313e-07	54.0	1	104	104	0.061	GCCCGCCGCCCGGCGCCGGCTGGCGGCGGTCGGCGGCCTGGTCGTGCTCGGGCGCCGGCTGCGCGGGGACGTCGGCGAGCGAGCGCGCCCCGTGCCCCGCCTCC
563	FraCcI3_R_2	REMBX_TRANS_SCORE1000	10	139	FraBCU__NZ_KB891159__FraCcI3_R_2__563	1899	NZ_KB891159	79558	79652	5.44127e-07	54.0	1	95	95	0.05	CCGCGGGCCGGTTCCGCGGCGCCGCCGGTGGACGGCGCTCCCGCCGGCGCCGCACCGGCGGGCCAGAGCCCCGGTGCCGCGCTGCCGGGGCAGGC
567	FraCcI3_R_6	REMBX_TRANS_SCORE1000	7	140	FraBCU__NZ_KB891159__FraCcI3_R_6__567	1560	NZ_KB891159	111624	111705	1.02788e-07	56.0	1	82	82	0.053	CGCCGAGGCCGTCGGCGCGGGCGCGGGCGGCGGCGCCGCTGCCGGGGCCGGCACCGTCGCCGGCCCCGGGCTGCGCGACGGC
