# Supplementary material for: Candidatus Frankia Datiscae Dg1, the Actinobacterial Microsymbiont of Datisca glomerata, Expresses the Canonical nod Genes nodABC in Symbiosis with Its Host Plant
Source: PLoS One. 2015 May 28;10(5):e0127630. doi: 10.1371/journal.pone.0127630 (PMC4447401; doi:10.1371/journal.pone.0127630)
Supplement: S2 Table — (ZIP) [file pone.0127630.s008.zip › frankia_csvs_is_hits/FraBCU110501/contig_all_hits_info_FraBCU/NZ_KB891162/NZ_KB891162_all_hits.csv]

number	name	classification	high_hits	uberkey	identifier	org_len	contig	hit_start	hit_end	expected	score	query_start	query_end	len_seq	frac_of_seq	seq
574	FraCcI3_R_17	ARB_TRANS	8	141	FraBCU__NZ_KB891162__FraCcI3_R_17__574	1005	NZ_KB891162	1	90	3.56355e-14	80.0	1	90	90	0.09	GGCTGCCCACGCCGGGTCGGCGAGTTCACCCAGGCCGTCTTCGTCCTGGAACAGGAGGGAATCTAGAAAAACAAACTTTGAAAATGCTCA
575	Thee_R_1	ARB_MGE	5	142	FraBCU__NZ_KB891162__Thee_R_1__575	3853	NZ_KB891162	467	536	3.5719e-06	50.0	1	70	70	0.018	ACATCCCGAAAGCGAACGGCAAGATTCGCCGGCTGGGAATTCCCACGATCCGAGACAGGACCGTGCAAGC
576	Frapec_R_20	ARB_TRANS	14	143	FraBCU__NZ_KB891162__Frapec_R_20__576	1194	NZ_KB891162	2376	2824	1.30413e-174	674.0	1	449	449	0.376	GCCTGGGGGGTGCCAGAAGTCGGCCTGGGCCTGTGAGCTGGGGAGGTGCGGCCATACGGAGCCGGCGGGCTGATGGTCAGCTATGTCCATCCGCCTGCTCTATCTGATCTTCGCTCGGGTGTGCGGCTGGCTGGTCCTCCTCGGCCGTTCGTCGGCGTCGAAGAACATCGAGCTGCTCGTGTTACGGCATGAGGTCGCCGTGCTGCGCCGTACCCAGTCCAAGCCCCGATGGGACTGGGCAGACCGGGCGCTCCTCGCCGCACTCGTCCGACTCCTACCCAAGACGCTGCGAGCCCACCGGCTGGTCACCCCCGGGGACCGTCCTGCGGTGGCACCGCCGCCTGGTCACACGGAGATGGACCTACCCGCAGCGGACCGGACGGCCACCGGTCAGCCCGG…
