# Supplementary material for: Candidatus Frankia Datiscae Dg1, the Actinobacterial Microsymbiont of Datisca glomerata, Expresses the Canonical nod Genes nodABC in Symbiosis with Its Host Plant
Source: PLoS One. 2015 May 28;10(5):e0127630. doi: 10.1371/journal.pone.0127630 (PMC4447401; doi:10.1371/journal.pone.0127630)
Supplement: S2 Table — (ZIP) [file pone.0127630.s008.zip › frankia_csvs_is_hits/FraBCU110501/contig_all_hits_info_FraBCU/NZ_KB891163/NZ_KB891163_all_hits.csv]

number	name	classification	high_hits	uberkey	identifier	org_len	contig	hit_start	hit_end	expected	score	query_start	query_end	len_seq	frac_of_seq	seq
577	FraCcI3_R_19	REMBX_TRANS_SCORE1000	17	144	FraBCU__NZ_KB891163__FraCcI3_R_19__577	826	NZ_KB891163	101	230	5.65476e-33	150.0	1	130	130	0.157	GACAGGGCGAACCGCAGGTACCAGCGGACAGCGAGGACGATCACCTCAGGTGGGAACCGGAACCCCGCGAACCCCGACACCGGCACCAGCGGACGGACCGCACCTCGACCCATCACCTGATCATTCCCGG
578	ISLxx2	ISFINDER	0	145	FraBCU__NZ_KB891163__ISLxx2__578	1427	NZ_KB891163	294	362	6.06654e-12	72.0	24	92	69	0.048	ACCGCCGAAGGCAAGTCCAAGAAAGAGATCATCCGCTGCCTCAAGCGTTACGTGGCACGGGAGATCTAC
581	FraCcI3_R_11	REMBX_TRANS_RATIO15	5	146	FraBCU__NZ_KB891163__FraCcI3_R_11__581	1301	NZ_KB891163	436	501	1.81429e-09	62.0	1	66	66	0.051	CCACGTGCCAGTGCTCGCGGACCATCGCGGCGCGCCGGGTCGGGCTGGCCTGATGAGTCGGCAGGC
582	FraCcI3_R_11	REMBX_TRANS_RATIO15	5	147	FraBCU__NZ_KB891163__FraCcI3_R_11__582	1301	NZ_KB891163	1785	2158	3.76185e-98	392.0	1	374	374	0.287	CAGTGCAGCCGGTTCTCCACGTGCCAGTGCTCCCGGGCGAACGTGGCGAGCCGGATCGGGCTGGCCTGATGGGTCGCCACGCTGGTGACCAGGTAGGCGATCTCGGTCTCGGTGGGTCCGCCGGCGAGGGGCTGACATCGGCGGGTGATCCGTACCGCCTGCACGGCGTGCGGGAACAGCAGCCCGGCGCGGACCTCGGTGGCTTTCACGGTGCGCCGCTCGCGGCGCACCGTGGCCCCGCTCGACGGTCCGCGCGGCGGTGGTCCTCACCTGACCCCAGGGCAGGGCTGTGAGCTGGGCATACAGGCTGGGCTGGTTCGCCTTCACCGTGAGCGCATAGTGCGCCCCGCGGCCGATGAGCCAGCGCGCGGTCT
