# Supplementary material for: Candidatus Frankia Datiscae Dg1, the Actinobacterial Microsymbiont of Datisca glomerata, Expresses the Canonical nod Genes nodABC in Symbiosis with Its Host Plant
Source: PLoS One. 2015 May 28;10(5):e0127630. doi: 10.1371/journal.pone.0127630 (PMC4447401; doi:10.1371/journal.pone.0127630)
Supplement: S2 Table — (ZIP) [file pone.0127630.s008.zip › frankia_csvs_is_hits/FraBCU110501/contig_all_hits_info_FraBCU/NZ_KB891166/NZ_KB891166_all_hits.csv]

number	name	classification	high_hits	uberkey	identifier	org_len	contig	hit_start	hit_end	expected	score	query_start	query_end	len_seq	frac_of_seq	seq
585	ISFsp14	ISFINDER	4	148	FraBCU__NZ_KB891166__ISFsp14__585	1696	NZ_KB891166	1	523	3.62186e-138	540.0	1	523	523	0.308	CACCGCCGCCGCGCCCGCTGCGAGGACCGCATCCGCGGCGCGAAGGACACCGGCCTGACGAACCTGCCGCTGCACGACTTCGCCCAGAACCAGATTTGGTGCGCCCTCGTCGCGCTCGCCCTCGACCTGACCGCCTGGACCCAGATGGCCGCCCTGCCCGCCCGGCCCGCGCGGCGCTGGGAGATCAAGAGGCTGCGTCACCGACTGTTCTGGCTAGCGGGGCGACTCGCCCGCCACGCCCGCACATCCGTACTACACCTGGCCGCCCACCACCCCTGGACACCACTCGCGGTCCAAGCGATCACCACCCTGAGAGCTCTGCCCACCCCCGGATAACCCGGGACCACCCACCTCCCACCCCACCAGCCAGGAAGAACCCCCGGACGTGGACCCGGGCGC…
588	ISFsp14	ISFINDER	4	149	FraBCU__NZ_KB891166__ISFsp14__588	1696	NZ_KB891166	2245	2910	0.0	764.0	263	928	666	0.393	GCGCATTCGGAGAAGGAACAAGCGCGACCGACGTTCAAGAAGGGGTTCGGGTTTCACCCGCTGTGGGCGTTCGTCGACCACGGCCCCGACGGTTCCGGAGAGCCGGCCGCGGTGCTGTTGCGAGCAGGAAACGCCGGCTCGAACACCGCCGCCGACCCCATCACGGTCGCCGCCACCGCGCTGGCCCAGCTCCCGCGGCGGCTGCGACGGTCCCGGTCGGTGCTGGTCCGCGCGGACTCGGCCGGCGGGACCCACGCCTTCGTGGAGTGGCTGCACCGCAGGCGGCTGGGCTACTCGGTCGGGTTCACTCTGCCCGACGACGCCGCCGAGCTGATCGGCAAGCTTCCGATCGCGGCGTGGACGCCGGCCTACGACGCCGACCGTCAGCCCCGCCCCGGC…
590	ISFsp15	ISFINDER	3	150	FraBCU__NZ_KB891166__ISFsp15__590	1695	NZ_KB891166	1990	2219	1.97804e-74	304.0	8	237	230	0.136	GGGCTTTCATGTCGGTGATCGTCTGTTGGGGGTGTCGGAAATAGGAAAGTGCTCCTGAGCCGGGAGGATCGGGCTTGTCGAGGCCTGAACCATCCATCACCAAGGAGCACCTTCATGGTGCAGCGTAGCGGTGTCTACCCATCTGTCCGTGTGGACGGGGCCGGGCGGGGTGTCGTGTCGGTGGCGGGGTGTTGCTGACCGAGACGGTCCGGGTGTCCGGGCTGGGCCGG
