# Supplementary material for: Candidatus Frankia Datiscae Dg1, the Actinobacterial Microsymbiont of Datisca glomerata, Expresses the Canonical nod Genes nodABC in Symbiosis with Its Host Plant
Source: PLoS One. 2015 May 28;10(5):e0127630. doi: 10.1371/journal.pone.0127630 (PMC4447401; doi:10.1371/journal.pone.0127630)
Supplement: S2 Table — (ZIP) [file pone.0127630.s008.zip › frankia_csvs_is_hits/FraBCU110501/contig_all_hits_info_FraBCU/NZ_KB891169/NZ_KB891169_all_hits.csv]

number	name	classification	high_hits	uberkey	identifier	org_len	contig	hit_start	hit_end	expected	score	query_start	query_end	len_seq	frac_of_seq	seq
594	Frapec_R_20	ARB_TRANS	14	152	FraBCU__NZ_KB891169__Frapec_R_20__594	1194	NZ_KB891169	1	95	6.0567e-37	164.0	1	95	95	0.08	GACTGCGCGGTGACGCTGCGGCGGTTGTACTGGTTCTTCGTCCTGGAGGTCGGCTCCCGCTCCGTCCACATCCTCGGGGTCACCGCCCACCCCGA
595	ISRop1	ISFINDER	0	153	FraBCU__NZ_KB891169__ISRop1__595	4160	NZ_KB891169	502	1897	4.81101e-72	298.0	1	1396	1396	0.336	ACTGGGACGCTATTGACTGGCGGACTGAGGAGAACAAGGTACGGCGGCTACGGCAGAGGATCTTCAAGGCGGCGCAGGCAGGCGACTGGAAACAGACACGCAACCTGCAGAAGCTCATGCTGCGCAGCCGAGCCAACACGCTGGTCAGCGTGCGGCAGGTGAGCCAGCGCAACACCGGCCGCCGTGCCGGTGGTGTCGACGGGCGGGTTGCCCTGACCTCCCGGAGCCGAGCCGAACTGGCGATCTTCCTGCATCGCCAGACCACACTTGGCCGGGCGCTGCCGGTACGGCGGGTGTACATACCGAAAAGAGGCGGAAAACAACGCCCAATCGGGATTCCTGTCATCGCTGACCGCGCCCAGCAGCAGCGGGTGCGTAACGCGCTGGAACCCGAGTGGG…
596	ISRop1	ISFINDER	0	154	FraBCU__NZ_KB891169__ISRop1__596	4160	NZ_KB891169	2145	2546	2.40769e-31	146.0	1	402	402	0.097	GCGGGGTGTGAAGCCCGGGGGGAAGCCCAAGGGTCGGTGATCCATCCACAGGCTACAGGCAAGGGGAAGGCCGGAAGGGTGAATAAGGTGAAGCCTCGATGGAAGCCTCGTTAAGAAAGAACGCCGGTGATGGGATGCTGATACGGCGGTTAGGGCCTGCCGTTGAGAAACGGCGGTGGCAGCCGGGGGTATGTGCTTGGCTGCACGAGCACCACGGCTCCGGGGTAGAGAGGACACCCGACACCGGTCGCATCTCACACGTGCGGAACGCGGAAACCTCGCTACGGTCCGGGGAAGTTGACCTGTCCCCGGTAAGCCGACCGTAAGGGGGGCTGAATCCCGTGGCGAGACAGGATGGCTCGAGAAGCGAACGGCGGCATGTCGAAAGACAACAGGAAA…
