# Supplementary material for: Candidatus Frankia Datiscae Dg1, the Actinobacterial Microsymbiont of Datisca glomerata, Expresses the Canonical nod Genes nodABC in Symbiosis with Its Host Plant
Source: PLoS One. 2015 May 28;10(5):e0127630. doi: 10.1371/journal.pone.0127630 (PMC4447401; doi:10.1371/journal.pone.0127630)
Supplement: S2 Table — (ZIP) [file pone.0127630.s008.zip › frankia_csvs_is_hits/FraBCU110501/contig_all_hits_info_FraBCU/NZ_KB891170/NZ_KB891170_all_hits.csv]

number	name	classification	high_hits	uberkey	identifier	org_len	contig	hit_start	hit_end	expected	score	query_start	query_end	len_seq	frac_of_seq	seq
597	Frapec_R_11	REMBX_TRANS_SCORE1000	8	155	FraBCU__NZ_KB891170__Frapec_R_11__597	1594	NZ_KB891170	1	293	2.22083e-112	444.0	1	293	293	0.184	CAATGCCGTGAAGCTTAAGTCGATCTTGAATAGTTGATGTTCGCTGTTCGTGGCTGGCGGGTGGTACGGCGTGGCGGCGTGGCATCGGTGCCGCTGGGTGGTTTGGTCACGGTTCGTGGCTTCGATGGTGACTCCGGACCAGGTGTCGGTGGGTGTGCTGGTGACGGCGGTGCCGCGGGACGCGGTGGACGAGGCGGTGGCGGCCTGCGGCGTCGGTGAGCGGCGCAGGGGCGGGAAACTCCCACCCCATGTGACGGCCTATCTGACGTTGGCGATGTGTCTGTTCTCAGACG
598	FraCcI3_R_16	REMBX_TRANS_RATIO15	19	156	FraBCU__NZ_KB891170__FraCcI3_R_16__598	1009	NZ_KB891170	1345	2157	1.4332e-88	358.0	1	813	813	0.806	GCCGAAGTCAAAGCTCTGGCGTGCGAGATGCCCGCCGCGAGCGGGGCTCCGCTGGCTCGCTGGATCTGTCCTGAGCTAGCCCGCCAGACGGCAACCAGCGGCATCACTCCCGCGCCGTCGGCGTCTACCGTGCGGCGCTGGCTCGCCGATGACGTCCTGAAACCCTGGCAGCACCGGTCGTGGATCTTCCCCCGCGACCCGCGGTTCGCCGTGAAGGCCGGGCGCGTGCTGGATCTCTACCAGCGGGAATGGGAAGGACAGCCCCTCGGCCCGGACGAGTACGTCCTCAGCGCCGACGAGAAACCCGGCGTTCAGGCCCGGATGCGCCTGCACCTGCCGCTCCCGCCCGGCCCCGGCCGGGCGATGCGGGCCGAGAGCGGATACCACCGGCACGGCACC…
625	FraCcI3_R_4	REMBX_TRANS_SCORE1000	6	157	FraBCU__NZ_KB891170__FraCcI3_R_4__625	1695	NZ_KB891170	102967	103034	2.81232e-07	54.0	1	68	68	0.04	GGCGGCGCCGCCGCGGCCACGCCGGTCGACCACGATGCCGGGCGGTGGGCTCAGGCAGCCCCGCTGCC
628	FraCcI3_R_4	REMBX_TRANS_SCORE1000	6	158	FraBCU__NZ_KB891170__FraCcI3_R_4__628	1695	NZ_KB891170	110157	110260	1.71136e-06	52.0	1	104	104	0.061	CGGCGGGTGCCGAGCCCCGCGACCGCGACCGCGGCCCCGCCCCCGCCGCCCCGCCCCCGCCGCCCCGCCCCCGCCGCCCCGCCCCCGCCGCCCCGCCCCCGCCG
629	FraCcI3_R_6	REMBX_TRANS_SCORE1000	7	159	FraBCU__NZ_KB891170__FraCcI3_R_6__629	1560	NZ_KB891170	113457	113516	2.33363e-07	54.0	1	60	60	0.038	CGGTGCCGGCGGCCGGGGCCAGGCCGCCCGGCGGCGTCGGGCCTGGCGGCGGCGTCGGCG
