# Supplementary material for: Candidatus Frankia Datiscae Dg1, the Actinobacterial Microsymbiont of Datisca glomerata, Expresses the Canonical nod Genes nodABC in Symbiosis with Its Host Plant
Source: PLoS One. 2015 May 28;10(5):e0127630. doi: 10.1371/journal.pone.0127630 (PMC4447401; doi:10.1371/journal.pone.0127630)
Supplement: S2 Table — (ZIP) [file pone.0127630.s008.zip › frankia_csvs_is_hits/FraBCU110501/contig_all_hits_info_FraBCU/NZ_KB891174/NZ_KB891174_all_hits.csv]

number	name	classification	high_hits	uberkey	identifier	org_len	contig	hit_start	hit_end	expected	score	query_start	query_end	len_seq	frac_of_seq	seq
635	Frapec_R_3	ARB_MGE	3	161	FraBCU__NZ_KB891174__Frapec_R_3__635	1946	NZ_KB891174	6	1940	0.0	1184.0	1	1935	1935	0.994	GGTGGGCCGCCGGCGAGGTACCCGCGGGTGCGGGTCCTTTTCCGACGGCCCCCAGCCCGAACGACGCATGCGACTTTCACCGCACGTCGCTCTCCGGTGACTATGACGTGAGCTGCGGGATCGGCTTTCCGGTGTGGATGGTGTCGTGGCAGGAACGGCAGACCACGAGGGTCTTGCGTCGCCGTCGTGCCATGTCGGCCGCCCATGCCGGCTGTGGTTGTCCCGGATATGCGAGTTCTGACAGCCGCCGGACGTGGTGCACGGTGATGCCGTCCGTACTTGTGCAGAGCTCGCAACGGTTCGCCAGGAGCCGGGTGACCAGCTCCGTGTGGCGAACGATGCCCGGGACCAGGACGCGGTCGGAGATGACCGCGTCGCGGCGCCGTCGGAGTGGAATGC…
636	FraDas_R_6	ARB_MGE	0	162	FraBCU__NZ_KB891174__FraDas_R_6__636	1426	NZ_KB891174	1945	2124	4.36363e-30	140.0	5	184	180	0.126	CGGCTCTCCCGGACTCCTTGGCCGGGCGTGACTCCGGCGACTACTACGGGACCTCCGTCGCCGTAGGACTCGCGTCCCGTAGGCGATCCCATGTTCGTCCTGGTTGTACGTGACAGCGTGACGTAGGCGTCCCACTCATTCCCTTGAATGCCCTCACTGGGCATCGCTCCGCACCCCGGA
638	FraDas_R_6	ARB_MGE	0	163	FraBCU__NZ_KB891174__FraDas_R_6__638	1426	NZ_KB891174	2221	2257	6.61523e-06	48.0	11	47	37	0.026	GGATTCAAGCAATCCAGCCTTCGCCATATCACGCGGG
