# Supplementary material for: Candidatus Frankia Datiscae Dg1, the Actinobacterial Microsymbiont of Datisca glomerata, Expresses the Canonical nod Genes nodABC in Symbiosis with Its Host Plant
Source: PLoS One. 2015 May 28;10(5):e0127630. doi: 10.1371/journal.pone.0127630 (PMC4447401; doi:10.1371/journal.pone.0127630)
Supplement: S2 Table — (ZIP) [file pone.0127630.s008.zip › frankia_csvs_is_hits/FraBCU110501/contig_all_hits_info_FraBCU/NZ_KB891176/NZ_KB891176_all_hits.csv]

number	name	classification	high_hits	uberkey	identifier	org_len	contig	hit_start	hit_end	expected	score	query_start	query_end	len_seq	frac_of_seq	seq
640	FraCcI3_R_19	REMBX_TRANS_SCORE1000	17	164	FraBCU__NZ_KB891176__FraCcI3_R_19__640	826	NZ_KB891176	168	317	1.70129e-48	208.0	54	203	150	0.182	CTGTTGCATTGGGGGATGACAGGGCATGGTTGGCCCTGTCGAGCGGGTGATCAGATCGCGAGGGTGAGCTCGGTGAACGCGGCTGTCAATCGTGTGTGCGGGTCGGTGTCGATCCCGAGTTCGTAGTAGCCGCGGCGGATGTTCTGGACG
642	IS6120	ISFINDER	0	165	FraBCU__NZ_KB891176__IS6120__642	1486	NZ_KB891176	1958	2281	3.90063e-47	204.0	40	363	324	0.218	AGGCCGGCGTTGACGCGTCGGTCGGGAAGGCACGCCCGTGCTCACGGTAGTCCCCGAGGAGAACACGCCCGCTGATGGTTCGGCGGGTAGCCCGTCGCTGATCGATGAGATCGTCCGGGAGTGCGCCCGGCGGATGCTCGCGGCCGCGTTGGAGGCCGAGGTCGACGCCTACATCGCCGAGCTCGCTGACCAGCGTGACGACCGTGGCCGCCGGCTGGTCGTGCGCAACGGCCACGCCGAGGCGCGGCAGGTGATGACCGCCGCCGGCGCGGTCGGCGTTCAGGCACCGCGGGTCAACGACCGCCGCGTCGACCCGGACAGCGG
644	ISFsp8	ISFINDER	1	166	FraBCU__NZ_KB891176__ISFsp8__644	1297	NZ_KB891176	2284	2323	5.43701e-12	70.0	1	40	40	0.031	TGAGGTGGGCCCCATTCTTCGGACAGTGATCCCTATGAGG
