# Supplementary material for: Candidatus Frankia Datiscae Dg1, the Actinobacterial Microsymbiont of Datisca glomerata, Expresses the Canonical nod Genes nodABC in Symbiosis with Its Host Plant
Source: PLoS One. 2015 May 28;10(5):e0127630. doi: 10.1371/journal.pone.0127630 (PMC4447401; doi:10.1371/journal.pone.0127630)
Supplement: S2 Table — (ZIP) [file pone.0127630.s008.zip › frankia_csvs_is_hits/FraBCU110501/contig_all_hits_info_FraBCU/NZ_KB891180/NZ_KB891180_all_hits.csv]

number	name	classification	high_hits	uberkey	identifier	org_len	contig	hit_start	hit_end	expected	score	query_start	query_end	len_seq	frac_of_seq	seq
648	ISRhosp4	ISFINDER	1	169	FraBCU__NZ_KB891180__ISRhosp4__648	1349	NZ_KB891180	1	91	1.34754e-19	100.0	1	91	91	0.067	GGGCCTGGTCGACCTGGCGCAGACGCCGTCAACACCAGGCCAGACGCTGCCACTACCGACGGCGAGGACACCCACAAGTGCCGTTGCAGTA
649	ISSav6	ISFINDER	0	170	FraBCU__NZ_KB891180__ISSav6__649	1244	NZ_KB891180	97	357	1.0986e-77	316.0	3	263	261	0.21	GGAAGAGGTGAAGCTCCTGGTAGACGGGTTGTCGACCAAGACCACCCTGTCCGCCCGGAGCTTCGCATGCTTGTCTACCCAACCGGTGTCGATCTGTCCACCCGCACCCTGCGTTTCCTCACCGACCGGCTGAACGCCCACCGCCGTGAACGCGGGACCCGCTGGCGGCGACTGCCCGCGGACCGCCAAGCCCTGCTCGTGCTGGCGCACCTGCGCCGCGGACACACCTACACCCAGCTCGCCGCCGGCTTCGGGATCGGG
651	ISFal1	ISFINDER	3	171	FraBCU__NZ_KB891180__ISFal1__651	1736	NZ_KB891180	500	2041	0.0	2396.0	1	1542	1542	0.888	GGATCTGTCCCTGATCTTGTGATCAGGCTGACCCCGGGCGGCGCGCTGACCATGATCGACCTTCTGTGATCATGTGTCGGGTGCCTCTCTGACCTTGGGGTTCTCCTTCCGCATCTGGCGGGTCTCGTTGTCGATCGGGTGGACCGGTCTGGTGATCGGCTGCGGTTGCGGGCCCGTGTTAGAGGAGCTGCTGGTGGGTGCCCCGGGTGCGGGGTGGTCTCGGAGCGGGTCCACGGGCGGTATCGCCGGCGGTTGGTCGATGCGGCGATCGCGGGTGCTCAGGTGGAGATCGATCTGCTGGTTCGGCGGTTCCGCTGCCTGACAGCAAACTGTCCGCGGGTGACGTTCGCGGAGCAGGTCGTGGGTCTGACGAGTCCGCATGCCCGGTTCACCCCGCTC…
