# Supplementary material for: Candidatus Frankia Datiscae Dg1, the Actinobacterial Microsymbiont of Datisca glomerata, Expresses the Canonical nod Genes nodABC in Symbiosis with Its Host Plant
Source: PLoS One. 2015 May 28;10(5):e0127630. doi: 10.1371/journal.pone.0127630 (PMC4447401; doi:10.1371/journal.pone.0127630)
Supplement: S2 Table — (ZIP) [file pone.0127630.s008.zip › frankia_csvs_is_hits/FraBCU110501/contig_all_hits_info_FraBCU/NZ_KB891181/NZ_KB891181_all_hits.csv]

number	name	classification	high_hits	uberkey	identifier	org_len	contig	hit_start	hit_end	expected	score	query_start	query_end	len_seq	frac_of_seq	seq
652	Frapec_R_11	REMBX_TRANS_SCORE1000	8	172	FraBCU__NZ_KB891181__Frapec_R_11__652	1594	NZ_KB891181	1	293	2.22083e-112	444.0	1	293	293	0.184	CAATGCCGTGAAGCTTAAGTCGATCTTGAATAGTTGATGTTCGCTGTTCGTGGCTGGCGGGTGGTACGGCGTGGCGGCGTGGCATCGGTGCCGCTGGGTGGTTTGGTCACGGTTCGTGGCTTCGATGGTGACTCCGGACCAGGTGTCGGTGGGTGTGCTGGTGACGGCGGTGCCGCGGGACGCGGTGGACGAGGCGGTGGCGGCCTGCGGCGTCGGTGAGCGGCGCAGGGGCGGGAAACTCCCACCCCATGTGACGGCCTATCTGACGTTGGCGATGTGTCTGTTCTCAGACG
656	FraCcI3_R_6	REMBX_TRANS_SCORE1000	7	173	FraBCU__NZ_KB891181__FraCcI3_R_6__656	1560	NZ_KB891181	20747	20857	1.98321e-12	74.0	1	111	111	0.071	GCCGGCCCCGGCAGTGGCGGGGCACCGGCCTCCGCGGCGCGGGGGGCGCGGTCCCAGCGCGCGGGCGGGGGCCCCGGCGGAGCGGGGGCGCGGGGCCGCCAGCCGGCCGAC
657	FraCcI3_R_6	REMBX_TRANS_SCORE1000	7	174	FraBCU__NZ_KB891181__FraCcI3_R_6__657	1560	NZ_KB891181	27195	27299	4.96292e-07	54.0	1	105	105	0.067	GCCGGGACGGCCGCGCGGCCGGTGCCGGTGCCGGTGGCGGTGCCGGTGGCGGTGCCGGTGGCGGTGCCGGTGGCGGTGAGCCGGGCGCCGGCGGCGGCGACGGCC
658	ISSav6	ISFINDER	0	175	FraBCU__NZ_KB891181__ISSav6__658	1244	NZ_KB891181	39073	39253	5.17838e-37	166.0	61	241	181	0.145	CTGTCCACCCGCACCCTGTGCTTCCTCACCGACCTGCTGAACACCCGCCGCCGCGAACGCGGCACCCGCTGGCGGCGCCTGCCCGTGGACCGCCAAGCCCTGCTCATGCTGGTACACCCGCGCTGCGGACACACCTACACCAAGCTCGCCGCCGGCTTCAGGGCCGGGGTCGGCACCGTCT
659	ISSav6	ISFINDER	0	176	FraBCU__NZ_KB891181__ISSav6__659	1244	NZ_KB891181	39013	39067	3.6979e-11	68.0	1	55	55	0.044	TGAGGCCGGGTCTGGGAAGAGGTGAAGCTCCTGGTAGACGGGTTGTCGACCGAGA
666	FraEu_R_9	GOOD_NX_LOCAL_IS	26	177	FraBCU__NZ_KB891181__FraEu_R_9__666	1021	NZ_KB891181	54054	54858	1.84855e-55	236.0	1	805	805	0.788	TCGACGACCACCTCATCGAGCCGGCGCGGCTGTGGCAGGAGCGCCTGCCGCGGCGCTGGCGCGACACCGGGCCCCGCATCGTGCGGGACGGCAAGTCGGAGTTCTGGGTCTACGAGGACCGCCAGATCGTCACCACCGGCCTCAACGCCGTGGCGGGCAAGACCCGCGAGGAGTTCTCGCCGGAGCCGATCTCGTACGAGGACATGCGGCCCGGCTGCTACGAGCCCGCGGCCCGGGTGGCGGACATGAACCAGGGCAACGTGCTGTCCTCGATCCTGTTCCCGTCGTTCCCGCGCTACTGCGGCCAGGTCTTCCACGAGGCCAAGGACAAGGAGCTCGGGCTGCTCTGCGTGCAGGCGTGGAACGACTTCATCCTGGAGGAGTTCGGCGCGGCCTACC…
671	FraEu_R_7	OVER20_GOOD_LOCX_TRANS	22	178	FraBCU__NZ_KB891181__FraEu_R_7__671	1219	NZ_KB891181	71939	71995	2.15412e-07	54.0	1	57	57	0.047	TCGGCCCCGCAGGCCGGGCAGTGCTCGACGAGCAGCCGGCCCTCCCGGGCCGCCGCC
676	Frapec_R_50	OVER20_GOOD_LOCX_TRANS	25	179	FraBCU__NZ_KB891181__Frapec_R_50__676	560	NZ_KB891181	103881	104440	8.49799e-172	664.0	1	560	560	1.0	TCGCCGTCGTGGTCGGCCTGGCCTTCCTGCTCCTGCTCGTGCTCTTCCGCTCGGTGCTCGTCCCCCTCAAGGCCGCCGTCGGCTTCCTGCTCTCGGTGCTCGCCGCCCTCGGCGCGGTCGTCGCGGTCTTCCAGTGGGGCTGGCTGGCCGAGCTCATCGGCCTGGAACAGACCGGGCCGATCATGAGCATGATGCCGATCTTCATGGTGGGCATCGTCTTCGGTCTCGCCATGGACTACGAGGTCTTCCTCGTCGCCCGCATGCGCGAGGCGCACGTCCACGGCGAGAACGCCCGGGACGCGATCGTGTCCGGATTCGGGCACAGCGCCCGGGTCGTGGTCGCCGCCGCACTGATCATGATGGCGGTCTTCGCCGGTTTCGTCGGCGCGACCGAACCGA…
678	FraCcI3_R_17	ARB_TRANS	8	180	FraBCU__NZ_KB891181__FraCcI3_R_17__678	1005	NZ_KB891181	115897	116177	1.17662e-58	246.0	1	281	281	0.28	TCTACCTCTACGCCGACAAGGGCTACGTCGGCGGCGAGAGCGATCTGCTCCTCGTGCCCCGTAAGAAGCCCGCGAACGGCGAACTTTCCGACGGCCTCAAGGAGAGCAACCGCGTCCTCGCGGCCACCCGCGCACCCGGCGAACGCGGCTTCGCGGTCCTGAAGAACTGGCGCGTGCTCAGCCGTTTCCGCGGCTGCCCACGCCGGGTCGGCGAGTTCACCCAGGCCGTCTTCGTCCTGGAACAGGAGGGAATCTAGAAAAACAAACTTTGAAAATGCTCA
