# Supplementary material for: Candidatus Frankia Datiscae Dg1, the Actinobacterial Microsymbiont of Datisca glomerata, Expresses the Canonical nod Genes nodABC in Symbiosis with Its Host Plant
Source: PLoS One. 2015 May 28;10(5):e0127630. doi: 10.1371/journal.pone.0127630 (PMC4447401; doi:10.1371/journal.pone.0127630)
Supplement: S2 Table — (ZIP) [file pone.0127630.s008.zip › frankia_csvs_is_hits/FraBCU110501/contig_all_hits_info_FraBCU/NZ_KB891182/NZ_KB891182_all_hits.csv]

number	name	classification	high_hits	uberkey	identifier	org_len	contig	hit_start	hit_end	expected	score	query_start	query_end	len_seq	frac_of_seq	seq
679	ISSav7	ISFINDER	0	181	FraBCU__NZ_KB891182__ISSav7__679	2992	NZ_KB891182	525	581	2.62425e-06	50.0	1	57	57	0.019	CGGCCCCGCCGACCCCGTCGGCGCCACCGGCCGTCGACCCGCGCCTGGACCTGGTCC
