# Supplementary material for: Candidatus Frankia Datiscae Dg1, the Actinobacterial Microsymbiont of Datisca glomerata, Expresses the Canonical nod Genes nodABC in Symbiosis with Its Host Plant
Source: PLoS One. 2015 May 28;10(5):e0127630. doi: 10.1371/journal.pone.0127630 (PMC4447401; doi:10.1371/journal.pone.0127630)
Supplement: S2 Table — (ZIP) [file pone.0127630.s008.zip › frankia_csvs_is_hits/FraBCU110501/contig_all_hits_info_FraBCU/NZ_KB891184/NZ_KB891184_all_hits.csv]

number	name	classification	high_hits	uberkey	identifier	org_len	contig	hit_start	hit_end	expected	score	query_start	query_end	len_seq	frac_of_seq	seq
686	ISFsp8	ISFINDER	1	182	FraBCU__NZ_KB891184__ISFsp8__686	1297	NZ_KB891184	1517	1710	4.16401e-12	74.0	1	194	194	0.15	CGCCAGTCCGTCGGCCGGACCGGTATCTGCTACGACAACGCAATGGCCGAGTCGTTCTTCGCGACTCTCAAGAACGAACGTGTCCACCGCACGGTCTACCCGACCCGCGAACACGCCCGCCGCGACATCGCCCGGTACATAGAAATCCGTTACAATACGACACGCCGCCACTCGGGACTCGACTACCGCACCCC
688	Frapec_R_30	ARB_TRANS	5	183	FraBCU__NZ_KB891184__Frapec_R_30__688	976	NZ_KB891184	1756	1875	3.03011e-42	184.0	1	120	120	0.123	ATCGGCTGGGCCATGGACGACAACTACAAGACCGGGCTCATCGATACCGACATCACCATGGCCGCCCGTAACCACCAAATCGCCGACGGAGCTATTTTTCATGCGGACCGCGGAAGTAAC
