# Supplementary material for: Candidatus Frankia Datiscae Dg1, the Actinobacterial Microsymbiont of Datisca glomerata, Expresses the Canonical nod Genes nodABC in Symbiosis with Its Host Plant
Source: PLoS One. 2015 May 28;10(5):e0127630. doi: 10.1371/journal.pone.0127630 (PMC4447401; doi:10.1371/journal.pone.0127630)
Supplement: S2 Table — (ZIP) [file pone.0127630.s008.zip › frankia_csvs_is_hits/FraBCU110501/contig_all_hits_info_FraBCU/NZ_KB891187/NZ_KB891187_all_hits.csv]

number	name	classification	high_hits	uberkey	identifier	org_len	contig	hit_start	hit_end	expected	score	query_start	query_end	len_seq	frac_of_seq	seq
693	IS1512	ISFINDER	0	185	FraBCU__NZ_KB891187__IS1512__693	1314	NZ_KB891187	241	456	1.75276e-42	186.0	4	219	216	0.164	GACCTGCTCGCGTTCACGACCTACCCGCGGGGAATCTGGAAGCAGATCTGGTCGTCCAACCCGCCGGAACGACTGAACAAGGAAATTCGCCACCGCACCGACGTCGTCGGGATCTTCCCCGACCGTGACGCCATCATACGGCTCGTCGGCGCCGTCCTCGCCGAACAACACGACGAGTGGATCGAAACCCACCGCTACTTCGGCCTTGAAATCCTC
