# Supplementary material for: Candidatus Frankia Datiscae Dg1, the Actinobacterial Microsymbiont of Datisca glomerata, Expresses the Canonical nod Genes nodABC in Symbiosis with Its Host Plant
Source: PLoS One. 2015 May 28;10(5):e0127630. doi: 10.1371/journal.pone.0127630 (PMC4447401; doi:10.1371/journal.pone.0127630)
Supplement: S2 Table — (ZIP) [file pone.0127630.s008.zip › frankia_csvs_is_hits/FraBCU110501/contig_all_hits_info_FraBCU/NZ_KB891192/NZ_KB891192_all_hits.csv]

number	name	classification	high_hits	uberkey	identifier	org_len	contig	hit_start	hit_end	expected	score	query_start	query_end	len_seq	frac_of_seq	seq
713	ISThsp11	ISFINDER	0	188	FraBCU__NZ_KB891192__ISThsp11__713	1814	NZ_KB891192	49391	49439	5.84781e-07	52.0	1	49	49	0.027	CCGCTCGACGACCATCGCCATCCCCTGGCCGCCGGCCACGCACATGGTC
714	FraCcI3_R_6	REMBX_TRANS_SCORE1000	7	189	FraBCU__NZ_KB891192__FraCcI3_R_6__714	1560	NZ_KB891192	57731	57799	2.73889e-12	74.0	16	84	69	0.044	GGCGTCGGCCGGCGCGGCCGCCGGCGCCGGCGGCCACACCCGCCGCGGCGAGCGCCGCCCGGCGCCGGC
722	FraEu_R_7	OVER20_GOOD_LOCX_TRANS	22	190	FraBCU__NZ_KB891192__FraEu_R_7__722	1219	NZ_KB891192	101243	102414	1.08159e-85	348.0	1	1172	1172	0.961	ATGCAGGGCATCCGCGTGCTCGAGGTGGCCCAGTTCACCTTCGTCCCGGCGGCGGGTGCGATCCTGGCGGACTGGGGCGCCGACGTCATCAAGGTCGAGCACGCCGTGCGCGGCGACGGCCAGCGCGGGCTCACGAACGTCCTGGGCGTCGACGCGATCGCGAAGGGCAGCAGCTTCTCGCCGATCGTCGAGGGGCCGAACCGGGGCAAGCGCAGCGTCGGGCTGGCGCTGGAGAACCCGCAGGCCCGCGAGCTCCTCGACGAGCTGATCAGGCAGAGCGACGTCTTCCTGACCAACTTCCTGCCCGACGCGCGCGCCAAGCTGCGGATCGAGCTCGACGACGTCCGCAAGGTCAACCCAGAGATCATTTACGTGCGCGGCTCCGGCTTCGGCACCCGC…
724	FraEu_R_9	GOOD_NX_LOCAL_IS	26	191	FraBCU__NZ_KB891192__FraEu_R_9__724	1021	NZ_KB891192	104744	105233	2.80056e-54	232.0	462	951	490	0.48	CCCGTACATCGGGTTGAACGCGGTCGCCGGCAAGACTCCCGAGGAGTTCGGGATGGAGCCGCTGCGCTTCGACGACATGATCCCGGGCTGCTACGACCCGGTCGAGCGGGTCAAGGACATGGACCTCGACGGGATCCAGGCCGCCTGCTGCTTCCCGTCGTTCCCCGGCTTCGGCGGCCGGGTGTTCATGCGGGCCAAGGATCCCGAGCTGGGGCTGGCCTGCGTGCGGGCCTGGAACGACTTCAGCATCGACGAGTGGTCGGCGTCGGCGCCCGACCGGTTCGTGCCGCTCGCCCTGCTCCCGCTGTGGGACCTCGACGAGGCGGTGGCCGAACTGCGCCGGGTCGCGGCGAAGGGCGCCCGTACCGTCTCGTTTCCCGACAGCCCGGTCCCGCTCGG…
733	ISAmi1	ISFINDER	1	192	FraBCU__NZ_KB891192__ISAmi1__733	883	NZ_KB891192	114875	115085	4.18258e-31	144.0	1	211	211	0.239	TATCGGAAACCCCTCGACGGACAGCCGCTGTCGGAGTGGAAGGAGGAGCTGAACAGGGTGCACCGCAAGGTCCGGGCCCGCGTCGAACACGCCCTCGCCGGGATGAAGACCTGGAAGATCCTGCGTGACTACCGCCGCCAGGCCCGCACCCTCGGGATCACCGCGGCCGGGATCGCCCATCTCTACAACATCAGCCGGACCGGCTGACCGG
