# Supplementary material for: Candidatus Frankia Datiscae Dg1, the Actinobacterial Microsymbiont of Datisca glomerata, Expresses the Canonical nod Genes nodABC in Symbiosis with Its Host Plant
Source: PLoS One. 2015 May 28;10(5):e0127630. doi: 10.1371/journal.pone.0127630 (PMC4447401; doi:10.1371/journal.pone.0127630)
Supplement: S2 Table — (ZIP) [file pone.0127630.s008.zip › frankia_csvs_is_hits/FraBCU110501/contig_all_hits_info_FraBCU/NZ_KB891198/NZ_KB891198_all_hits.csv]

number	name	classification	high_hits	uberkey	identifier	org_len	contig	hit_start	hit_end	expected	score	query_start	query_end	len_seq	frac_of_seq	seq
741	FraACN_R_3	OVER20_GOOD_LOCX_TRANS	4	195	FraBCU__NZ_KB891198__FraACN_R_3__741	789	NZ_KB891198	626	958	1.62082e-32	150.0	1	333	333	0.422	CAGCAGCGCACGGCCGTGAGCGAGCACGATCGGGTCGTTGTCTACGTAGACGACGTGTGCGTCCGGGTTGACCTGCTGGGCTATCTCGTGCACATTCCCCTGGGTCGGCAGGCCGGTGCCAATGTCGAGAAACTGGTCGACACCGGCGTTCGCGAGCCAACGGGTCACCCGCTGCAGGAAGCGCCGATTCTCCCAGACGATATCAAACGTCACCGTCTTACCGAGGGCGGCGTCGACGGCAGCAGCAGCCTCGCGGTCGACCTCGAAGTTGTCCTTGCCTCCGAGAAAGTAGTCGTACATGCGCGCCGGTGTCGGCCGGTCCATCCTGAGATC
743	FraCcI3_R_19	REMBX_TRANS_SCORE1000	17	196	FraBCU__NZ_KB891198__FraCcI3_R_19__743	826	NZ_KB891198	1158	1364	1.08138e-78	320.0	1	207	207	0.251	CGTTCGGCGAGCAGCTCCTCGACATCCCGGTAGGACAGCGCGTACCGCAGATACCAGCGCACCGCCAGGACGATCACCTCCGGGTGGGAACCGGAACCCGGCGAACTCCGACGTCGGAACCGGTGGACAGGCACGCCGTCGACGCATCACCCGATCATGACCGATCGGCAGCCGCAGGACAGCGGACTCCACCGATGCAACAGTGCC
744	Frapec_R_20	ARB_TRANS	14	197	FraBCU__NZ_KB891198__Frapec_R_20__744	1194	NZ_KB891198	1365	1469	8.38934e-36	160.0	1	105	105	0.088	GAACGGACCAAGCGCCAGCCCATCCTCGGCGGCCTGATCAACGAATACGAACGAGCCGCCTAAAACCCCAGGTCACCACCGGTGGCCGACTTCCGACACCCCACA
