# Supplementary material for: Candidatus Frankia Datiscae Dg1, the Actinobacterial Microsymbiont of Datisca glomerata, Expresses the Canonical nod Genes nodABC in Symbiosis with Its Host Plant
Source: PLoS One. 2015 May 28;10(5):e0127630. doi: 10.1371/journal.pone.0127630 (PMC4447401; doi:10.1371/journal.pone.0127630)
Supplement: S2 Table — (ZIP) [file pone.0127630.s008.zip › frankia_csvs_is_hits/FraBCU110501/contig_all_hits_info_FraBCU/NZ_KB891203/NZ_KB891203_all_hits.csv]

number	name	classification	high_hits	uberkey	identifier	org_len	contig	hit_start	hit_end	expected	score	query_start	query_end	len_seq	frac_of_seq	seq
756	FraCcI3_R_2	REMBX_TRANS_SCORE1000	10	200	FraBCU__NZ_KB891203__FraCcI3_R_2__756	1899	NZ_KB891203	57543	57688	1.17359e-11	72.0	1	146	146	0.077	GGCCCGGCCGGCCCAACGGCCGCCGGGCGACCCGGCCGGCGGCGACCCGGCCGGCGGCGACCCGGCCGGCGGCGACCCGGCCGGCGGCGACCCGGCCGGCAGCGGCCCGGATGGCAGCGGCACCGCGCACGGCTCCGGCGCCCCGG
758	FraCcI3_R_6	REMBX_TRANS_SCORE1000	7	201	FraBCU__NZ_KB891203__FraCcI3_R_6__758	1560	NZ_KB891203	62634	62769	1.93447e-07	56.0	1	136	136	0.087	CGGCCGCGGGCGGTCCGGCGCCGGCCGCGCCCACCCGCGCCGGCGCGGTGAACTGCGCCGCCGCCGCGGGGTCCGCCGCGGGTGCGGGTACCGGAGCCGCCGGAGCCGCCGGGACACCCGCGGCGACCTCCGCGGC
759	ISAnsp11	ISFINDER	0	202	FraBCU__NZ_KB891203__ISAnsp11__759	1510	NZ_KB891203	63857	63915	2.27379e-07	54.0	1	59	59	0.039	GCGGCCGCCCGCCCAGGTGGGCGACGGCGGTGCTCGCGGCCGCCCTCGTCGCCGCGCCT
