# Supplementary material for: Candidatus Frankia Datiscae Dg1, the Actinobacterial Microsymbiont of Datisca glomerata, Expresses the Canonical nod Genes nodABC in Symbiosis with Its Host Plant
Source: PLoS One. 2015 May 28;10(5):e0127630. doi: 10.1371/journal.pone.0127630 (PMC4447401; doi:10.1371/journal.pone.0127630)
Supplement: S2 Table — (ZIP) [file pone.0127630.s008.zip › frankia_csvs_is_hits/FraBCU110501/contig_all_hits_info_FraBCU/NZ_KB891204/NZ_KB891204_all_hits.csv]

number	name	classification	high_hits	uberkey	identifier	org_len	contig	hit_start	hit_end	expected	score	query_start	query_end	len_seq	frac_of_seq	seq
764	ISFal3A	ISFINDER	1	203	FraBCU__NZ_KB891204__ISFal3A__764	1087	NZ_KB891204	152	371	1.43862e-15	88.0	1	220	220	0.202	GTGGGGGAGGCTGGTGATGGCTGAGCGGCGCCGGTATCCGACTGATCTGTCCGATGCCGAATGGGAGCTGATCGCTCCGTTGATTCCCGATCCCGAACCCGGTGGCCGGCCGGTGGCGCATGAACGCCGGGAAATCGTGAACGCGTTGGCGTACTGGATACGGGCCGGATGTTCCTGGAGGCTGCTGCCCCATGATCTGCCGCCCTGGCAGACGGTCTAC
766	ISRtr4	ISFINDER	0	204	FraBCU__NZ_KB891204__ISRtr4__766	932	NZ_KB891204	843	919	3.04309e-08	58.0	1	77	77	0.083	TTCGCGGTGGTACCCCGCCGGTGGGTGATCGAGCGGACGTTCGCCTGGCTGGTCAAATACCGCCGCCTGTCCAGAGA
769	Frapec_R_18	ARB_TRANS	12	205	FraBCU__NZ_KB891204__Frapec_R_18__769	1226	NZ_KB891204	1031	1137	5.07802e-26	124.0	1	107	107	0.087	GGGTTGATCAGCGAATATCGTAACGCCGCCTGACACCTCCCGCCGAAGACCGCATCAACCGCAAAAGGCCAGCTCACAGGCCAAATCGGGATTCTGGAGCCCCACAG
