# Supplementary material for: Candidatus Frankia Datiscae Dg1, the Actinobacterial Microsymbiont of Datisca glomerata, Expresses the Canonical nod Genes nodABC in Symbiosis with Its Host Plant
Source: PLoS One. 2015 May 28;10(5):e0127630. doi: 10.1371/journal.pone.0127630 (PMC4447401; doi:10.1371/journal.pone.0127630)
Supplement: S2 Table — (ZIP) [file pone.0127630.s008.zip › frankia_csvs_is_hits/FraBCU110501/contig_all_hits_info_FraBCU/NZ_KB891208/NZ_KB891208_all_hits.csv]

number	name	classification	high_hits	uberkey	identifier	org_len	contig	hit_start	hit_end	expected	score	query_start	query_end	len_seq	frac_of_seq	seq
780	Frapec_R_21	REMBX_TRANS_SCORE1000	35	206	FraBCU__NZ_KB891208__Frapec_R_21__780	1177	NZ_KB891208	36140	36248	9.39731e-23	112.0	1	109	109	0.093	TACTGAAGATTAACGTGTGAAGTTATGTTTATCGGAGGCCTTTACGGGTCGGTCCGGTTTCGGTGAGGAACCCGACGAGAATTCCCGGCCGGTACTGCATGCGTTTCAG
789	ISAnsp4	ISFINDER	0	207	FraBCU__NZ_KB891208__ISAnsp4__789	2195	NZ_KB891208	129910	129993	3.70724e-07	54.0	1	84	84	0.038	GGCGCGCCGACCTACAAGCGCAGCCGGCGCGGCGACGCGGTCGTCGACCGGGCCGCGGCGCGCGCCCTCGCCGAGACCGGGCGG
792	FraCcI3_R_12	REMBX_TRANS_SCORE1000	5	208	FraBCU__NZ_KB891208__FraCcI3_R_12__792	1274	NZ_KB891208	139380	139444	5.08252e-10	64.0	1	65	65	0.051	GTCGGCCAGCTCGCCGCGGACCTCGGCGATGTCGGTGTCGGAGACCGCGCCGGCCAGCCGGCGGT
793	FraCcI3_R_6	REMBX_TRANS_SCORE1000	7	209	FraBCU__NZ_KB891208__FraCcI3_R_6__793	1560	NZ_KB891208	152197	152250	1.97461e-07	54.0	1	54	54	0.035	GCCGGCGGCCGGGCCCGGGCCGGGCCGCCGGCCGGCCCGGCCGGCGGGCGGCCG
794	FraCcI3_R_6	REMBX_TRANS_SCORE1000	7	210	FraBCU__NZ_KB891208__FraCcI3_R_6__794	1560	NZ_KB891208	201015	201167	7.76773e-07	54.0	1	153	153	0.098	CGGCGAGCGCCCGCCCGAGCGACGGCCCCCCGGCACCGCCGCGGCTGTCGTCGGCCCCAGCCCCAGCCCCAGCCCCAGCCCCAGCCCCGGCCCCGGCCCCGGCGGGGCCGCCGCCGCGCAGGGTCAGGGCCCGCAGGTGACCGGCGGCCGCCG
802	FraCcI3_R_6	REMBX_TRANS_SCORE1000	7	211	FraBCU__NZ_KB891208__FraCcI3_R_6__802	1560	NZ_KB891208	256644	256714	2.99183e-07	54.0	1	71	71	0.046	GAGCTCGCCGCCGAGGATCCCGCCGCGGCCGCCGCCGGGGGCGCCACCCGCCCGGCGGGCGCGCCGGCGCC
804	FraCcI3_R_6	REMBX_TRANS_SCORE1000	7	212	FraBCU__NZ_KB891208__FraCcI3_R_6__804	1560	NZ_KB891208	312087	312237	5.0728e-11	70.0	2	152	151	0.097	GCCGCCGGCGGCGTCGTCGCCGGCGCCTTCGACGACGACGCCTTCGACGACGACGCCGGCCGCCGCCGGGCCGCCGGCCTCCGCCGCGCCCGCCTCGACGACCCGGGCGGCGCCGGCCGCCGCGGGCGGGCCGGGCGGGCGGGGGGCACCG
812	FraCcI3_R_6	REMBX_TRANS_SCORE1000	7	213	FraBCU__NZ_KB891208__FraCcI3_R_6__812	1560	NZ_KB891208	369185	369297	1.94938e-09	64.0	80	192	113	0.072	CGGCCCGGGCGGCCGCCCGGAGCACCGCCCGGGCCGCCGCCGCCATCGCGGACGCGGCCGCGACCGCGGGCACCCGCGGCACTGCGGCCGGCGGCGCCGGCGGCGCCGCCGGC
814	FraCcI3_R_6	REMBX_TRANS_SCORE1000	7	214	FraBCU__NZ_KB891208__FraCcI3_R_6__814	1560	NZ_KB891208	390209	390322	1.06196e-09	64.0	1	114	114	0.073	CCGCCGACGGCCGCGCCGCCGGTGCCGGCCCCGGCGGCGCGGCCAGTGCCGCCGCCGGTACCGGCAGTACCGGCGGCGCCTCGGGCGGCGGTGCGGCCGGCGTGTCGGCGAGCG
