# Supplementary material for: Candidatus Frankia Datiscae Dg1, the Actinobacterial Microsymbiont of Datisca glomerata, Expresses the Canonical nod Genes nodABC in Symbiosis with Its Host Plant
Source: PLoS One. 2015 May 28;10(5):e0127630. doi: 10.1371/journal.pone.0127630 (PMC4447401; doi:10.1371/journal.pone.0127630)
Supplement: S2 Table — (ZIP) [file pone.0127630.s008.zip › frankia_csvs_is_hits/FraBCU110501/contig_all_hits_info_FraBCU/NZ_KB891209/NZ_KB891209_all_hits.csv]

number	name	classification	high_hits	uberkey	identifier	org_len	contig	hit_start	hit_end	expected	score	query_start	query_end	len_seq	frac_of_seq	seq
816	Frapec_R_27	GOOD_NX_LOCAL_IS	8	215	FraBCU__NZ_KB891209__Frapec_R_27__816	1033	NZ_KB891209	1	405	1.24826e-180	696.0	1	405	405	0.392	TACCTGGACCGCTGCGACCGGCACTACACCAACCAGCGCTGGCTGCGCCGTGACTTCGGCGGCAAGCTGCCCAGCGAGGTGTTCCGCGACCACTCGCTCGCCTGCTACGTCACCGACCCGACATCGCTGAAGCTGCGCAACGAGATCGGGATCGACATCATCGCGTGGGAGTGCGACTACCCGCACNCGGACTCGATCTGGCCCGAGGCGCCGGAGTTCGTGCTCAACGAGCTGAACAACGTCGGCGCGACCGACGAGGAGATCGACAAGATCACCTGGCGGAACGCCTGCCGGTTCTTCAACTGGGACCCGTTCGCCGAGATCCCGAAGGAGCGGGCGACCGTCGGTGCCCGTCGCGCGATCGCGACCGACGTCGACACCACCATCCGCTCCCGCAAG…
819	Borp_R_6	OVER20_GOOD_LOCX_TRANS	59	216	FraBCU__NZ_KB891209__Borp_R_6__819	715	NZ_KB891209	37776	37818	1.6778e-06	50.0	1	43	43	0.06	CGGCCCGGCCGGCACCATCGGCGCCGCCGGCCCGGCCGGCGCC
824	FraCcI3_R_4	REMBX_TRANS_SCORE1000	6	217	FraBCU__NZ_KB891209__FraCcI3_R_4__824	1695	NZ_KB891209	58406	58488	3.64745e-07	54.0	1	83	83	0.049	GGCCGACGCCGCCTCCTGACGCCCGCCACGGCGGCGAGCGGGGCGACGGCGGCCGGCGGGCCCCCGGGCCGGGCCGGGAGCCC
825	FraCcI3_R_6	REMBX_TRANS_SCORE1000	7	218	FraBCU__NZ_KB891209__FraCcI3_R_6__825	1560	NZ_KB891209	63522	63595	1.08525e-06	52.0	1	74	74	0.047	CGGGCCCTGCGCGGGCGGGCGTGCCCCGGGGCCGGCACCCGCGGGGCGCGGGGCGGCGGGCCCGAAGCCCGCGG
