# Supplementary material for: Candidatus Frankia Datiscae Dg1, the Actinobacterial Microsymbiont of Datisca glomerata, Expresses the Canonical nod Genes nodABC in Symbiosis with Its Host Plant
Source: PLoS One. 2015 May 28;10(5):e0127630. doi: 10.1371/journal.pone.0127630 (PMC4447401; doi:10.1371/journal.pone.0127630)
Supplement: S2 Table — (ZIP) [file pone.0127630.s008.zip › frankia_csvs_is_hits/FraBCU110501/contig_all_hits_info_FraBCU/NZ_KB891212/NZ_KB891212_all_hits.csv]

number	name	classification	high_hits	uberkey	identifier	org_len	contig	hit_start	hit_end	expected	score	query_start	query_end	len_seq	frac_of_seq	seq
867	FraCcI3_R_6	REMBX_TRANS_SCORE1000	7	222	FraBCU__NZ_KB891212__FraCcI3_R_6__867	1560	NZ_KB891212	49078	49182	7.28972e-07	54.0	1	105	105	0.067	CCGGCGCCGTCGTCGGTCCCGCGGCCGGCGCCGGCGCCGGCGCCGCTCCCGCGGCGGGCTACGGGCCGGTCCCGAGGGCGGCGAGCACCGGGAGCAGCGCGGCGC
871	FraCcI3_R_6	REMBX_TRANS_SCORE1000	7	223	FraBCU__NZ_KB891212__FraCcI3_R_6__871	1560	NZ_KB891212	78765	78886	4.90821e-08	58.0	1	122	122	0.078	CCCGGCGACGGGCGAGATCGTCCGGCCGGCCGCACCGGCCGCACCGGCCGCACCGGCCTCAAGCGCCGCCCCGGCCCCGGCGACCGCTCCGGCGCCGGCCGCCGCTTCGGCGCCGGCCGCCG
872	FraCcI3_R_6	REMBX_TRANS_SCORE1000	7	224	FraBCU__NZ_KB891212__FraCcI3_R_6__872	1560	NZ_KB891212	90798	90940	6.28415e-14	80.0	1	143	143	0.092	CGCCGCCGGCGGCACCGGTCCGAGCGGCACCGGTCCGAGCGGCACCGGCACCGGCGGCGGCCCGGGCGGCGCCGCGCCGGCCGGCGCGGGGGCCCCGGTCCCCGGCTGCGACACGGCGCGGGTGGTGCGTGACCGGGTCGCGT
873	ISCmi3	ISFINDER	0	225	FraBCU__NZ_KB891212__ISCmi3__873	1459	NZ_KB891212	93046	93275	6.13492e-36	162.0	1	230	230	0.158	GAGATGGCCGAGCACGCCCGATTCACCGTCACGACCGGTATCCCTGTCTACTTCTGCGACCCGCATTCACCATGGCAGCGTGGGAGCAACGAGAATACCAACGGGCTGCTCCGCCAGTATTTCCCTAAGGGCACCGACCTGTCGGATCACACACAGGCGGAACTCGACCGTGTCGCCGACCTGTTGAATCGCCGCCCGCGTCAGACCCTGGACTGGGATACACCCGCCGA
