# Supplementary material for: Candidatus Frankia Datiscae Dg1, the Actinobacterial Microsymbiont of Datisca glomerata, Expresses the Canonical nod Genes nodABC in Symbiosis with Its Host Plant
Source: PLoS One. 2015 May 28;10(5):e0127630. doi: 10.1371/journal.pone.0127630 (PMC4447401; doi:10.1371/journal.pone.0127630)
Supplement: S2 Table — (ZIP) [file pone.0127630.s008.zip › frankia_csvs_is_hits/FraBCU110501/contig_all_hits_info_FraBCU/NZ_KB891213/NZ_KB891213_all_hits.csv]

number	name	classification	high_hits	uberkey	identifier	org_len	contig	hit_start	hit_end	expected	score	query_start	query_end	len_seq	frac_of_seq	seq
876	FraCcI3_R_6	REMBX_TRANS_SCORE1000	7	226	FraBCU__NZ_KB891213__FraCcI3_R_6__876	1560	NZ_KB891213	6598	6661	7.3717e-08	56.0	1	64	64	0.041	CCGGTGCCGGCGGGGGCCGGCGGACCGGGCCCCGCCGGCGCGCGGGCGCCGGCCGGCGTCGACG
877	Frapec_R_11	REMBX_TRANS_SCORE1000	8	227	FraBCU__NZ_KB891213__Frapec_R_11__877	1594	NZ_KB891213	25800	25951	4.34036e-11	70.0	32	183	152	0.095	CCGGGCCGGCGGCGTCCGCCGAGCCCGCCACGGCGGAGCCGGCCGCGGCCGAGCCCGTCGAGCCCGCGGCGCCCGTCGAGGCCGCGGCGTCCGTCGAGGCCGCCGAGCCCGCGCCGGCGACCCGGCCGGTGGCCTCGCCCGGGGCGCCGAGC
879	FraCcI3_R_12	REMBX_TRANS_SCORE1000	5	228	FraBCU__NZ_KB891213__FraCcI3_R_12__879	1274	NZ_KB891213	27919	29192	0.0	1256.0	1	1274	1274	1.0	CCGTTGCATGACAGTGCTGGATGGCGCTGGTCATGCCGCCTCACCTTGCGGTGGGGCACCCCGGGTCTGACCGGCCGCGGCCGTGCCTGGTTCCCGCTTCACAGCCACCGGCCCCGCGAGCGGGGTCTTATGGTCGGCTCCACGGGCGTTTTGCGTCTCCGATGTACTGGCGGCGACGAGGTTGCGCAGGTTGACCGCCGCGTTGGTGTCGCGGTCGATCACCAGGTAGCAGGACTGGCAGTGGAACGTGCGGTCCGACAGCGTCAGGCTTGGGTTTCGCCAGCCGCAGCCGGAGCAGGTCTTCGAGCTTGGGTACCAGCGGTCCGCGATGTGCAGCCGCGAGCCGTACCACCGGGTCTTGTAGTCGAGTTGGCGGCGGATCTCGGCCATCCCGGTGTC…
880	Frapec_R_38	ARB_TRANS	3	229	FraBCU__NZ_KB891213__Frapec_R_38__880	812	NZ_KB891213	29193	29505	2.41584e-116	460.0	1	313	313	0.385	CGTCGTCGAGCACCGGGACCGGTTCGCCCGGTTCGGCGCCGAGTACGTCGAGGCCGCGCTCGCCGCGAACGGCCGGCGCCTGCTGGTCGTCGACCCCGCCGAGGTCGATGACGACCTCGTCCGGGACATCACCGAGATCCTCACGTCGATGTGCGCTCGGCTCTACGGCCGCCGGGCCGGCGCGAACCGCGCCCGGCGCGCGGTCGCCGCCGCGACCGAGGCTGCCGAATGAAGACGACGCAGGCGTTCCGGTTCGCGCTCGACCCGAACGACGTCCAGCTTGCCGGCCTGCGCCGCCACGCCGGGGCGGCCC
881	FraCcI3_R_12	REMBX_TRANS_SCORE1000	5	230	FraBCU__NZ_KB891213__FraCcI3_R_12__881	1274	NZ_KB891213	29506	29808	4.08739e-72	296.0	1	303	303	0.238	ATCGTGGTCACGGCCGGGTCGCGCAGTAGGGCGAGGAACTTCCGGCGGTGCCCGTTCAGCGCGGAGCCGACCTCGGTCACGACCCGGCCGACCGGCAGGCCCTGCCCAGCCGCCCACATGGTGACCCGCGCGACCTGCCGGTCAAGATCCGATCGCTGGTCGGCGGACGAGACCCGGGCGTACACCGCGACCGTCTCCACCGCCGCCGGCCGGGCCGGCTCGTCGACCAGGATCAGCCCGCCGACCCTGCGCGCGGGCACGGGCAGCCTGCCCTCAAGGAACCACTGACGGGCGGTCGAGTAC
884	FraCcI3_R_6	REMBX_TRANS_SCORE1000	7	231	FraBCU__NZ_KB891213__FraCcI3_R_6__884	1560	NZ_KB891213	31784	31943	1.68726e-15	86.0	1	160	160	0.103	CCTCGGGCGGGGCCGGCAGCGCCTCCGGCTCGGACGGGCCGCGGCAGGCCGGCGGCCCCACGTCCCCGGCCAACCCCGGCGACGCCGCCGGCCCGGCCGACGGCGACCCGGCCGACGGCGACCCGGCCGGGGCTCGCCGGCGCGGCCGCCGGCGGCGGCG
886	ISArsp6	ISFINDER_NOFULL	0	232	FraBCU__NZ_KB891213__ISArsp6__886	26712	NZ_KB891213	37288	37350	7.20026e-08	56.0	1	63	63	0.002	ATGCCGCGGGCCACCTTCTGCCAGCCCCAGGTCGCCAGCTTCGGCCTCACCGAGGCGCAGGCG
887	FraCcI3_R_6	REMBX_TRANS_SCORE1000	7	233	FraBCU__NZ_KB891213__FraCcI3_R_6__887	1560	NZ_KB891213	58466	58588	6.03921e-07	54.0	1	123	123	0.079	GCGACGGTCCGTGACCTGCGCCCGGCGCCGGCGGGCTCGCCGGCGGCCGGCCCACGAACGGCGGCCGGGCCGCGGGACGGGCGGCGCCGGCCGGAGCTCGCCTCGTTCCTGCGCAGCCGGCGC
888	FraCcI3_R_6	REMBX_TRANS_SCORE1000	7	234	FraBCU__NZ_KB891213__FraCcI3_R_6__888	1560	NZ_KB891213	69569	69701	2.19338e-13	78.0	11	143	133	0.085	GCGGCCGGCGCGGGCGCGGGCGCGGGCGGCAGCGGTGGCGCGGGCTCGGGCGGCAGCGGTGGCGCGGGCTCGGGCGGCAGCGGTGGCGCGGGCGACAGCGCGGGCGCCGGCGCCGCCGGGGGCGGCTCGTGGA
