# Supplementary material for: Candidatus Frankia Datiscae Dg1, the Actinobacterial Microsymbiont of Datisca glomerata, Expresses the Canonical nod Genes nodABC in Symbiosis with Its Host Plant
Source: PLoS One. 2015 May 28;10(5):e0127630. doi: 10.1371/journal.pone.0127630 (PMC4447401; doi:10.1371/journal.pone.0127630)
Supplement: S2 Table — (ZIP) [file pone.0127630.s008.zip › frankia_csvs_is_hits/FraBCU110501/contig_all_hits_info_FraBCU/NZ_KB891215/NZ_KB891215_all_hits.csv]

number	name	classification	high_hits	uberkey	identifier	org_len	contig	hit_start	hit_end	expected	score	query_start	query_end	len_seq	frac_of_seq	seq
944	FraEu_R_7	OVER20_GOOD_LOCX_TRANS	22	237	FraBCU__NZ_KB891215__FraEu_R_7__944	1219	NZ_KB891215	22287	22326	1.45895e-06	50.0	1	40	40	0.033	CCGGCGGCGGCGAGCCGTTCCAGCTCGTCCCGGCCGGTGC
946	FraCcI3_R_6	REMBX_TRANS_SCORE1000	7	238	FraBCU__NZ_KB891215__FraCcI3_R_6__946	1560	NZ_KB891215	43162	43304	1.68627e-08	60.0	1	143	143	0.092	CGCCGCCGGCACCGCTGCCGCCCGTGCCGGCCGAGCCGCCCCGGCCCGGCTGCTGCTCCGGAGGGCCGGCGCCGGCCCCCGCCCTGGCGAGGCGCAGCCGGCGCGGGATGCGCTGGCGCGGGCCGGCCGGCGCGGGCCGGCCG
948	Frapec_R_11	REMBX_TRANS_SCORE1000	8	239	FraBCU__NZ_KB891215__Frapec_R_11__948	1594	NZ_KB891215	47998	48070	1.21047e-06	52.0	5	77	73	0.046	CGGCCGTCCGGCCCACGGCCGCCGCTCCCGCCGGGCCCGCCGCCGCTCCCGGCCGGCCCGGTCCCGCCCGGCC
