# Supplementary material for: Candidatus Frankia Datiscae Dg1, the Actinobacterial Microsymbiont of Datisca glomerata, Expresses the Canonical nod Genes nodABC in Symbiosis with Its Host Plant
Source: PLoS One. 2015 May 28;10(5):e0127630. doi: 10.1371/journal.pone.0127630 (PMC4447401; doi:10.1371/journal.pone.0127630)
Supplement: S2 Table — (ZIP) [file pone.0127630.s008.zip › frankia_csvs_is_hits/FraBCU110501/contig_all_hits_info_FraBCU/NZ_KB891216/NZ_KB891216_all_hits.csv]

number	name	classification	high_hits	uberkey	identifier	org_len	contig	hit_start	hit_end	expected	score	query_start	query_end	len_seq	frac_of_seq	seq
958	FraCcI3_R_2	REMBX_TRANS_SCORE1000	10	240	FraBCU__NZ_KB891216__FraCcI3_R_2__958	1899	NZ_KB891216	14964	15068	2.02441e-06	52.0	15	119	105	0.055	CGGCCGCGCGGACGCCGATCGCGTGGCCGCCGATCGCGTGGCCGCCGGCCGCCCCGGTGACGGCGCCGCGGGCACCGGCCGCGCCGCCACCGGCCCCGCCGACGC
961	FraDas_R_4	OVER20_GOOD_LOCX_TRANS	37	241	FraBCU__NZ_KB891216__FraDas_R_4__961	1587	NZ_KB891216	28978	29026	5.84781e-07	52.0	1	49	49	0.031	CGCGGCGGCCTCGACCGGCTGCCCGCGCAGCGCCAGCACCAGCGCCGCG
970	Frapec_R_24	REMBX_TRANS_RATIO15	8	242	FraBCU__NZ_KB891216__Frapec_R_24__970	1083	NZ_KB891216	65715	65755	1.16873e-06	52.0	1	41	41	0.038	GCCGGCGCGGCCGGCGGCGCGGCCTGAGCGGCCGGCGGCGG
972	ISSav6	ISFINDER	0	243	FraBCU__NZ_KB891216__ISSav6__972	1244	NZ_KB891216	70808	71377	2.99531e-122	482.0	205	774	570	0.458	GAGGCTTTGCCGACCTGGCTGATTGCGGGTGGGGTGGGCGTGGAGGCCGGGTTCGGGAAGAGGTGAAGCTCCTGGTGGACGGGTTGTCGACCAAGACCACCTGTCCGCCTGGAGCTTGGCGTGCTTTTCTACCCGGTCGGGGTCGATCTGTCCACCCCGACTCCGCGTTTCCTGACCGACCGGCTGCACGCCCGCCGCCGCGAACGCGGCACCCGCTGGCGGCGCCTGCCCGCGGACCGCCAAGCCCTGCTCGTGCTGGCGCACCTGCGCCGCGGACACACCTACGCCCCGCTCGCCGCCGGCTTCGGGATCGGGGTCAGCACCGTCTACCGGTACGTCGTCGAAGCCGTCGACCCGCTCGCCGCGCTCGCCGTGGATCTACCCACCGCCCTACGCACC…
975	FraCcI3_R_19	REMBX_TRANS_SCORE1000	17	244	FraBCU__NZ_KB891216__FraCcI3_R_19__975	826	NZ_KB891216	71556	71598	1.6778e-06	50.0	1	43	43	0.052	GCGGGGCCGCGTCGGCGAGCAAGGGCGTAAAGCGCTGCACGCA
