# Supplementary material for: Candidatus Frankia Datiscae Dg1, the Actinobacterial Microsymbiont of Datisca glomerata, Expresses the Canonical nod Genes nodABC in Symbiosis with Its Host Plant
Source: PLoS One. 2015 May 28;10(5):e0127630. doi: 10.1371/journal.pone.0127630 (PMC4447401; doi:10.1371/journal.pone.0127630)
Supplement: S2 Table — (ZIP) [file pone.0127630.s008.zip › frankia_csvs_is_hits/FraBCU110501/contig_all_hits_info_FraBCU/NZ_KB891217/NZ_KB891217_all_hits.csv]

number	name	classification	high_hits	uberkey	identifier	org_len	contig	hit_start	hit_end	expected	score	query_start	query_end	len_seq	frac_of_seq	seq
977	ISRhosp4	ISFINDER	1	245	FraBCU__NZ_KB891217__ISRhosp4__977	1349	NZ_KB891217	1	288	7.62755e-55	232.0	1	288	288	0.213	TACTGCAACGGCACTTGGTGGTCGTGGTGGATGATCTGCGTTGTGGTGGTGGAGGCGTGGGCTGGCGAGCTGGACGGGCTGTGTGGGCGGATCGGGGGCCGGTTCGGTCGGGCGGAGCCACGCCGGCGGGCCAGTGAGTATGTGTCCGGGCTGGTCGCCGGTTTGGACCGCAAGAACGGGTGGACGCTGGCGGAACGGGCCGGTGAACGGTCCCCGGACGGGATGCAGCGGTTGCTGCGCCGTGCGGACTGGGACGTGGACGGGGTCCGTGACGACGTCCGGGACTAC
978	IS117	ISFINDER	0	246	FraBCU__NZ_KB891217__IS117__978	2527	NZ_KB891217	68135	68205	3.19439e-13	76.0	1	71	71	0.028	TGCACATGATCCAGGAGTACGCCCGGCACAACGGCCACGCGGCCATGATCCGCGAGCTCCTCGACGGCACC
