# Supplementary material for: Candidatus Frankia Datiscae Dg1, the Actinobacterial Microsymbiont of Datisca glomerata, Expresses the Canonical nod Genes nodABC in Symbiosis with Its Host Plant
Source: PLoS One. 2015 May 28;10(5):e0127630. doi: 10.1371/journal.pone.0127630 (PMC4447401; doi:10.1371/journal.pone.0127630)
Supplement: S2 Table — (ZIP) [file pone.0127630.s008.zip › frankia_csvs_is_hits/FraBCU110501/contig_all_hits_info_FraBCU/NZ_KB891218/NZ_KB891218_all_hits.csv]

number	name	classification	high_hits	uberkey	identifier	org_len	contig	hit_start	hit_end	expected	score	query_start	query_end	len_seq	frac_of_seq	seq
979	FraCcI3_R_1	REMBX_TRANS_SCORE1000	2	247	FraBCU__NZ_KB891218__FraCcI3_R_1__979	1920	NZ_KB891218	2196	2260	4.60415e-07	54.0	19	83	65	0.034	GCGGCCGCCGGTGGCGGCGCGGCGGCCCGCGGCGTGCCCGCCGCCGAGGGCGGGGCCGGCGGCGG
986	FraCcI3_R_6	REMBX_TRANS_SCORE1000	7	248	FraBCU__NZ_KB891218__FraCcI3_R_6__986	1560	NZ_KB891218	40613	40726	5.50107e-07	54.0	1	114	114	0.073	CCCGCGGCCGGCGGGCCGCCGCCCGGCACCCCCGACGGCGACCGGCACTGGCTGGGCCGGGCCGTCGAGCTGAGCCGGCGCTGCCCGCCGTCGGTCACCGCCTTCGCCGTCGGC
987	FraCcI3_R_6	REMBX_TRANS_SCORE1000	7	249	FraBCU__NZ_KB891218__FraCcI3_R_6__987	1560	NZ_KB891218	44708	44825	4.71188e-08	58.0	1	118	118	0.076	GGCCGGCCGGGGCGGCCGTCCGTCGGACGGCCGGCGGATTCGGGGCCGGCGCCCCGCGCCCCGGCTCGGGCCGCGGCGGGCGCGGGCGGCTGCGGGTCTGCCGGCGACCGACGGTCGC
