# Supplementary material for: Candidatus Frankia Datiscae Dg1, the Actinobacterial Microsymbiont of Datisca glomerata, Expresses the Canonical nod Genes nodABC in Symbiosis with Its Host Plant
Source: PLoS One. 2015 May 28;10(5):e0127630. doi: 10.1371/journal.pone.0127630 (PMC4447401; doi:10.1371/journal.pone.0127630)
Supplement: S2 Table — (ZIP) [file pone.0127630.s008.zip › frankia_csvs_is_hits/FraBCU110501/contig_all_hits_info_FraBCU/NZ_KB891219/NZ_KB891219_all_hits.csv]

number	name	classification	high_hits	uberkey	identifier	org_len	contig	hit_start	hit_end	expected	score	query_start	query_end	len_seq	frac_of_seq	seq
997	FraCcI3_R_6	REMBX_TRANS_SCORE1000	7	250	FraBCU__NZ_KB891219__FraCcI3_R_6__997	1560	NZ_KB891219	30782	30864	1.04501e-07	56.0	1	83	83	0.053	CGCGGCGGCCGCCGCCGGCGACATCTCCACCGCCCGGCTTCTCCTCTCCGCTGCGGCCGGCGCGGCCGCGGGCGCCGCCGGCG
1009	ISArsp6	ISFINDER_NOFULL	0	251	FraBCU__NZ_KB891219__ISArsp6__1009	26712	NZ_KB891219	111153	111455	1.8991e-18	98.0	1	303	303	0.011	TGGGCGGTCCCGTTCGGGATCGTTGGCGCGCGGATCTACCACGTCGTCAGCAGCCCCGAGGCCTACTTCGGTACGGACGGCGATCTGCTGGCCGTCTTCGAGGTGTGGAACGGCGGCCTGGCGATCTGGGGCGCGGTCTCCGGCGGCGCGCTCGGCGCCTGGATCGCCTGCCGCCGGATGCGGGTCTCGTTCGGCCTGTTCGCCGACGCGCTCGCGCCGGGCCTCGCCCTCGCGCAGGCGATCGGGCGCTGGGGGAACTGGTTCAACCAGGAGCTCTACGGCCGCGCGACGGACGTGCCCTGG
1017	ISMex13	ISFINDER	0	252	FraBCU__NZ_KB891219__ISMex13__1017	2359	NZ_KB891219	174045	174102	6.34309e-08	56.0	1	58	58	0.025	TGGTCGGCCCTCCCGGCACCGGCAAGACCCTGCTCGCGCGCGCCGTCGCCGGCGAGGC
1030	ISFsp4	ISFINDER	2	253	FraBCU__NZ_KB891219__ISFsp4__1030	1784	NZ_KB891219	290126	291628	1.93293e-77	318.0	1	1503	1503	0.842	TGCTCCTCGATGTACCGACGGAGCATGTCGAGCGGGGCGCCGCCGACGGAGCCGGCGAAGTACGACCCCGACCACAACCGCTGGGCGCGCCAGTAGTGCTGGATCAGCTCAGGGAACTCCTGGCGCATCCGCCGCGACGACACCCCTTTGAGGCTGTTCACCAGCCGGGACACGGCGACCTTGGGCGGGAAGTTCACCAGCAGGTGGACATGGTCACGTTCGCCGTTGAACTCGACCAGCTCGGTCTCGAAGTCGACGCAGACCGACCGCATGATCTCTTCCATCCGAGTCAGGTGCCGGTCCTCGAACACCTGATGCCGGTACTTGGTGACGAAAACCAAGTGGGCATGCATCGCAAAAACGCAGTGCCTGCCAGTACGTACACCAAGATCATCAGTC…
1032	FraACN_R_5	ARB_MGE	8	254	FraBCU__NZ_KB891219__FraACN_R_5__1032	572	NZ_KB891219	307364	307868	1.08744e-68	284.0	10	514	505	0.883	GATCTGCGGCTGGGCCGGCCGGCTCGCGGCCGCGACCTGCGGCTGGCTCACCCTGATCGCCGCCTTCGACCAACGCGGCGGCTGGTCAGGGGTCGGGCTGCGCTCGTGCGCGCACTGGCTGTCCTGGCGCTGCGGGATCGGACTACGTGCCGCCCGCGAACACCTCGCCACCGCCCGCGCCCTCGAACACCTCCCCGCGGTGCGGGCGGCGTTCGCCGACGGCATGATCTCCTACTCGAAGGTCCGGGCGATCACTCGGATCGCCGACCCCGCCACCGAGCGTCTCTGGCTCGAGCACGCCCTGCACTGCACCGCGGGCCAGCTCGAACGCCTCGTCCGAGCCCTCCGCCAGGCCACCAATCCGGCCGACCACGCTCAGGCGCAGGCGGCCCGGCGGGT…
1034	ISMtsp8	ISFINDER	0	255	FraBCU__NZ_KB891219__ISMtsp8__1034	2371	NZ_KB891219	326352	326416	2.63281e-07	54.0	1	65	65	0.027	TCGGCCCGGCGGGCACCGGCAAGACCTACCTGGCGATGGCCAAGGCCGTGCAGGCGCTGCAGGCG
1035	FraCcI3_R_6	REMBX_TRANS_SCORE1000	7	256	FraBCU__NZ_KB891219__FraCcI3_R_6__1035	1560	NZ_KB891219	370914	371029	1.32185e-08	60.0	1	116	116	0.074	CCCGGACCCGGACCCGGGCCGGCCGGCGCCGGCGTGCCGGCAGCCGTGGGCCCGGCCACTCCCCCGCGCCCGGCCGGGGCCGCGGCCGGGGGATCGAGCTCGGCGCGGGCCGCGCG
