# Supplementary material for: Candidatus Frankia Datiscae Dg1, the Actinobacterial Microsymbiont of Datisca glomerata, Expresses the Canonical nod Genes nodABC in Symbiosis with Its Host Plant
Source: PLoS One. 2015 May 28;10(5):e0127630. doi: 10.1371/journal.pone.0127630 (PMC4447401; doi:10.1371/journal.pone.0127630)
Supplement: S2 Table — (ZIP) [file pone.0127630.s008.zip › frankia_csvs_is_hits/FraBCU110501/contig_all_hits_info_FraBCU/NZ_KB891223/NZ_KB891223_all_hits.csv]

number	name	classification	high_hits	uberkey	identifier	org_len	contig	hit_start	hit_end	expected	score	query_start	query_end	len_seq	frac_of_seq	seq
1074	Frapec_R_21	REMBX_TRANS_SCORE1000	35	259	FraBCU__NZ_KB891223__Frapec_R_21__1074	1177	NZ_KB891223	38363	38406	1.4371e-07	54.0	1	44	44	0.037	CGCTCCCGTTCCACCCGGGCGGCGGGCGGCCCCGCCACCGGTCG
1075	FraCcI3_R_2	REMBX_TRANS_SCORE1000	10	260	FraBCU__NZ_KB891223__FraCcI3_R_2__1075	1899	NZ_KB891223	42942	42987	4.28587e-08	56.0	1	46	46	0.024	GCCGCGGGGGCGGGCGGGCGCCGCGGCCCGGCCGGCGCGGCGGCGG
1076	FraCcI3_R_6	REMBX_TRANS_SCORE1000	7	261	FraBCU__NZ_KB891223__FraCcI3_R_6__1076	1560	NZ_KB891223	45551	45667	6.24037e-09	62.0	40	156	117	0.075	GCGCGGCGGAGGCGGCGGCGGGCGCCGGCCGGGCGGCCGGAGCGGCCGCGGGGGCCTGCGCCGCGGCGGGAGCGGCCGGCGCGGCCGGAGCCGCGGGAGCGCTGGGAGCCGCGGCCG
1084	ISArsp6	ISFINDER_NOFULL	0	262	FraBCU__NZ_KB891223__ISArsp6__1084	26712	NZ_KB891223	46392	47745	1.52317e-84	344.0	1	1354	1354	0.051	GACCTGGTCGTCCTCGGGGGCGGCAGCGGCGGCTACGCCGCCGCGCTGCGCGCCGCCGAGCTCGGCCTGCGGGTCGTCCTGATCGAGAAGGACAAGCTCGGCGGCACCTGCCTGCACCGCGGCTGCATCCCGACGAAGGCACTGCTGCACGCGGCGGAGGTCGTCGACACCGTCGCCGCCAGTGAGAGCTTCGGCATCCGGGCCACCCTGGACGGCATCGACATGGCCGGGGTCGGCGCGTACCGGGACTCGGTGGTCGACGGCCTGTACAAGGGCCTGAGCGGGCTGGTCCGGGCCCGCGGCATCGAGGTCGTCACGGGCCTCGGCCGGCTGGTGTCGCCGACCGCGGTGGCCGTCGGCGACCGGGTGGTCGAGGCCCGGCACGTGCTGCTCGCCACC…
