# Supplementary material for: Candidatus Frankia Datiscae Dg1, the Actinobacterial Microsymbiont of Datisca glomerata, Expresses the Canonical nod Genes nodABC in Symbiosis with Its Host Plant
Source: PLoS One. 2015 May 28;10(5):e0127630. doi: 10.1371/journal.pone.0127630 (PMC4447401; doi:10.1371/journal.pone.0127630)
Supplement: S2 Table — (ZIP) [file pone.0127630.s008.zip › frankia_csvs_is_hits/FraBCU110501/contig_all_hits_info_FraBCU/NZ_KB891225/NZ_KB891225_all_hits.csv]

number	name	classification	high_hits	uberkey	identifier	org_len	contig	hit_start	hit_end	expected	score	query_start	query_end	len_seq	frac_of_seq	seq
1101	FraCcI3_R_12	REMBX_TRANS_SCORE1000	5	264	FraBCU__NZ_KB891225__FraCcI3_R_12__1101	1274	NZ_KB891225	57316	57568	1.20021e-89	360.0	1	253	253	0.199	GGCACTCCTGGTCTGACCGGCCTTGGCCGTGCCAGGTTCCCGCTTCCCAGCCACCTGCCCGCTCGTGCGGGTCTTATGGTCGGCTCCACGGGCGTTTACGGTCTCCGACGTACTGGCGGCGACCTGGTGTCTGAGGTTGATCGCGGCGTTGTGGTCGCGGTCGGCCACCAGCCCGCAGGACTGGCAGCGGAACGTGCGGTCCGACAGCGTCAGGCTTGGGTTTCGCCAGCCGCAGCCGGAACAGGTCTTCGAG
1102	Frapec_R_3	ARB_MGE	3	265	FraBCU__NZ_KB891225__Frapec_R_3__1102	1946	NZ_KB891225	57580	57841	5.68223e-18	96.0	1	262	262	0.135	GGTGGGCCGCCGGCGAGGTACCCGCGGGTGCGGGTCCTTTTCCGACGGCCCCCAGCCCGAACGACGCATGCGACTTTCACCGCACGTCGCTCTCCGGTGACTATGACGTGAGCTGCGGGATCGGCTTTCCGGTGTGGATGGTGTCGTGGCAGGAACGGCAGACCACGAGGGTCTTGCGTCGCCGTCGTGCCATGTCGGCCGCCCATGCCGGCTGTGGTTGTCCCGGATATGCGAGTTCTGACAGCCGCCGGACGTGGTGCAC
