# Supplementary material for: Candidatus Frankia Datiscae Dg1, the Actinobacterial Microsymbiont of Datisca glomerata, Expresses the Canonical nod Genes nodABC in Symbiosis with Its Host Plant
Source: PLoS One. 2015 May 28;10(5):e0127630. doi: 10.1371/journal.pone.0127630 (PMC4447401; doi:10.1371/journal.pone.0127630)
Supplement: S2 Table — (ZIP) [file pone.0127630.s008.zip › frankia_csvs_is_hits/FraBCU110501/contig_all_hits_info_FraBCU/NZ_KB891226/NZ_KB891226_all_hits.csv]

number	name	classification	high_hits	uberkey	identifier	org_len	contig	hit_start	hit_end	expected	score	query_start	query_end	len_seq	frac_of_seq	seq
1106	FraCcI3_R_6	REMBX_TRANS_SCORE1000	7	266	FraBCU__NZ_KB891226__FraCcI3_R_6__1106	1560	NZ_KB891226	9573	9645	3.11151e-07	54.0	1	73	73	0.047	CGGCGGCGCGGCGGCCCGCACGGCCGTCGCGGCCCGCGGGCGCCGCGCCGACGCGGGTCCCGGTGCCGGCCGG
1108	FraCcI3_R_4	REMBX_TRANS_SCORE1000	6	267	FraBCU__NZ_KB891226__FraCcI3_R_4__1108	1695	NZ_KB891226	29720	29772	5.48592e-08	56.0	1	53	53	0.031	CCGCAGCCGGCGGGCCGGCGCGCACGCCGACGACGACCCGCCGCCGCCGTCCT
1118	FraEu_R_7	OVER20_GOOD_LOCX_TRANS	22	268	FraBCU__NZ_KB891226__FraEu_R_7__1118	1219	NZ_KB891226	39621	40831	0.0	1268.0	1	1211	1211	0.993	ATGAGCGGTGTCATGGAGGGCGTCCGCGTCCTCGAGGTCGCCGAGCACACCTTCGTGCCGGCGGCCTCGGCCCTGCTGGCCGACTGGGGCGCGGAGGTCATCAAGATCGAGCACGTCGAGCGCGGCGACGCCATGCGCGGGCTCGCCTCGGCCGGGGTGGCCGCGGTGCCGGCGGACGTCCACGTGCTGCTGGAGCACTCCAACCGCGGGAAGCGCAGCCTGGGCCTCGACCTCACGTCCGACGAGGGCCGCGACCTGCTCTACCGGCTGGCCGCGACGTCCGACGTGTTCCTCACCAACAAGCTGCCTAAGGTGCGGGCGAAGCTGAGGATCGACGTCGAGTCGATCCGCGAGCACAACCCGCGCATCATCTACGTGCGCGGCACCGGCCAGGGCGAG…
