# Supplementary material for: Candidatus Frankia Datiscae Dg1, the Actinobacterial Microsymbiont of Datisca glomerata, Expresses the Canonical nod Genes nodABC in Symbiosis with Its Host Plant
Source: PLoS One. 2015 May 28;10(5):e0127630. doi: 10.1371/journal.pone.0127630 (PMC4447401; doi:10.1371/journal.pone.0127630)
Supplement: S2 Table — (ZIP) [file pone.0127630.s008.zip › frankia_csvs_is_hits/FraBCU110501/contig_all_hits_info_FraBCU/NZ_KB891228/NZ_KB891228_all_hits.csv]

number	name	classification	high_hits	uberkey	identifier	org_len	contig	hit_start	hit_end	expected	score	query_start	query_end	len_seq	frac_of_seq	seq
1127	FraCcI3_R_6	REMBX_TRANS_SCORE1000	7	269	FraBCU__NZ_KB891228__FraCcI3_R_6__1127	1560	NZ_KB891228	28156	28217	8.56287e-07	52.0	1	62	62	0.04	CGGCGTCGGCGAGCACCCGGCGCCGGACGAGTGAACATCCGCCGGCGGCGGCGGCGACCCGC
1128	Frapec_R_11	REMBX_TRANS_SCORE1000	8	270	FraBCU__NZ_KB891228__Frapec_R_11__1128	1594	NZ_KB891228	32629	32718	4.06601e-07	54.0	1	90	90	0.056	GGCCGCCGCCGGCAGCGACGCGCGGGGCCCGTGCGGGGCCCGCCGCCCGCCTGGGCCACGCCGCCGGCGGGGCCCAGGGCCGCCCCGGGC
1132	Frapec_R_50	OVER20_GOOD_LOCX_TRANS	25	271	FraBCU__NZ_KB891228__Frapec_R_50__1132	560	NZ_KB891228	52140	52688	5.28029e-111	440.0	1	549	549	0.98	ATCGTCGTGGTCCTCGCGTTCCTGCTGCTGGTCGTGGTCTTCCGCAGCCTGCTCATTCCGCTGACCGCCTCGCTGATGAACCTGCTGGCGGTGGGCGCTGCCTTCGGCGCCGTGGTGGCCGTGTTCCAGTGGGGCTGGCTGTCGGACCTGCTCGGCATCAGCCCCGGGCCGATCGAGTCGTTCCTTCCGGTCATGCTCTTCGCGATCCTGTTCGGGCTTTCCATGGACTACGAGGTGTTCCTGGTCAGCCGGATGCACGAGGAGTGGACGGCCCGGCGGGACAACCGCATCGCGGTCTCCCTCGGCCAGGCCGAGACCGGCCGGGTCATTTCCGCCGCCGGCGCCATCATGACCCTGGTGTTCGCGTCGTTCATCCTCGGCGACGACCGGGTCATCAAA…
1133	ISRhosp4	ISFINDER	1	272	FraBCU__NZ_KB891228__ISRhosp4__1133	1349	NZ_KB891228	52818	53090	1.58602e-31	146.0	1	273	273	0.202	GGGCCTGGTACGCCCACATCACCCTGTCCATGCTCGCCTACGCCACCCTCGCCGCCGTCCGCGCCGAGCAGGTAAAAGGGGCAGCACCCACACCTGTCAGGACATGATCGGACTGACAGTACCGGAGATCCGCAGACTGATCGCCACCCTCCTCCACCGGCTCCACCCACCCGCCTTCGTCTGGGCCTGGTCGACCTGGCGCAGACGCCGTCAACACCAGGCCAGACGCTGCCACTACCGACGGCGAGGACACCCACAAGTGCCGTTGCAGTA
