# Supplementary material for: Candidatus Frankia Datiscae Dg1, the Actinobacterial Microsymbiont of Datisca glomerata, Expresses the Canonical nod Genes nodABC in Symbiosis with Its Host Plant
Source: PLoS One. 2015 May 28;10(5):e0127630. doi: 10.1371/journal.pone.0127630 (PMC4447401; doi:10.1371/journal.pone.0127630)
Supplement: S2 Table — (ZIP) [file pone.0127630.s008.zip › frankia_csvs_is_hits/FraBCU110501/contig_all_hits_info_FraBCU/NZ_KB891229/NZ_KB891229_all_hits.csv]

number	name	classification	high_hits	uberkey	identifier	org_len	contig	hit_start	hit_end	expected	score	query_start	query_end	len_seq	frac_of_seq	seq
1134	FraDas_R_3	ISFINDER_CLOSE	19	273	FraBCU__NZ_KB891229__FraDas_R_3__1134	1654	NZ_KB891229	3	95	1.9274e-11	70.0	1	93	93	0.056	AGCCCAATACCGCTTGATTAGCCTGTCGAGAGGATCGTCCAGCCTGACACGCCAACGGATGCTCCCTTATCGATAAACCTCTGGACTCGGCAT
1135	ISMno33	ISFINDER	0	274	FraBCU__NZ_KB891229__ISMno33__1135	1767	NZ_KB891229	8504	8543	1.31734e-07	54.0	1	40	40	0.023	CTGGTGCGGCTACAAGATCCACCTCACCGAAACCTGCGAC
1137	ISSdi1	ISFINDER	1	275	FraBCU__NZ_KB891229__ISSdi1__1137	1789	NZ_KB891229	9078	9264	1.11711e-18	98.0	1	187	187	0.105	CCGCACCGAACAGGCCACCGACACCTGGAAGACCCGGTACGCCCTACGCGCCGGGATCGAAGGCACCATCAACCAGGCCCTCGACGTCACCGGCCTACGCCACGCCCGCTACCGCGGCCTGCCCAAGACCCGCCTCCAACACGCCTTCGCTGCCACCGCGGTCAACGTCATCCGCCTCGACGCCCAC
1138	FraCcI3_R_11	REMBX_TRANS_RATIO15	5	276	FraBCU__NZ_KB891229__FraCcI3_R_11__1138	1301	NZ_KB891229	9415	10206	3.51216e-39	176.0	1	792	792	0.609	TCGGGGTGGCGGGCGTGGTGGCGTAGGGCTCGGGCGATGTTGGTGAAGCCGGCGAACCGGAGCAGGCTGATCACCAGGTTGCGGAGAGTGGCCATGACCTGGGGTCCACTGCCGGTACGAGCCTGGTGGAGATCTTCACCCAGGGTGACGTCGCGGACCCAGTGCAGCCGGTTCTCGATGGACAGTGGCCGCGGATCCAGGTGGCCAGCTCGGCCGGTAGAGCGTCGTGGGCGGGCAGGGTGCAGATCGCGTAGACGGTCTCACGTCGCCGGCGGCGCTTGCCCTTGTTCGTGGTGATCGGGCGGGAGGTGCGGGTGATCTGGATGGCCTGGGCGGCGTGGGGGAACCCGAGCCCGGCCGGGACGGTGACGGCTTTGAGGGTGCGTGTCTCGATCCGGC…
1139	ISStsp9	ISFINDER	0	277	FraBCU__NZ_KB891229__ISStsp9__1139	956	NZ_KB891229	10591	10676	2.11656e-10	66.0	1	86	86	0.09	GCACGGCAGGCACGACCCCCTGCCGATCATGGAGTTCTCGACGCTTCATGTTCGCCAGGGAAGGCCGTGCCCGCCGATGCCATCAT
