# Supplementary material for: Candidatus Frankia Datiscae Dg1, the Actinobacterial Microsymbiont of Datisca glomerata, Expresses the Canonical nod Genes nodABC in Symbiosis with Its Host Plant
Source: PLoS One. 2015 May 28;10(5):e0127630. doi: 10.1371/journal.pone.0127630 (PMC4447401; doi:10.1371/journal.pone.0127630)
Supplement: S2 Table — (ZIP) [file pone.0127630.s008.zip › frankia_csvs_is_hits/FraBCU110501/contig_all_hits_info_FraBCU/NZ_KB891230/NZ_KB891230_all_hits.csv]

number	name	classification	high_hits	uberkey	identifier	org_len	contig	hit_start	hit_end	expected	score	query_start	query_end	len_seq	frac_of_seq	seq
1141	IS1647	ISFINDER	2	278	FraBCU__NZ_KB891230__IS1647__1141	878	NZ_KB891230	30456	31185	3.22826e-39	176.0	1	730	730	0.831	GCGGCTGGTCCCGGACGATCTGTGGGAGCTGGTGGAACCGCTGGTGCCACGGTTCGACACGCGCCGCCAGGGCGGTGGGACCGCGCCGATCGCCGATCGGGCGGTGTTCACCGCGGTGGTGTACGTGCTGACCGCGGGATGTTCCTGGCGGCATCTACCGGCCGAGTTCGGAGTGTCGGTGCCTACCGCGCATCGCCGGTTCCAGGCGTGGACCCGGGCCGGTCTGTGGGCCCGGTTGCACCAGGCGGTGCTCGACGTCCATGGCGCCGCTGGTGATCTCGACTGGTCTTCGGTGATCGTGGACGCCGCCAGCCTGCGGGCGAGAAAAGGGGGTCTCTGACCGGTCCGAACCCGGTCGATCGCGGCAAGGCGGGCTCGAAAATCCATGTCCTGACCGAC…
1142	Frapec_R_18	ARB_TRANS	12	279	FraBCU__NZ_KB891230__Frapec_R_18__1142	1226	NZ_KB891230	31253	31718	0.0	766.0	1	466	466	0.38	CCTGTGGGGCTCCAGAACCCCGATTTGGGCGGTGACCTGCGCGTTTACCCGCCGGACGGGGCCCATGTCGGGCAGGCTGGATGGTCATGGTGTGGTCGCTGCTCTACGCCCTGACACGCAACGCTCTCGGCCCGATGTTGCTCCGGATGCGTGGGGACACCGCGAAGGACGTCGAGCTCCTTGTCCTGCGACACCAGGTGGCGGTGCTGCGACGACAGGTCCACCGCCCAGCGCTGGAACCGGCGGATCGGGTGATCCCCGCAGCCCTGTCCCGGCTGCTACCCCGGGCCCGCCGGGGTTCGTCCTTCGTCACCCCCGCCACCGTGCTGCGCTGGCACCGCGACCTCCCCGCACGACGATGGACCCACCCACGCAAGACACCCGGACGGCCGCCGGTCC…
1143	Frapec_R_18	ARB_TRANS	12	280	FraBCU__NZ_KB891230__Frapec_R_18__1143	1226	NZ_KB891230	35314	36537	0.0	1920.0	1	1224	1224	0.998	CTGTGGGGCTCCACAACCCCGATTTGGGCGGTGACCTGCGCGTTTGCCCGGCGGACTGGGCCTGCGTCGGGCAGGCTGGATAGTCATGGTGTGGTCGCTGCTCTACGCCCTGACACGCAACACTCTCGGACTGATGCTGCTCCGCGTGCGCGGCGACACCGCGAAGGACGTGGAGCTCCTCATCCTGCGACACCAAGTGGCAGTGTTACGACGGCAAGTGAACCGTCCGACGCTGGAACCAGCGGATCGGGTGATCCTCGCAGCCCTGTCCCGGCTGCTCCCCCGAGCCCGCTGGGGTTCGTTCTTCGTCACCCCCGCCACCGTGCTGCGCTGGCACCGCGACCTCCTCGCACGCAAATGGACCTATCCACGGAAGTCGCCCGGACGGCCGCCGGTCCG…
1147	Frapec_R_50	OVER20_GOOD_LOCX_TRANS	25	281	FraBCU__NZ_KB891230__Frapec_R_50__1147	560	NZ_KB891230	86202	86744	2.37614e-58	246.0	1	543	543	0.97	TCGCCGCCATCCTGGCCGCGTCGTTCCTGCTGCTGATGGTGGTGTTCCGGTCCGTCGTGCTGCCGTTGAAGGCCGCCCTGCTGAACCTGTTGTCGATTGGCGGCGCGTACGGCGTCGTCGTCGCCGTGTTCCAGTGGGGGTGGCTCGGGAGCCTGTTCCGTCTGGACGGGACCTACCTGATCGCGTCGCCGCTGCCGACGATCTTCTTCGCGGTCCTCTTCGGCCTGTCCATCGACTACGAGGTGTTCCTGCTCTCACGGATCCGTGAGGAGTACGACGCCACCGGGGACAACGCCGAATCGGTGGCCCGCGGCATGGCGGGAACGGGTCGCGTGATCACTTCCGCGGCGCTGATCATGACGGTGGTGTTCCTCAGCTTCGTCGCCAACCCCTCTCCGC…
1151	FraCcI3_R_6	REMBX_TRANS_SCORE1000	7	282	FraBCU__NZ_KB891230__FraCcI3_R_6__1151	1560	NZ_KB891230	134749	134876	6.33819e-07	54.0	1	128	128	0.082	CGGCCTGGCGGCGGCCGGCGCCGTCGGGGTCCCGCAGCGCGGCGGCCAGTCCATGCCGGCGCTCCCACCGGCCGGCCCGCCAGGCCAGCGCCCGGGCGAGCGCGTCCGTGCCGGCCTCGGCGTCGACG
1156	FraCcI3_R_1	REMBX_TRANS_SCORE1000	2	283	FraBCU__NZ_KB891230__FraCcI3_R_1__1156	1920	NZ_KB891230	168411	168457	1.55575e-07	54.0	1	47	47	0.024	CGCCGGACGCCGGCGCGGCGGCCGCGCTGCCCTCCGGCGGCGGCGGG
1160	FraCcI3_R_6	REMBX_TRANS_SCORE1000	7	284	FraBCU__NZ_KB891230__FraCcI3_R_6__1160	1560	NZ_KB891230	186022	186147	8.08871e-12	72.0	1	126	126	0.081	CGCGGCCGCCGGCGCCGCGGCGCTGGCCCGCGCCGCCCGCGACGCGTGGGCGGGGGCTCGCCCCGCCGGCGGGCAGGCGGCCGGCCGGCGCGGCGCGGCGGCGGTCCTGCTGGCCGCGGTGACGGC
1167	Frapec_R_30	ARB_TRANS	5	285	FraBCU__NZ_KB891230__Frapec_R_30__1167	976	NZ_KB891230	232929	233010	3.58765e-07	54.0	1	82	82	0.084	CCTCCACCGCCGCGGCTGCCGCTGCCGCCGCGGCGGCCGGCGCGGGCACCACGACCGCTCCGGGCCACCCCGGCGGCGCGGG
1171	Frapec_R_27	GOOD_NX_LOCAL_IS	8	286	FraBCU__NZ_KB891230__Frapec_R_27__1171	1033	NZ_KB891230	346666	347387	0.0	1144.0	184	905	722	0.699	TGGCCGGCCGAGGAGTGGGGCAAGGACCCCGCCGGCTTCGCCGAGATGCGCCCGGGGGTGTACGACATCCACGACCGGGTCCGGGACATGGACCGTAACGGCATCATCGCCTCGATGTGCTTCCCGACGTTCGCCGGGTTCAGCGCCGGGCATCTCAACCACTACAAGACCGACACCACCGTCACGATGATCCAGGCGTACAACAACTGGCACATCGACGAGTGGGCCGGCACGTACCCGGGCCGGTTCATCCCGCTGGCGCTGCTTCCGACCTGGAAGCCGGAGCTGATGGTGAACGAGATCCGACGGGTGGCGGCGAAGGGCTGTCGGGCGGTCACCATGCCCGAGCTGCCGCACCTGGAGGGCCTGCCCAGCTACCACGACATCGATTACTGGGGC…
