# Supplementary material for: Candidatus Frankia Datiscae Dg1, the Actinobacterial Microsymbiont of Datisca glomerata, Expresses the Canonical nod Genes nodABC in Symbiosis with Its Host Plant
Source: PLoS One. 2015 May 28;10(5):e0127630. doi: 10.1371/journal.pone.0127630 (PMC4447401; doi:10.1371/journal.pone.0127630)
Supplement: S2 Table — (ZIP) [file pone.0127630.s008.zip › frankia_csvs_is_hits/FraBCU110501/contig_all_hits_info_FraBCU/NZ_KB891233/NZ_KB891233_all_hits.csv]

number	name	classification	high_hits	uberkey	identifier	org_len	contig	hit_start	hit_end	expected	score	query_start	query_end	len_seq	frac_of_seq	seq
1190	FraCcI3_R_6	REMBX_TRANS_SCORE1000	7	289	FraBCU__NZ_KB891233__FraCcI3_R_6__1190	1560	NZ_KB891233	18931	19005	7.45299e-09	60.0	1	75	75	0.048	CCGCGACCCCGCGCCCGTGCCCTTGCCGGCGCCGGCGCCGGCGCGGGCCGGGGCGGGCGGACCGGCGGCGGGCGG
1191	ISPa43	ISFINDER_NOFULL	0	290	FraBCU__NZ_KB891233__ISPa43__1191	19903	NZ_KB891233	33765	33805	3.60268e-08	56.0	1	41	41	0.002	GGCGCGGTGACCGCGCTGCTCGGCGCGAACGGCGCCGGCAA
1192	FraEu_R_18	ARB_MGE	10	291	FraBCU__NZ_KB891233__FraEu_R_18__1192	556	NZ_KB891233	43972	44033	2.98873e-06	50.0	1	62	62	0.112	TCGGATACGGTCCGGTTCCCGCCGAGGTGGCTCGGGAGATGGCCGCACGACCGGGGTCGACG
1193	ISCmi3	ISFINDER	0	292	FraBCU__NZ_KB891233__ISCmi3__1193	1459	NZ_KB891233	45319	45559	3.48916e-39	174.0	1	241	241	0.165	ACCAGGGCACCGAGATGGCCGAGCACGCCCGATTCACCGTCACGACCGGTATCCCTGTCTACTTCTGCGACCCGCATTCACCATGGCAGCGTGGGAGCAACGAGAATACCAACGGGCTGCTCCGCCAGTATTTCCCTAAGGGCACCGACCTGTCGGATCACACACAGGCGGAACTCGACCGTGTCGCCGACCTGTTGAATCGCCGCCCGCGTCAGACCCTGGACTGGGATACACCCGCCGA
