# Supplementary material for: Candidatus Frankia Datiscae Dg1, the Actinobacterial Microsymbiont of Datisca glomerata, Expresses the Canonical nod Genes nodABC in Symbiosis with Its Host Plant
Source: PLoS One. 2015 May 28;10(5):e0127630. doi: 10.1371/journal.pone.0127630 (PMC4447401; doi:10.1371/journal.pone.0127630)
Supplement: S2 Table — (ZIP) [file pone.0127630.s008.zip › frankia_csvs_is_hits/FraBCU110501/contig_all_hits_info_FraBCU/NZ_KB891235/NZ_KB891235_all_hits.csv]

number	name	classification	high_hits	uberkey	identifier	org_len	contig	hit_start	hit_end	expected	score	query_start	query_end	len_seq	frac_of_seq	seq
1213	Frapec_R_34	REMBX_TRANS_SCORE1000	11	295	FraBCU__NZ_KB891235__Frapec_R_34__1213	905	NZ_KB891235	37375	37588	2.50714e-59	248.0	1	214	214	0.236	GATCCCAGCAGGTCCGGACTCGCTGCCATCAGCTCTTTGCCGAACGAGTCGGCATCGGTCACAGTCGGGCGCACGGCCATCGCGTATCTCCTCCTCGAGTCGCTTTCGCAGATTTCTCGTGAGGATCACGCGGTGGTCGCTCTACGTCACGGACCGCCACTCCGGCGAGTCGCTAGATCGTTGCTCTTCGTGCACCACGTCCATGGACTCCACT
1214	FraCcI3_R_11	REMBX_TRANS_RATIO15	5	296	FraBCU__NZ_KB891235__FraCcI3_R_11__1214	1301	NZ_KB891235	38626	39641	3.98062e-27	132.0	1	1016	1016	0.781	CGGGTCGCGGGCGTGGTGGCGGTTAGCGGCGGCGATGTTGGCCTGGCCGTCCAAGCGCAGCAGGCTGATGGCCAGGCTGCGCAGCGAGGCCATCACACGGGGCGCGTTTCCTGTCCTGACCAGCGATCTATCCTCCTGATAAGTCACGTCGCGGACCCAGCGAAGCCGGTTTTCCATCTCCCAGTGGCCGCGGACCCAGGCCGCCAGGGTGGCGGGATCGGCGCCGCGGTCGCTGGTAATGAGGTACACGACCTCGACGGTCTTCTTTCCTTTCCTCGTGACCGTGCGGTGGACCTGCGCGACCTGGGCGGCGCCGGCGAACTCGATCCAGGCCGGCACCAGCACGACCTTGATCTTTCGACGGGCCCGGCGGCCGTGGCCCGTGCTCACGGCCGAGGT…
1215	Frapec_R_34	REMBX_TRANS_SCORE1000	11	297	FraBCU__NZ_KB891235__Frapec_R_34__1215	905	NZ_KB891235	39858	40317	1.07303e-127	502.0	1	460	460	0.508	CCGTCCTCGCGGACCTTCATCGTCAGCGCGTCCGCCTGCACGAACCGGTACGGGCCGGCGTCCAGCGGCCGGGACCGGAACGCCTCGACCTGAACGTCGAGGTGCTTCGCGAGCTCGGACACCTGGGATTTCGAGATGTTCGCGACCCCGAGCTGCTCGACGAGCCTGTCGACTCTTCTCGTCGATACTCCGAGCAGACAGGAGGTGGCCACGACCGAGATCAGTGCCTGTTCGGCGCGGTGCCGGCGAGTCAGCAGCCATTCCGGGAAGTACGAGCCCTGCCGCAGCTTCGGCACCGCCAGCTTGATCGTCCCAGCCCGCGTGTCCCATTCCCGCGTCCGGTGGCCATTCCGACGGTTAACCCGATCCGGGATATCTCGCCATATTCGGCGTCACGGA…
1216	Frapec_R_34	REMBX_TRANS_SCORE1000	11	298	FraBCU__NZ_KB891235__Frapec_R_34__1216	905	NZ_KB891235	40319	40455	3.00314e-47	204.0	2	138	137	0.151	CGTCATCTCTGCCAGGACGCGCCGGGCAGGGTCGACCCGATCGCGTTGACCAGGCCGCGGTGGGCGTCCGAGGTCACCAGGCGGACCCCGGACAGGCCCCGGGCGACCAGGCCGCGGAAGAACGCCGGCCAGCCGGC
1217	Frapec_R_34	REMBX_TRANS_SCORE1000	11	299	FraBCU__NZ_KB891235__Frapec_R_34__1217	905	NZ_KB891235	40458	40597	9.01035e-44	190.0	3	142	140	0.155	GCGGTTTTCTGCGCGGGGTCGGTTCTGGCGAGGATTTTCAGGCCGATGTAGCGGTGGGTTTCGATCCACTCGTCGTGTTGTTCGGCGAGGACGGCGCCGACGAGCCGGATGATGGCGTCACGGCTGGGGAAGATACCGGC
1222	ISAnsp11	ISFINDER	0	300	FraBCU__NZ_KB891235__ISAnsp11__1222	1510	NZ_KB891235	41977	42186	1.45338e-11	72.0	1	210	210	0.139	CTGCGACGTCTTCTTCCGCTACTACAACAACGAGCACAGGCATTCGGGTATCGCTCTGCACACCCCGGCCAGCGTCCATGACGGCACCGCCCATGAGATCCAGGCCCGTCGCTCCCAGGTCCTCGACGCCGCCTACGCGGCCCACCCTGAGCGGTTCCGCCGCCGACCGGCCCCGCCCGCGCTGCCGACCAGGGCGTGGATCAACCAGCC
