# Supplementary material for: Candidatus Frankia Datiscae Dg1, the Actinobacterial Microsymbiont of Datisca glomerata, Expresses the Canonical nod Genes nodABC in Symbiosis with Its Host Plant
Source: PLoS One. 2015 May 28;10(5):e0127630. doi: 10.1371/journal.pone.0127630 (PMC4447401; doi:10.1371/journal.pone.0127630)
Supplement: S2 Table — (ZIP) [file pone.0127630.s008.zip › frankia_csvs_is_hits/FraBCU110501/contig_all_hits_info_FraBCU/NZ_KB891236/NZ_KB891236_all_hits.csv]

number	name	classification	high_hits	uberkey	identifier	org_len	contig	hit_start	hit_end	expected	score	query_start	query_end	len_seq	frac_of_seq	seq
1229	Frapec_R_6	GOOD_NX_LOCAL_IS	3	301	FraBCU__NZ_KB891236__Frapec_R_6__1229	1737	NZ_KB891236	8411	8748	2.15291e-31	146.0	25	362	338	0.195	GTGCGGGTGCTCGACGCGCACTGCGGGCTCGCGCCGGTCGGCGTCACCGGCGAGCTGTACCTCGCCGGGCACGGACTGGCTCGCGGTTATCTGGGCAGCGCGGGGCTGACCGCCACCCGTTTCGTCGCCGACCCGTACGGCCCGCCCGGCTCGCGGATGTACCGCACCGGCGACCTCGCGCGCTGGACCCCGACCGGGGTGCTGGCGTTCGCGGGCCGCGCCGACGAGCAGGTGAAGATCCGCGGTTTTCGGATCGAACCCGGTGAGATCGAGGCCACGCTCACGACGCATCCCGGCGTCGGGCGCGCCGCGGTCGTCGTCCGCGAGGACCGCCCCGG
1232	FraCcI3_R_4	REMBX_TRANS_SCORE1000	6	302	FraBCU__NZ_KB891236__FraCcI3_R_4__1232	1695	NZ_KB891236	11695	11752	7.72746e-07	52.0	1	58	58	0.034	GCCGAGGTCCGGGCCGGCGCCGGCCGCACCGCCACCGCCACCGGCGGCGGCGGCGGCG
1233	Frapec_R_6	GOOD_NX_LOCAL_IS	3	303	FraBCU__NZ_KB891236__Frapec_R_6__1233	1737	NZ_KB891236	12988	13235	5.14394e-38	170.0	41	288	248	0.143	TGCGCCCGGTCCCGGTCGGCGTGCCCGGTGAGCTCTACCTGGCCGGCACCGGCCTGGCCCGCGGCTACCTGGGCAAGCCGGGGCGCACCGCGGAGCGGTTCGTCGCCGATCCGTTCGGCGCGCCCGGTGCCCGGCTCTACCGCACCGGTGACGTGGCCCGCTGGGACGACGACGGCCGGTTGACCTTCCTCGGCCGCACCGACGACCAGGTGAAGATCCGCGGCTACCGGATCGAACCCGGCGAGGTC
1235	Frapec_R_18	ARB_TRANS	12	304	FraBCU__NZ_KB891236__Frapec_R_18__1235	1226	NZ_KB891236	21014	21070	6.5895e-14	78.0	1	57	57	0.046	GCCCGACCACTCCCGCAGACGATCACGCCGACCGCAAAGGGCCAGCTCACGGGCCGA
