# Supplementary material for: Candidatus Frankia Datiscae Dg1, the Actinobacterial Microsymbiont of Datisca glomerata, Expresses the Canonical nod Genes nodABC in Symbiosis with Its Host Plant
Source: PLoS One. 2015 May 28;10(5):e0127630. doi: 10.1371/journal.pone.0127630 (PMC4447401; doi:10.1371/journal.pone.0127630)
Supplement: S2 Table — (ZIP) [file pone.0127630.s008.zip › frankia_csvs_is_hits/FraBCU110501/contig_all_hits_info_FraBCU/NZ_KB891238/NZ_KB891238_all_hits.csv]

number	name	classification	high_hits	uberkey	identifier	org_len	contig	hit_start	hit_end	expected	score	query_start	query_end	len_seq	frac_of_seq	seq
1249	ISAmi1	ISFINDER	1	306	FraBCU__NZ_KB891238__ISAmi1__1249	883	NZ_KB891238	1	184	6.47621e-28	132.0	1	184	184	0.208	GATCATGTTGGGGTGCAGGTCATCTCCGCCGCCGACCCTCAGTGGATCTTCCCGTTCACCGGGTTGAAGCCGACCCAGTTCCGCCGACTGGTCCGTCTCGTCGCCCAGCGCGGCGGGGACCGGATCGCCGACGGGCGGCCGGGACGGCCGTGGGCGTTGCCTCTGCCGGACCGGGTGCTGCTGG
1250	FraEu_R_7	OVER20_GOOD_LOCX_TRANS	22	307	FraBCU__NZ_KB891238__FraEu_R_7__1250	1219	NZ_KB891238	306	1523	0.0	1074.0	1	1218	1218	0.999	ATGACCATGGTGATGCAGGGTATTCGTGTCCTGGAGGTCGCCGAGCACACGTTTGTCCCGGCGGCCTCGGCACTGCTGGCAGACTGGGGTGCCGATGTCCTCAAGATCGAACACGTGGAGCGCGGCGATGCGATGCGGGCGCTGGCCTCCACCGGAGTCGCGGTGGTGCCCACGGACGTACACGCGCTGCTGGAGCATTCCAATCGAGGGAAACGCAGCCTGGGTCTGGACCTGACGTCACCGGATGGGCTGGACATCCTCTACAAGCTCGCAGCGACGGCCGACGTCTTTCTGACAAACAAATTACCGGGGGTGCGGAAGAAGCTAAAAATCGGTGTGGAGGAGATACGCGGGCACAACCCGCGAATCGTCTACGTACGAGGCACCGGGCAGGGCGAG…
1258	Frapec_R_53	OVER15_NOID	16	308	FraBCU__NZ_KB891238__Frapec_R_53__1258	522	NZ_KB891238	12863	13384	9.40307e-146	568.0	21	542	522	1.0	TCCTCGCCCACAAGCGTCGTCCGATGCATGAGCCGGCGTGATGTGGCGGCGAACGGCAGAGCCCGGTGCAGCATGCCGGTGTTGTCCCAGATCACCAGGTCACCGGCGCGCCAGCGATGCCGCAGGACGAATTGTGGCTGGGTCGACCATTCGAGCAGGCGCTGCAGTAGCGCCTCGCCCTCCGCTGGCGGCAGACCGACTACTTCACCAGCGGTCGCGCCGAGGAGGAGCGATCTGCGGCCGTTGCCCCGGGTCCAGACGAGGGGGTGCTTCCGCGTGGGCACGCGGTCCCAGTTGGCCTGCTGTTCGTCCGTGGCATCGGGGTGGGCGCGTCTCTGCGCGGCGGCGAAGCTGTGCAGCACGTGATGTTCGGCAAGCGCCACCTTCTCGGTATCGGGC…
1263	ISCmi3	ISFINDER	0	309	FraBCU__NZ_KB891238__ISCmi3__1263	1459	NZ_KB891238	40455	40684	6.13492e-36	162.0	1	230	230	0.158	GAGATGGCCGAGCACGCCCGATTCACCGTCACGACCGGTATCCCTGTCTACTTCTGCGACCCGCATTCACCATGGCAGCGTGGGAGCAACGAGAATACCAACGGGCTGCTCCGCCAGTATTTCCCTAAGGGCACCGACCTGTCGGATCACACACAGGCGGAACTCGACCGTGTCGCCGACCTGTTGAATCGCCGCCCGCGTCAGACCCTGGACTGGGATACACCCGCCGA
