# Supplementary material for: Candidatus Frankia Datiscae Dg1, the Actinobacterial Microsymbiont of Datisca glomerata, Expresses the Canonical nod Genes nodABC in Symbiosis with Its Host Plant
Source: PLoS One. 2015 May 28;10(5):e0127630. doi: 10.1371/journal.pone.0127630 (PMC4447401; doi:10.1371/journal.pone.0127630)
Supplement: S2 Table — (ZIP) [file pone.0127630.s008.zip › frankia_csvs_is_hits/FraBCU110501/contig_all_hits_info_FraBCU/NZ_KB891240/NZ_KB891240_all_hits.csv]

number	name	classification	high_hits	uberkey	identifier	org_len	contig	hit_start	hit_end	expected	score	query_start	query_end	len_seq	frac_of_seq	seq
1269	ISRhosp4	ISFINDER	1	311	FraBCU__NZ_KB891240__ISRhosp4__1269	1349	NZ_KB891240	1	298	2.80594e-35	160.0	1	298	298	0.221	GACGACTACCAGGTCCGCGACTGGCGGGCCTGGTACGCCCACATCACCCTGTCCATGCTCGCCTACGCCACCCTCGCCGCCGTCCGCGCCGAGCAGGTAAAAGGGGCAGCACCCACACCTGTCAGGACATGATCGGACTGACAGTACCGGAGATCCGCAGACTGATCGCCACCCTCCTCCACCGGCTCCACCCACCCGCCTTCGTCTGGGCCTGGTCGACCTGGCGCAGACGCCGTCAACACCAGGCCAGACGCTGCCACTACCGACGGCGAGGACACCCACAAGTGCCGTTGCAGTA
1271	Frapec_R_11	REMBX_TRANS_SCORE1000	8	312	FraBCU__NZ_KB891240__Frapec_R_11__1271	1594	NZ_KB891240	27420	27515	1.5444e-06	52.0	1	96	96	0.06	CGCGGTCAGGCCGGGCAGCCGGCTCGCCCGGCCGGCGGCCGGGTCCCAGGCCCCGAGCGGGACCGCCCGGCCCAGGAACCGGTACGGCCGGCCCGG
1272	ISGeob7	ISFINDER	0	313	FraBCU__NZ_KB891240__ISGeob7__1272	883	NZ_KB891240	28243	28570	4.26509e-27	130.0	1	328	328	0.371	CCGCCACCCGGGCCGGTTGCCGGTCGACGACCGGGCGGCGTTGGAGGGAATCCTGTGGGTCCTGCGGAACGACGTGCCCTGGCGGGAGCTGCCGACCGTACTGTTCGGGGTGTCGGGGGTGACATGCTGGCGCCGGCTGCGGGACTGGACCGAAGCCGGGGTCTGGCAGCAGCTCCACGAACAACTGCTCACCGAGTGCGACGCGGCGGGGCTGCTCGACCTGCGCCGGGCCCTGGTCGATTCCTCGCACGTCCACGCGCTGAAAGGGGCTCCGAGACGGGTCCGCGCCCGGTCGACCGAGCCCATCCCGGCAGCGGACACTACCTGA
1274	Frapec_R_27	GOOD_NX_LOCAL_IS	8	314	FraBCU__NZ_KB891240__Frapec_R_27__1274	1033	NZ_KB891240	39572	39976	1.24826e-180	696.0	1	405	405	0.392	TACCTGGACCGCTGCGACCGGCACTACACCAACCAGCGCTGGCTGCGCCGTGACTTCGGCGGCAAGCTGCCCAGCGAGGTGTTCCGCGACCACTCGCTCGCCTGCTACGTCACCGACCCGACATCGCTGAAGCTGCGCAACGAGATCGGGATCGACATCATCGCGTGGGAGTGCGACTACCCGCACNCGGACTCGATCTGGCCCGAGGCGCCGGAGTTCGTGCTCAACGAGCTGAACAACGTCGGCGCGACCGACGAGGAGATCGACAAGATCACCTGGCGGAACGCCTGCCGGTTCTTCAACTGGGACCCGTTCGCCGAGATCCCGAAGGAGCGGGCGACCGTCGGTGCCCGTCGCGCGATCGCGACCGACGTCGACACCAGCATCCGCTCCCGCAAG…
