# Supplementary material for: Candidatus Frankia Datiscae Dg1, the Actinobacterial Microsymbiont of Datisca glomerata, Expresses the Canonical nod Genes nodABC in Symbiosis with Its Host Plant
Source: PLoS One. 2015 May 28;10(5):e0127630. doi: 10.1371/journal.pone.0127630 (PMC4447401; doi:10.1371/journal.pone.0127630)
Supplement: S2 Table — (ZIP) [file pone.0127630.s008.zip › frankia_csvs_is_hits/FraBCU110501/contig_all_hits_info_FraBCU/NZ_KB891241/NZ_KB891241_all_hits.csv]

number	name	classification	high_hits	uberkey	identifier	org_len	contig	hit_start	hit_end	expected	score	query_start	query_end	len_seq	frac_of_seq	seq
1279	FraCcI3_R_4	REMBX_TRANS_SCORE1000	6	315	FraBCU__NZ_KB891241__FraCcI3_R_4__1279	1695	NZ_KB891241	29691	29735	4.11444e-08	56.0	1	45	45	0.027	CCGCGGCCACGGCGCCCGCCAGGCGGCCACGGCGCCCGCCACGGC
1284	FraCcI3_R_1	REMBX_TRANS_SCORE1000	2	316	FraBCU__NZ_KB891241__FraCcI3_R_1__1284	1920	NZ_KB891241	47003	47093	1.18206e-07	56.0	1	91	91	0.047	GCCGGCCACCGCCGGCCGCCGCCTCGCCGGCGCCGGCGCCGCGATCGCGGCGACCAGCGTCGCGGGCGCGGGCGTCGGTGGCCCGGCCGGC
1296	FraCcI3_R_2	REMBX_TRANS_SCORE1000	10	317	FraBCU__NZ_KB891241__FraCcI3_R_2__1296	1899	NZ_KB891241	220317	220415	5.00637e-08	58.0	1	99	99	0.052	CCGCCGGCTGCCCCCGCCGGGCGGCGCGGAAGGCGGGCGGTCCCGCCCCGGCCCGAACGGCGGGCCCGGCGGGTACCGCGCGCCGGGCGGCCCGGCGCC
1298	FraCcI3_R_6	REMBX_TRANS_SCORE1000	7	318	FraBCU__NZ_KB891241__FraCcI3_R_6__1298	1560	NZ_KB891241	223726	223815	4.06601e-07	54.0	1	90	90	0.058	GACGGCCGCGCGGCGGCCTCGGCGGCTCCGGCCGTCGGCGGCCGGGGCGCCGGGGCACCGGGGCGCGGTGGGGCACCGCGCCGACCGGCG
