# Supplementary material for: Candidatus Frankia Datiscae Dg1, the Actinobacterial Microsymbiont of Datisca glomerata, Expresses the Canonical nod Genes nodABC in Symbiosis with Its Host Plant
Source: PLoS One. 2015 May 28;10(5):e0127630. doi: 10.1371/journal.pone.0127630 (PMC4447401; doi:10.1371/journal.pone.0127630)
Supplement: S2 Table — (ZIP) [file pone.0127630.s008.zip › frankia_csvs_is_hits/FraBCU110501/contig_all_hits_info_FraBCU/NZ_KB891242/NZ_KB891242_all_hits.csv]

number	name	classification	high_hits	uberkey	identifier	org_len	contig	hit_start	hit_end	expected	score	query_start	query_end	len_seq	frac_of_seq	seq
1305	ISAnsp5	ISFINDER	0	319	FraBCU__NZ_KB891242__ISAnsp5__1305	2192	NZ_KB891242	644	681	1.31306e-06	50.0	1	38	38	0.017	TCGACCCCGCCCACCTCGACCCGGCCGCGGCGCCGGCC
1306	Frapec_R_4	REMBX_TRANS_SCORE1000	25	320	FraBCU__NZ_KB891242__Frapec_R_4__1306	1785	NZ_KB891242	1651	1690	4.17997e-07	52.0	1	40	40	0.022	CGCGCCGTGCCGCCCGGCGCCGCGCCGCCCCGGCCGCCGT
1312	ISPa43	ISFINDER_NOFULL	0	321	FraBCU__NZ_KB891242__ISPa43__1312	19903	NZ_KB891242	23270	23367	1.06873e-08	60.0	1	98	98	0.005	TCTCGGGCGGCCAGCGCCGCCGGGTCGACGTGGCGATCGGGGTCGTCGGCCGCCCCCGGCTGCTGTTCCTGGACGAGCCCACCACGGGCTTCGACCCG
1313	FraCcI3_R_2	REMBX_TRANS_SCORE1000	10	322	FraBCU__NZ_KB891242__FraCcI3_R_2__1313	1899	NZ_KB891242	33436	33554	1.66174e-07	56.0	1	119	119	0.063	CCGGGCTGGCGGCCGGCGCTCTGCGACGCTCGGCGGGCGGTTCCGGCGGCTCGGGCGCACCCGGCGACCCGGCTGACTCGGGCGCTCCAGCCGCCCCGGTCGGCACCGGCGACCCGGTC
