# Supplementary material for: Candidatus Frankia Datiscae Dg1, the Actinobacterial Microsymbiont of Datisca glomerata, Expresses the Canonical nod Genes nodABC in Symbiosis with Its Host Plant
Source: PLoS One. 2015 May 28;10(5):e0127630. doi: 10.1371/journal.pone.0127630 (PMC4447401; doi:10.1371/journal.pone.0127630)
Supplement: S2 Table — (ZIP) [file pone.0127630.s008.zip › frankia_csvs_is_hits/FraBCU110501/contig_all_hits_info_FraBCU/NZ_KB891243/NZ_KB891243_all_hits.csv]

number	name	classification	high_hits	uberkey	identifier	org_len	contig	hit_start	hit_end	expected	score	query_start	query_end	len_seq	frac_of_seq	seq
1323	FraCcI3_R_6	REMBX_TRANS_SCORE1000	7	323	FraBCU__NZ_KB891243__FraCcI3_R_6__1323	1560	NZ_KB891243	9106	9209	4.02473e-08	58.0	1	104	104	0.067	GGCGCCGGCCGGCGGCGCCGCTCCGGAACCCGTCGGCGGCGGCACCGGCTCCGCGGACGGCTCAGGGGCGGGCGCGGGCGCGGGCGGCGCGGGCGCGGGCGGCG
1326	IS4811	ISFINDER	0	324	FraBCU__NZ_KB891243__IS4811__1326	5396	NZ_KB891243	13190	14059	1.75512e-62	262.0	1	870	870	0.161	TCCCAGAGCCGGGCCGCGGCCGCGGGGTCGAGGGCGTAGGCGGCCACGCCACCCCGGGCACCCGGCGTGTTCGGGAGCGCCTCGTTGCAGTCCTCGAAGTACCGGCCGCCGATCCCGTCCAGCAGCGGCGAGGTCGCGAGCAGCACCGACGTCGCGGCGCCCTGCTCGACGGACTTCCACGGCGTCGCCGGGGTGCTGCTCCCGCCGCGCAGCCGGTCGAGCTCTCCGGCGTCGACGTGCCGCTGCAGCCCGGTGACGATCGCCCCCGGCATCAGCGCGTTCACGGTGATGCCGTCCCCGGCCCAGCGCCTGGTCGCCTCGACGGCGAACAGCACGTTCGCCGTCTTGGACTGGCCGTACGCCAGCCACGGGTCGTAGGCCCGCTCGCGGAAGTGGATG…
1332	FraCcI3_R_6	REMBX_TRANS_SCORE1000	7	325	FraBCU__NZ_KB891243__FraCcI3_R_6__1332	1560	NZ_KB891243	33751	33793	1.6778e-06	50.0	1	43	43	0.028	GCCGGCGGCCGCGGTCATCCGGCCGGCGGCGCCGTCGCTGCCG
1334	FraACN_R_3	OVER20_GOOD_LOCX_TRANS	4	326	FraBCU__NZ_KB891243__FraACN_R_3__1334	789	NZ_KB891243	35078	35377	2.78083e-73	300.0	1	300	300	0.38	CGGGTCGTTGTCGACGTAGAGCACGCGCGCCGCCGGTTCGAACCGCTGGGCGGTCTCGTGCAGGCTCGGGTTGGTGGGGATGCCGGTGCCGATGTCCAGGAACTGGGTCACCCCGGCCGTCGCCGTCACGTGCGCGACCGCCCGGTGCAGGAACGCCCGGTTCTGCCGGGCGTAGAGCCGCAGGTTCGGGAAGGCCGCCAGCGCCTGCTCGGCCGTCTCCCGGTCCGCCGGGAAGTTGTCCTTCCCGCCCAGGTAGTAGTCGTGCATCCGGGCCGAGTGGGGATGTCGGTCCGCGGATCC
