# Supplementary material for: Candidatus Frankia Datiscae Dg1, the Actinobacterial Microsymbiont of Datisca glomerata, Expresses the Canonical nod Genes nodABC in Symbiosis with Its Host Plant
Source: PLoS One. 2015 May 28;10(5):e0127630. doi: 10.1371/journal.pone.0127630 (PMC4447401; doi:10.1371/journal.pone.0127630)
Supplement: S2 Table — (ZIP) [file pone.0127630.s008.zip › frankia_csvs_is_hits/FraBCU110501/contig_all_hits_info_FraBCU/NZ_KB891244/NZ_KB891244_all_hits.csv]

number	name	classification	high_hits	uberkey	identifier	org_len	contig	hit_start	hit_end	expected	score	query_start	query_end	len_seq	frac_of_seq	seq
1337	ISGeob7	ISFINDER	0	327	FraBCU__NZ_KB891244__ISGeob7__1337	883	NZ_KB891244	7963	7988	1.46403e-07	52.0	1	26	26	0.029	GCTCGCCGAGCTGCGCGCGGCCGGCG
1339	FraCcI3_R_6	REMBX_TRANS_SCORE1000	7	328	FraBCU__NZ_KB891244__FraCcI3_R_6__1339	1560	NZ_KB891244	10948	11018	7.03611e-09	60.0	1	71	71	0.046	CGACGGCGGCGACGCGGGACCCCGGTTCGGCCGCGGCCCACAGCGCGGCGGCGGCTCCGGTGCTGGCCCCG
1340	FraCcI3_R_6	REMBX_TRANS_SCORE1000	7	329	FraBCU__NZ_KB891244__FraCcI3_R_6__1340	1560	NZ_KB891244	15643	15749	6.19176e-06	50.0	1	107	107	0.069	GCGACGGCCGCGCGGGGGCGAGCGCGGGCAGCGGCAGCGGTGCCGACCTCGCCGCGGCGACCACCGCCCGGCGGCGTGCCGGGGTGAGGGCCGGTGTCGACGGCGCG
1342	ISPa43	ISFINDER_NOFULL	0	330	FraBCU__NZ_KB891244__ISPa43__1342	19903	NZ_KB891244	26245	26287	3.9458e-08	56.0	1	43	43	0.002	CGCGCTGGTGGGCCCGACCGGCGCCGGCAAGTCGACGCTGATC
1345	FraCcI3_R_2	REMBX_TRANS_SCORE1000	10	331	FraBCU__NZ_KB891244__FraCcI3_R_2__1345	1899	NZ_KB891244	27482	27593	5.59139e-08	58.0	1	112	112	0.059	CCCGGGCCTCGCCGTGGGCGGCCGCCGCCCCGGCCTGGCCGGCCGACAGCTCGGCGAGCCGCTCGTGGTCGCGCAGCGCCCGCTCCAGCGGGCCACGCGGCGGCGCGGCGGC
1347	FraCcI3_R_6	REMBX_TRANS_SCORE1000	7	332	FraBCU__NZ_KB891244__FraCcI3_R_6__1347	1560	NZ_KB891244	28198	28298	3.18283e-09	62.0	1	101	101	0.065	CCAGCGCCTGCCGCGCGGCGGCGAGCGACCCCGCGGCCGCGGCCGAGCGCCCGGCCGCCGCGTCCCGCTGGCCGGCCCGGTCACGGGCCAGCCCGGCGGCC
1348	FraCcI3_R_4	REMBX_TRANS_SCORE1000	6	333	FraBCU__NZ_KB891244__FraCcI3_R_4__1348	1695	NZ_KB891244	28687	28792	6.11892e-06	50.0	1	106	106	0.063	CTCGCCCAGCGCCCGGTCCGCCTCCTCGTGCCGCCGGCGGGCGGCCTCGGCCTCGGCGGCGGCCTCGGCGAGCAGCCGCTCCCGGGCCGTCACCTGCCCGCGGGAC
1350	FraCcI3_R_17	ARB_TRANS	8	334	FraBCU__NZ_KB891244__FraCcI3_R_17__1350	1005	NZ_KB891244	34539	34686	3.17028e-43	188.0	1	148	148	0.147	AAATAGAGAAGCCCTCGGTAGATCACAGGATGCCTAATCACCGTGACCTTGACCGAGGACTTCCGTTGCTAACCTACCCTGGCGCCATCATCCTGCCCGAGTCGACCCTGGAGTTCCTGGCCGCGCTGCTGGCCGACGACCGCGCCCA
