# Supplementary material for: Candidatus Frankia Datiscae Dg1, the Actinobacterial Microsymbiont of Datisca glomerata, Expresses the Canonical nod Genes nodABC in Symbiosis with Its Host Plant
Source: PLoS One. 2015 May 28;10(5):e0127630. doi: 10.1371/journal.pone.0127630 (PMC4447401; doi:10.1371/journal.pone.0127630)
Supplement: S2 Table — (ZIP) [file pone.0127630.s008.zip › frankia_csvs_is_hits/FraBCU110501/contig_all_hits_info_FraBCU/NZ_KB891245/NZ_KB891245_all_hits.csv]

number	name	classification	high_hits	uberkey	identifier	org_len	contig	hit_start	hit_end	expected	score	query_start	query_end	len_seq	frac_of_seq	seq
1359	FraEu_R_18	ARB_MGE	10	335	FraBCU__NZ_KB891245__FraEu_R_18__1359	556	NZ_KB891245	18784	18822	3.97097e-07	52.0	1	39	39	0.07	CCGTCGACGTCGCCCACGACGGCCGCGCCGCGCTGGACA
1361	FraCcI3_R_6	REMBX_TRANS_SCORE1000	7	336	FraBCU__NZ_KB891245__FraCcI3_R_6__1361	1560	NZ_KB891245	31295	31396	1.37051e-07	56.0	1	102	102	0.065	CCGCCGGACGTCGGCACCGTCCGCGTCTGCGCCGGCGTCCGCGGCGGGGCCGGCCGGCGCGGGAGCCACGGGAACGGTGCTCCCGGTCCCCACGGCCGGGGC
1362	Frapec_R_11	REMBX_TRANS_SCORE1000	8	337	FraBCU__NZ_KB891245__Frapec_R_11__1362	1594	NZ_KB891245	32637	32905	4.45526e-108	428.0	1	269	269	0.169	CGGGACGGCGGACATTCCCCCCTGAGGACTGGAACACCCGGCTACCCCGGTTCCACACCGAGATCACCCGCACGCTCAACCCGCCACGGCGTCACCGCACCTGCCCCCGGGTCGTCAAACGCGCCCGGCACAACAGCTACCGCGTCAAGAAACCCGACGAACCCGCCTCGATCCGCCACCCGGGCCCCGCCACGATCCGACTCCACCCACTCACCCCACGCGCGGCCTGACCAAACCCCAGCAAGATCGCCTTAAGCTTCACGGCATTG
