# Supplementary material for: Candidatus Frankia Datiscae Dg1, the Actinobacterial Microsymbiont of Datisca glomerata, Expresses the Canonical nod Genes nodABC in Symbiosis with Its Host Plant
Source: PLoS One. 2015 May 28;10(5):e0127630. doi: 10.1371/journal.pone.0127630 (PMC4447401; doi:10.1371/journal.pone.0127630)
Supplement: S2 Table — (ZIP) [file pone.0127630.s008.zip › frankia_csvs_is_hits/FraBCU110501/contig_all_hits_info_FraBCU/NZ_KB891246/NZ_KB891246_all_hits.csv]

number	name	classification	high_hits	uberkey	identifier	org_len	contig	hit_start	hit_end	expected	score	query_start	query_end	len_seq	frac_of_seq	seq
1364	ISFsp12	ISFINDER	1	338	FraBCU__NZ_KB891246__ISFsp12__1364	1730	NZ_KB891246	22098	22136	3.97097e-07	52.0	1	39	39	0.023	GGCCCTGCAGGAGAAGGACCCGGAGCTGGTGTCGACGCT
1365	ISFsp14	ISFINDER	4	339	FraBCU__NZ_KB891246__ISFsp14__1365	1696	NZ_KB891246	22858	22924	2.75249e-07	54.0	1	67	67	0.04	TCACCGACGCCGACGGCAAGGACCGGTTCGGGATCGCCGCCGCGCGACCGGCGCAGCTCGCCGACCT
1370	ISAmi1	ISFINDER	1	340	FraBCU__NZ_KB891246__ISAmi1__1370	883	NZ_KB891246	32596	32779	6.47621e-28	132.0	1	184	184	0.208	GATCATGTTGGGGTGCAGGTCATCTCCGCCGCCGACCCTCAGTGGATCTTCCCGTTCACCGGGTTGAAGCCGACCCAGTTCCGCCGACTGGTCCGTCTCGTCGCCCAGCGCGGCGGGGACCGGATCGCCGACGGGCGGCCGGGACGGCCGTGGGCGTTGCCTCTGCCGGACCGGGTGCTGCTGG
