# Supplementary material for: Candidatus Frankia Datiscae Dg1, the Actinobacterial Microsymbiont of Datisca glomerata, Expresses the Canonical nod Genes nodABC in Symbiosis with Its Host Plant
Source: PLoS One. 2015 May 28;10(5):e0127630. doi: 10.1371/journal.pone.0127630 (PMC4447401; doi:10.1371/journal.pone.0127630)
Supplement: S2 Table — (ZIP) [file pone.0127630.s008.zip › frankia_csvs_is_hits/FraBCU110501/contig_all_hits_info_FraBCU/NZ_KB891248/NZ_KB891248_all_hits.csv]

number	name	classification	high_hits	uberkey	identifier	org_len	contig	hit_start	hit_end	expected	score	query_start	query_end	len_seq	frac_of_seq	seq
1380	Frapec_R_18	ARB_TRANS	12	342	FraBCU__NZ_KB891248__Frapec_R_18__1380	1226	NZ_KB891248	1	140	2.13478e-51	218.0	1	140	140	0.114	TGGATGGCCATGGTGTGGTCGCTGCTCTACGCCCTGACACGCAACGCTCTCGGGCTGATGCTGCTCCGTTCCGCGGGGACACCACGCAGGACGTGGAGCTCCTCGTCCTGCGGCACCAGGTGGCGGTGCTACGACGACAG
1382	FraDas_R_4	OVER20_GOOD_LOCX_TRANS	37	343	FraBCU__NZ_KB891248__FraDas_R_4__1382	1587	NZ_KB891248	6917	7054	3.32791e-36	162.0	1	138	138	0.087	CTGCCGACGTTCGGTCCGCACCACTGACCGGCCAGCAAGCCCCGCCTCGCACCCCGCCCACGGCCCCGGTTCGTGCCGTAGACGCATGCCAGGCTGCTCGACCATCCCCGCAGCGTCGATCCCGGATGCCCGCCCTGC
1383	FraCcI3_R_16	REMBX_TRANS_RATIO15	19	344	FraBCU__NZ_KB891248__FraCcI3_R_16__1383	1009	NZ_KB891248	8508	9499	6.02418e-120	474.0	1	992	992	0.983	TGCGGGCGCGGATCGTGCTTCTGGCCGCGGACGGGTCAGCGAACTGCAGGATCGCGCAGCGGCTGGGTATCTGCGAGGACACCGTCCGCAAGTGGCGGCGCCGGTACTGCGAACAGGGCATAGACGGCCTGGCCGACGCGCCGCGTCCCGGCCGGCCGCGGGTGTTCCCCGCCCGTGTGGTGGCCGGGGTCAAGGCCCTGGCGTGCGAGCTACCTGCCGCGAGCGGGGCGCCGCTGGCCCGCTGGACCTGTCCCGAACTGGCTCGCCAGACGGCAGCCAGCGGCATCATCCCCGCGCCGTCGGCGTCTACCGTGCGGCGCTGGCTCGCCGATGACGTCCTGAAACCCTGGCAGCACCGGTCGTGGATCTTCCCCCGCGACCCGCGGTTCGCCGTGAAGG…
1385	ISArsp6	ISFINDER_NOFULL	0	345	FraBCU__NZ_KB891248__ISArsp6__1385	26712	NZ_KB891248	14310	14437	1.69927e-20	104.0	1	128	128	0.005	GCAGGTCGCCGCGGACGAGGGTGAGGTCGCTGGCCTCGATGGCGACGTCGGTGCCGGTGCCCATGGCGAGGCCGAGGTCGGCCTGGGCGAGGGCGGGGGCGTCGTTGACGCCGTCGCCGACCATAGCG
1386	ISLxx2	ISFINDER	0	346	FraBCU__NZ_KB891248__ISLxx2__1386	1427	NZ_KB891248	14958	14994	1.01794e-07	54.0	1	37	37	0.026	GAGATCCACGTCGCCGCCGGCGGCGACGAGACCGAGA
1387	ISArsp6	ISFINDER_NOFULL	0	347	FraBCU__NZ_KB891248__ISArsp6__1387	26712	NZ_KB891248	15286	15555	9.89703e-09	62.0	1	270	270	0.01	GGAGATGCGGTCGGCGAGGCGCTGCGCGGCGGCTTTGCCGGTCTGGGCGTCTTCGACGAGTCTGGCCATCTGGGCGAGTTGGGTGTCGGCGCCGACGCGGGTGGCGCGCACGATCAGCCGTCCGCCGGCGTTGACCGTTGCTCCGGTGACGGCGTCGCCGGGGGCGACCTCGACGGGGACGGACTCGCCGGTCAGCATCGAGGTGTCGACGGCGGAGGAGCCTTCGTCGACCACGCCGTCGGTGGCGATGCGTTCGCCGGGCCGGACGAC
1388	ISArsp6	ISFINDER_NOFULL	0	348	FraBCU__NZ_KB891248__ISArsp6__1388	26712	NZ_KB891248	22544	22681	6.86539e-26	124.0	1	138	138	0.005	GGGCACGTCGAGCGGGTCGGAGCGCATGAGCACGACGTCCGCGGTCTCGATGGCGACGTCGGTGCCGGCGCCGATCGCGATGCCGAGGTCGGCCTGGGCCAGTGCTGGGGCGTCGTTGACGCCGTCGCCGACCATCGC
1389	ISArsp6	ISFINDER_NOFULL	0	349	FraBCU__NZ_KB891248__ISArsp6__1389	26712	NZ_KB891248	23986	24174	2.04442e-15	86.0	1	189	189	0.007	GTGGGTTCGCCCCAGGCCTCAAGCCAGCCGGTCATCGTCTCGATCTCCGGTGCCTGCGCGGCCCCGATCTGCTGGGCTAGCGTGAGCACCGCCGGGTTGGCGGCTCGCCCGGGTGCCAGCTCCGCCATCTCCACGGCCTGCTGGTGGTGCGGGATCATCATCTGGGCGAACATCACGTCCGCGGCGTTG
1390	ISRop1	ISFINDER	0	350	FraBCU__NZ_KB891248__ISRop1__1390	4160	NZ_KB891248	30090	30133	5.01596e-07	52.0	1	44	44	0.011	GGGGCTTGTGGAGCGCCGGATGCGTTGAAAGGCGCACGTCCGGT
