# Supplementary material for: Candidatus Frankia Datiscae Dg1, the Actinobacterial Microsymbiont of Datisca glomerata, Expresses the Canonical nod Genes nodABC in Symbiosis with Its Host Plant
Source: PLoS One. 2015 May 28;10(5):e0127630. doi: 10.1371/journal.pone.0127630 (PMC4447401; doi:10.1371/journal.pone.0127630)
Supplement: S2 Table — (ZIP) [file pone.0127630.s008.zip › frankia_csvs_is_hits/FraBCU110501/contig_all_hits_info_FraBCU/NZ_KB891249/NZ_KB891249_all_hits.csv]

number	name	classification	high_hits	uberkey	identifier	org_len	contig	hit_start	hit_end	expected	score	query_start	query_end	len_seq	frac_of_seq	seq
1391	Frapec_R_47	GOOD_IS_AA	4	351	FraBCU__NZ_KB891249__Frapec_R_47__1391	664	NZ_KB891249	9773	10019	2.93512e-97	388.0	1	247	247	0.372	CGGACCTGCTCCGCATGGGACGCCTACCCGAAGCGTGGGTCGCGCCACCGCCGGTGCGGGAACTCCGCGAGACCGTCCGGCACCGCGCGGCGCTCGTCGCGATCCGGTCAGCGTGCAAGGCCCAGATCCACGCGGTGCTCGCCAAGAACGGGGTCGCGGTGCCCATGACCGACCTGTTCGGCCAGGCTGGCACCGAGCTCCTCGGCCAGGTCCAGCTCCCCAGCCCGTTTCACGCCCGCATCACGAG
1392	Frapec_R_51	GOOD_IS_AA	3	352	FraBCU__NZ_KB891249__Frapec_R_51__1392	548	NZ_KB891249	10228	10543	5.66945e-114	450.0	1	316	316	0.577	CCACGCCACCGCGAATCCGACACCACGGTGCACCGCGGGCACATCACCAAACAGGGCTTCACCCTGGTCCGCTGGGCCGCGATCGAAGCCGTCCAGATCCTGCCCGCCACCACCCCAATCCTCGCCCCCGACCAAGACCCGCGTCGGGGCCCGCCGCGGCACCAACATCGGCAAGGTCGCCGCGGCCCGCAAGCTGCTCACGTTCGTCTTCTACGCGCTACGCGACGGGCAGGTCCGCGCGCTACGCACAGCGGCGTGAGCAGGGTTCACACGATCAGACGCGTGGCCGTGCAGGTCATGACCCCCACCACCCCGG
1397	FraCcI3_R_6	REMBX_TRANS_SCORE1000	7	353	FraBCU__NZ_KB891249__FraCcI3_R_6__1397	1560	NZ_KB891249	20711	20809	1.31911e-07	56.0	1	99	99	0.063	GCGGCCGGCGCCGCCGGTACGGACACCCACCCGGGCCGCGGGCCGACCGACGGCCCCGGTGGCGTGGGCGGCGGCGTCGCGGACGGCGCGGGCGCCGCG
