# Supplementary material for: Candidatus Frankia Datiscae Dg1, the Actinobacterial Microsymbiont of Datisca glomerata, Expresses the Canonical nod Genes nodABC in Symbiosis with Its Host Plant
Source: PLoS One. 2015 May 28;10(5):e0127630. doi: 10.1371/journal.pone.0127630 (PMC4447401; doi:10.1371/journal.pone.0127630)
Supplement: S2 Table — (ZIP) [file pone.0127630.s008.zip › frankia_csvs_is_hits/FraBCU110501/contig_all_hits_info_FraBCU/NZ_KB891250/NZ_KB891250_all_hits.csv]

number	name	classification	high_hits	uberkey	identifier	org_len	contig	hit_start	hit_end	expected	score	query_start	query_end	len_seq	frac_of_seq	seq
1399	ISRhosp4	ISFINDER	1	354	FraBCU__NZ_KB891250__ISRhosp4__1399	1349	NZ_KB891250	1	269	2.31605e-29	138.0	1	269	269	0.199	CTGGTACGCCCACATCACCCTGTCCATGCTCGCCTACGCCACCCTCGCCGCCGTCCGCGCCGAGCAGGTAAAAGGGGCAGCACCCACACCTGTCAGGACATGATCGGACTGACAGTACCGGAGATCCGCAGACTGATCGCCACCCTCCTCCACCGGCTCCACCCACCCGCCTTCGTCTGGGCCTGGTCGACCTGGCGCAGACGCCGTCAACACCAGGCCAGACGCTGCCACTACCGACGGCGAGGACACCCACAAGTGCCGTTGCAGTA
1400	ISFsp5	ISFINDER	4	355	FraBCU__NZ_KB891250__ISFsp5__1400	1617	NZ_KB891250	8166	8344	2.61147e-66	274.0	67	245	179	0.111	GCAGACCCGGACAGAGATCCTCGAACGGCTCAAGCCCGCCCGCCGCCACCGCACCTACCCACGCGCTGTCCGGCGCCCGGTACAACGCCTACCGGATCAAAAAGCCAACGAACACCGGAACCCATCACCGCGAGCCACCGACGATCATGCTCGCTCGACTGGCTTAACTAAGCGGCATT
1402	ISPa40	ISFINDER	0	356	FraBCU__NZ_KB891250__ISPa40__1402	6592	NZ_KB891250	8100	8165	2.87495e-13	76.0	1	66	66	0.01	TCCGCGACGGCGACACCGTGCTTGTGCACTCCATGGACCGTCTCGCCCGCAACCTCGACGACCTGC
1403	FraCcI3_R_8	REMBX_TRANS_SCORE1000	13	357	FraBCU__NZ_KB891250__FraCcI3_R_8__1403	1437	NZ_KB891250	22102	22134	9.48319e-07	50.0	1	33	33	0.023	CCGACCTGCTGGGCCGGCTCGCCGCCGCCGCCC
