# Supplementary material for: Candidatus Frankia Datiscae Dg1, the Actinobacterial Microsymbiont of Datisca glomerata, Expresses the Canonical nod Genes nodABC in Symbiosis with Its Host Plant
Source: PLoS One. 2015 May 28;10(5):e0127630. doi: 10.1371/journal.pone.0127630 (PMC4447401; doi:10.1371/journal.pone.0127630)
Supplement: S2 Table — (ZIP) [file pone.0127630.s008.zip › frankia_csvs_is_hits/FraBCU110501/contig_all_hits_info_FraBCU/NZ_KB891251/NZ_KB891251_all_hits.csv]

number	name	classification	high_hits	uberkey	identifier	org_len	contig	hit_start	hit_end	expected	score	query_start	query_end	len_seq	frac_of_seq	seq
1408	FraEu_R_9	GOOD_NX_LOCAL_IS	26	358	FraBCU__NZ_KB891251__FraEu_R_9__1408	1021	NZ_KB891251	7636	8588	1.95491e-31	148.0	45	997	953	0.933	GACCGAGTGCCCGCGAAGTTTCTCGAGGCGGCGCCGCGGGTGATCGAAGAGGACGGTCGCGAGTACTGGATATACAACGGTGTTCGTGGCGAAACCATGGGCCTGAATGCCGTCGTCGGCCGTCCCCGCGATCAGGTCAATCTTGATCCCGTCCGGTTCTCGGACATGCGGCCGGGCTGTTACGACCCGGCCGAGCGCGCGAAGGACCTGCTTTCCGACGGCATCTTCGCCTCGGTGTTGTTCCCGACGCTTCCACGGTTCTCCGGCACACTGTTCCTGACGTTCGACGACAAGGAACTGGCCGATGCCTGCGTCCGCGCGTACAACGACTTCATCATCGACGAATGGTGCCCGGGAGGACCGGCCGGCCTGTATGTGCCGACCATAATCTGCCAGCTG…
1409	Frapec_R_37	ARB_MGE	0	359	FraBCU__NZ_KB891251__Frapec_R_37__1409	819	NZ_KB891251	8623	8688	4.66395e-07	54.0	35	100	66	0.081	GCCGGCTGCAACGACGAGGAGATCGAGGCGATCACGCACGGGAACGCCGAGCGGATCTTCAACTGG
1412	FraDas_R_4	OVER20_GOOD_LOCX_TRANS	37	360	FraBCU__NZ_KB891251__FraDas_R_4__1412	1587	NZ_KB891251	25711	26935	0.0	1368.0	1	1225	1225	0.772	GGTCTGGCTGATCCCGATGTGGGCGGCGTGGCGCAGGGCCCGGGTGTGGGCCGCGAGATCGGTCGGGTTGATCGCGGTGCCGGTGGTGGCGGCGTCGACGGTGAGGCGGTGCGGGGCGACGAGGGCGTCGGCGGCCTGGGTGGCCCAGCACCAGCCGCCCGCGGGGGCGGCGGCGCTCACGGCTTGGAGTTCGCGCAGGACATGGGCGACACACAGCTGGTGGGCGGCGCTGGTGTAGGTGTCATACGGCGACCAGGCGTCGTGGACCACGACCCCGGCGAAGCCGGTCAGCACCCCGAGGGCGTCGATCCCGGCGGTCCCGCGTTTCGGATGGCAGTCGATCAGCGTGTACGTGTCGGTACGGGCGCAGTGCACCCAGTGCAAGCTGCCGGCGACCCG…
1413	FraCcI3_R_19	REMBX_TRANS_SCORE1000	17	361	FraBCU__NZ_KB891251__FraCcI3_R_19__1413	826	NZ_KB891251	26940	27759	0.0	1084.0	1	820	820	0.993	CTGTTGCATTGGGGGAAGTCAGGGCATGGTTGACCCTGCCGGGCGGGTGATCAGATCGCGAGGGTGAGTTCGGTGAACGCGGCTGTCAGCCGTGTGTGCGGGTCGGTGCCGGTCCCGAGTTCGTAGTGGCCGCGGCGGATGTTCTGGACGAACGCATGACCTGCGCTGATCGTCTGGATGGAACGTAGGCGTTTCAGTCCGCGCATGGGTCGGAGCCGGGCTTTCAGGCGGCTGTGGTCGGCTTCGATCCGGTTGTTCTCCCGGGCGGCGTCGACGTGGCAGGCCTCGGGGAGTAGCTCGTCGAGGAGCCTTGGGTAGACGTGTGCCTTGTCGGTGGTGACCTCGACCGGCCGGCGGCCGTGGGACAGTGCCGCGGTGAAGAACTTTCGGGCCGCGGCC…
