# Supplementary material for: Candidatus Frankia Datiscae Dg1, the Actinobacterial Microsymbiont of Datisca glomerata, Expresses the Canonical nod Genes nodABC in Symbiosis with Its Host Plant
Source: PLoS One. 2015 May 28;10(5):e0127630. doi: 10.1371/journal.pone.0127630 (PMC4447401; doi:10.1371/journal.pone.0127630)
Supplement: S2 Table — (ZIP) [file pone.0127630.s008.zip › frankia_csvs_is_hits/FraBCU110501/contig_all_hits_info_FraBCU/NZ_KB891252/NZ_KB891252_all_hits.csv]

number	name	classification	high_hits	uberkey	identifier	org_len	contig	hit_start	hit_end	expected	score	query_start	query_end	len_seq	frac_of_seq	seq
1415	ISRhosp4	ISFINDER	1	362	FraBCU__NZ_KB891252__ISRhosp4__1415	1349	NZ_KB891252	1	273	1.58602e-31	146.0	1	273	273	0.202	GGGCCTGGTACGCCCACATCACCCTGTCCATGCTCGCCTACGCCACCCTCGCCGCCGTCCGCGCCGAGCAGGTAAAAGGGGCAGCACCCACACCTGTCAGGACATGATCGGACTGACAGTACCGGAGATCCGCAGACTGATCGCCACCCTCCTCCACCGGCTCCACCCACCCGCCTTCGTCTGGGCCTGGTCGACCTGGCGCAGACGCCGTCAACACCAGGCCAGACGCTGCCACTACCGACGGCGAGGACACCCACAAGTGCCGTTGCAGTA
1419	FraCcI3_R_6	REMBX_TRANS_SCORE1000	7	363	FraBCU__NZ_KB891252__FraCcI3_R_6__1419	1560	NZ_KB891252	54988	55091	1.83305e-07	56.0	26	129	104	0.067	GCACGCCGCCGCCGCCGGCGCCCGGCGCGGGGACGGGCCCGCGGGCCGCGACCGGCCCGCGCGGCGCGACCGGCCCGCGCGCGCTGCCCGGACCGGCCGCGGCG
1429	FraCcI3_R_6	REMBX_TRANS_SCORE1000	7	364	FraBCU__NZ_KB891252__FraCcI3_R_6__1429	1560	NZ_KB891252	181821	181899	6.57951e-10	64.0	1	79	79	0.051	GGCTCCGGCGGGTTCGGGGGCGCCGGCCGGGCCGGGGGCGCCTGCGGGCTCCGGGAGCCGGCGGCGGCCGGGGCGGGGA
1431	ISArsp6	ISFINDER_NOFULL	0	365	FraBCU__NZ_KB891252__ISArsp6__1431	26712	NZ_KB891252	185998	186246	3.38783e-33	152.0	1	249	249	0.009	CTGGACCTTCGCCATCATCGCCGGGGCGATCTGGGCCGAGGCGGCCTGGGGCCGCTACTGGGGCTGGGACCCGAAGGAGACCTGGTCCTTCATCACCTGGGTGATCTACGCGGCGTACCTGCACGCCCGCGCGACAGCCGGGTGGCGGGGACGGCGCGCCGCGGCGGTCTCGCTGCTGGCCTTCAGCGCCCTGTTCGTCGACTACTACCTGGTGAACCTGGTGATCAGCGGCCTGCACTCGTACGCCGG
1432	ISArsp6	ISFINDER_NOFULL	0	366	FraBCU__NZ_KB891252__ISArsp6__1432	26712	NZ_KB891252	186465	186765	3.40904e-15	86.0	1	301	301	0.011	CCGGATCGCGGTGGTCCTGACGATCGTCGGCTGGGTGGCGCACGTCGGTTCGGCGGTCACCCGGGCGATCGCGGCGGGCCGTGTCCCCTGGGGCAACATGTACGAGTTCTCGTCCATGATCTGCCTGATCGCGGTGACGACGTTCCTGGTCCTGATGACCCGCCAGCAGATCCGCTGGCTCGGGGTCTTCGTGATGGTGCCGGTCGTGCTCTCCATGGGCTTCGCCGGCACGGTCCTCTACGTCGCCGCGGGGCCGCTCGTCCCGGCGCTCAACTCGTACTGGCTGCGGATCCACGTCGCC
1433	ISArsp6	ISFINDER_NOFULL	0	367	FraBCU__NZ_KB891252__ISArsp6__1433	26712	NZ_KB891252	188585	188655	1.65474e-10	66.0	1	71	71	0.003	TCTTCCACGTCTTCGGCGCGCCCTGGTTCGCCGCGATCTACCTGCTGCTGTTCATCTCGCTGATCGGCTGC
1434	ISArsp6	ISFINDER_NOFULL	0	368	FraBCU__NZ_KB891252__ISArsp6__1434	26712	NZ_KB891252	188732	188815	2.49792e-09	62.0	1	84	84	0.003	CAGCTCACCAGCATGCGCACCGCGCTGGTGCTGCTCTTCCTGCTCGCGCTGGCCGCGGTGCCCGGCTCACTCATCCCGCAGCGC
1435	ISArsp6	ISFINDER_NOFULL	0	369	FraBCU__NZ_KB891252__ISArsp6__1435	26712	NZ_KB891252	189287	189516	2.54936e-15	86.0	1	230	230	0.009	CGGCGGAAGACGCTCAGGGCACCGACGGCACGGCGGAAGGCCAGACCGACGGCCAGGAAGGGCAGCCCGAGTCCCAGGCAGTACATGGCGGAGAGGAAGGCGCCGCGCCCGGCCGTCGCGCTCAGCGTGGCGAGCCCCTGCACGGCGGCCAGGGTCGGGCCGAGGCACGGCGTCCAGCCGAGACCGAACATCACGCCGAGCGCCGGGGCACCGAGCAGCCCCGGGTTGGG
1442	FraCcI3_R_17	ARB_TRANS	8	370	FraBCU__NZ_KB891252__FraCcI3_R_17__1442	1005	NZ_KB891252	297589	297731	1.57656e-40	178.0	1	143	143	0.142	AAATAGAGAAGCCCTCGGTAGATCACAGGATGCCTAATCACCGTGACCTTGACCGAGGACTTCCGTTGCTAACCTACCCTGGCGCCATCATCCTGCCCGAGTCGACCCTGGAGTTCCTGGCCGCGCTGCTGGCCGACGACCGC
