# Supplementary material for: Candidatus Frankia Datiscae Dg1, the Actinobacterial Microsymbiont of Datisca glomerata, Expresses the Canonical nod Genes nodABC in Symbiosis with Its Host Plant
Source: PLoS One. 2015 May 28;10(5):e0127630. doi: 10.1371/journal.pone.0127630 (PMC4447401; doi:10.1371/journal.pone.0127630)
Supplement: S2 Table — (ZIP) [file pone.0127630.s008.zip › frankia_csvs_is_hits/FraBCU110501/contig_all_hits_info_FraBCU/NZ_KB891253/NZ_KB891253_all_hits.csv]

number	name	classification	high_hits	uberkey	identifier	org_len	contig	hit_start	hit_end	expected	score	query_start	query_end	len_seq	frac_of_seq	seq
1447	FraEu_R_7	OVER20_GOOD_LOCX_TRANS	22	371	FraBCU__NZ_KB891253__FraEu_R_7__1447	1219	NZ_KB891253	4784	5967	1.51517e-115	458.0	1	1184	1184	0.971	TCCGGGTTCTCGAGGTCGCGATGTACGGCTTCGTGCCGTCCGCCGGCGGGGTGCTCGCGGACTGGGGCGCCGAGGTCATCAAGGTCGAGCACGCCGTCACCGGCGACCCGCAGCGCGGCCTGAAGCAGACCGGCAACCTCAAGGTCGGCGACGGCCCGAACCCGAACATCGAGCACGCGAACCGGGGCAAGCGCAGCCTCGGCCTCGACATGTCGAAGCCGGAGGGCAAGGCGGTCCTCGAGGAGCTGATCCGGCGCGCGGACGTGTTCCTGACCAGCTTCCTGCCCCGCTCGCGCCGCAGCCTCGGCATCGACGTCGAGGACGTCCGCGCGCTCAACCCGAAGATCATTTATGCCCGGGGCAGCGCGCTCGGCCCGCGCGGTGTGGAGTCGGAGAAGG…
1450	FraEu_R_7	OVER20_GOOD_LOCX_TRANS	22	372	FraBCU__NZ_KB891253__FraEu_R_7__1450	1219	NZ_KB891253	14488	14581	1.01248e-08	60.0	1	94	94	0.077	GGCATCCGCATCCTCGAGGTCGGCCACATCCTCGCCGGCCCGTACGCGACGATGGTGCTCGCCGACCTCGGCGCGGAGGTCACCAAGCTCGAAC
