# Supplementary material for: Candidatus Frankia Datiscae Dg1, the Actinobacterial Microsymbiont of Datisca glomerata, Expresses the Canonical nod Genes nodABC in Symbiosis with Its Host Plant
Source: PLoS One. 2015 May 28;10(5):e0127630. doi: 10.1371/journal.pone.0127630 (PMC4447401; doi:10.1371/journal.pone.0127630)
Supplement: S2 Table — (ZIP) [file pone.0127630.s008.zip › frankia_csvs_is_hits/FraBCU110501/contig_all_hits_info_FraBCU/NZ_KB891256/NZ_KB891256_all_hits.csv]

number	name	classification	high_hits	uberkey	identifier	org_len	contig	hit_start	hit_end	expected	score	query_start	query_end	len_seq	frac_of_seq	seq
1460	FraCcI3_R_2	REMBX_TRANS_SCORE1000	10	375	FraBCU__NZ_KB891256__FraCcI3_R_2__1460	1899	NZ_KB891256	13371	13476	3.14177e-10	66.0	12	117	106	0.056	CCGGTCGCCGCCGGCGCCGACGAGACCCCCGCGGTCGCGGTCGCGCCGGCGCTCGGCGCGCCGGTCCACGGCGCGGTCGTGGCCGCGGCGGGCCGCGAGGCCGCCG
1463	Frapec_R_44	ARB_TRANS	0	376	FraBCU__NZ_KB891256__Frapec_R_44__1463	697	NZ_KB891256	21585	21631	1.27704e-08	58.0	1	47	47	0.067	TCGCCGCGCCGGTCCTCGCGGTGCTCGCCGTCGCCGGCATCACCGCC
1464	FraCcI3_R_6	REMBX_TRANS_SCORE1000	7	377	FraBCU__NZ_KB891256__FraCcI3_R_6__1464	1560	NZ_KB891256	22369	22423	5.82878e-08	56.0	1	55	55	0.035	CCGCGGCCCGCCGCGCGGCGACCCCGGCGCCGCGCACGCCGCGGCGGGGTCGCCG
