# Supplementary material for: Candidatus Frankia Datiscae Dg1, the Actinobacterial Microsymbiont of Datisca glomerata, Expresses the Canonical nod Genes nodABC in Symbiosis with Its Host Plant
Source: PLoS One. 2015 May 28;10(5):e0127630. doi: 10.1371/journal.pone.0127630 (PMC4447401; doi:10.1371/journal.pone.0127630)
Supplement: S2 Table — (ZIP) [file pone.0127630.s008.zip › frankia_csvs_is_hits/FraBCU110501/contig_all_hits_info_FraBCU/NZ_KB891257/NZ_KB891257_all_hits.csv]

number	name	classification	high_hits	uberkey	identifier	org_len	contig	hit_start	hit_end	expected	score	query_start	query_end	len_seq	frac_of_seq	seq
1466	FraCcI3_R_17	ARB_TRANS	8	378	FraBCU__NZ_KB891257__FraCcI3_R_17__1466	1005	NZ_KB891257	1	145	1.31569e-41	182.0	1	145	145	0.144	AAATAGAGAAGCCCTCGGTAGATCACAGGATGCCTAATCACCGTGACCTTGACCGAGGACTTCCGTTGCTAACCTACCCTGGCGCCATCATCCTGCCCGAGTCGACCCTGGAGTTCCTGGCCGCGCTGCTGGCCGACGACCGCGC
1467	ISAmi1	ISFINDER	1	379	FraBCU__NZ_KB891257__ISAmi1__1467	883	NZ_KB891257	3799	4201	3.05498e-63	264.0	135	537	403	0.456	GATCATGCTGGGGTGCAGGTCATCTCCGCTGCCGACCCTCAGTGGATCTTCCCGTTCACCGGGTCGAAGCCGGCCCAGTTCCGCCGGCTGGTCCGTCTCGTCGCCCAGCCCGGCGGAGACCGGATCGCTGACGGGCGGCCGGGACGGCCCCGTGGGCGCTGCCCTTGTCCGACCGGGTGCTGCTGGTCGCGGCCTACTAGCGTAGGAACCTGACCCTGTGCCAGATCGCCCCCGCTGTTCGGGGTGTCCTACTCGGCCGCCTACCGGGTGATCGACATGATCGGTCCGCTACTGGCCCTGGCCCCGGCCAAACGACGCCCCCGTGACCAGATCGCGATCGTGGACGGCACGCTCATCCCGACCCGCGACCACACCCTGGCCGCCCCGTCGAAGAACTAC…
1468	FraACN_R_3	OVER20_GOOD_LOCX_TRANS	4	380	FraBCU__NZ_KB891257__FraACN_R_3__1468	789	NZ_KB891257	3665	3798	1.68012e-33	152.0	1	134	134	0.17	CGAGGGTGTCCCGCAGCTCCGGGGCGGTCAGAATCCGCTCGACATCGCGTACATCGGCGTCGAGGTAGACGGTGCGGCCTTCGGGGGTGCCGGTCAGCAGCGCCCGGGCGTGGGCGAGAACGAGCGGGTCGTTG
1474	FraCcI3_R_19	REMBX_TRANS_SCORE1000	17	381	FraBCU__NZ_KB891257__FraCcI3_R_19__1474	826	NZ_KB891257	26404	26875	4.23149e-143	558.0	1	472	472	0.571	GGCGCCGTTGCATTGGGTGGAGGCGGGGCGTGGTGGAGCCGTCTCGGGCGGGCGGTCAGATGGCCAGGGTGAGCTCGGTGAAGGCAGCCGTCAGCCGGTTCCGGAGGTCGGCATCGACGCCCAGTTCGTAGTGGCCGCGGCGGATGTTCTGCACGAACGCGTGCCCGGAGCCGACGATCTGTGCGGAGCGGAGGCCTTTCAGGCCGCGCATCGGCCGTAGTCGTGCCTTGAACCGGCCGTGGTCGGCCTCGATCGGATTGTTCGCGTACTGGTCGTCGACGTGATGAGCGGCGGGGAGCTGTTCGTCGAGGACTCGTGGGTAGGAGGCGGCCCGGTCGGTGGTCACCTCGACGGGCCGCCGGCCGTGGGACAGTGCACGGGTAAAGAACCGGCGGGCCG…
