# Supplementary material for: Candidatus Frankia Datiscae Dg1, the Actinobacterial Microsymbiont of Datisca glomerata, Expresses the Canonical nod Genes nodABC in Symbiosis with Its Host Plant
Source: PLoS One. 2015 May 28;10(5):e0127630. doi: 10.1371/journal.pone.0127630 (PMC4447401; doi:10.1371/journal.pone.0127630)
Supplement: S2 Table — (ZIP) [file pone.0127630.s008.zip › frankia_csvs_is_hits/FraBCU110501/contig_all_hits_info_FraBCU/NZ_KB891260/NZ_KB891260_all_hits.csv]

number	name	classification	high_hits	uberkey	identifier	org_len	contig	hit_start	hit_end	expected	score	query_start	query_end	len_seq	frac_of_seq	seq
1484	FraCcI3_R_19	REMBX_TRANS_SCORE1000	17	384	FraBCU__NZ_KB891260__FraCcI3_R_19__1484	826	NZ_KB891260	2	590	0.0	716.0	2	590	589	0.713	TTGAACCGGCCGTGGTCGGCCTCGATCGGATTGTTCGCGTACTGGTCGTCGACGTGATGAGCGGCGGGGAGCTGTTCGTCGAGGACTCGTGGGTAGGAGGCGGCCCGGTCGGTGGTCACCTCGACGGGCCGCCGGCCGTGGGACAGGGCGCGGGTAAAGAACCGGCGGGCCGCGGCGAGATCCCGCTTCTCGGAGGCCAGCACGTCGATGACCTGGCCGAACTGGTCGACGGCCCGGTACAGATAGGTCCATCGTCCGGCGACCTTCACATACGTTTCGTTGACGAACCAACGATCACCCGGTGTGTGCCGGCATGGCCGGGCCGCGTCGATCAGCAGCGGGGTGAACCGGCGCACCCAGCGGTAGATCGTGCGTGATCGACCTCGATGCCGCGTTCAG…
1486	Frapec_R_18	ARB_TRANS	12	385	FraBCU__NZ_KB891260__Frapec_R_18__1486	1226	NZ_KB891260	3258	3856	0.0	898.0	1	599	599	0.489	CCGTCGACACCGTATTCCTCCAGCGGATCTACGTGTTCTTCGTCGTCGAGCACGCCACCCGCCGTGTTCACGTCCTCGGGGTCACGAAGCATCCAACCGCGGCCTGGGTCACCCAACGTGCACGGAACCTGCTGATGGACCTCGAGGAACGTGGCCACCGGTTCCGGTTCCTCATCCGTGACCGCGACACGAAATTTACGATTTCCTTCGATGCTGTCTTTGTCGGGGCCGGTATCGACGTGGTACGCACACCGCCGCAGTGCCCGCAGGCGAACGCGATCGCGGAACGCTGGGTCGGCACCGCCAGCCGCGAATGCACCGACAGATTATTGATCGTCTCTGAACGGCACCTGACCTCGGTCCTCGGCAGCTACGCCGAGCATTTCAACACCCACCGAC…
1489	Frapec_R_18	ARB_TRANS	12	386	FraBCU__NZ_KB891260__Frapec_R_18__1489	1226	NZ_KB891260	6328	6968	0.0	1042.0	1	641	641	0.523	CCTGTGGGGCTCCAGAACCCCGATTTGGGCGGTGACCTGCGCGTTTGCCTGCTGGACTGGGCCTGTGTCGGGCAGGCTGGATGGTCGTGGTGTGGTCGCTGCTCTACGCCCTGACACGCAACACTCTCGGACTGATGCTGCTCCGAGTCCGCGGGGACACTGCGAAGGACGTCGAGCTCCTCGTCCTGCGACATCAGGTGGCGGTGTTGCGACGGCAGGTTCACCGGCCGGCGCTGGAACCGGCGGATCGGGTGATCCTCACGGCGCTGTCCCCGCTGCTGCCCCGGGCCCGCTGGGACGTCTTCTTCGTCACCCCGGCCACCGTGTTGCGCTGGCACCGTGACCTCCTCGCACGAAAATGGACCTACCCGCGCAAGTCGCCCGGGCAGCCGCCGGTCC…
1490	FraACN_R_6	GOOD_NX_LOCAL_IS	2	387	FraBCU__NZ_KB891260__FraACN_R_6__1490	511	NZ_KB891260	8121	8168	5.63896e-07	52.0	1	48	48	0.094	CCGTCGTCGTCGTCGGGCTACTCGCCGCCGCCGCCCGCCGGGCCGTCG
