# Supplementary material for: Candidatus Frankia Datiscae Dg1, the Actinobacterial Microsymbiont of Datisca glomerata, Expresses the Canonical nod Genes nodABC in Symbiosis with Its Host Plant
Source: PLoS One. 2015 May 28;10(5):e0127630. doi: 10.1371/journal.pone.0127630 (PMC4447401; doi:10.1371/journal.pone.0127630)
Supplement: S2 Table — (ZIP) [file pone.0127630.s008.zip › frankia_csvs_is_hits/FraBCU110501/contig_all_hits_info_FraBCU/NZ_KB891261/NZ_KB891261_all_hits.csv]

number	name	classification	high_hits	uberkey	identifier	org_len	contig	hit_start	hit_end	expected	score	query_start	query_end	len_seq	frac_of_seq	seq
1493	FraCcI3_R_17	ARB_TRANS	8	388	FraBCU__NZ_KB891261__FraCcI3_R_17__1493	1005	NZ_KB891261	1	270	1.05485e-52	224.0	1	270	270	0.269	GCCGACAAGGGCTACGTCGGCGGCGAGAGCGATCTGCTCCTCGTGCCCCGTAAGAAGCCCGCGAACGGCGAACTTTCCGACGGCCTCAAGGAGAGCAACCGCGTCCTCGCGGCCACCCGCGCACCCGGCGAACGCGGCTTCGCGGTCCTGAAGAACTGGCGCGTGCTCAGCCGTTTCCGCGGCTGCCCACGCCGGGTCGGCGAGTTCACCCAGGCCGTCTTCGTCCTGGAACAGGAGGGAATCTAGAAAAACAAACTTTGAAAATGCTCA
1495	ISPha2	ISFINDER	0	389	FraBCU__NZ_KB891261__ISPha2__1495	1387	NZ_KB891261	10919	10955	1.01794e-07	54.0	1	37	37	0.027	AGCCCACGAGACCCCCCCGGACACCGACCAGTACCAG
1496	FraCcI3_R_4	REMBX_TRANS_SCORE1000	6	390	FraBCU__NZ_KB891261__FraCcI3_R_4__1496	1695	NZ_KB891261	14842	14919	4.07928e-06	50.0	1	78	78	0.046	TCGTCGGGGCCGCGGCGGCCGTCACCCTCGCCGGGGCACTCGTCGGCACGGCGGCGGCGGACGGGACCACGGCGGCCG
