# Supplementary material for: Candidatus Frankia Datiscae Dg1, the Actinobacterial Microsymbiont of Datisca glomerata, Expresses the Canonical nod Genes nodABC in Symbiosis with Its Host Plant
Source: PLoS One. 2015 May 28;10(5):e0127630. doi: 10.1371/journal.pone.0127630 (PMC4447401; doi:10.1371/journal.pone.0127630)
Supplement: S2 Table — (ZIP) [file pone.0127630.s008.zip › frankia_csvs_is_hits/FraBCU110501/contig_all_hits_info_FraBCU/NZ_KB891262/NZ_KB891262_all_hits.csv]

number	name	classification	high_hits	uberkey	identifier	org_len	contig	hit_start	hit_end	expected	score	query_start	query_end	len_seq	frac_of_seq	seq
1502	Frapec_R_18	ARB_TRANS	12	391	FraBCU__NZ_KB891262__Frapec_R_18__1502	1226	NZ_KB891262	788	898	6.91596e-31	142.0	1	111	111	0.091	CCTGCCGGACGGGGCCCGCATCGGGCAGGCTGGACGATCACTGTGCGGCCTGCGCTCTGCGCCCTGACAGGCAACGCTCTCGGCCTGATGCTGCTCCGGGTTCGCGGGAAC
1503	FraCcI3_R_19	REMBX_TRANS_SCORE1000	17	392	FraBCU__NZ_KB891262__FraCcI3_R_19__1503	826	NZ_KB891262	1257	2049	0.0	978.0	1	793	793	0.96	GGCGCTGTTGCGTTCCGGGGAGGCGGGGCATGCCAGCGGCCTCGGTGATCGGTGGTCAGACGGCGGCGGCGAGCTCGGTGAACGCGGCGGCCAGCTTCAGTGGTGGGTTGGTGTCGGTGGCGAGTTCGTAGTGTCCGCGGCGGATGTTCTGGACCAGGGTGTGTCCGGCGCTGACGGTCTGGACGGAGCGCAGCCGTTTCAGGCCGTGGTCGGCTTCGATCCGGTTGTTCTCCCGGGCGGCGTCGACGTGGCAGGCCTCGGGGAGCGGCTCGTCGAGGAGCATTGGGTAGACGGGGGCCTTGTCGGTGGTGACCTCGACGGGCCGGCGGCCGTGGGACAGCGCGGCGGTGAAGAACCGGCGTGCCGCAGCCTGATCGCGGCGGGTGCTGGCGAGGACGT…
1504	Frapec_R_18	ARB_TRANS	12	393	FraBCU__NZ_KB891262__Frapec_R_18__1504	1226	NZ_KB891262	2050	2226	1.45427e-67	278.0	1	177	177	0.144	CCTGTGGGGCTCCGGAATCCCGATTCGAGCGGTGACCTGCGCGTTTGCCCGCCGGACTGGGCCCATGTCGGGCAGGCTGGATGGTCATGGTGTGGTCGCTGCTCTACGCCCTGACACGCAACACTCTCGGCCCGATGCTGCTCCGCGTCCGCGGGGACACCGCGAAGGACGTAGAGC
1506	FraDas_R_3	ISFINDER_CLOSE	19	394	FraBCU__NZ_KB891262__FraDas_R_3__1506	1654	NZ_KB891262	23134	23418	1.89184e-81	330.0	1	285	285	0.172	ACAGACTATCTTTCATGCGATCACTACGCGTCGTCCGCCGCCAGGTCACTGACCAGGCGGATTTTTCCCCCTGACCGTCACGCGTGCGCACGTCGGGAAACCATCACGGAAATCACCGAACACCTCAACCCCGCACGCCGTTCCCGGACTAACCCACGCGCCATCAGACGAGGCCGACACAACGCCTACCGGGTCAAACGCCCAACAGATACCGGCACCCGCCATGATCGGCCACCTACGATCATCCTCGCCCGCGCGGCTTAACTAAGCGGTATTGCCCTATAG
