# Supplementary material for: Candidatus Frankia Datiscae Dg1, the Actinobacterial Microsymbiont of Datisca glomerata, Expresses the Canonical nod Genes nodABC in Symbiosis with Its Host Plant
Source: PLoS One. 2015 May 28;10(5):e0127630. doi: 10.1371/journal.pone.0127630 (PMC4447401; doi:10.1371/journal.pone.0127630)
Supplement: S2 Table — (ZIP) [file pone.0127630.s008.zip › frankia_csvs_is_hits/FraBCU110501/contig_all_hits_info_FraBCU/NZ_KB891263/NZ_KB891263_all_hits.csv]

number	name	classification	high_hits	uberkey	identifier	org_len	contig	hit_start	hit_end	expected	score	query_start	query_end	len_seq	frac_of_seq	seq
1507	FraDas_R_3	ISFINDER_CLOSE	19	395	FraBCU__NZ_KB891263__FraDas_R_3__1507	1654	NZ_KB891263	1	259	1.82774e-87	352.0	1	259	259	0.157	ACGCGTCATCCGCCGCCAGGTCACCGACCAGGCGGATTTTTCCCCCTGACCATCACGCGCACGCACTTCAGGAAACCTTCACGGAGATCACCGAGCGGCTCAACCCCTCGCGCCGTCACCGCACCTACCCACGCGCCATCAGACGAGGTCGACACAACGCCTACCGGGTCAAACGCCCAACAGACACCGGCACCCGCCATGATCGACCGGCCACGATCATCCTCGCTCGCGCCGCTTAACTAAGCGGCATTGGCCTATA
1512	FraCcI3_R_4	REMBX_TRANS_SCORE1000	6	396	FraBCU__NZ_KB891263__FraCcI3_R_4__1512	1695	NZ_KB891263	15172	15238	7.886e-08	56.0	1	67	67	0.04	CCGCGGACGACCCGGCCGCGCCGCCGCCCCGCCGCAGCTGACCGCCCCGCCACGGCCGACCGGCCCG
1514	Frapec_R_15	ARB_TRANS	9	397	FraBCU__NZ_KB891263__Frapec_R_15__1514	1498	NZ_KB891263	57162	57319	1.12027e-17	94.0	1	158	158	0.105	CGCGGCCAGGAACATCGCGGCGGGGCACGCCGTGACCGCGCGGGGAGGCATCGGATTGCCGAAGCCCGTGAACCGTGAACCTCAACTAACCACACCTCCTCTGGTCGTTGTGTGAAATTAATTGAAATCCCCGCCCCTCAGAGCGGGGAGGATGTCAA
1515	Frapec_R_15	ARB_TRANS	9	398	FraBCU__NZ_KB891263__Frapec_R_15__1515	1498	NZ_KB891263	57329	57490	4.42225e-23	114.0	1	162	162	0.108	GCCGGGCAGGAACGTCCGACAGAAAGCAGGCCCGAACCGGGCGATCCCGGCGAACGGGTGGGGCCTGCCGGTAAAGCGCCTTGAGGACAAGGCGCCCGGCCGGGTCGAGAAAAAACCCGCCGCGTACACCTCCCAGCTCTGTTCTGCCTGCGGGCATGTCGC
1530	Frapec_R_7	BLASTN_CLOSEIS_NOHIGH	0	399	FraBCU__NZ_KB891263__Frapec_R_7__1530	1702	NZ_KB891263	208919	208998	2.33676e-09	62.0	1	80	80	0.047	CCGGCTTCAACGCCGGCCTCGGCTCCGGGCCCGAGGCCGAGGCCGGCCCACCGCCCGGGCCGCGCGCGGCGGCGCCGACC
