# Supplementary material for: Candidatus Frankia Datiscae Dg1, the Actinobacterial Microsymbiont of Datisca glomerata, Expresses the Canonical nod Genes nodABC in Symbiosis with Its Host Plant
Source: PLoS One. 2015 May 28;10(5):e0127630. doi: 10.1371/journal.pone.0127630 (PMC4447401; doi:10.1371/journal.pone.0127630)
Supplement: S2 Table — (ZIP) [file pone.0127630.s008.zip › frankia_csvs_is_hits/FraBCU110501/contig_all_hits_info_FraBCU/NZ_KB891265/NZ_KB891265_all_hits.csv]

number	name	classification	high_hits	uberkey	identifier	org_len	contig	hit_start	hit_end	expected	score	query_start	query_end	len_seq	frac_of_seq	seq
1558	FraCcI3_R_17	ARB_TRANS	8	400	FraBCU__NZ_KB891265__FraCcI3_R_17__1558	1005	NZ_KB891265	1	158	6.60969e-46	198.0	1	158	158	0.157	AAATAGAGAAGCCCTCGGTAGATCACAGGATGCCTAATCACCGTGACCTTGACCGAGGACTTCCGTTGCTAACCTACCCTGGCGCCATCATCCTGCCCGAGTCGACCCTGGAGTTCCTGGCCGCGCTGCTGGCCGACGACCGCGCCCAGCGCCGGGCC
1559	ISPa43	ISFINDER_NOFULL	0	401	FraBCU__NZ_KB891265__ISPa43__1559	19903	NZ_KB891265	6580	6707	1.4906e-08	60.0	1	128	128	0.006	AGCTCTCCGGCGGCCAGCGCCAGCGGGTCGCGATCGCCCGGGCGTTGGCGCTGCGCCCGGAGCTCGTCGTCTGCGACGAGGCCGTCTCCGCGCTGGACGTCTCGGTGCAGGCGCAGATCCTCGACCTG
1562	FraCcI3_R_1	REMBX_TRANS_SCORE1000	2	402	FraBCU__NZ_KB891265__FraCcI3_R_1__1562	1920	NZ_KB891265	19742	19858	4.6628e-08	58.0	1	117	117	0.061	CCGCCGCTGGCGCGCCGCCGCCGCGGGCCCGCCGCGGGCAGCGCCGTGCCGGCGGCCCCGGCAGCCGACTCGTGGCTGCGCTCGGCGGCGCTGCTCGCCGACGCGGTGGCCGCGGGC
1563	ISAmi1	ISFINDER	1	403	FraBCU__NZ_KB891265__ISAmi1__1563	883	NZ_KB891265	22067	22250	6.47621e-28	132.0	1	184	184	0.208	GATCATGTTGGGGTGCAGGTCATCTCCGCCGCCGACCCTCAGTGGATCTTCCCGTTCACCGGGTTGAAGCCGACCCAGTTCCGCCGACTGGTCCGTCTCGTCGCCCAGCGCGGCGGGGACCGGATCGCCGACGGGCGGCCGGGACGGCCGTGGGCGTTGCCTCTGCCGGACCGGGTGCTGCTGG
