# Supplementary material for: Candidatus Frankia Datiscae Dg1, the Actinobacterial Microsymbiont of Datisca glomerata, Expresses the Canonical nod Genes nodABC in Symbiosis with Its Host Plant
Source: PLoS One. 2015 May 28;10(5):e0127630. doi: 10.1371/journal.pone.0127630 (PMC4447401; doi:10.1371/journal.pone.0127630)
Supplement: S2 Table — (ZIP) [file pone.0127630.s008.zip › frankia_csvs_is_hits/FraBCU110501/contig_all_hits_info_FraBCU/NZ_KB891268/NZ_KB891268_all_hits.csv]

number	name	classification	high_hits	uberkey	identifier	org_len	contig	hit_start	hit_end	expected	score	query_start	query_end	len_seq	frac_of_seq	seq
1581	FraCcI3_R_19	REMBX_TRANS_SCORE1000	17	406	FraBCU__NZ_KB891268__FraCcI3_R_19__1581	826	NZ_KB891268	4275	5091	0.0	1134.0	1	817	817	0.989	CTGTTGCATTGCGAGATGGCAGGCATGGCTGGGCCCTGTCGAGCGCGTGATCAGATCGCGAAGGTGAGCTCGGTGAACGCGGCAGTCGTGCGTGCGGTTCGGTGTCGATCTCGAGTTCGTAGTGGCCGCGGCGGATGTTCTGGACGAAGGCATGCCCTGCGCTGATCGTCTGGGCGGACCGCAGCCGTTTCAACCCGCGCATCGGCCGGAGCCGTGCTTTCAACCGGCTGTGATCGGATTCGATCCGGTTGTTCTCCCGCGCGGCATCCACATGGCAGGCCTCGGGAACCAGCTCGTCGAGGATCCGCGGGTAGACGGGTGCCTTGTCGGAGGTGACCTCGACCGGCCGACGCCCGTGGGACAGCGCCTGGGCGAAGAACCGGCGGGCGGCGGCCTGGT…
1582	ISFsp15	ISFINDER	3	407	FraBCU__NZ_KB891268__ISFsp15__1582	1695	NZ_KB891268	10018	10553	2.06099e-122	482.0	1	536	536	0.316	CCTCGGGCTTTCACCGGGCTGATCGTCTGTTGGGTGGGGATAAACGAGAAAGTGCTCCTGAGCAGGGAAAATCGGGCTTGTCGAGGGCCTGATCCATCCCGTATCAAGGAGCACCTTCGCGGTGAAGCCTACCGGTGTCTACCCGTCTGTCCCCATCGACGCCGCCGGGCGTGGTGTCGTGTCGTCGGCGGGTGCGCTACTGCTGACCGAAACTGTCCGGGTGTCCGGGCTGGGGGCCGCACTGTCCGAGGCGCTCGCGCCGTGGCGTGCGCCGACCGCGACCCATGATCCGGCGAAGGTGCTCACCGATCTCGCGGTCAGCCTCGCGCTCGGCGGGGACTGCCTGGCCGACATCGGTCTGCTGCGCGTCGAGCCGGAGCTGTCCGGCCCGGTGGCGTC…
1584	Frapec_R_44	ARB_TRANS	0	408	FraBCU__NZ_KB891268__Frapec_R_44__1584	697	NZ_KB891268	10579	10617	4.83763e-06	48.0	1	39	39	0.056	CGCGCGAACGTTTACGCGGAGCGGTTCGTGCTCGCCGTC
1586	Frapec_R_18	ARB_TRANS	12	409	FraBCU__NZ_KB891268__Frapec_R_18__1586	1226	NZ_KB891268	14194	15418	0.0	1964.0	320	1544	1225	0.999	CCTGTGGGGCTCCAGAACTCCGATTTGGGCGGTGACCTGCGCGTTTGCCTGCGGGCGGGGCCCGTGTCGGGCAGGCTGGATGGTCATGGTGTGGTCCCTGTTCTACGCCCTGACACGCAACGCTCTCGGACTGATGCTGCTCCGGGTCCGCGGGGACACCGCGAAGGACGTCGAGCTCCTCGTCCTGCGACACCAGGTGGCGGTGTTACGACGGCAGGTGAACCGTCCGGCGCTGGAACCGGCGGATCGGGTGATCCTCGCAGCCCTGTCCCGGCTGTTACCCCGGGCCCGCTGGGACAGCTTCTTCGTCACCCCGGCCACCGTGCTGCGCTGGCACCGGGAGCTCCTCGCACGTCAATGGACCTACCCACGGAAGTCGCCCGGGCGGCCNCCGGTCCG…
1588	ISAnsp11	ISFINDER	0	410	FraBCU__NZ_KB891268__ISAnsp11__1588	1510	NZ_KB891268	17907	18017	8.71706e-11	68.0	4	114	111	0.074	CGGGATCGGCCTGCTCACTCCCGCGACCGTCCACCACGGCCAGGCCGAGACCGTTCAGGCCGCCCGCGCCGAGGTCCTCGCCGCCGCCTACGCCACCCGACCAGACCGGTT
