# Supplementary material for: Candidatus Frankia Datiscae Dg1, the Actinobacterial Microsymbiont of Datisca glomerata, Expresses the Canonical nod Genes nodABC in Symbiosis with Its Host Plant
Source: PLoS One. 2015 May 28;10(5):e0127630. doi: 10.1371/journal.pone.0127630 (PMC4447401; doi:10.1371/journal.pone.0127630)
Supplement: S2 Table — (ZIP) [file pone.0127630.s008.zip › frankia_csvs_is_hits/FraBCU110501/contig_all_hits_info_FraBCU/NZ_KB891270/NZ_KB891270_all_hits.csv]

number	name	classification	high_hits	uberkey	identifier	org_len	contig	hit_start	hit_end	expected	score	query_start	query_end	len_seq	frac_of_seq	seq
1596	IS468A	ISFINDER	0	411	FraBCU__NZ_KB891270__IS468A__1596	1097	NZ_KB891270	6545	6606	1.42307e-10	66.0	1	62	62	0.057	TACCCCAGCGACCTGTCCGATGCCCGATGGAAACTGGTCGAACCCGTACTGACCGCCTGGCG
1598	Frapec_R_18	ARB_TRANS	12	412	FraBCU__NZ_KB891270__Frapec_R_18__1598	1226	NZ_KB891270	6942	6995	4.64384e-09	60.0	1	54	54	0.044	CCACGCAAGCCGCCCGGACGGCCACCGGTCCGTGAGAGATCCAGGAGCCGGTCC
