# Supplementary material for: Candidatus Frankia Datiscae Dg1, the Actinobacterial Microsymbiont of Datisca glomerata, Expresses the Canonical nod Genes nodABC in Symbiosis with Its Host Plant
Source: PLoS One. 2015 May 28;10(5):e0127630. doi: 10.1371/journal.pone.0127630 (PMC4447401; doi:10.1371/journal.pone.0127630)
Supplement: S2 Table — (ZIP) [file pone.0127630.s008.zip › frankia_csvs_is_hits/FraBCU110501/contig_all_hits_info_FraBCU/NZ_KB891272/NZ_KB891272_all_hits.csv]

number	name	classification	high_hits	uberkey	identifier	org_len	contig	hit_start	hit_end	expected	score	query_start	query_end	len_seq	frac_of_seq	seq
1609	FraCcI3_R_4	REMBX_TRANS_SCORE1000	6	413	FraBCU__NZ_KB891272__FraCcI3_R_4__1609	1695	NZ_KB891272	5241	5293	1.91477e-07	54.0	1	53	53	0.031	CGCTGCCCGCGGCGCCGCCGCGGGCAGCCCTACCGCCGTCGCCGCCGCCGTCC
1610	FraACN_R_4	ARB_MGE	21	414	FraBCU__NZ_KB891272__FraACN_R_4__1610	754	NZ_KB891272	6741	6784	6.1107e-06	48.0	1	44	44	0.058	GCACACCGACCTCGCCGCCGACGGCACCCCGGCTCGGCGCCGCC
