# Supplementary material for: Candidatus Frankia Datiscae Dg1, the Actinobacterial Microsymbiont of Datisca glomerata, Expresses the Canonical nod Genes nodABC in Symbiosis with Its Host Plant
Source: PLoS One. 2015 May 28;10(5):e0127630. doi: 10.1371/journal.pone.0127630 (PMC4447401; doi:10.1371/journal.pone.0127630)
Supplement: S2 Table — (ZIP) [file pone.0127630.s008.zip › frankia_csvs_is_hits/FraBCU110501/contig_all_hits_info_FraBCU/NZ_KB891273/NZ_KB891273_all_hits.csv]

number	name	classification	high_hits	uberkey	identifier	org_len	contig	hit_start	hit_end	expected	score	query_start	query_end	len_seq	frac_of_seq	seq
1614	ISFsp5	ISFINDER	4	415	FraBCU__NZ_KB891273__ISFsp5__1614	1617	NZ_KB891273	5	159	6.15014e-21	106.0	3	157	155	0.096	CTGTCCTTCATGCGCAGCCTCCGCGTCATACGCCGCCAGGTCACCGACCAGGCGGGCTTTTCCCCCTAACCGTCTCCACGCGGCCATCAACACGGCAATCGCGGAGATCGTCGAGCGTCCGAACCCCACCCGCCGCCACCGCGGCTACCCCCGCG
1616	ISFsp8	ISFINDER	1	416	FraBCU__NZ_KB891273__ISFsp8__1616	1297	NZ_KB891273	276	315	4.46297e-13	74.0	1	40	40	0.031	TGAGGTGGGCCCCGTTCTTCGGACAGTGATCCCTATGAGG
1620	Frapec_R_53	OVER15_NOID	16	417	FraBCU__NZ_KB891273__Frapec_R_53__1620	522	NZ_KB891273	5146	5676	1.01141e-75	310.0	14	544	531	1.017	TCGTCGCCGAACACCGTCGTGCGCAGCAGTTCGCGGGGCGAGTCCGGGTCATAGGGAGCCGCGCGGTGCACGACGCCTGTGTTGTCCCAGATGACGGTGTCACCCGCCGACCAGTGGTGGCGGTAGACGCGCTCGGGAGCCGTCGTCCGGTCGAGCAGGTCATGCAGCAGACGCCGGCCCGCACCGGGCTCCATGCCGACGACGTGGTCCGTGTGCGCGCCGATGACCAGGGACTTCCGGCCGCTGCGCCGGGTCCACACCAGCGGGTGGGTGGACGTCGGGCGGGCCCGCCACCGCTCGAGCTGCTCGGGGATCGGGTCGGGCACGACGGTGCGCTGGGAGGCCTCGAGGGAGTGCACGACGCGCAGCGAACCGAACAGCTCCTTCTCCGCCGCGTCG…
