# Supplementary material for: Candidatus Frankia Datiscae Dg1, the Actinobacterial Microsymbiont of Datisca glomerata, Expresses the Canonical nod Genes nodABC in Symbiosis with Its Host Plant
Source: PLoS One. 2015 May 28;10(5):e0127630. doi: 10.1371/journal.pone.0127630 (PMC4447401; doi:10.1371/journal.pone.0127630)
Supplement: S2 Table — (ZIP) [file pone.0127630.s008.zip › frankia_csvs_is_hits/FraBCU110501/contig_all_hits_info_FraBCU/NZ_KB891274/NZ_KB891274_all_hits.csv]

number	name	classification	high_hits	uberkey	identifier	org_len	contig	hit_start	hit_end	expected	score	query_start	query_end	len_seq	frac_of_seq	seq
1630	FraCcI3_R_4	REMBX_TRANS_SCORE1000	6	418	FraBCU__NZ_KB891274__FraCcI3_R_4__1630	1695	NZ_KB891274	2592	2718	1.79879e-07	56.0	1	127	127	0.075	GCCGCTGCGCGGAGGCCGCCGGCCCCGGCCCGCTCAGCGGGCTGGCCGCGGCGGCGCCGGGGACCGCCGGACCGTCGTCGGTGACCCGCGGGACGACCAGCGCGGCCACGACCGCCAGCACCGCCGC
1634	FraCcI3_R_1	REMBX_TRANS_SCORE1000	2	419	FraBCU__NZ_KB891274__FraCcI3_R_1__1634	1920	NZ_KB891274	7298	7414	1.24664e-09	64.0	14	130	117	0.061	GCTCGTCGCGGCCGTCGCCGTCGCCGTGATCGCCGCCGCGGTGCTCGCGCTCGGTGGCGGTGGCGGTGGCCCGGCCGCGGACGGCCGGCCCGGCGGCCCGCCCACGCCGGCGCCCGC
1636	FraCcI3_R_6	REMBX_TRANS_SCORE1000	7	420	FraBCU__NZ_KB891274__FraCcI3_R_6__1636	1560	NZ_KB891274	41841	41976	2.79463e-06	52.0	22	157	136	0.087	CCACGGCCGCGGCGAGCGCGTCGGCGTGCGCCGTCTCGGCGGCGGCCAGGCGCCGCTCGGCGTCCTCGAGGGCGGCGACCGCTTCGGCGGCGACCGCCTCGGCCTCGGCGCGGGCGGCCTGCTCGGCCCGGGCGGC
1638	IS4811	ISFINDER	0	421	FraBCU__NZ_KB891274__IS4811__1638	5396	NZ_KB891274	53028	53224	3.87453e-12	74.0	1	197	197	0.037	TGGCTGGGCGCGCTGGGTGATCCGGTGGTCGCCGCCGCGCTGCGGGAGCTGCACGCCGATCCGGCGCGGGCCTGGACGACCGCGAGCCTGGCCGGGGTGGTCGTGGTGTCGCGGGCGACGCTGGCCCGGCGGTTCGCCGCCGCGCTCGGGCAGAGCCCGGGGGTCTACCTCACCCGGTGGCGGATGGATCTGGCGGC
1646	Frapec_R_50	OVER20_GOOD_LOCX_TRANS	25	422	FraBCU__NZ_KB891274__Frapec_R_50__1646	560	NZ_KB891274	127085	127616	2.32783e-39	176.0	1	532	532	0.95	TCGCGGTCGTGGTCGGTCTGTCGTTCATCCTGCTGCTCATCGCGTTCCGCAGCCTGGTCATCCCGCTGACCGCGGCGGTGATGAACCTACTGGCGGCGGGCGGTTCGTTCGGTCTGGCCGTGGCGGTCTTCCAGTACGGCTGGTTCTCCGACAGCATGGGAGCCGGACCGGGCGGGCCGATCGACGCCTGGATGCCGGTCATGCTCTTCGCCATCCTGTTCGGTCTGTCGATGGACTACCAGGTGTTCCTGGTCAGCCGGATGCACGAGGAATGGGTGCACACCCGCGACAACAAGCGATCGGTGATCATCGGGCAGGGCGAGACGGGCGGCATCATCACCGCCGCCGCCATCATCATGATCGCCGTCTTCCTCGGCTTCGTGATCTCTCCGGGCCGGC…
1649	FraACN_R_3	OVER20_GOOD_LOCX_TRANS	4	423	FraBCU__NZ_KB891274__FraACN_R_3__1649	789	NZ_KB891274	145076	145621	5.94746e-80	326.0	1	546	546	0.692	GTCGGCGATGGCCCCGTCCGCGAGCACCAGGTGGCTCCCCGACGGAACGGCGTCGAGAAGCCGCCGCACGATCGCGTACGCCTCGTCGAGGTCGGCCACGTTGCCCATGATCCCCATGAGGATGACCCCGACCGGGCGGCTGAGGTCCAGGGTCCCGGCCGCGCCGGCCAGGATCGTCCCGGGGTCGTGCACGTCGGCGTCGAGGTAGGCGGTGGCCCCTTCGGGGCTGCCGGTCAGCAGGGCGCGGGCGTGCGCCAGCACCAGCGGGTCGTTGTCGACGTAGACGACGCGGGACCGCGGGTCGACCGACTGCGCGACCTCGTGGGTGTTCCCGCTGACCGGCAGGCCGGTGCCGATGTCGAGGAACTGGCGCAGGCCCACCTCGCCGGTCAGGTGGCG…
1654	ISPa43	ISFINDER_NOFULL	0	424	FraBCU__NZ_KB891274__ISPa43__1654	19903	NZ_KB891274	185943	186070	6.76731e-13	76.0	1	128	128	0.006	AGCTCTCCGGCGGCCTGCGCCAGCGGGCGCTGATCGCCTCCGCGCTGGCCGCCGGGCCCGGCCTGCTCATCGCGGACGAGCCGACCACCGCGCTCGACGCCTCGGTGCAGGCCCGCATCCTCGGCCTG
1655	ISPa43	ISFINDER_NOFULL	0	425	FraBCU__NZ_KB891274__ISPa43__1655	19903	NZ_KB891274	186817	186945	5.60735e-14	80.0	1	129	129	0.006	CGGGGGGCAGCGGCAGCGGGTGGCCATCGCCCGCGCGCTGGCGACCCGGCCGCGGCTGCTCGTCTGCGACGAGCCCGTCTCCGCCCTCGACGTCTCGGTGCAGGCGCAGGTGCTGGCCCTGTTCCGGGA
