# Supplementary material for: Candidatus Frankia Datiscae Dg1, the Actinobacterial Microsymbiont of Datisca glomerata, Expresses the Canonical nod Genes nodABC in Symbiosis with Its Host Plant
Source: PLoS One. 2015 May 28;10(5):e0127630. doi: 10.1371/journal.pone.0127630 (PMC4447401; doi:10.1371/journal.pone.0127630)
Supplement: S2 Table — (ZIP) [file pone.0127630.s008.zip › frankia_csvs_is_hits/FraBCU110501/contig_all_hits_info_FraBCU/NZ_KB891276/NZ_KB891276_all_hits.csv]

number	name	classification	high_hits	uberkey	identifier	org_len	contig	hit_start	hit_end	expected	score	query_start	query_end	len_seq	frac_of_seq	seq
1683	FraCcI3_R_6	REMBX_TRANS_SCORE1000	7	426	FraBCU__NZ_KB891276__FraCcI3_R_6__1683	1560	NZ_KB891276	6449	6552	5.97323e-06	50.0	1	104	104	0.067	CGCTGATCGGCTGGCTGCTGGCGATGCTCGGCCAGGACGTCGGCTTCCCGGTGCCGCGCGGCGGCGCGGGCCGGCTGACCGCGGCCCTCGTCGACCGGCTGCGC
1685	ISArsp6	ISFINDER_NOFULL	0	427	FraBCU__NZ_KB891276__ISArsp6__1685	26712	NZ_KB891276	7674	8400	1.89995e-29	140.0	1	727	727	0.027	GGACGTAGACGACCATGCCGACCACCTCGACGAGGGTCTGGGTGACGACGGCGACGGCGGCGATCGCCAGATCGTCGGGCAGGGCGAGCGCCAGCGGGAGGACCACCAGCGAGTTGCGGGTCGCCCCGGTGAAGACGACGGCGCGGCCGGCGGGCACGTCAAGGGCGAACAGACGGGCGACACCGAGCCCGGCGAAGGCCATCACGATCAGGAACGCGGCGTAGCACGGAACGACGCGGGCCACCTCGCCGAGGCTGCCGCCCATCGCCGGCACCTGGGAGGCGACCACGGTGACCAGCGTCGCCACCATCAACGGCACCATCGTCGCGTCGGTCGCGTCGGTCGCGTCCGGACGGGCGGGGCGGCGCGCCAGGTACGCCTGCGCCGTCCACGCCAGGG…
