# Supplementary material for: Candidatus Frankia Datiscae Dg1, the Actinobacterial Microsymbiont of Datisca glomerata, Expresses the Canonical nod Genes nodABC in Symbiosis with Its Host Plant
Source: PLoS One. 2015 May 28;10(5):e0127630. doi: 10.1371/journal.pone.0127630 (PMC4447401; doi:10.1371/journal.pone.0127630)
Supplement: S2 Table — (ZIP) [file pone.0127630.s008.zip › frankia_csvs_is_hits/FraBCU110501/contig_all_hits_info_FraBCU/NZ_KB891277/NZ_KB891277_all_hits.csv]

number	name	classification	high_hits	uberkey	identifier	org_len	contig	hit_start	hit_end	expected	score	query_start	query_end	len_seq	frac_of_seq	seq
1689	Frapec_R_3	ARB_MGE	3	428	FraBCU__NZ_KB891277__Frapec_R_3__1689	1946	NZ_KB891277	8	269	5.68223e-18	96.0	1	262	262	0.135	GGTGGGCCGCCGGCGAGGTACCCGCGGGTGCGGGTCCTTTTCCGACGGCCCCCAGCCCGAACGACGCATGCGACTTTCACCGCACGTCGCTCTCCGGTGACTATGACGTGAGCTGCGGGATCGGCTTTCCGGTGTGGATGGTGTCGTGGCAGGAACGGCAGACCACGAGGGTCTTGCGTCGCCGTCGTGCCATGTCGGCCGCCCATGCCGGCTGTGGTTGTCCCGGATATGCGAGTTCTGACAGCCGCCGGACGTGGTGCAC
1690	IS466	ISFINDER	0	429	FraBCU__NZ_KB891277__IS466__1690	1628	NZ_KB891277	277	1133	3.80093e-115	456.0	1	857	857	0.526	TGTGGCATGGCCTCGCCGAGGCCGTCCGCCGGGAGGTCGCCGCGCACAGCGCCTGCTGGGCGAAGGCCGGTCCGCCGCCCACCGACGGACCCCGCGGCCCAGACCACCCGACAACGCTGGCAGCAGGTCCATGAGCTGCTCGACTCCGGCGTCGGCCTGCTCGACTGCGCACGAAGGCTCAACCTCTCCCTGAACACGGTCAAGCGCTACGCCCGCGTCGGCGAGCCCGACCGGCTGATCCGCGCGCCGGCGTTCCGCCCGACGCTGGTCGACCCCTACCGTGATTACCTCAAGCGCCGCCGGGCCGAGGACCCCGCGGTCCCGGTCCTGCGCCTGTTCCACGAGATCCGAGAGCAGGGCTACACGGGCAGCCACAACCTGCTCGTCCGCTACATCAAC…
1692	FraCcI3_R_6	REMBX_TRANS_SCORE1000	7	430	FraBCU__NZ_KB891277__FraCcI3_R_6__1692	1560	NZ_KB891277	5086	5137	2.25977e-06	50.0	1	52	52	0.033	CGGCCACGGCCAGCCGCCGCCCGGCCTCGGGGCCGGCGCCGGCGCCGGGCGG
1694	FraCcI3_R_4	REMBX_TRANS_SCORE1000	6	431	FraBCU__NZ_KB891277__FraCcI3_R_4__1694	1695	NZ_KB891277	9912	9955	6.1107e-06	48.0	1	44	44	0.026	CCTGCCCGGCCGCCGAGCTCCTCGCCCGCGTCGCGCGCCGCTGG
1695	ISAmi1	ISFINDER	1	432	FraBCU__NZ_KB891277__ISAmi1__1695	883	NZ_KB891277	13321	13504	6.47621e-28	132.0	1	184	184	0.208	GATCATGTTGGGGTGCAGGTCATCTCCGCCGCCGACCCTCAGTGGATCTTCCCGTTCACCGGGTTGAAGCCGACCCAGTTCCGCCGACTGGTCCGTCTCGTCGCCCAGCGCGGCGGGGACCGGATCGCCGACGGGCGGCCGGGACGGCCGTGGGCGTTGCCTCTGCCGGACCGGGTGCTGCTGG
