# Supplementary material for: Candidatus Frankia Datiscae Dg1, the Actinobacterial Microsymbiont of Datisca glomerata, Expresses the Canonical nod Genes nodABC in Symbiosis with Its Host Plant
Source: PLoS One. 2015 May 28;10(5):e0127630. doi: 10.1371/journal.pone.0127630 (PMC4447401; doi:10.1371/journal.pone.0127630)
Supplement: S2 Table — (ZIP) [file pone.0127630.s008.zip › frankia_csvs_is_hits/FraBCU110501/contig_all_hits_info_FraBCU/NZ_KB891279/NZ_KB891279_all_hits.csv]

number	name	classification	high_hits	uberkey	identifier	org_len	contig	hit_start	hit_end	expected	score	query_start	query_end	len_seq	frac_of_seq	seq
1700	FraCcI3_R_16	REMBX_TRANS_RATIO15	19	435	FraBCU__NZ_KB891279__FraCcI3_R_16__1700	1009	NZ_KB891279	7834	8069	5.05068e-75	306.0	1	236	236	0.234	GCCTCGTCGTGACTGGCTGCGCGCGAGGATCGTGCTCGCCGCCGACGGAGCGGGTAACACGGCGATCGCTGCCGGCCTCGGCGTCTGTGCGGACACCGCCGGCAAGTGGCGGGGCCGGTTCGCCGCCGAGGGTCTCGGCGGGCTGGCTGACCGGCCCCGCTCGGGACGGCCGGCCCGGTTCAGCGCGGTGCAGGTCGCCGAGATCAAGGCGGTGGCCTGCACCCGGCCCGCCGACG
1701	IS466	ISFINDER	0	436	FraBCU__NZ_KB891279__IS466__1701	1628	NZ_KB891279	9992	10359	4.22241e-72	296.0	1	368	368	0.226	CAACGCGACCGGCTCGACCAGCTCACCGCCGCCTGCCCCGAGATGACCACCCTCGCCGGCCTGGTCCGCGGCTTCGCCGCGCTGCTCGACCCCACCGACGGCAACGACACCCTCCTCACCGCCTGGACCACCACAGCGCGGGCCGCCGACCTGCCCCACCTGCATGCCTACACCCGCGGCCTCGACCTCGACCGGCACGCCGTGAACAACGCGCTCACCCTGCCCTACAGCAACGGCGGCACCGAAGGCGTCAACACCAAAACCAAGAAGATCATGCGCCAGATGCACGGCCGAGCCGGCTTCCCACTCCTCCGCCACCGCATCCTGCTCGGCTAACACACAGTCACCACCGGAAGTGAGGCAGAGCC
1702	ISLxx2	ISFINDER	0	437	FraBCU__NZ_KB891279__ISLxx2__1702	1427	NZ_KB891279	11232	11526	3.55786e-40	178.0	1	295	295	0.207	CGCCGGGCAGCTGCTCGTCAGCGCTGGCGACAATCCCGACCGGCTGCGTTCCGAGGCGGCGTTCGCGATGTTGTGCGGTGTTGCCCCGCTGCCCGCGTCGTCCGGGCGGACGCACCGCTACCGGCTCCACCGGGGCGGGGACCGCCAGGCCAACGCCGCGCTGCACCGTGTCGTGGTCTGCCGCCTGCGCTGGGACCCCGCCACCCAGGCCTACGTCGAGCGCCGTACCGCCGAGGGCAAGACCAAGAAAGAGATCATTCGCTGTCTCAAACGGTACGTGGCCCGGGAGATCTAC
