# Supplementary material for: Candidatus Frankia Datiscae Dg1, the Actinobacterial Microsymbiont of Datisca glomerata, Expresses the Canonical nod Genes nodABC in Symbiosis with Its Host Plant
Source: PLoS One. 2015 May 28;10(5):e0127630. doi: 10.1371/journal.pone.0127630 (PMC4447401; doi:10.1371/journal.pone.0127630)
Supplement: S2 Table — (ZIP) [file pone.0127630.s008.zip › frankia_csvs_is_hits/FraBCU110501/contig_all_hits_info_FraBCU/NZ_KB891281/NZ_KB891281_all_hits.csv]

number	name	classification	high_hits	uberkey	identifier	org_len	contig	hit_start	hit_end	expected	score	query_start	query_end	len_seq	frac_of_seq	seq
1714	Frapec_R_34	REMBX_TRANS_SCORE1000	11	439	FraBCU__NZ_KB891281__Frapec_R_34__1714	905	NZ_KB891281	3023	3926	0.0	1006.0	1	904	904	0.999	TGAGTCCGACACCTCTGCCACGAGGAGCCAGGCAGGGTCGCCCCGATCGCGTTGACCAGACCCCGGTGGGCATCGGAGGTGACGAGGCGGACCCCGGACAGCCCGCGGGCGACCAGGCCGCGGAAGAACGCCAGCCAGCCGGCGCCGTCCTCGCTGCTCACCACGTCGAGGCCGAGGATCTCCCGATGTCCGTCGCCGTTGACCCCGACCGCGAGCAGGCAGTGGACGTTGACGACCCGCCCGCCCTCGCGGACCTTCATCGTCAGCGCGTCGGCCTGGACGAACCGGTACGGGCCGGCATCCAGTGGCCGAGAGCGAAACGCCTCGACCTGGCCGTCGAGATGCTTCGCCAACTCCGACACCTGTGACTTCGAGATGTGCGCGACCCCGAGCTGTTCG…
1716	Frapec_R_1	ARB_TRANS	5	440	FraBCU__NZ_KB891281__Frapec_R_1__1716	2599	NZ_KB891281	4205	4952	0.0	1230.0	184	931	748	0.288	CGTGTCCGTCGGCCGGGCGGCGGCCGCAGACGGATCGAGGACACGGATCCGGCTGTGGTGGCAGCGCTTCTCGCGCTCGTCGAGCCGGAGGAGCGCGGTGATCCGACCTCGCCGTTGCGGTGGACCACGAAGTCGCTGCGGCACCTCGCCGAACAGCTCACCCGTCAGGGGCACCCGGTATCGCCGTCGACAGTCCGCCGGCTCTTGCGGGCGGCTGGTTTCAGTCTGCAGGCGAACTCCAAGACCCTGGAAGGAAAGCAGCACCCTGACCGGGATGCCCAGTTCCGCTACCTGAACGACCAGGTCGTGAAGCATCAGAAGGCCGGCGAGCCGGTCATCAGCGTGGACGCGAAAAAGAAGGAGATGCTCGGCCAGCTCCCGAACCCCGGCCGTGAATGG…
1717	ISRop2	ISFINDER	1	441	FraBCU__NZ_KB891281__ISRop2__1717	2171	NZ_KB891281	4953	6043	4.55968e-90	364.0	1	1091	1091	0.503	ACAAGATTGAGCACCGGCTGTTCTCCCAGATCACCATAAACTGGCGCGGCAGGCCACTGACCAGTCATGAAGTGGTCGTGAACACCATCGCGGCGACACGGACCCGCAGCGGGCTGCGGGTCGAAGCGCATTGGGACACCCAGGACTACCCGGTCGGTGTCGCGGTCAGCAAAGCCCGCATCGATGCTCTTCCGATCGAGCACCACATGGTGCACAGAACGTGGAATTACACGATCCATCCCACGCGCACCGACGGCGCGGCCTCATCCGCCGCGGTTGACGCCATGACCGGTCCGAACCGGGCCGCGACCTTTGCGCTGCTAGCCCATCCGCGTCTGACGGGCATGAGTACCGCCGAGCTGGACGCACTCGCGGCGCGGCTGGCCCCGGAGCAGGCCG…
1718	ISStsp1	ISFINDER	0	442	FraBCU__NZ_KB891281__ISStsp1__1718	1692	NZ_KB891281	4024	4195	5.64065e-35	158.0	3	174	172	0.102	GTTCGCGATGGTGCTGCCGCACCTCGACGAGCGGCAGCGACGGCTGGTGCTGGCAACCGAGGCCTGGCTGCTGGGGCATGGCGGTGTCCGCGCGGTGGCCCGAGTCGCTGGCGTCAGCGAGACCACGGTCCGCGCCGGCGTGTTCGAACTCGAAGCGGGCGGGGAACCGCTG
1721	IS1512	ISFINDER	0	443	FraBCU__NZ_KB891281__IS1512__1721	1314	NZ_KB891281	6118	6497	2.1219e-44	194.0	1	380	380	0.289	TCACACCCAAGGCGTCGCAGCCCTGGGTCGCCACCGTGGTGAGAACCGTCTTCGATCAGGCTGACGCGAACGAGGTCGCCCTCCAGTTCGACCGGGTCGTCGACGGGCTCGCCGAGAAACTTCCTCGCGCCGCGGAACACCTGTCCGAGGCGAAAGCCGACCTGCTCGTGTTCACCGCTTACCCGCGCGAGATCTGGCGGCAGATCTGGTCGTCGAACCCGCAGGAACGGCTGAACAAGGAAATCAGACGGCGCACCGACATTGTCGGTATCTTCCCCGACCGCGGCGCCATCATACGGCTCGTCGGCGCCGTCCTCGCCGAACAACACAACGAGTTGATCGAAACACACCGCTACTTCGGAGTCGAAATCCTCGCCAAA
1722	Frapec_R_18	ARB_TRANS	12	444	FraBCU__NZ_KB891281__Frapec_R_18__1722	1226	NZ_KB891281	7955	8326	2.86797e-150	584.0	1	372	372	0.303	GCTGGTATCGACGTGGTGCGCGCACCGCCACGGTCACCGAAAGCGAACGCGATCGCGGAACGCTGGGTCGGCACCGCCCGCTGCGAATGCACCGACAGACTCCTGATCGTCTCCGAACAGCACCTGACCTCGATCCTCACCAGATACGCCGAGCATTTCAACACCCACCGGCCTCACCGCTCCCTCGGCCAGCACCCACCCGACCCGCCACCCGTGGTCGCCCCGACGTCGGAGTCCACCGTCCGTCGCACACGCATCCTCGGCGGGCTGATCAACGAGTACCGCAACGCCGCCTGATGACCTCCGCAGGCGATCACCCGGGCTGCAAAAGAGCAGCTCACAGACCGCACCCGGATTTTGGAGCCCCACAGG
1723	Frapec_R_18	ARB_TRANS	12	445	FraBCU__NZ_KB891281__Frapec_R_18__1723	1226	NZ_KB891281	8329	8432	2.08302e-24	118.0	1	104	104	0.085	TGATCAATGAATATCGTAACGCCGCCTGATTACTTGCGCGGAAGATCCTGTCAACCGCAAAAGACCAGATCACAGGCCGAATCGGGGTTCTGGAGCCCCACAGG
1724	Frapec_R_20	ARB_TRANS	14	446	FraBCU__NZ_KB891281__Frapec_R_20__1724	1194	NZ_KB891281	8573	8631	9.04733e-19	96.0	1	59	59	0.049	ACGAACGAGCCGCCTAAAGACCAGGTCAACGCCGGTGGCCGAATTCTGGCACTCGACAG
1726	Frapec_R_50	OVER20_GOOD_LOCX_TRANS	25	447	FraBCU__NZ_KB891281__Frapec_R_50__1726	560	NZ_KB891281	12056	12613	3.62202e-94	378.0	1	558	558	0.996	ATCGTCGTGGTCGGCCTGGCGTTCATCCTGCTCCTGCTGGTGTTCCGATCCCTGCTCGTGCCGGTGACAGCCACCCTCGGCTTCCTGCTCAGCATCGCGGCCACATTCGGCGCGGTCGTGGCGGTGTTCCAATGGGGCTGGCTCGTCGACGTCTTCGGCATCAAGCAGACCGGGCCGATCATCAGCCTTCTGCCCATCATCCTGGTCGGCATCGTGTTCGGTCTCGCCATGGACTACCAGGTCTTCCTCGTCACGCGGATGCGCGAGGAATACTCGCACGGCAGCACCCCGCGCCAGGCCATGATCACCGGGTTCGGTCACGGGGCCCGGGTCGTCACCGCCGCGGCCTTCATCATGATCAGCGTCTTCTCTGGGTTCGTACTGTCGCCCGAATCGATC…
1727	ISAmi1	ISFINDER	1	448	FraBCU__NZ_KB891281__ISAmi1__1727	883	NZ_KB891281	12734	12957	4.79831e-37	166.0	1	224	224	0.254	CGTGATCATGCCGTATCGGAAACCCCTCGACGGACAGCCGCTGTCGGAGTGGAAGGAGGAGCTGAACAGGGTGCACCGCAAGGTCCGGGCCCGCGTCGAACACGCCCTCGCCGGGATGAAGACCTGGAAGATCCTGCGTGACTACCGCCGCCAGGCCCGCACCCTCGGGATCACCGCGGCCGGGATCGCCCATCTCTACAACATCAGCCGGACCGGCTGACCGG
