# Supplementary material for: Candidatus Frankia Datiscae Dg1, the Actinobacterial Microsymbiont of Datisca glomerata, Expresses the Canonical nod Genes nodABC in Symbiosis with Its Host Plant
Source: PLoS One. 2015 May 28;10(5):e0127630. doi: 10.1371/journal.pone.0127630 (PMC4447401; doi:10.1371/journal.pone.0127630)
Supplement: S2 Table — (ZIP) [file pone.0127630.s008.zip › frankia_csvs_is_hits/FraBCU110501/contig_all_hits_info_FraBCU/NZ_KB891282/NZ_KB891282_all_hits.csv]

number	name	classification	high_hits	uberkey	identifier	org_len	contig	hit_start	hit_end	expected	score	query_start	query_end	len_seq	frac_of_seq	seq
1731	Frapec_R_17	REMBX_TRANS_SCORE1000	31	449	FraBCU__NZ_KB891282__Frapec_R_17__1731	1325	NZ_KB891282	2517	3837	0.0	2050.0	1	1321	1321	0.997	GTGACCGGGACACGTGGCGCGCAAGCACTGTCCTTCGGCGCAGGGTTAGCGCATCAACACAAGGGCGGCAGGGAATTACGCTATTCTTTCGGGTATGGTTTCTCGGGTGGTGAAGCGGGCATATCGTTATCGCTTCTACCCGAATCCCGAACAGGCCGCGCAGCTGGCCCGTACCTTCGGTTGTATCCGCTACGTCTACAACCGGGCGTTGGCCGAACGGTCCCGCGCCTGGACCGGGGAGCAGCGCAGGGTCACGCACGCGGAGACCGACAGGATGCTCACCGCGTGGAAGCGGGACACGGAGACGGCGTGGCTGGCCGAACCGTCGAAAGGGTCACTGCAGGCCACGCTGCGCCATCTGCAGACGGCGTTCGTGAACTTCTGGGAGAAGCGGGCTGG…
1735	Frapec_R_11	REMBX_TRANS_SCORE1000	8	450	FraBCU__NZ_KB891282__Frapec_R_11__1735	1594	NZ_KB891282	5807	5831	4.37996e-07	50.0	1	25	25	0.016	CCGCGCAGGCCGCCGAGATCGACCC
