# Supplementary material for: Candidatus Frankia Datiscae Dg1, the Actinobacterial Microsymbiont of Datisca glomerata, Expresses the Canonical nod Genes nodABC in Symbiosis with Its Host Plant
Source: PLoS One. 2015 May 28;10(5):e0127630. doi: 10.1371/journal.pone.0127630 (PMC4447401; doi:10.1371/journal.pone.0127630)
Supplement: S2 Table — (ZIP) [file pone.0127630.s008.zip › frankia_csvs_is_hits/FraBCU110501/contig_all_hits_info_FraBCU/NZ_KB891283/NZ_KB891283_all_hits.csv]

number	name	classification	high_hits	uberkey	identifier	org_len	contig	hit_start	hit_end	expected	score	query_start	query_end	len_seq	frac_of_seq	seq
1738	FraEu_R_7	OVER20_GOOD_LOCX_TRANS	22	451	FraBCU__NZ_KB891283__FraEu_R_7__1738	1219	NZ_KB891283	537	1717	9.60365e-55	234.0	1	1181	1181	0.969	CGCGTCCTGGAGGTGGCCTCGCACGTGTTCGTCCCGATGGCGGGGGCCGTGCTCGCCGAGTGGGGCGCCGAGGTCATCAAGATCGAACATCCCGAGACCGGTGATCCCTACCGCGGCCTCGTCACCGCCGGCCTGCACAAGTTGTGGAACGGCGTGGACGTGCAGTTCCAGGCCACGAACCGGGGCAAGCGCTCCGTCGCCGTGGATCTGAAGGCGCCGGCCGGCCGGCGGCTGCTGTCCCGGCTCATCGCCGCCAGCGACGTCTTCGTGACCAACCTGCGCGCGGACACCCGCGCCCGGCTGAACCTCGAGCTGGCCGACGTCCGGGCCGACAACCCGGCGGTGATCTACGTACGGGGCACCGCGTTCGGTTCCCAGGGGCCCGACGCCGGCCGGGGC…
1743	FraEu_R_9	GOOD_NX_LOCAL_IS	26	452	FraBCU__NZ_KB891283__FraEu_R_9__1743	1021	NZ_KB891283	11220	11379	2.34533e-07	56.0	1	160	160	0.157	CCACATCACCGAGCCGCCGGACGTGTGGACCGCCCGGGTCCCGGCGAAATACCGCGAGGACGTCCCGCACGTGGTGCGGCAGGGCACGGCGGACACCTGGGTGCTCCACGGGGAGCGGTTGGCCCCGGTCGGCGTGACGGCCCCCGCCGGCTGGCCGACG
