# Supplementary material for: Candidatus Frankia Datiscae Dg1, the Actinobacterial Microsymbiont of Datisca glomerata, Expresses the Canonical nod Genes nodABC in Symbiosis with Its Host Plant
Source: PLoS One. 2015 May 28;10(5):e0127630. doi: 10.1371/journal.pone.0127630 (PMC4447401; doi:10.1371/journal.pone.0127630)
Supplement: S2 Table — (ZIP) [file pone.0127630.s008.zip › frankia_csvs_is_hits/FraBCU110501/contig_all_hits_info_FraBCU/NZ_KB891285/NZ_KB891285_all_hits.csv]

number	name	classification	high_hits	uberkey	identifier	org_len	contig	hit_start	hit_end	expected	score	query_start	query_end	len_seq	frac_of_seq	seq
1766	Frapec_R_50	OVER20_GOOD_LOCX_TRANS	25	454	FraBCU__NZ_KB891285__Frapec_R_50__1766	560	NZ_KB891285	34315	34808	1.65577e-34	158.0	1	494	494	0.882	TCGTCCTGGTCCTGGCCTTCCTCCTGCTGCTGGCCGCGTTCCGCAGCGCCGTCGTCGCCGCGGCGGCCGTCGCGCTGAACCTGCTGTCGGTGGCGGCGGCGTACGGCCTGCTCGTGGTGGTGTTCCAGCATCACTGGGCGGACGGCCTGCTCGGCTACACCTCGACCGGGGCCATCACCAACTGGCTGCCGCTGATGCTGTTCGTGATCCTGTTCGGCCTGTCGATGGACTACCAGGTGTTCGTGCTCAGCCGGGTCCGGGAGGCCTACGACTCGGGCCTGCCGATGCGCGACGCGGTGCTGGTCGGGGTCCGGCGCAGCGCCGGGGTGGTGACCAGCGCCGCTGTGATCATGGTGGCGGTGTTCAGCATCTTCGCCACCCTGTCGCAGGTGAGCATGA…
1767	FraCcI3_R_6	REMBX_TRANS_SCORE1000	7	455	FraBCU__NZ_KB891285__FraCcI3_R_6__1767	1560	NZ_KB891285	88198	88332	1.22142e-10	68.0	18	152	135	0.087	CGCCGACCAGCCAGGGACGGCGGCCGTGGCCGGGCCGGCGCGGCGCCCCGCCGGTCCCCGCGGCGCCGCCGGCGCCGGCAGGGGCGGCGGTGGGCGGTTCGGTGAGGGCCGGGTCCGGGCCGGGAGCCGGCGGCG
1774	FraCcI3_R_6	REMBX_TRANS_SCORE1000	7	456	FraBCU__NZ_KB891285__FraCcI3_R_6__1774	1560	NZ_KB891285	170058	170155	4.54436e-07	54.0	1	98	98	0.063	CGGCGCCGGCTCGTACCGCGACGGACGGTCGTGCGCCGGTCGTCCCGGCGCCGCCCCACCGCGCGGGACGAGCCGGCGCGGCCGGTCCCGGCGCGGGC
1775	FraCcI3_R_6	REMBX_TRANS_SCORE1000	7	457	FraBCU__NZ_KB891285__FraCcI3_R_6__1775	1560	NZ_KB891285	172877	172951	9.0796e-08	56.0	1	75	75	0.048	CCGGCGGCCGCGGCGGCCCGGCGACGACCCGGGGGACGGACCCGTCCGGGCGCTCGGCGACGGCCGGCGCGGTCG
1778	Frapec_R_18	ARB_TRANS	12	458	FraBCU__NZ_KB891285__Frapec_R_18__1778	1226	NZ_KB891285	197804	198164	1.10606e-142	556.0	1	361	361	0.294	TGGATGGCCATGGTGTGGTCGCTGCTCTACGCCCTGACACGCAACGCTCTCGGGCTGATGCTGCTCCGTTCCGCGGGGACACCACGCAGGACGTGGAGCTCCTCGTCCTGCGGCACCAGGTGGCGGTGCTACGACGACAGGTCCACCGCCCGGCGCTGGAACCGGCGGATCGGGTCGTCCTCGCAGCACTGTCCCGGCTGCTGTCCTGGGCCCGCTGGGGTTCGTTCTTCGTCGCCCCGGCCACAGTGCTGCGCTGGCACCGGGACCTCCTCGCACGCAATGGACCTACTCGCGAAGACATCCGGACGGCCATCGGTCCGCCGGGAGATCTGCGATCTGGTCCTGCGCTTCGCGCGGGAGA
