# Supplementary material for: Candidatus Frankia Datiscae Dg1, the Actinobacterial Microsymbiont of Datisca glomerata, Expresses the Canonical nod Genes nodABC in Symbiosis with Its Host Plant
Source: PLoS One. 2015 May 28;10(5):e0127630. doi: 10.1371/journal.pone.0127630 (PMC4447401; doi:10.1371/journal.pone.0127630)
Supplement: S2 Table — (ZIP) [file pone.0127630.s008.zip › frankia_csvs_is_hits/FraBCU110501/contig_all_hits_info_FraBCU/NZ_KB891287/NZ_KB891287_all_hits.csv]

number	name	classification	high_hits	uberkey	identifier	org_len	contig	hit_start	hit_end	expected	score	query_start	query_end	len_seq	frac_of_seq	seq
1785	Frapec_R_21	REMBX_TRANS_SCORE1000	35	460	FraBCU__NZ_KB891287__Frapec_R_21__1785	1177	NZ_KB891287	294	898	3.97642e-153	596.0	294	898	605	0.514	GGCCCTGCTCTGTCTCGTCGAGGAGACAGACTCAGGCGTCCCGGGCCGCCGCGGTGGTTTTATCGCCGGCCACCCCCGCTCGGCCCACCCCTCGACGGCGGTGTCGTCGCGTTCGACCGCGCGGCGGGCCGGCATCTGACACGACCACCCGTTGCGGTCCAGCAGCAGCCACACCCCAGGCAGCGTGTAGACGACCCCGAACTCCCGCCTGATCACCTCGGCGACCCGAACCAACGTCCACCGCTGATCATCCCAGCCATACACCCCCGGCCCACGGCGCAGGGTCCCCTCCAACCGGGCCAGCTGTCGATCATCCAACCGACACCGCGGCAACGGCCCGGCCGACCGCAACCCAGCCGCGCCCTCGCTTTCCCACACCCGATACCAGCACCCCGCCGT…
1786	Frapec_R_18	ARB_TRANS	12	461	FraBCU__NZ_KB891287__Frapec_R_18__1786	1226	NZ_KB891287	1	293	1.07652e-122	482.0	1	293	293	0.239	GCGCTGGCACCGTGAGCTCCTCGCACGCAAATGGACCTACCCGCGCAAGACCCCCGGGCGGCCGCCGGTCCGCCGGGAGATCCGCGAGCTGGTCCTGCGCCTCGCGCAGGAGAACCCGACCTGGGGCCACCGCAGGATCCAAGGCGAACTCGTCGGGCTGGGCTACCCGGTCGGGGTCGGTCACCGTCTGGCGGATCCCGCGCCGCTCCGGTGTCGACCCCGCACCCCGCCGGGCCGACACCTCCTGGCGCACGTTCCTGTCCACGCAGGCCTCCGGCCTGCCGGCCTGCGAT
1788	ISFal2	ISFINDER	1	462	FraBCU__NZ_KB891287__ISFal2__1788	826	NZ_KB891287	4505	4643	6.92509e-26	124.0	1	139	139	0.168	GGCTTTGTTGCATCGGCTGTGGCGGGACCCGCGGGCTGGCGGCCAGGCATGATCAGGCGATGGGTCGAGGTGTGATCCGTCCGCCGGTGCCGGTGTCGGAGCTCGCGGGGTTCCGGTTCCCGCCGGAGGTGATCGTGCT
1791	FraCcI3_R_19	REMBX_TRANS_SCORE1000	17	463	FraBCU__NZ_KB891287__FraCcI3_R_19__1791	826	NZ_KB891287	7468	7609	3.78025e-32	148.0	1	142	142	0.172	CTCGGGCAGCGGCTCGTCGAGAACACGCGGGTAGGACGCCGCATTATCGGTGGTGACCTCGACCGGGCGGCGACCGTGGGCCGGCGCGGTGGTGAAGAGCCTGCGTACCGCAGCCAGGTCGCGCCGTTCGCTGGCGAGAACG
1793	Frapec_R_20	ARB_TRANS	14	464	FraBCU__NZ_KB891287__Frapec_R_20__1793	1194	NZ_KB891287	12364	12648	9.78268e-117	460.0	1	285	285	0.239	GCGGAACGGTTCGTCCGCACCGTCCGGACCGAGGTCACCGACCGCATGCTGATCGTCGGTGAGCGGCACCTGCGCACCGTCCTGGCCGAGTACGCGGCCCACGACGACGGACGACGACCCCACCGTGGCCGCGCCCTTCAGCCACCACGGCCCGACCACCCCGCCGCGGACCTGACCCAGGAACGGACCAAGCGCCAGCCCATCCTCGGCGGCCTGATCAACGAATACGAACGAGCCGCCTAAAACCCCAGGTCACCACCGGTGGCCGAGTTCCGACACCCCACA
