# Supplementary material for: Candidatus Frankia Datiscae Dg1, the Actinobacterial Microsymbiont of Datisca glomerata, Expresses the Canonical nod Genes nodABC in Symbiosis with Its Host Plant
Source: PLoS One. 2015 May 28;10(5):e0127630. doi: 10.1371/journal.pone.0127630 (PMC4447401; doi:10.1371/journal.pone.0127630)
Supplement: S2 Table — (ZIP) [file pone.0127630.s008.zip › frankia_csvs_is_hits/FraBCU110501/contig_all_hits_info_FraBCU/NZ_KB891289/NZ_KB891289_all_hits.csv]

number	name	classification	high_hits	uberkey	identifier	org_len	contig	hit_start	hit_end	expected	score	query_start	query_end	len_seq	frac_of_seq	seq
1803	ISCmi3	ISFINDER	0	466	FraBCU__NZ_KB891289__ISCmi3__1803	1459	NZ_KB891289	9	224	7.08607e-35	158.0	9	224	216	0.148	CGCCCGATTCACCGTCACGACCGGTATCCCTGTCTACTTCTGCGACCCGCATTCACCATGGCAGCGTGGGAGCAACGAGAATACCAACGGGCTGCTCCGCCAGTATTTCCCTAAGGGCACCGACCTGTCGGATCACACACAGGCGGAACTCGACCGTGTCGCCGACCTGTTGAATCGCCGCCCGCGTCAGACCCTGGACTGGGATACACCCGCCGA
1805	FraEu_R_18	ARB_MGE	10	467	FraBCU__NZ_KB891289__FraEu_R_18__1805	556	NZ_KB891289	305	693	7.11818e-19	100.0	1	389	389	0.7	CGACACCATGCGAGATTCAGGTCGTCGTACCTGTCGCGACCCTGATGGGTCTGTCCGACGACCCGGCGGAACTACCCGGATACGGCCCGATCCCCGCCCGCATCGCCCAGGAGATGGCCAACCGGCCTGGCTCAACCTGGCGGCGGATCCTCACCGATCCGAAAGGACATCTCGTCGAGATCGCCGACCGGCGTCTCCCCAACCCGGCGCAGGTCCGCCACGTTCGCGCCCGCAACCGGACCTGTGTGTTCACCGGCTGCACCCGGCCATCGCAGCGCACGGACACCGATCACACCACACCCGTCAGCGAGGGCGGGCAGACACTGATCGGAAACCTCGGCCCGCTCTGCCGCCGTCACCACCGAATGAAACATCGTGGCCACTGGAAG
