# Supplementary material for: Candidatus Frankia Datiscae Dg1, the Actinobacterial Microsymbiont of Datisca glomerata, Expresses the Canonical nod Genes nodABC in Symbiosis with Its Host Plant
Source: PLoS One. 2015 May 28;10(5):e0127630. doi: 10.1371/journal.pone.0127630 (PMC4447401; doi:10.1371/journal.pone.0127630)
Supplement: S2 Table — (ZIP) [file pone.0127630.s008.zip › frankia_csvs_is_hits/FraBCU110501/contig_all_hits_info_FraBCU/NZ_KB891293/NZ_KB891293_all_hits.csv]

number	name	classification	high_hits	uberkey	identifier	org_len	contig	hit_start	hit_end	expected	score	query_start	query_end	len_seq	frac_of_seq	seq
1824	ISLxx3	ISFINDER	0	469	FraBCU__NZ_KB891293__ISLxx3__1824	2637	NZ_KB891293	1	137	1.53714e-40	178.0	1	137	137	0.052	TCGCCTCGAATGAAAGCTTCGGCGGCTGGACCAAAACCTTCACCGACCCCCGCCTCTGCTCCGCGATCGTCGACCGCCTCACCTTCGACGGCACGATCATCGAGACCGGCACCCAGTCCTACCGCCTCGCCCACACC
1827	FraACN_R_3	OVER20_GOOD_LOCX_TRANS	4	470	FraBCU__NZ_KB891293__FraACN_R_3__1827	789	NZ_KB891293	1342	2050	1.8447e-105	420.0	1	709	709	0.899	CGGCGGCGTCGGGCCGCCATCGGTGCGCCGCGACGATCCCGGGCTCGACCAGCTCCAACCCCTCCACGAACCGAGCCACCTCGGCACGGCTACGCGGCGCCGCCGCGATACCCCGGTCCCGGTAGGTCTCGGCGAGCTGCCCGATGGCCTCGGCGTCGAAGTCCGCGGTCACCTGCGACAGCGCCAGGTAGCTACCCGAGGGCAACGCCTCCAGCAGCCGGCGCACCACACCGAGCGGGTCGGACTCGTCGGGCACGAAATGCAGCACCGCTATCAGCGTCAACGCCACCGGCCGAGACAGATCCAACGTGGCTCGGACCTCCGCCGAGGCCAGGATCCGCTCCGGGGCCAGCAGGTCACAGTCCAGATAGGCGGTGCGTCCCTGCGGCGAGCTGGTCA…
1828	Frapec_R_38	ARB_TRANS	3	471	FraBCU__NZ_KB891293__Frapec_R_38__1828	812	NZ_KB891293	7374	7435	2.4533e-07	54.0	1	62	62	0.076	CGAAGGCCCCGGCCTGGGCCTCGGCCTCGACCCCGCCGAGGTCGACGCCTACCTGGACCTCG
