# Supplementary material for: Candidatus Frankia Datiscae Dg1, the Actinobacterial Microsymbiont of Datisca glomerata, Expresses the Canonical nod Genes nodABC in Symbiosis with Its Host Plant
Source: PLoS One. 2015 May 28;10(5):e0127630. doi: 10.1371/journal.pone.0127630 (PMC4447401; doi:10.1371/journal.pone.0127630)
Supplement: S2 Table — (ZIP) [file pone.0127630.s008.zip › frankia_csvs_is_hits/FraBCU110501/contig_all_hits_info_FraBCU/NZ_KB891294/NZ_KB891294_all_hits.csv]

number	name	classification	high_hits	uberkey	identifier	org_len	contig	hit_start	hit_end	expected	score	query_start	query_end	len_seq	frac_of_seq	seq
1829	FraDas_R_6	ARB_MGE	0	472	FraBCU__NZ_KB891294__FraDas_R_6__1829	1426	NZ_KB891294	61	97	4.32841e-06	48.0	1	37	37	0.026	GGATTCAAGCAATCCAGCCTTCGCCATATCACGCGGG
1830	Frapec_R_38	ARB_TRANS	3	473	FraBCU__NZ_KB891294__Frapec_R_38__1830	812	NZ_KB891294	723	1534	0.0	1434.0	463	1274	812	1.0	CGTCGTCGAGCATCGCGACAGGTTCGCCCGCTTCGGCGCCGAGTACGTCGAGGCCGCTCTCGCCGCGAACGGCCGCCGCCTACTCGTCGTGGACCCAGCCGAGGTCGATGACGACCTGGTCCGTGACATCACCGAGATCCTGACCTCGATGTGCGCCCGGCTGTACGGCCGCCGCGCCGCCGCGAACCGAGCCCGCCGCGCGGTCGCCGCCGCCACTGAGGCGGCCGGATGAGGACGTTGCAGGCGTACCGGTTCGCGCTCGACCCGAACGACGCCCAGGCCGCGAACCTGTGTCGCCACGCGGGGGCGGCCCGGTTCGTCTACAACTGGGGCCTGGCCCGGGTGAAGGCCGCGTTCGCGCAGCGCGACGCGGAGAAGTCCTACGGCCTGGACGGCGAC…
1831	IS1602	ISFINDER	0	474	FraBCU__NZ_KB891294__IS1602__1831	2121	NZ_KB891294	1542	1864	4.58381e-33	152.0	8	330	323	0.152	GGAGTGGGCAGAGTCGCAGGGTGTGGCGTACGTGACCGCCCAGCGCTGGTTCCACGCCGGCAAGCTCCCGGTCCCGGCACGCAAGGTCGGTGGCCTGATCCTCGTCGGCGAGCCCGACCGCCCGGCTACTTCAGGCACGGTGGTCGTGTACGCCAGGGTGTCATCCGCGGACCAGAAGCCTGATCTCGACCGGCAGGTCGCTCGCGTCACCGGCTGGGCCACCGGGCAGGGGCTGCCTGTCGACAGGGTCGTGACCGAGGTCGGGTCGGCGTTGAACGGGCATCGGCGGAAGTTCCTCGTGCTGCTCCGCGACCCCGCGGCGA
1833	FraCcI3_R_12	REMBX_TRANS_SCORE1000	5	475	FraBCU__NZ_KB891294__FraCcI3_R_12__1833	1274	NZ_KB891294	261	716	3.85748e-137	536.0	1	456	456	0.358	TACCAGCGGTCCGCGACGTGCAGCCGCGAACCGTACCAGCGGGTCTTGTAGTCGAGTTGCCGGCGGATCTCACCCATCCCGACGTCCGAGACGGCGCGGGCGAGCCGCCGGTTGCGGACCATCCCGGCGACGTGCAGATCCTCGACCACGATCACGTCGTGGGACCGGGCGAGCCGTGTCGTGAGCTTGTGTAGCCCGTCGCGGCGCTGGTTCGCGACCCGGGCATGGATCGTCGCGAGCCCGGCGGCGCGCTGCCGGCGCCCAGCGCTGCCCGGCTTCGACCGGGCATAGGCCCGCGACGCGCGGCGCAGTTTCCGCAGCGCGGCGGCGTGCCGTTTCGGGTTCGCCACCGTCTCGCCGGTGGAGAGGACCGCGAGGTGTTTCACGCCCAGGTCGACG…
1835	FraDas_R_3	ISFINDER_CLOSE	19	476	FraBCU__NZ_KB891294__FraDas_R_3__1835	1654	NZ_KB891294	11035	11235	2.85147e-20	104.0	1	201	201	0.122	ATAGGTCAATGCCACTCGATTAAGCCGACGAGCCGCCCGTCCATCCCGACACGCCAATGCACACTCCCTTCTTCGTCAACTCCCGAACTCGGCATGAGTGATGGTTTCTCAACGCAGGTGGTAGGAGGCTGGAAGGTTCACGCCGAAATTCCAGCTGACCGGGAGATAGAATGTGCGCGTGGCACGCCTTCGCCAGGCAGT
