# Supplementary material for: Candidatus Frankia Datiscae Dg1, the Actinobacterial Microsymbiont of Datisca glomerata, Expresses the Canonical nod Genes nodABC in Symbiosis with Its Host Plant
Source: PLoS One. 2015 May 28;10(5):e0127630. doi: 10.1371/journal.pone.0127630 (PMC4447401; doi:10.1371/journal.pone.0127630)
Supplement: S2 Table — (ZIP) [file pone.0127630.s008.zip › frankia_csvs_is_hits/FraBCU110501/contig_all_hits_info_FraBCU/NZ_KB891295/NZ_KB891295_all_hits.csv]

number	name	classification	high_hits	uberkey	identifier	org_len	contig	hit_start	hit_end	expected	score	query_start	query_end	len_seq	frac_of_seq	seq
1837	ISFsp14	ISFINDER	4	477	FraBCU__NZ_KB891295__ISFsp14__1837	1696	NZ_KB891295	9726	9875	3.44516e-11	70.0	1	150	150	0.088	CCCCGTTCGCGACGGACATCCCACCACGGCCAGTTCGCGGGTCGGGCACCGCGCCACCGTGGCCGGGCGTGCGCCGACCGGCCGTATCCGCGCCGCAGAGGTCACCGGCCCGATCTGCCCCGAACGGCTCCACCAGAACCAGATCTGGTG
1838	ISMpo9	ISFINDER	0	478	FraBCU__NZ_KB891295__ISMpo9__1838	1413	NZ_KB891295	9983	10041	7.93632e-07	52.0	1	59	59	0.042	TGCGGGGGCTGCTGACCGACGGCAAGCGCAAGAGCATGGTCCCGATGGCCGCCCGCCTC
1839	ISAmi1	ISFINDER	1	479	FraBCU__NZ_KB891295__ISAmi1__1839	883	NZ_KB891295	10269	10492	4.77456e-37	166.0	1	224	224	0.254	CGTGATCATGCCGTATCGGAAACCCCTCGACGGACAGCCGCTGTCGGAGTGGAAGGAGGAGCTGAACAGGGTGCACCGCAAGGTCCGGGCCCGCGTCGAACACGCCCTCGCCGGGATGAAGACCTGGAAGATCCTGCGTGACTACCGCCGCCAGGCCCGCACCCTCGGGATCACCGCGGCCGGGATCGCCCATCTCTACAACATCAGCCGGACCGGCTGACCGG
