# Supplementary material for: Candidatus Frankia Datiscae Dg1, the Actinobacterial Microsymbiont of Datisca glomerata, Expresses the Canonical nod Genes nodABC in Symbiosis with Its Host Plant
Source: PLoS One. 2015 May 28;10(5):e0127630. doi: 10.1371/journal.pone.0127630 (PMC4447401; doi:10.1371/journal.pone.0127630)
Supplement: S3 Table — One inoculant goes back to a D. glomerata plant from California (UCD), the other one to a Coriaria nepalensis plant from Pakistan (SU). (XLSX) [file pone.0127630.s009.xlsx]

## Sheet: Reads per OTU
S3 Table. Nine Frankia OTUs identifed in D. glomerata nodules in this study are listed along with the number of reads that belong to each OTU in each sample. One inoculant goes back to a D. glomerata plant from California (UCD), the other one to a Coriaria nepalensis plant from Pakistan (SU).
	Samples
OTUs	UCD-1	UCD-2	SU-1	SU-2
51_PC11_13017	7	13	1813	2830
138_PC12_38940	3	6	47	34
200_PC10_1059	20	18	0	0
366_PC10_7514	13	32	0	0
404_PC11_4753	6	7	31	28
488_PC9_4063	9	9	0	0
734_PC12_5275	0	0	16	14
770_PC9_54340	1600	4203	11	16
797_PC10_24121	9	11	0	0
