# Supplementary material for: Candidatus Frankia Datiscae Dg1, the Actinobacterial Microsymbiont of Datisca glomerata, Expresses the Canonical nod Genes nodABC in Symbiosis with Its Host Plant
Source: PLoS One. 2015 May 28;10(5):e0127630. doi: 10.1371/journal.pone.0127630 (PMC4447401; doi:10.1371/journal.pone.0127630)
Supplement: S4 Table — The analysis of the genome sequences with regard to biochemical pathways in Dg1 was performed using Pathway tools [47], MAGE, IMG/ER and based on Udwary et al. [67]. (XLSX) [file pone.0127630.s010.xlsx]

## Sheet: Sheet1
S4 Table. Secondary metabolites pathways present in Frankia strains from Cluster I (ACN14a, CcI3), Cluster III (EAN1pec) and Cluster II (Dg1). The analysis of the genome sequences with regard to biochemical pathways in Dg1 was performed using Pathway tools [47], MAGE, IMG/ER and based on Udwary et al. [67].
Type	Proposed product	ACN14a	Coordinates	CcI3	Coordinates	EAN1pec	Coordinates	Dg1	Coordinates Mage	FsymDg_	expressed in D. glomerata nodules
Aminocyclitol	Cetoniacytone-like	x	FRAAL4634-46	-		-		-
Bacteriocin synthase	Bacteriocin	x	FRAAL4503	-		x	Franean1_2248	-
FAS/PKS	Cyclopropanated lipids	x	FRAAL3182-90	x	Francci3_1924–32	x	Franean1_3960-70	x	DAGLOv2_3592-607	FsymDg_2901-FsymDg_2906	+/-
Hybrid PKS-NRPS	Hybrid polyketide/peptide	x	FRAAL2558–60	x	Francci3_0991	x	Franean1_3888-89	x	DAGLOv2_3273-74	FsymDg_2628-FsymDg_2629	+/-
Hybrid PKS-NRPS	Modified glycine	-		x	Francci3_1975-90	-		-
Lantibiotic synthase	Lantibiotic	x	FRAAL2699-702	x	Francci3_1817-21	x	Franean1_6753-57	-
Lantibiotic synthase	Lantibiotic	x	FRAAL6341-46	x	Francci3_3312-16	x	Franean1_0053–58	-
Lantibiotic synthase	Lantibiotic	-		x	Francci3_2030-34	x	Franean1_2799–800	-
NRPS	Siderophore	x	FRAAL4152-70	f	Francci3_2450-62	f	Franean1_5939-42	f	DAGLOv2_0038-50	FsymDg_0036-FsymDg_0044	-
NRPS	Siderophore			x	Francci3_1590-93	x	Franean1_5338-41	x	DAGLOv2_0529-33	FsymDg_0422-FsymDg_0426	-
NRPS	Siderophore	x	FRAAL6421-25	x	Francci3_4054–58	x	Franean1_0658–62	f	DAGLOv2_0877-86	FsymDg_0703-FsymDg_0712	+/-
NRPS	Tetrapeptide siderophore	-		-		x	Franean1_3051–65	-
NRPS	Unknown	-		-		-		x	DAGLOv2_2297-306	FsymDg_1854-FsymDg_1863	-
NRPS	Unknown	-		-		-		x	DAGLOv2_2304	FsymDg_1861
NRPS Quinone	Quinone	x	FRAAL1880	x	Francci3_1178	x	Franean1_1665	-
NRPS Quinone	Quinone	x	FRAAL4104-05	x	Francci3_2406-07	-		-
Phosphonate	Unknown	x	FRAAL6371-81	-		-		-
PKS	Unknown	-		x	Francci3_1111-20	-		-
PKS	Unknown	-		x	Francci3_2596	-		-
PKS-NRPS	Mycocerosate (fragmented)	-		-		x	Franean1_5372-75	-	DAGLOv2_0517	FsymDg_0413	-
Ribosomal peptide	Microcin-like	x	FRAAL4918–23	x	Francci3_2982–87	f	Franean1_4953–54	f	DAGLOv2_2960-65	FsymDg_2392-FsymDg_2398	-
Terpene cyclase	Oxidized pentalenene	-		x	Francci3_4330-35	-		-
Terpene cyclase	Geosmin	x	FRAAL6506-07	x	Francci3_4230-31	x	Franean1_5558-59	f	DAGLOv2_4273-75	FsymDg_3493-FsymDg_3497	-
Terpene synthase	Carotenoid	x	FRAAL2154–74	x	Francci3_1383–98	x	Franean1_5118-32	f	DAGLOv2_3857-63	FsymDg_3129-FsymDg_3135	+/-
Terpene synthase	Hopanoid	x	FRAAL1427-46	x	Francci3_0818–32	x	Franean1_5695-718	x	DAGLOv2_1429-63	FsymDg_1162-FsymDg_1166	-
Type I iterative PKS	Aromatic	-		-		x	Franean1_3607–23	-
Type I PKS	Beta-hydroxy-butyrate	x	FRAAL3421-73	f	Francci3_1602-07	f	Franean1_1900-07	f	DAGLOv2_3731-38	FsymDg_3020-FsymDg3027	+/-
Type I PKS	Chlorotricin-like ring system	x	FRAAL4069-89	-		-		-
Type I PKS	Glycolipid	x	FRAAL3191-98	x	Francci3_2926-34	x	Franean1_3349-59	f	DAGLOv2_3577-95	FsymDg_2890-FsymDg_2908	-
Type I PKS	Halogenated lipid	-		x	Francci3_0990-1000	-		-
Type I PKS	Mycocerosate	x	FRAAL1287-89	-		x	Franean1_3357-59	-
Type I PKS	Mycocerosate	x	FRAAL2989-91	-		x	Franean1_3357–59	-
Type I PKS	Polyketide with AHBA starter	-		-		x	Franean1_4834–49	-
Type I PKS	PUFA	x	FRAAL1549-59	f	Francci3_0926–32	x	Franean1_5608-15	f	DAGLOv2_1624-30	FsymDg_1317-FsymDg_1323	+/-
Type I PKS	PUFA	x	FRAAL1658–75	-		-		x	DAGLOv2_2552-68	FsymDg_2069-FsymDg_2083	+/-
Type I PKS	Specialized lipid	x	FRAAL0346-48	-		x	Franean1_3471-73	f	DAGLOv2_2390-91	FsymDg_1935-FsymDg_1936	-
Type I PKS	Specialized lipid	-		-		x	Franean1_3882-902	-
Type I PKS	Specialized lipid	-		-		x	Franean1_3454-97	-
Type I PKS	Unknown	x	FRAAL2910–14	-		-		-
Type I PKS	Unknown	-		-		x	Franean1_3077–90
Type I PKS	Unknown	-		-		x	Franean1_5774–80	-
Type I PKS	Unknown	-		-		x	Franean1_4265–80	-
Type II PKS	Aromatic	-		-		-		x	DAGLOv2_3432-42	FsymDg_2765-FsymDg_2775	+/-
Type II PKS	Aromatic	-		-		-		x	DAGLOv2_2898-901	FsymDg_2343-FsymDg_2346	-
Type II PKS (Incomplete)	Chalcone	-		x	Francci3_4127–44	-		-
Type II PKS Octaketide	Wall pigment	-		x	Francci3_4097–107	-		-
Type II PKS Octaketide	pentangular polyketide Frankiamicine	x	FRAAL4383-97	x	Francci3_2846-63	x	Franean1_2381-97	f	DAGLOv2_0615-28	FsymDg_0490-FsymDg_0503	+/-
Type III PKS	Chalcone	x	FRAAL6457–60	f	Francci3_2458	x	Franean1_4393–96	f	DAGLOv2_5106-09	FsymDg_4213-FsymDg_4216	+/-
Type III PKS	Chalcone	-		-		-		x	DAGLOv2_3233-34	FsymDg_2598-FsymDg_2599	+/-
Number of Secondary Metabolites Clusters		26		22		28		10
FAS: fatty acid synthase, PKS: polyketide synthase, NRPS: non ribosomal peptide synthase, KS: keto synthase, PUFA: polyunsaturated fatty acid, AHBA: 3-amino-5-hydroxybenzoic acid
x: present; f: incomplete; -, no gene is represented by reads in the symbiotic transcriptome; +/-, some, but not all genes are represented by reads in the symbiotic transcriptome.
The Mage annotation did not match the JGI annotation in all cases. When it did not, the FsymDg gene(s) that showed the largest overlap with the DAGLOv2 gene(s) is/are listed.
