# Supplementary material for: Candidatus Frankia Datiscae Dg1, the Actinobacterial Microsymbiont of Datisca glomerata, Expresses the Canonical nod Genes nodABC in Symbiosis with Its Host Plant
Source: PLoS One. 2015 May 28;10(5):e0127630. doi: 10.1371/journal.pone.0127630 (PMC4447401; doi:10.1371/journal.pone.0127630)
Supplement: S6 Table — (XLSX) [file pone.0127630.s012.xlsx]

## Sheet: NodA
Phylum	Order	Taxa	GenBank accession	E-value (BLASTP v. Dg1NodA)	% coverage (v. Dg1NodA)	%GC Gene(Genome)
Actinobacteria	Corynebacteriales	Micropolyspora internatus ATCC33517	JGI:2599913978	3e-25	0.97	68.65%(67.33%)
Actinobacteria	Frankiales I	Candidatus Frankia datiscae Dg1	WP_013873450.1	7e-138	1	58.42%(70.04%)
Actinobacteria	Micrococcales I	Clavibacter michiganensis ssp. michiganensis NCPPB382	JGI:640540037	4e-17	0.9	75.00%(72.50%)
Actinobacteria	Micrococcales I	Clavibacter michiganensis ssp. michiganensis NCPPB382	WP_012037425.1	4e-17	0.9	75.00%(72.50%)
Actinobacteria	Micrococcales I	Clavibacter michiganensis ssp. nebraskensis NCPPB2581	YP_007685003.1	2e-18	0.9	75.35%(73.00%)
Actinobacteria	Micrococcales I	Clavibacter michiganensis ssp. sepedonicus	YP_001710907.1	6e-18	0.9	74.67%(NA)
Actinobacteria	Micrococcales I	Curtobacterium flaccumfaciens UCDAKU	EYT63040.1	4e-23	0.95	71.96%(70.90%)
Actinobacteria	Micrococcales I	Curtobacterium sp. B18	JGI:2553420270	4e-19	0.77	72.77%(71.43%)
Actinobacteria	Micrococcales I	Curtobacterium sp. B8	JGI:2553980777	3e-22	0.93	71.25%(71.56%)
Actinobacteria	Micrococcales I	Curtobacterium sp. UNCCL17	WP_027465027.1	6e-24	0.95	72.31%(70.75%)
Actinobacteria	Micrococcales I	Curtobacterium sp. UNCCL20	JGI:2596277042	5e-21	0.95	72.31%(71.14%)
Actinobacteria	Pseudonocardiales	Actinomycetospora chiangmaiensis DSM45062	JGI:2515227178	4e-20	0.96	77.84%(73.98%)
Actinobacteria	Pseudonocardiales	Actinoalloteichus cyanogriseus DSM43889	JGI:2585523411	8e-35	0.95	74.82%(72.51%)
Actinobacteria	Pseudonocardiales	Actinoalloteichus spitiensis RMV1378	WP_016698138.1	1e-26	0.95	74.73%(72.45%)
Actinobacteria	Pseudonocardiales	Saccharomonospora viridis DSM43017	YP_003135251.1	3e-25	0.97	68.65%(67.32%)
Actinobacteria	Streptomycetales	Streptacidiphilus albus JL83	JGI:2574491345	8e-34	0.98	73.64%(71.77%)
Actinobacteria	Streptomycetales	Streptacidiphilus rugosus AM16	JGI:2574392503	1e-30	0.98	73.66%(71.80%)
Actinobacteria	Streptomycetales	Streptomyces bottropensis ATCC25435	WP_005476203.1	3e-68	1	60.00%(71.24%)
Actinobacteria	Streptomycetales	Streptomyces zinciresistens K42	WP_007498427.1	2e-23	0.94	71.35%(72.46%)
Proteobacteria	Burkholderiales	Burkholderia mimosarum PAS44	ACC17805.1	3e-58	0.9	57.04%(NA)
Proteobacteria	Burkholderiales	Burkholderia mimosarum STM3621	WP_028214790.1	7e-67	1	56.51%(63.90%)
Proteobacteria	Burkholderiales	Burkholderia rhynchosiae WSM3930	ABX80632.1	3e-67	0.94	57.80%(NA)
Proteobacteria	Burkholderiales	Burkholderia tuberum STM678	CAC42487.2	2e-70	1	57.50%(63.01%)
Proteobacteria	Rhizobiales	Azorhizobium caulinodans ORS571	YP_001526734.1	4e-53	1	54.33%(67.32%)
Proteobacteria	Rhizobiales	Azorhizobium sp. SD02	CAC82897.1	2e-53	1	55.33%(NA)
Proteobacteria	Rhizobiales	Bradyrhizobium diazoefficiens USDA110	NP_768665.1	5e-67	0.99	60.98%(NA)
Proteobacteria	Rhizobiales	Bradyrhizobium elkanii USDA3259	WP_028337416.1	4e-70	0.99	61.45%(63.91%)
Proteobacteria	Rhizobiales	Bradyrhizobium sp. ORS130	CAC82881.1	7e-67	0.99	60.98%(NA)
Proteobacteria	Rhizobiales	Bradyrhizobium sp. ORS170	CAC82889.1	8e-71	0.99	61.30%(NA)
Proteobacteria	Rhizobiales	Bradyrhizobium sp. ORS285	AAK50870.1	1e-55	1	53.87%(65.23%)
Proteobacteria	Rhizobiales	Bradyrhizobium yuanmingense R2m	ACA97556.1	2e-66	0.99	60.79%(NA)
Proteobacteria	Rhizobiales	Ensifer mexicanus ITTGR7	ABO64759.1	4e-67	0.94	57.73%(NA)
Proteobacteria	Rhizobiales	Mesorhizobium ciceri	CAC82868.1	7e-70	1	60.58%(NA)
Proteobacteria	Rhizobiales	Mesorhizobium mediterraneum	CAC82870.1	3e-70	1	60.74%(NA)
Proteobacteria	Rhizobiales	Mesorhizobium sp.	WP_013533527.1	4e-67	1	59.22%(NA)
Proteobacteria	Rhizobiales	Mesorhizobium sp. CCBAU11185	ACT34108.1	1e-65	1	60.24%(NA)
Proteobacteria	Rhizobiales	Mesorhizobium sp. RPP14	ACV52960.1	2e-67	0.96	58.13%(NA)
Proteobacteria	Rhizobiales	Mesorhizobium temperatum	ACT34095.1	7e-66	1	59.90%(NA)
Proteobacteria	Rhizobiales	Methylobacterium nodulans ORS2060	WP_015930557.1	5e-68	0.99	60.00%(68.44%)
Proteobacteria	Rhizobiales	Rhizobium etli IE4771	ZP_03519615.1	1e-68	1	58.38%(60.86%)
Proteobacteria	Rhizobiales	Rhizobium leguminosarum bv. trifolii WSM2304	WP_012555955.1	9e-67	1	55.67%(61.18%)
Proteobacteria	Rhizobiales	Sinorhizobium sp. GRX8	ABO64758.1	4e-69	0.94	58.72%(NA)
Proteobacteria	Rhizobiales	Sinorhizobium sp. ORS1044	CAC82838.1	5e-70	1	57.87%(NA)
Proteobacteria	Rhizobiales	Sinorhizobium sp. ORS1230	CAC80544.1	1e-70	1	57.70%(NA)

## Sheet: NodB
Phylum	Order	Taxa	GenBank accession	E-value (BLASTP v. Dg1NodB1)	% coverage (v. Dg1NodB1)	E-value (BLASTP v. Dg1NodB2)	% coverage (v. Dg1NodB2)
Actinobacteria	Catenulisporales	Catenulispora acidiphila DSM44928	YP_003115329.1	4e-33	0.82	4e-38	0.68
Actinobacteria	Frankiales I	Frankia alni ACN14a	YP_711985.1	8e-28	0.66	3e-22	0.66
Actinobacteria	Frankiales I	Frankia alni ACN14a	YP_715094.1	8e-27	0.81	1e-30	0.66
Actinobacteria	Frankiales I	Frankia sp. EAN1pec	WP_020462976.1	9e-25	0.79	4e-19	0.51
Actinobacteria	Frankiales I	Frankia sp. EAN1pec	YP_001509470.1	1e-26	0.81	1e-31	0.66
Actinobacteria	Frankiales I	Frankia sp. EuI1c	YP_004014355.1	3e-29	0.66	8e-33	0.66
Actinobacteria	Frankiales I	Frankia symbiont of Datisca glomerata	WP_013871639.1	4e-22	0.81	1e-20	0.65
Actinobacteria	Frankiales I	Frankia symbiont of Datisca glomerata	WP_013872874.1	5e-20	0.83	1e-21	0.51
Actinobacteria	Frankiales I	Frankia symbiont of Datisca glomerata	WP_013872989.1	3e-13	0.82	2e-15	0.6
Actinobacteria	Frankiales I	Frankia symbiont of Datisca glomerata	WP_013873451.1	1e-165	1	2e-53	0.68
Actinobacteria	Frankiales I	Frankia symbiont of Datisca glomerata	WP_013874294.1	2e-53	0.85	0	1
Actinobacteria	Micrococcales I	Arthrobacter phenanthrenivorans Sphe3	YP_004242916.1	3e-42	0.8	1e-39	0.64
Actinobacteria	Micrococcales II	Cellulomonas flavigena DSM20109	YP_003638438.1	1e-27	0.66	9e-34	0.64
Actinobacteria	Micromonosporales	Micromonospora aurantiaca ATCC27029	YP_003833384.1	1e-31	0.82	2e-35	0.66
Actinobacteria	Micromonosporales	Micromonospora sp. L5	YP_004082445.1	1e-36	0.68	3e-38	0.69
Actinobacteria	Micromonosporales	Micromonospora sp. M42	EWM67253.1	4e-40	0.81	8e-39	0.73
Actinobacteria	Micromonosporales	Salinispora tropica CNB440	YP_001157155.1	1e-36	0.84	1e-39	0.64
Actinobacteria	Micromonosporales	Verrucosispora maris AB18032	YP_004402816.1	1e-37	0.82	4e-37	0.54
Actinobacteria	Micromonosporales	Verrucosispora maris AB18032	YP_004404326.1	4e-36	0.87	4e-41	0.68
Actinobacteria	Micromonosporales	Verrucosispora maris AB18032	YP_004408115.1	5e-31	0.83	3e-33	0.69
Actinobacteria	Pseudonocardiales	Pseudonocardia dioxanivorans CB1190	YP_004332108.1	2e-42	0.83	2e-37	0.68
Actinobacteria	Streptomycetales	Streptomyces bottropensis ATCC25435	WP_037627918.1	5e-52	0.87	9e-87	0.68
Actinobacteria	Streptomycetales	Streptomyces sp. SA3actG	ZP_07980118.1	2e-38	0.83	7e-45	0.67
Actinobacteria	Streptosporangiales	Thermobifida fusca YX	YP_290844.1	5e-40	0.87	3e-39	0.66
Proteobacteria	Burkholderiales	Burkholderia mimosarum LMG23256	WP_028230172.1	4e-20	0.71	2e-20	0.55
Proteobacteria	Burkholderiales	Burkholderia mimosarum STM3621	WP_028211220.1	1e-27	0.71	4e-20	0.55
Proteobacteria	Burkholderiales	Burkholderia sp. CCGE1002	YP_003610199.1	2e-46	0.82	1e-65	0.66
Proteobacteria	Burkholderiales	Burkholderia tuberum STM678	CAC42488.2	6e-56	0.83	4e-78	0.69
Proteobacteria	Burkholderiales	Cupriavidus taiwanensis LMG19424	CAD43932.1	2e-45	0.9	3e-65	0.75
Proteobacteria	Burkholderiales	Cupriavidus taiwanensis LMG19424	YP_001796209.1	3e-45	0.9	5e-65	0.74
Proteobacteria	Rhizobiales	Azorhizobium caulinodans	WP_012172340.1	3e-33	0.83	2e-48	0.69
Proteobacteria	Rhizobiales	Azorhizobium caulinodans ORS571	AAB51163.1	4e-30	0.83	9e-45	0.69
Proteobacteria	Rhizobiales	Bradyrhizobium sp. LMTR3	AAL93156.2	5e-42	0.73	2e-61	0.6
Proteobacteria	Rhizobiales	Bradyrhizobium sp. ORS285	AAK50871.1	3e-48	0.87	9e-61	0.67
Proteobacteria	Rhizobiales	Bradyrhizobium yuanmingense	AAL93157.2	6e-46	0.82	3e-65	0.63
Proteobacteria	Rhizobiales	Bradyrhizobium yuanmingense	AAY26501.1	6e-42	0.77	2e-60	0.62
Proteobacteria	Rhizobiales	Mesorhizobium amorphae	ACT34139.1	9e-49	0.83	9e-70	0.68
Proteobacteria	Rhizobiales	Mesorhizobium septentrionale	ACT34142.1	9e-53	0.82	4e-72	0.68
Proteobacteria	Rhizobiales	Mesorhizobium tianshanense	ACT34099.1	2e-50	0.82	1e-72	0.68
Proteobacteria	Rhizobiales	Methylobacterium nodulans ORS2060	YP_002499211.1	1e-52	0.83	3e-78	0.68
Proteobacteria	Rhizobiales	Rhizobium etli CIAT894	ZP_03526066.1	1e-52	0.69	3e-68	0.63
Proteobacteria	Rhizobiales	Rhizobium leguminosarum bv. viciae 248	CAA68620.1	6e-50	0.88	6e-76	0.68
Proteobacteria	Rhizobiales	Rhizobium sp. USDA7104	AAD11394.1	3e-47	0.79	2e-59	0.6
Proteobacteria	Rhizobiales	Sinorhizobium medicae	ABG91001.1	1e-39	0.71	8e-62	0.57
Proteobacteria	Rhizobiales	Sinorhizobium meliloti	ABD67421.1	2e-52	0.86	1e-76	0.67
Proteobacteria	Rhizobiales	Sinorhizobium meliloti bv. medicaginis	ABD67418.1	8e-53	0.9	7e-78	0.67

## Sheet: NodC
Phylum	Order	Taxa	GenBank accession	E-value (BLASTP v. Dg1NodC)	% coverage (v. Dg1NodB1)
Actinobacteria	Actinomycetales	Actinomyces sp. oral taxon 170 F0386	ZP_08293056.1	5e-34	0.78
Actinobacteria	Actinomycetales	Actinomyces viscosus C505	ZP_08232398.1	5e-34	0.78
Actinobacteria	Corynebacteriales	Mycobacterium smegmatis MC2155	YP_884889.1	3e-43	0.82
Actinobacteria	Corynebacteriales	Mycobacterium sp. JLS	YP_001073281.1	7e-24	0.87
Actinobacteria	Frankiales I	Frankia sp. EAN1pec	YP_001511506.1	1e-26	0.79
Actinobacteria	Frankiales I	Frankia sp. EuI1c	YP_004014113.1	4e-20	0.55
Actinobacteria	Frankiales I	Frankia sp. EUN1f	ZP_06415311.1	2e-32	0.79
Actinobacteria	Frankiales I	Frankia symbiont of Datisca glomerata	WP_013874295.1	0	1
Actinobacteria	Frankiales I	Frankia symbiont of Datisca glomerata	YP_004582102.1	8e-25	0.89
Actinobacteria	Micrococcales I	Microbacterium testaceum StLB037	YP_004223719.1	1e-26	0.83
Actinobacteria	Micrococcales II	Sanguibacter keddieii DSM10542	YP_003315591.1	4e-30	0.87
Actinobacteria	Solirubrobacteriales	Conexibacter woesei DSM14684	YP_003393179.1	5e-37	0.57
Actinobacteria	Streptomycetales	Kitasatospora setae KM6054	BAJ27055.1	2e-22	0.91
Actinobacteria	Streptomycetales	Streptomyces bottropensis ATCC25435	WP_037627508.1	0	0.97
Actinobacteria	Streptomycetales	Streptomyces lividans TK24	ZP_05523903.1	6e-32	0.84
Actinobacteria	Streptomycetales	Streptomyces pratensis ATCC33331	ADW02611.1	2e-25	0.82
Actinobacteria	Streptomycetales	Streptomyces scabiei 87.22	YP_003489658.1	6e-26	0.59
Actinobacteria	Streptomycetales	Streptomyces scabiei 87.22	YP_003491630.1	9e-26	0.65
Actinobacteria	Streptomycetales	Streptomyces sviceus ATCC29083	ZP_06920913.1	2e-32	0.59
Actinobacteria	Streptomycetales	Streptomyces viridochromogenes DSM40736	ZP_07305288.1	2e-33	0.86
Actinobacteria	Streptomycetales	Streptomyces viridochromogenes DSM40736	ZP_07307227.1	2e-44	0.8
Proteobacteria	Burkholderiales	Burkholderia mimosarum PAS44	ACB86875.1	8e-96	0.49
Proteobacteria	Burkholderiales	Burkholderia mimosarum STM3621	CCA66310.1	6e-97	0.5
Proteobacteria	Burkholderiales	Burkholderia phymatum STM815	YP_001863657.1	1e-168	0.9
Proteobacteria	Burkholderiales	Burkholderia sp. CCGE1002	YP_003610198.1	2e-163	0.91
Proteobacteria	Burkholderiales	Cupriavidus necator	AEH05539.1	7e-121	0.61
Proteobacteria	Rhizobiales	Azorhizobium caulinodans	WP_012172339.1	2e-135	0.9
Proteobacteria	Rhizobiales	Azorhizobium caulinodans ORS571	AAB51164.1	1e-129	0.9
Proteobacteria	Rhizobiales	Bradyrhizobium diazoefficiens USDA110	NP_768667.1	3e-176	0.9
Proteobacteria	Rhizobiales	Mesorhizobium caraganae	ACT34131.1	1e-179	0.85
Proteobacteria	Rhizobiales	Mesorhizobium septentrionale	ACT34140.1	0	0.89
Proteobacteria	Rhizobiales	Mesorhizobium sp. CCBAU73184	ACA23959.1	1e-151	0.65
Proteobacteria	Rhizobiales	Mesorhizobium tianshanense	ACT34100.1	5e-172	0.84
Proteobacteria	Rhizobiales	Parvibaculum lavamentivorans DS1	YP_001411704.1	2e-08	0.69
Proteobacteria	Rhizobiales	Parvibaculum lavamentivorans DS1	YP_001411840.1	3e-15	0.63
Proteobacteria	Rhizobiales	Rhizobium etli CIAT652	YP_001984572.1	0	0.9
Proteobacteria	Rhizobiales	Sinorhizobium medicae WSM419	YP_001314736.1	2e-177	0.93
Proteobacteria	Rhizobiales	Sinorhizobium meliloti BL225C	ZP_07595040.1	0	0.93
Proteobacteria	Sphingomonadales	Sphingomonas sp. S17	ZP_08389379.1	3e-36	0.61
Proteobacteria	Sphingomonadales	Sphingomonas wittichii RW1	YP_001263244.1	5e-19	0.55

## Sheet: NodI
Phylum	Order	Taxa	GenBank accession	E-value (BLASTP v. Dg1NltI YP_004584319.1)	% coverage (v. Dg1NltI YP_004584319.1)
Actinobacteria	Corynebacteriales	Mycobacterium gilvum PYRGCK	YP_001134653.1	2e-102	0.95
Actinobacteria	Corynebacteriales	Mycobacterium kansasii ATCC12478	ZP_04748267.1	9e-102	0.95
Actinobacteria	Corynebacteriales	Mycobacterium sp. MCS	YP_639994.1	2e-102	0.94
Actinobacteria	Frankiales I	Frankia sp. EAN1pec	YP_001509263.1	7e-106	0.95
Actinobacteria	Frankiales I	Frankia symbiont of Datisca glomerata	YP_004581971.1	2e-51	0.68
Actinobacteria	Frankiales I	Frankia symbiont of Datisca glomerata	YP_004584642.1	1e-90	0.98
Actinobacteria	Frankiales I	Frankia symbiont of Datisca glomerata	YP_004584406.1	4e-58	0.74
Actinobacteria	Frankiales I	Frankia symbiont of Datisca glomerata	YP_004583512.1	1e-105	0.92
Actinobacteria	Frankiales I	Frankia symbiont of Datisca glomerata	YP_004584319.1	0	1
Actinobacteria	Frankiales IV	Acidothermus cellulolyticus 11B	YP_872099.1	8e-103	0.94
Actinobacteria	Micrococcales I	Arthrobacter sp. FB24	ABK02511.1	2e-57	0.96
Actinobacteria	Micrococcales I	Arthrobacter sp. FB24	YP_830611.2	2e-57	0.96
Actinobacteria	Solirubrobacterales	Conexibacter woesei DSM14684	YP_003396437.1	3e-48	0.67
Actinobacteria	Streptomycetales	Streptomyces avermitilis MA4680	NP_825830.1	1e-106	0.95
Actinobacteria	Streptomycetales	Streptomyces bottropensis ATCC25435	WP_005476199.1	5e-157	0.98
Actinobacteria	Streptomycetales	Streptomyces cf. griseus XylebKG1	ZP_08237769.1	7e-106	0.99
Actinobacteria	Streptomycetales	Streptomyces coelicolor A32	NP_629115.1	2e-103	0.95
Actinobacteria	Streptomycetales	Streptomyces flavogriseus ATCC33331	ADW04873.1	4e-103	0.95
Actinobacteria	Streptomycetales	Streptomyces sp. SirexAAE	YP_004804588.1	7e-107	1
Actinobacteria	Streptomycetales	Streptomyces sviceus ATCC29083	ZP_06919434.1	7e-105	0.97
Actinobacteria	Streptomycetales	Streptomyces violaceusniger Tu4113	YP_004818496.1	8e-108	0.95
Actinobacteria	Streptomycetales	Streptosporangium roseum DSM43021	YP_003340614.1	1e-102	0.92
Actinobacteria	Streptomycetales	Streptosporangium roseum DSM43021	YP_003335843.1	3e-106	0.95
Actinobacteria	Streptosporangiales	Thermobifida fusca YX	YP_288522.1	5e-47	0.98
Proteobacteria	Burkholderiales	Burkholderia cenocepacia AU1054	YP_620996.1	5e-54	0.96
Proteobacteria	Burkholderiales	Burkholderia cenocepacia MC03	YP_001764868.1	2e-55	0.96
Proteobacteria	Burkholderiales	Burkholderia multivorans CGD2M	ZP_03570919.1	5e-56	0.96
Proteobacteria	Burkholderiales	Burkholderia sp. TJI49	EGD05154.1	1e-57	0.96
Proteobacteria	Burkholderiales	Burkholderia ubonensis Bu	ZP_02379660.1	2e-52	0.95
Proteobacteria	Rhizobiales	Rhizobium leguminosarum	WP_032981191.1	2e-51	0.95
Proteobacteria	Rhizobiales	Rhizobium undicola	WP_037067103.1	4e-49	0.95

## Sheet: NodJ
Phylum	Order	Taxa	GenBank accession	E-value (BLASTP v. Dg1NltJ YP_004584320.1)	% coverage (v. Dg1NltJ YP_004584320.1)
Actinobacteria	Corynebacteriales	Mycobacterium gilvum PYRGCK	YP_001133205.1	4e-58	0.86
Actinobacteria	Corynebacteriales	Mycobacterium kansasii ATCC12478	AGZ53017.1	3e-15	0.84
Actinobacteria	Corynebacteriales	Mycobacterium sp. MCS	ABG10364.1	1e-51	0.81
Actinobacteria	Frankiales I	Frankia sp. CcI3	YP_480579.1	7e-49	0.83
Actinobacteria	Frankiales I	Frankia sp. EAN1pec	YP_001509262.1	4e-52	0.82
Actinobacteria	Frankiales I	Frankia sp. EUN1f	ZP_06412839.1	4e-49	0.83
Actinobacteria	Frankiales I	Frankia symbiont of Datisca glomerata	YP_004581970.1	7e-08	0.82
Actinobacteria	Frankiales I	Frankia symbiont of Datisca glomerata	YP_004583032.1	0	1
Actinobacteria	Frankiales I	Frankia symbiont of Datisca glomerata	YP_004583513.1	5e-53	0.83
Actinobacteria	Frankiales I	Frankia symbiont of Datisca glomerata	YP_004584320.1	0	1
Actinobacteria	Frankiales I	Frankia symbiont of Datisca glomerata	YP_004584405.1	5e-13	0.7
Actinobacteria	Frankiales IV	Acidothermus cellulolyticus 11B	YP_872504.1	0.0004	0.69
Actinobacteria	Frankiales IV	Acidothermus cellulolyticus 11B	YP_872505.1	1e-06	0.66
Actinobacteria	Micrococcales I	Arthrobacter sp. FB24	WP_011692931.1	3e-55	0.85
Actinobacteria	Solirubrobacterales	Conexibacter woesei DSM14684	YP_003396438.1	6e-09	0.76
Actinobacteria	Streptomycetales	Streptomyces avermitilis MA4680	BAC70090.1	2e-45	0.83
Actinobacteria	Streptomycetales	Streptomyces bottropensis ATCC25435	WP_037627920.1	1e-122	0.95
Actinobacteria	Streptomycetales	Streptomyces coelicolor A32	NP_629116.1	2e-60	0.84
Actinobacteria	Streptomycetales	Streptomyces flavogriseus ATCC33331	ADW03735.1	1e-55	0.81
Actinobacteria	Streptomycetales	Streptomyces sp. SirexAAE	YP_004804589.1	6e-59	0.81
Actinobacteria	Streptomycetales	Streptomyces sviceus ATCC29083	EDY58361.1	2e-56	0.83
Actinobacteria	Streptomycetales	Streptomyces violaceusniger Tu4113	AEM81020.1	1e-58	0.85
Actinobacteria	Streptomycetales	Streptosporangium roseum DSM43021	ACZ90809.1	4e-54	0.85
Actinobacteria	Streptosporangiales	Thermobifida fusca YX	AAZ55486.1	3e-14	0.71
Proteobacteria	Burkholderiales	Burkholderia ambifaria MC406	YP_001808214.1	2e-05	0.66
Proteobacteria	Burkholderiales	Burkholderia cenocepacia MC03	YP_001764867.1	0.0005	0.8
Proteobacteria	Burkholderiales	Burkholderia phytofirmans PsJN	YP_001895399.1	1e-05	0.6
Proteobacteria	Burkholderiales	Burkholderia xenovorans LB400	YP_558549.1	7e-06	0.6
Proteobacteria	Burkholderiales	Cupriavidus necator N1	YP_004686285.1	1e-05	0.71
Proteobacteria	Rhizobiales	Bradyrhizobium japonicum USDA110	NP_768671.1	0.0006	0.2
Proteobacteria	Rhizobiales	Mesorhizobium amorphae CCNWGS0123	ZP_09087353.1	0.031	0.52
Proteobacteria	Rhizobiales	Methylobacterium nodulans ORS2060	YP_002499215.1	0.1	0.52
Proteobacteria	Rhizobiales	Methylobacterium sp. 446	YP_001770638.1	0.0003	0.6
Proteobacteria	Rhizobiales	Rhizobium etli CFN42	NP_659764.1	0.0004	0.61
